# Supplementary material for: DONSON is required for CMG helicase assembly in the mammalian cell cycle
Source: EMBO Rep. 2023 Oct 2;24(11):e57677. doi: 10.15252/embr.202357677 (PMC10626419; doi:10.15252/embr.202357677)
Supplement: Supplementary file 3 — Source Data for Expanded View [file EMBR-24-e57677-s001.zip]

Archive with 20 entries (14 files):
- Expanded View_Source Data/
- Expanded View_Source Data/.DS_Store
- __MACOSX/Expanded View_Source Data/._.DS_Store
- Expanded View_Source Data/EV5D/
- Expanded View_Source Data/EV5C/
- Expanded View_Source Data/EV4B/
- Expanded View_Source Data/EV2/
- Expanded View_Source Data/EV3B/
- Expanded View_Source Data/EV5D/Immunoblots after degradation of BromoTag-PSF1.pdf
- __MACOSX/Expanded View_Source Data/EV5D/._Immunoblots after degradation of BromoTag-PSF1.pdf
- Expanded View_Source Data/EV5C/Crystal violet staining of cell colonies on plates.pdf
- __MACOSX/Expanded View_Source Data/EV5C/._Crystal violet staining of cell colonies on plates.pdf
- Expanded View_Source Data/EV4B/Immunoblots for DONSON and MCM2.pdf
- __MACOSX/Expanded View_Source Data/EV4B/._Immunoblots for DONSON and MCM2.pdf
- Expanded View_Source Data/EV2/Coomassie stained gel.pdf
- __MACOSX/Expanded View_Source Data/EV2/._Coomassie stained gel.pdf
- Expanded View_Source Data/EV3B/.DS_Store
- __MACOSX/Expanded View_Source Data/EV3B/._.DS_Store
- Expanded View_Source Data/EV3B/Immunoblots for DONSON and TIMELESS.pdf
- __MACOSX/Expanded View_Source Data/EV3B/._Immunoblots for DONSON and TIMELESS.pdf
