# Supplementary material for: DONSON is required for CMG helicase assembly in the mammalian cell cycle
Source: EMBO Rep. 2023 Oct 2;24(11):e57677. doi: 10.15252/embr.202357677 (PMC10626419; doi:10.15252/embr.202357677)
Supplement: Supplementary file 5 — Source Data for Figure 1 [file EMBR-24-e57677-s009.zip]

Archive with 19 entries (18 files):
- Source data for Fig 1/
- Source data for Fig 1/EMBOR-2023-57677V2_SourceDataForFigure1C_Immunoblots for indicated replication proteins.eps
- __MACOSX/Source data for Fig 1/._EMBOR-2023-57677V2_SourceDataForFigure1C_Immunoblots for indicated replication proteins.eps
- Source data for Fig 1/EMBOR-2023-57677V2_SourceDataForFigure1D_DONSON-GFP.tif
- __MACOSX/Source data for Fig 1/._EMBOR-2023-57677V2_SourceDataForFigure1D_DONSON-GFP.tif
- Source data for Fig 1/EMBOR-2023-57677V2_SourceDataForFigure1D_DONSON-GFP plus p97 inhibitor.tif
- __MACOSX/Source data for Fig 1/._EMBOR-2023-57677V2_SourceDataForFigure1D_DONSON-GFP plus p97 inhibitor.tif
- Source data for Fig 1/EMBOR-2023-57677V2_SourceDataForFigure1D_mCherry-PSF1.tif
- __MACOSX/Source data for Fig 1/._EMBOR-2023-57677V2_SourceDataForFigure1D_mCherry-PSF1.tif
- Source data for Fig 1/EMBOR-2023-57677V2_SourceDataForFigure1B_Immunoblots for indicated replication proteins.eps
- __MACOSX/Source data for Fig 1/._EMBOR-2023-57677V2_SourceDataForFigure1B_Immunoblots for indicated replication proteins.eps
- Source data for Fig 1/EMBOR-2023-57677V2_SourceDataForFigure1D_Read Me_1D.pdf
- __MACOSX/Source data for Fig 1/._EMBOR-2023-57677V2_SourceDataForFigure1D_Read Me_1D.pdf
- Source data for Fig 1/EMBOR-2023-57677V2_SourceDataForFigure1A_Immunoblots for indicated replication proteins.eps
- __MACOSX/Source data for Fig 1/._EMBOR-2023-57677V2_SourceDataForFigure1A_Immunoblots for indicated replication proteins.eps
- Source data for Fig 1/EMBOR-2023-57677V2_SourceDataForFigure1D_Read Me_1D.ai
- __MACOSX/Source data for Fig 1/._EMBOR-2023-57677V2_SourceDataForFigure1D_Read Me_1D.ai
- Source data for Fig 1/EMBOR-2023-57677V2_SourceDataForFigure1D_mCherry-PSF1 plus p97 inhibitor.tif
- __MACOSX/Source data for Fig 1/._EMBOR-2023-57677V2_SourceDataForFigure1D_mCherry-PSF1 plus p97 inhibitor.tif
