# Supplementary material for: DONSON is required for CMG helicase assembly in the mammalian cell cycle
Source: EMBO Rep. 2023 Oct 2;24(11):e57677. doi: 10.15252/embr.202357677 (PMC10626419; doi:10.15252/embr.202357677)
Supplement: Supplementary file 6 — Source Data for Figure 2 [file EMBR-24-e57677-s004.zip]

Archive with 61 entries (60 files):
- Source data for Figure 2/
- Source data for Figure 2/EMBOR-2023-57677V2_SourceDataForFigure2D_10h release_plus AGB1.fcs
- __MACOSX/Source data for Figure 2/._EMBOR-2023-57677V2_SourceDataForFigure2D_10h release_plus AGB1.fcs
- Source data for Figure 2/EMBOR-2023-57677V2_SourceDataForFigure2D_4h release_minus AGB1.fcs
- __MACOSX/Source data for Figure 2/._EMBOR-2023-57677V2_SourceDataForFigure2D_4h release_minus AGB1.fcs
- Source data for Figure 2/EMBOR-2023-57677V2_SourceDataForFigure2C.xlsx
- __MACOSX/Source data for Figure 2/._EMBOR-2023-57677V2_SourceDataForFigure2C.xlsx
- Source data for Figure 2/.DS_Store
- __MACOSX/Source data for Figure 2/._.DS_Store
- Source data for Figure 2/EMBOR-2023-57677V2_SourceDataForFigure2B.eps
- __MACOSX/Source data for Figure 2/._EMBOR-2023-57677V2_SourceDataForFigure2B.eps
- Source data for Figure 2/EMBOR-2023-57677V2_SourceDataForFigure2D_Mitosis (7h STLC).fcs
- __MACOSX/Source data for Figure 2/._EMBOR-2023-57677V2_SourceDataForFigure2D_Mitosis (7h STLC).fcs
- Source data for Figure 2/EMBOR-2023-57677V2_SourceDataForFigure2A.eps
- __MACOSX/Source data for Figure 2/._EMBOR-2023-57677V2_SourceDataForFigure2A.eps
- Source data for Figure 2/EMBOR-2023-57677V2_SourceDataForFigure2D_S-phase (Thymidine arrest).fcs
- __MACOSX/Source data for Figure 2/._EMBOR-2023-57677V2_SourceDataForFigure2D_S-phase (Thymidine arrest).fcs
- Source data for Figure 2/EMBOR-2023-57677V2_SourceDataForFigure2D_3h release_minus AGB1.fcs
- __MACOSX/Source data for Figure 2/._EMBOR-2023-57677V2_SourceDataForFigure2D_3h release_minus AGB1.fcs
- Source data for Figure 2/EMBOR-2023-57677V2_SourceDataForFigure2D_8h release_minus AGB1.fcs
- __MACOSX/Source data for Figure 2/._EMBOR-2023-57677V2_SourceDataForFigure2D_8h release_minus AGB1.fcs
- Source data for Figure 2/EMBOR-2023-57677V2_SourceDataForFigure2D_Asyn.fcs
- __MACOSX/Source data for Figure 2/._EMBOR-2023-57677V2_SourceDataForFigure2D_Asyn.fcs
- Source data for Figure 2/EMBOR-2023-57677V2_SourceDataForFigure2D_7h release_minus AGB1.fcs
- __MACOSX/Source data for Figure 2/._EMBOR-2023-57677V2_SourceDataForFigure2D_7h release_minus AGB1.fcs
- Source data for Figure 2/EMBOR-2023-57677V2_SourceDataForFigure2D_1h release_plus AGB1.fcs
- __MACOSX/Source data for Figure 2/._EMBOR-2023-57677V2_SourceDataForFigure2D_1h release_plus AGB1.fcs
- Source data for Figure 2/EMBOR-2023-57677V2_SourceDataForFigure2D_6h release_plus AGB1.fcs
- __MACOSX/Source data for Figure 2/._EMBOR-2023-57677V2_SourceDataForFigure2D_6h release_plus AGB1.fcs
- Source data for Figure 2/EMBOR-2023-57677V2_SourceDataForFigure2D_Mitosis (9h total STLC_plus AGB1).fcs
- __MACOSX/Source data for Figure 2/._EMBOR-2023-57677V2_SourceDataForFigure2D_Mitosis (9h total STLC_plus AGB1).fcs
- Source data for Figure 2/EMBOR-2023-57677V2_SourceDataForFigure2D_1h release_minus AGB1.fcs
- __MACOSX/Source data for Figure 2/._EMBOR-2023-57677V2_SourceDataForFigure2D_1h release_minus AGB1.fcs
- Source data for Figure 2/EMBOR-2023-57677V2_SourceDataForFigure2D_5h release_plus AGB1.fcs
- __MACOSX/Source data for Figure 2/._EMBOR-2023-57677V2_SourceDataForFigure2D_5h release_plus AGB1.fcs
- Source data for Figure 2/EMBOR-2023-57677V2_SourceDataForFigure2D_5h release_minus AGB1.fcs
- __MACOSX/Source data for Figure 2/._EMBOR-2023-57677V2_SourceDataForFigure2D_5h release_minus AGB1.fcs
- Source data for Figure 2/EMBOR-2023-57677V2_SourceDataForFigure2D_2h release_plus AGB1.fcs
- __MACOSX/Source data for Figure 2/._EMBOR-2023-57677V2_SourceDataForFigure2D_2h release_plus AGB1.fcs
- Source data for Figure 2/EMBOR-2023-57677V2_SourceDataForFigure2D_8h release_plus AGB1.fcs
- __MACOSX/Source data for Figure 2/._EMBOR-2023-57677V2_SourceDataForFigure2D_8h release_plus AGB1.fcs
- Source data for Figure 2/EMBOR-2023-57677V2_SourceDataForFigure2D_6h release_minus AGB1.fcs
- __MACOSX/Source data for Figure 2/._EMBOR-2023-57677V2_SourceDataForFigure2D_6h release_minus AGB1.fcs
- Source data for Figure 2/EMBOR-2023-57677V2_SourceDataForFigure2B_Quantification of degradation of BromoTag-DONSON.xlsx
- __MACOSX/Source data for Figure 2/._EMBOR-2023-57677V2_SourceDataForFigure2B_Quantification of degradation of BromoTag-DONSON.xlsx
- Source data for Figure 2/EMBOR-2023-57677V2_SourceDataForFigure2D_Mitosis (9h total STLC_minus AGB1).fcs
- __MACOSX/Source data for Figure 2/._EMBOR-2023-57677V2_SourceDataForFigure2D_Mitosis (9h total STLC_minus AGB1).fcs
- Source data for Figure 2/EMBOR-2023-57677V2_SourceDataForFigure2D_9h release_plus AGB1.fcs
- __MACOSX/Source data for Figure 2/._EMBOR-2023-57677V2_SourceDataForFigure2D_9h release_plus AGB1.fcs
- Source data for Figure 2/EMBOR-2023-57677V2_SourceDataForFigure2D_9h release_minus AGB1.fcs
- __MACOSX/Source data for Figure 2/._EMBOR-2023-57677V2_SourceDataForFigure2D_9h release_minus AGB1.fcs
- Source data for Figure 2/EMBOR-2023-57677V2_SourceDataForFigure2D_3h release_plus AGB1.fcs
- __MACOSX/Source data for Figure 2/._EMBOR-2023-57677V2_SourceDataForFigure2D_3h release_plus AGB1.fcs
- Source data for Figure 2/EMBOR-2023-57677V2_SourceDataForFigure2D_4h release_plus AGB1.fcs
- __MACOSX/Source data for Figure 2/._EMBOR-2023-57677V2_SourceDataForFigure2D_4h release_plus AGB1.fcs
- Source data for Figure 2/EMBOR-2023-57677V2_SourceDataForFigure2D_7h release_plus AGB1.fcs
- __MACOSX/Source data for Figure 2/._EMBOR-2023-57677V2_SourceDataForFigure2D_7h release_plus AGB1.fcs
- Source data for Figure 2/EMBOR-2023-57677V2_SourceDataForFigure2D_2h release_minus AGB1.fcs
- __MACOSX/Source data for Figure 2/._EMBOR-2023-57677V2_SourceDataForFigure2D_2h release_minus AGB1.fcs
- Source data for Figure 2/EMBOR-2023-57677V2_SourceDataForFigure2D_10h release_minus AGB1.fcs
- __MACOSX/Source data for Figure 2/._EMBOR-2023-57677V2_SourceDataForFigure2D_10h release_minus AGB1.fcs
