# Supplementary material for: DONSON is required for CMG helicase assembly in the mammalian cell cycle
Source: EMBO Rep. 2023 Oct 2;24(11):e57677. doi: 10.15252/embr.202357677 (PMC10626419; doi:10.15252/embr.202357677)
Supplement: Supplementary file 6 — Source Data for Figure 2 [file EMBR-24-e57677-s004.zip › Source data for Figure 2/EMBOR-2023-57677V2_SourceDataForFigure2C.xlsx]

## Sheet: Fig 2C
Biological replicate 1. This biological replicate is used for figure 2C (>6274 nuclei scanned), 4A and 4B (>3497 nuclei scanned)
WT-0h AGB1 treatment										WT-4h AGB1 treatment									WT-8h AGB1 treatment								BromoTag-DONSON-0h AGB1 treatment								BromoTag-DONSON-4h AGB1 treatment								BromoTag-DONSON-8h AGB1 treatment
Technical replicate 1		Technical replicate 2				Technical replicate 3		Technical replicate 4		Technical replicate 1		Technical replicate 2			Technical replicate 3		Technical replicate 4		Technical replicate 1		Technical replicate 2		Technical replicate 3		Technical replicate 4		Technical replicate 1		Technical replicate 2		Technical replicate 3		Technical replicate 4		Technical replicate 1		Technical replicate 2		Technical replicate 3		Technical replicate 4		Technical replicate 1		Technical replicate 2		Technical replicate 3		Technical replicate 4
EdU mean intensity	DAPI total intensity	EdU mean intensity	DAPI total intensity			EdU mean intensity	DAPI total intensity	EdU mean intensity	DAPI total intensity	EdU mean intensity	DAPI total intensity	EdU mean intensity	DAPI total intensity		EdU mean intensity	DAPI total intensity	EdU mean intensity	DAPI total intensity	EdU mean intensity	DAPI total intensity	EdU mean intensity	DAPI total intensity	EdU mean intensity	DAPI total intensity	EdU mean intensity	DAPI total intensity	EdU mean intensity	DAPI total intensity	EdU mean intensity	DAPI total intensity	EdU mean intensity	DAPI total intensity	EdU mean intensity	DAPI total intensity	EdU mean intensity	DAPI total intensity	EdU mean intensity	DAPI total intensity	EdU mean intensity	DAPI total intensity	EdU mean intensity	DAPI total intensity	EdU mean intensity	DAPI total intensity	EdU mean intensity	DAPI total intensity	EdU mean intensity	DAPI total intensity	EdU mean intensity
943.646	23459912	91.0634	17587124			21353.3	14845838	2811.64	19503368	3916.95	40276636	5681.02	13068467		4242.97	13245909	4097.53	12602351	10747.4	13665067	6286.6	11607578	4178.47	19300968	1923.88	5914362	13050.9	12816336	140.782	9238819	13031	11197150	1856.5	10464846	2059.38	12622713	1700.95	19743304	954.264	20437598	256.158	23235856	121.998	7718386	963.146	9501802	143.256	18133382	382.884
8966.04	12771403	3942.37	18490080			8349.31	11433932	1914.09	11258166	231.01	41019520	2918.08	10706722		5880.14	11880190	3643.25	12035310	6337.6	25449948	7049.19	15075961	3309.54	10178818	2302.24	6902918	4469.51	13303691	145.649	10578104	20656.8	15771207	250.781	11806321	654.507	19244180	1845.59	18799344	1770.61	11374171	1510.67	14225558	160.669	18219818	1299.69	9385630	837.151	18417258	453.234
10760.9	14720458	505.105	16194850			1057.99	11196977	227.008	23729618	596.138	19378212	8719.92	13421837		8572.61	17121348	3294.41	12379077	5411.33	15126230	6962.36	12511374	4595.47	27805722	6795.39	34428256	4058.82	14002362	848.801	18289196	12387.9	10966686	11001.3	10487768	1977.81	15615979	2337.74	17261842	1277.61	11244519	1800.58	13247538	425.107	12387928	710.368	20965302	1279.8	9185113	498.006
126.831	23127468	2183.15	19472084			9326.63	23407114	123.414	23750636	788.668	18830364	6361.41	16111380		6244.1	16552802	2902.13	23650336	2432.99	20955680	4683.7	10582435	6961.82	10973027	2990.55	17414782	10104.7	14602559	5475.9	19148872	23345.4	13921919	132.005	23010676	1739.05	9392840	1336.08	10667605	661.98	13478714	1687.97	20089276	126.211	14419803	580.928	18690764	360.847	18610992	825.221
108.747	22705182	4734.09	20582400			10905.7	14805776	1921.71	11414185	268.723	8154832	5458.75	16281520		4094.84	17606602	7458.02	13874426	201.883	20550034	6748.48	12071517	6708.34	6118623	3301.46	16883510	6350.29	16130290	3335.61	10697908	20105	13955166	1585.73	9523012	191.231	19441566	379.671	7363496	1872.41	14531223	1763.09	14350583	1503.29	16518843	980.67	7788337	4200.19	13139965	1204.72
84.1521	16021983	3364.46	10718627			6276.92	21755634	1887.23	11727580	3133.87	16277572	195.659	22264282		5873.43	19276148	4232.55	22093770	4848.99	17186022	4695.02	19495368	5538.62	10454952	536.383	22368434	11207.5	9277079	3786.27	15468805	173.551	23099152	5371.81	17083436	1171.87	14537852	109.612	13747722	143.659	10181360	2654.24	13230258	1186.76	18857814	745.061	6.49037e+06	440.841	9051448	336.961
8633.03	23467808	3652.76	10962912			10454.6	21301410	4054.25	16674469	2381.76	17850484	4450.1	11144838		580.345	23418822	4399.94	12377355	4828.35	15699407	2886.4	10781671	5467.91	10362075	208.53	19246832	11879.1	14227550	7510.03	16065446	12410	18712992	6528.35	9971903	208.88	19152020	166.797	15243665	335.854	21298488	3107.46	15296071	184.681	16525763	354.301	18847870	969.149	8801490	542.566
8763.26	23912396	4447.18	9367005			6434.74	22359994	5281.86	14844760	225.31	17086524	8474.54	13099378		8137.76	17221112	3812.63	23004580	4494.69	15680355	7706.48	12820367	5082.31	18044768	2765.01	20635732	4710.65	16684565	4135.39	10721873	4966.41	22481788	5350.93	14719576	791.47	19136588	127.769	9697891	144.821	10041252	91.5607	11575478	1228.63	8807145	1300.55	10634091	1113.94	8982472	141.299
7173	23309844	4988.59	10305837			13440.6	12110391	2361.72	11618798	199.532	17022614	171.025	20887944		1100.86	10486715	5063.55	13097386	4666.81	10634179	1706.79	21249992	5396.98	17041918	3098.19	17795064	1558.37	16968938	5484.89	17336220	8504.98	12108948	4524.55	18992578	2109.17	12631878	777.649	23147602	1143.93	14760870	1307.46	12152807	1527.26	9821910	1627.91	9500572	5453.48	14505366	725.381
7254.42	12510854	5302.84	10363332			6057.79	19252134	3309.6	13575219	2581.52	10148875	5124.38	17077202		1012.31	10459176	3785.2	21661072	222.588	21683912	3820.85	18009258	5176.29	10345219	4435.43	19555088	2062.93	16495897	576.418	21986628	257.071	23837820	1974.37	22151280	1529.02	14626207	3195.06	11584982	450.663	10136045	932.776	12072268	1615.73	10302038	3619.3	10967669	370.049	8580592	189.466
4384.8	26708760	3982.12	12367838			198.053	26298340	2120.51	22167498	2504.69	16114457	3844	11685878		3463.23	21694162	5340.61	19903072	323.491	21369756	719.895	9938631	2524.92	10494379	7417.62	17357224	12480.9	10803075	4553.84	20341238	7419.46	10505666	4644.89	20364160	2096.05	12376773	172.189	22954908	831.36	19199290	120.4	24168188	155.566	9192853	913.276	21348090	1642.64	15025917	393.203
151.34	25614220	6055.25	12091521			11680.6	21425476	958.099	23928504	3899.2	14801874	6229.15	11343576		4724.06	20325034	8821.36	14661821	5635.17	10702114	133.848	9899812	157.989	20695420	7983.5	16122204	15398.1	14310756	6175.36	17060726	128.54	10103276	5060.09	21271918	1400.71	13935787	1794.81	7844455	177.069	22107850	1629.91	19741154	1216.87	16760944	193.071	16182287	183.681	9178934	75.6365
153.38	13048542	5983.68	11774122			10470.6	22199522	2957.12	12049782	1756.7	6772231	4924.81	13917370		322.232	22296970	117.044	25680214	6049.95	18363788	244.463	23224912	7229.07	11126678	2374.77	7366943	12108.4	14279865	10151	13451320	21470.6	13616999	149.262	22447658	259.152	19065818	2187.45	14479945	597.888	20269112	394.808	11593522	573.676	21952100	1986.7	11037703	2594.19	10949071	315.645
146.802	26248644	3806.8	18908004			6566.08	24374966	2714.36	11961007	1480.2	17267348	6232.24	14278781		4186.92	21856646	9125.53	18052308	3999.5	15833009	4028.87	20284370	6100.48	15593937	1745.86	22475588	16198.4	14620996	299.792	21025412	133.287	21948788	4925.63	14172841	298.408	8643045	763.58	20272332	794.474	19448532	93.0149	11575594	2427.96	13785273	1118.69	7127454	1015.73	8637519	1138.89
165.266	26550396	133.105	10870625			13117.8	14622429	2078.99	21613430	3971.36	16166243	5471.37	11872357		2274.56	22439426	5693.62	13622950	9943.47	13802098	5627.79	17943524	6137.8	19000722	4155.31	19385010	3768.12	20197766	461.038	22962992	9835.89	17842900	3870.35	20532494	619.794	18130960	3021.78	11388124	247.531	20635484	4178.52	16248444	922.263	18187344	1213.87	7068235	2256.76	16394289	369.288
7130.37	12944100	197.576	11965734			14265.8	17292308	142.65	23681094	3745.98	16489113	4928.29	9455376		2642.63	22859716	3049.92	23149734	7145.21	13059492	6426.41	12474053	6969.25	13562068	6931.73	18654048	13193.7	13652691	5750.28	10930148	22404.6	13691001	2739.04	21647676	206.852	19092074	191.639	22603966	1102.31	9048099	1078.83	22335730	1669.08	10269093	593.123	6906911	923.448	9265853	907.764
182.929	27019956	171.969	11125378			5970.11	22401252	4339.94	19412658	3971.04	12618974	4774.48	8958608		241.89	23436776	3436.69	24208908	4925.53	11080381	136.435	10103422	89.8248	15587219	3840.09	20674400	11998.8	13796998	3174.88	16836218	6076.47	10268780	4536.51	15237363	136.188	8646134	175.997	11379865	469.608	21966768	1083.44	21225112	3085.94	13127763	1058.84	9592075	2066.97	9122237	302.191
9705.28	12818328	1417.35	9659802			10931	19167848	4121.99	19007704	3826.74	11324046	4758.66	16787800		4092.91	16475637	1241.43	12503967	222.839	20402966	8382.72	14235611	7821.83	32162030	4374.91	19539532	8196.37	18964296	5130.71	10566638	10894.3	9371859	5306.02	20428466	3718.44	12593897	124.993	10738857	416.338	21220190	475.706	11127871	463.868	8943853	740.027	12848243	744.442	9881653	588.744
11654.7	15526249	1380.37	10300851			16488.9	18266586	4887.31	19188152	911.58	15991283	2993.25	18986212		1187.5	22222486	3718.87	13046387	2711.37	23020884	2808.99	10277361	4633.13	11746394	6424.91	35658792	15496.3	13352998	6576.86	11886985	14421.1	9969201	164.271	22370216	1691.08	14568850	3116.64	20992722	288.144	21021172	937.231	12019642	783.417	8280372	196.206	5282499	446.614	8733935	319.305
13138.3	36987920	199.718	22806370			141.665	27060516	131.305	25023416	1453.59	6734432	5191.98	13631906		6650.23	20556732	272.279	25821224	6022.54	17680224	4853.31	19973274	2953.02	22321094	3938.61	17586296	6342.5	11321973	5006.06	20813286	118.414	21568784	3747.96	20431944	2150.68	11753455	2557.54	14832922	1801.96	10511974	266.297	12191210	835.407	8767076	896.099	18117960	2486.5	10256116	1251.45
10597.3	19317046	3982.49	11142230			13378.7	12150855	7195.32	15465452	8277.72	8556728	6138.1	11376834		1471.41	25149986	2603.23	23214816	5846.27	12392790	3307.81	18184766	6397.03	15096938	4400.21	19999712	3070.29	22703292	7291.98	13212587	20105.2	15528438	926.435	9404491	2163.71	9026455	612.602	11296095	1779.25	11918439	1868.39	12347683	2044.83	10037545	723.89	6030880	152.269	8698908	709.334
10521.8	18722610	3655.04	12180840			12939.4	13523371	4504.75	17906192	3303.87	11822620	7717.27	10699093		8079.56	13463569	3786.66	21495022	312.369	21021756	5251.11	19633974	7725.71	13892883	4457.63	20094704	142.828	10510031	5448.89	11050408	7289.34	16223925	158.847	22543206	1439.49	9204939	1058.93	22156264	121.532	8388999	852.012	11539052	1533.76	28299380	292.011	9221003	904.979	19298364	215.504
10012.4	13239385	9962.35	31906256			14512.5	16780510	3413.2	15377732	372.629	16022189	186.708	18842950		2915.87	24757128	1427.13	12715726	7558.82	13000143	3075.43	10259938	2938.26	10848369	4620.1	21997560	147.651	22847000	1442.6	21435586	6195.15	8955360	1350.52	8976403	1384.2	13438578	599.898	23351142	101.728	9346749	234.524	11712296	1689.18	7965620	1437.08	13992079	2092.09	16587891	455.645
10597.9	19590068	3521.38	10430095			16698.8	13433848	1902.12	20423672	229.337	16163914	3558.19	9998596		394.302	22737656	2524.49	24070142	5499.18	15383175	172.463	10025658	3426.71	10848497	7124.32	14295753	133.093	23921878	4961.57	19952594	19224.5	15200070	2621.09	21333908	1608.12	14434610	183.892	22656328	689.722	20440194	866.399	11972057	1605.25	12781639	2172.29	13947109	2609.6	12005877	458.058
12438.9	18612556	107.236	26055744			3922.15	24261044	5732.07	15953015	1501.88	16657580	212.003	9116107		6358.81	14329462	4082.23	19367030	9663.95	12073810	4861.25	19707040	5944.16	16449152	4018	21025668	8439.63	19752198	5904.29	10308031	4416.38	20618640	173.611	9468556	139.974	8898005	2942.36	19005892	888.366	18983606	506.894	11887044	872.043	19388572	259.211	19093688	799.705	16118097	165.36
12106.5	16000538	3454.91	20841500			172.504	25595692	5905.72	14423731	2185.7	16361049	241.618	19501230		7460.94	20921110	5403.34	16482534	3827.69	10331822	5300.42	11021706	3876.58	9694124	4423.58	18524792	5806.52	10467530	203.703	24094810	15553.1	11309240	6503.15	10668293	150.433	18668220	345.871	23017946	395.02	21180180	818.808	22774298	2460.27	9235436	2063.56	10675438	637.931	18867332	320.976
469.043	28700494	3151.89	20023790			10122.8	17620208	121.374	9424885	6301.7	5506524	3730.95	9709706		3883.92	19524196	131.199	24893908	3732.39	14889531	4939.3	11388953	7883.05	12352870	1230.02	23223508	9350.47	15370108	1778.44	20878418	2910.08	22163292	4305.42	10556524	2426.07	10878795	3351.23	15422863	1782.34	12734822	1350.44	12357265	873.387	9211651	1005.54	21891120	131.971	7.94084e+06	258.09
9457.16	16156311	4157.05	9970566			13726	13825415	4791.08	18872220	173.678	16006169	186.967	19224974		3487.94	22908946	8012.07	14084964	216.787	20880270	421.574	10568078	3773.86	18845030	1000.43	20979824	111.683	9800729	5545.93	10893450	4251.6	20310558	5407.99	10387390	1646.3	8949779	561.468	11275229	467.533	21404446	4561.47	16491430	1040.07	16177176	263.388	8322246	731.341	8849337	617.842
1831.68	21635520	2404.98	17081166			6603.96	22811702	169.401	23940186	3929.35	10489303	3767.71	8686698		4381.55	20738242	3777.44	18538236	217.765	20420582	6862.72	13974071	9409.92	13387153	12201.5	15481824	12384	32648796	5231.11	10755682	313.157	23324486	6982.45	11115854	1731.74	12827404	123.539	10403134	238.19	22210684	1756.25	11258837	782.44	7718321	1294.01	14289137	1755.03	10857531	399.22
5266.49	28024438	273.836	9876625			7054.22	21452108	5406.15	17287712	189.811	19776830	1563.3	19594806		4855.02	19939834	5722.94	19310332	3126.78	19230844	3132.01	20432908	6791.47	16489846	8173.25	12035511	12747.8	15244432	155.368	9823684	16659.1	11570834	110.249	10229593	3934.16	15991840	140.262	9182300	175.714	10758178	538.107	12078882	593.832	16829750	2457.41	11145109	2498.92	9524638	783.428
9584.53	12767860	3858.2	9557370			5717.29	12054536	6587.82	13503652	4289.18	7506224	174.93	19099874		4337.77	24566600	7063.29	13515204	272.471	21595378	162.997	10447895	166.193	21121760	4146.73	19945594	10348.3	11432323	273.101	21186336	153.816	23159072	159.515	10353131	2755.07	12608107	422.424	11476886	180.383	21958372	103.501	24321544	1676.76	18163210	168.36	19181886	2677.67	13111675	325.121
2170.3	26170242	2439.16	9829762			7564.56	12897828	6438.33	18383332	4762.14	10233440	148.545	17664420		4338.59	19043304	4504.98	23464218	612.49	20985956	3909.84	17686764	3714.44	20127334	2864.91	22173820	11056.4	17472888	4466.84	10038025	9496.36	15019659	4970.06	19267884	132.76	8714064	765.155	21995916	132.184	9794518	1009.85	11922366	187.341	19718906	195.591	16408195	1373.86	10100309	666.581
7831.49	40615936	198.423	20056170			12571	13046763	5826.66	14294271	1946.55	12144516	2101.36	9561106		4316.55	18482356	112.524	12738903	1580.17	9926215	3209.05	15176801	7964.08	17891520	5226.19	20114726	5865.94	10591009	190.631	21333996	10455.9	12329777	4543.49	9858082	803.054	17407262	773.802	22667828	129.608	9481301	857.813	11473332	972.498	8310126	1013.26	15905337	2588.01	13705243	135.132
171.295	11199135	523.365	15001827			13688.1	13307394	6146.49	14833172	4264.01	15574936	3593.31	6418175		273.784	11004061	4963.65	21608534	2408.58	31617494	5033.81	21194638	4226.62	9374109	2804.45	21510980	12256.2	11721856	7970.02	17764816	152.887	21498836	185.18	21597206	1141.17	8685787	1093.63	20266042	122.118	14331259	693.483	12436314	328.378	18886280	576.497	20910698	1847.81	12223912	657.655
126.656	28354314	2864.47	19895346			5455.56	23460900	195.178	22684410	6410.52	27381284	2153.83	10250349		352.681	11107397	4772.97	11897970	3206.94	18625566	5883.96	16360642	5289.18	16690200	7282.53	15144476	7879.03	15063844	7735.8	13740708	9822.7	13010896	7421.56	15343111	189.714	18321726	274.365	10738852	410.009	21526486	908.202	21544940	1282.61	16723057	418.086	21033220	146.553	8147937	302.465
4511.23	21835924	2993.51	19462338			13517.1	13841143	6939.09	17664852	4375.13	10950359	198.362	17515548		309.135	24215042	156.328	23823558	8293.93	12932738	150.354	10155089	227.618	8885045	7258.78	12758486	6643.68	21638986	332.837	21657036	21164.4	11511373	7392.66	15255638	1425.33	16201199	2396.52	15072051	425.173	20873272	4089.86	17861710	651.941	17744532	914.369	15665657	849.017	18899430	559.88
2214.17	26228368	4454.61	10362486			13192.9	12742562	3872.3	17783570	4927.83	10605824	3953.76	7043424		6769.91	12771222	5090.44	19274046	2923.65	18137578	5938.4	12868456	8162.79	33706752	192.028	11112109	5868.41	10558265	7875.03	18976300	12613.4	12913709	192.132	10255397	1846.02	14407481	154.808	21425940	321.402	20647012	439.246	22693100	967.85	14232759	208.524	17010320	611.095	8662464	446.869
7798.64	38803064	2489.54	9798088			11924.8	12921430	5392.42	16131468	5601.97	11184904	6505.78	31454446		301.975	11700456	3336.95	11784008	5037.59	11824911	3683.18	17186954	4614.81	19865870	160.215	23224142	14498.1	13277591	7573.14	13886097	1280.56	22976542	1768.45	8932430	2116.34	12039863	1857.65	12041228	251.707	21371590	362.346	24770528	540.188	18273362	470.953	25532884	166.272	8615708	741.087
15770.7	13948393	268.69	20236850			5156.44	23323304	1195.02	11931335	4642.22	15992130	5596.5	10893461		6876.42	18574282	4221.1	23514794	7068.3	15499682	4347.95	21866712	5858.63	16869314	579.453	22067398	11000.4	17131528	5376.5	19624918	12037.8	14088970	233.925	10178255	2686.79	9611192	299.89	10493650	1609.95	39587100	402.668	22654566	753.519	7196231	166.461	19974062	2722.94	13214233	151.927
7106.39	44255256	106.72	22246750			12879.7	13683718	132.81	24006680	4466.88	15092713	5738.45	33682288		4787.17	20113758	5245.82	20363498	196.924	38516452	2423.62	10222762	6114.27	18284874	1230.26	22046880	109.602	20983800	413.357	9176522	360.383	22561572	3483.84	20306392	1050.07	19863966	1563.93	17315226	1375.62	12906871	4032.49	13421350	1491.02	8984770	359.381	20146220	640.802	17439722	758.357
1721.03	17877490	3116.29	10061306			10694	13327384	1197.98	12229374	4613.94	17134152	2892.89	20795264		6636.14	17857634	4284.93	11958520	214.586	19088998	173.193	10264938	6140.79	19560270	130.669	22900574	1847.78	21751670	5719.81	18139682	16434	11914526	1227.93	10487752	2073.96	12663753	1399.32	17124626	1867.35	12598627	1014.38	14837925	696.249	17578790	244.727	34561348	1555.9	8899817	193.171
340.602	28800072	2512.84	17258850			10474	13022810	7007	16063891	2495.24	15647327	6705.24	12658550		4264.06	17859864	108.019	12550934	2957.79	17573180	2873.04	15260589	7388.24	18097906	184.096	21394982	14850.8	11440394	6694.88	18049286	9600.19	13936950	3274.96	10194152	511.147	20542286	102.216	9439784	2058.04	13729048	2989.11	16393845	874.12	8166081	1552.35	17566260	804.004	18130284	377.66
2865.8	26380622	597.658	9688202			6495.55	11937699	3706.07	17487220	1908.54	15662384	2871.99	9469139		3698.5	24316380	4290.01	21251282	5592.11	17549134	4793.83	20524480	7183.49	11811445	1461.96	10827082	322.917	11183048	6287.99	10775607	122.011	19699016	5222.93	18884060	3413.41	11495752	449.031	10731120	662.171	9983401	485.471	22165222	2111.8	9178142	1385.5	14279868	1863.9	10920239	2043.87
5666.83	27034562	899.793	8641779			5593.92	24943608	3805.74	17128258	226.021	9273608	8622.25	13624840		1619.95	24626590	3782.37	23953834	6805.83	11162166	9269.57	12649087	7827.85	10046545	6718.84	18760412	5608.46	10797552	6186.5	11457803	4698.51	9572141	7257.28	11618416	2394.24	9187330	178.527	22282268	1477.79	41318184	2529.64	18588516	1375.23	13300878	1656.25	13806156	1036.71	9428698	499.566
446.376	26129158	6805.34	14349122			13043.3	14055501	326.326	24874312	3395.51	9137909	116.147	21682602		339.973	49478296	4869.14	11838026	217.134	19429062	5504.23	26078692	3024.16	11377047	1743.73	10780790	8184.1	15455510	2882.73	20292880	15069.8	10700663	6934.62	10736394	840.364	17734446	1559.74	10949972	149.478	10508420	705.701	11554941	1477.02	8877685	2319.1	13489250	581.947	17913712	674.93
4123.95	24120300	2926.52	9493011			6523.85	12047620	5986.99	17961532	4070.48	15645010	5206.66	35985784		3881.71	15621582	5461.47	18928936	3241.68	24072786	141.33	10308691	8358.03	13397546	3213.46	10610525	8460.74	20409394	7670.22	17827160	3885.83	21210250	5258.61	16587122	979.236	18198698	2118.52	13028771	368.23	19401328	3648.48	19133396	2200.34	9601652	275.222	19866854	1350.18	16809432	182.516
7842.78	14421005	3999.46	10239071			11481.5	12287060	6008.15	19273134	7358.85	15086979	1564.11	10347651		624.195	10844787	1097.92	21841746	7322.94	10623231	95.0612	22788838	187.156	8579550	179.928	11012326	123.222	9910567	4600.65	9866705	9933.7	10047275	4833.5	18201432	2415.99	12852156	918.581	36662236	695.896	19540234	1610.11	19543972	2071.54	13000898	994.121	13594596	157.932	8642617	700.678
4517.36	24615270	1052.2	8839009			199.449	25627688	5915.88	14009501	233.183	19986534	1756.9	10390266		7537.86	15168639	8057.72	17097790	256.369	19021828	197.111	21554574	1918.34	10598478	3913.38	21391862	261.281	21810812	5986.5	11717827	194.013	21659526	4892.63	10029809	573.71	9607226	806.384	10247714	123.871	9600726	2804.62	19937894	771.092	17289864	398.038	6824010	942.526	15869452	245.428
12357.2	16141766	2619.38	9686791			10828.5	13581013	3758.69	21497846	3770.58	10091224	2935.66	9503037		4635.7	13117103	155.979	23737478	7215.78	11450525	3796.23	17223230	8120.01	15488464	9386.96	13560355	13636.3	14805860	6974.68	17003112	4435.12	20738498	211.523	20796324	1279.27	9760496	938.584	23031172	2330.55	10727996	1495.18	15408564	3125.65	9252053	896.64	12184298	304.036	8164814	725.727
6378.17	17766446	1652.96	20651726			14873.2	14605241	2046.31	11989702	4951.17	9413848	6637.43	13119645		272.668	22653536	4534.59	18841146	425.759	19971786	675.734	21742724	8096.16	17684392	6666.73	14347536	5941.21	14063648	189.204	20210242	5270.08	9140332	3544.64	8839494	385.28	8397863	266.926	22552542	2395.71	19603302	3061.89	16242622	2889.51	16362356	178.085	19579098	303.907	19271254	182.742
8774.93	12879448	4508.79	9697784			11406.1	12060092	6826.56	13737005	974.527	7257586	3986.57	13431954		5143.14	17154400	6602.28	17380726	5065.26	17364364	166.659	21502306	4126.74	10771667	7706.4	29417294	9611.13	11451341	154.471	9268337	12003.7	10362754	1070.61	20666324	158.533	8641925	2836	17724690	292.902	10521082	262.86	11275336	3914.3	9643737	902.768	13444644	937.239	15347151	216.114
7673.15	19183778	342.311	9276954			3992.14	11363775	5960.66	16044107	5242.07	13082938	6210.67	12735080		499.313	24952266	7700.97	15792002	3755.35	19930712	5347.47	10276390	4656.91	13180869	7541.69	16621846	19051.7	11950065	7409.18	12720813	126.634	9501074	5158.9	17084816	411.312	18353756	168.954	22387348	1683.1	13856590	1090.83	11953738	1155.81	8545839	801.934	11154666	2307.22	9583518	2626.09
10706.9	14663017	187.16	9503950			4393.04	11140307	2273.78	12082376	4432.97	13371589	3371.61	11632313		785.414	10639139	4275.43	12919910	261.181	18877206	4742.74	9859907	7332.48	14847770	7173.01	14750289	5131.8	14529456	6158.98	9670587	14005.7	10847262	4061.48	9879624	487.935	7999020	2460.42	12093201	333.911	9604277	365.709	24638972	1420.02	14919836	1427.67	13406558	1167.55	8979888	315.264
4560.35	24068506	1203.66	19208070			9734.45	23790308	4026.63	17385470	6213.94	10707827	3270.96	11384748		7549.12	15518252	6805.76	17920804	5486.5	10063780	144.894	10267917	1807.69	22127176	3691.54	20271138	16075.7	12632828	5471.54	10480647	13171.8	12981988	2222.54	20212070	490.303	8179469	986.05	22800544	902.012	19246706	1374.2	23384196	2191.03	12477575	987.175	11435525	1963.57	17232828	506.285
7884.91	14818918	194.555	9372448			11497.6	16323250	6217.61	14706593	204.991	19902848	4274.91	7.32889e+06		7003.8	11228790	4362.21	21849144	6166.15	11774672	1771.62	21180776	7955.15	13425332	5943.57	17694032	9620.46	40462968	6722.57	10449206	11773	14145070	8713.44	13931880	567.833	17668560	507.851	24498702	215.252	21178818	2877.2	16098007	2113.17	10346547	280.303	17110026	680.567	8562981	119.754
6045.11	19308610	224.916	13230397			15891.8	12481764	5933.16	15150268	2269	8673616	6481.21	32511922		4509.31	11564537	4358.29	22459304	5048.87	11237930	6160.35	12487446	140.653	21534488	8670.59	14608780	21077	11999963	4318.45	11019797	124.695	9558319	3505.8	18403608	1017.95	8418183	2040.29	10663005	2350.58	14553114	715.083	12163540	1935.02	10648493	173.403	18228196	1292.13	8731553	745.083
11574.9	36132844	4380.5	9559707			8925.19	22191480	7029.26	13309791	436.818	9367954	167.721	22384490		1242.7	10232187	4782.33	19873632	222.912	19011760	6507.77	14310975	7608.35	11197773	4125.69	23222582	5617.49	14736359	2302.41	35034480	134.258	9590351	7191.39	11448315	488.727	8337887	132.212	25164868	231.729	9683210	2364.67	16692498	1939.14	13137880	596.161	19130028	163.914	8032896	773.262
6386.37	16856664	396.6	18049412			141.019	24166440	2941.42	21758080	709.791	9048646	144.741	16259320		5680.34	19795256	4479.94	13681980	5385.5	11859588	4806.86	10374874	5129.7	14818058	5817.36	18969262	14404.2	13287176	3557.04	9417668	11335.1	15670710	5915.37	9288721	210.014	8.33846e+06	1298.22	16439367	627.474	20962152	1581.45	18779278	220.249	19344662	496.809	18425856	799.818	16752893	833.896
5130.42	21108390	170.054	19055936			4066.87	22057956	3662.36	31627414	4639.85	18787120	4059.98	10409343		297.949	24210912	5316.31	19779166	275.906	19117660	3893.86	13530393	3794.89	21068660	4362.51	32156078	8664.71	11612329	140.163	9077954	19577.5	13035824	6766.84	11783271	849.813	15319835	889.28	10662982	1768.45	11057790	3164.86	13649128	868.468	16588218	1574.89	14718450	506.951	8665436	146.75
12597.1	13756605	2790.55	19329354			153.032	23816158	3241.37	19777860	4573.05	9264962	4954.6	12176508		227.5	11023379	116.045	12307138	3831.99	15522505	206.649	22352902	7878.71	12168963	1222.25	19440528	9204.99	15860716	1537.99	9129688	4971.67	9142003	3068.61	20920812	350.125	39985676	394.755	9403590	656.091	9911771	339.691	10301920	155.635	8623419	797.166	16646074	622.213	8208687	1710.59
7814.4	11685076	3006.09	11713483			5902.08	24286300	4957.05	15817719	10876.2	14037818	4879.94	18334120		1867.83	23030392	4932.28	20529608	2933.23	14008013	8983.49	12833912	6645.01	17142638	3830.99	10708745	332.206	10076034	5224.81	12627768	21355.8	25125622	3413.07	9039891	563.365	8326048	2067.48	20130178	1785.52	13101759	651.692	10329370	278.104	8860101	4038.38	9761743	271.668	8534394	156.98
5924.6	20713490	2737.3	18276382			8937.88	12502520	6671.71	17476220	306.799	10065287	354.288	35730756		6697.43	16609089	156.9	21531012	6587.44	9518971	3603.72	33660044	126.386	10644931	3305.92	21520270	188.535	9924438	6037.38	10333654	4902.98	20285842	6895.6	15212753	872.636	15319819	2690.53	11435665	702.796	39854352	120.555	9986704	1357.04	8702411	826.736	15905094	2079.95	11528974	2387.49
8137.85	21091968	2320.48	18262940			8581.76	14537753	4138.87	12404578	3159.98	9175838	3034.72	21423348		1090.44	10748406	6401.5	11789024	216.504	18488260	189.213	10343429	5208.25	10165417	6904.96	13847587	7289.17	11255796	1465.15	8927435	1777.64	9514595	3276.87	20857164	896.5	18093882	1763.99	21283896	2070.3	18206422	1098.84	22128104	842.343	8887928	739.664	17736340	478.956	17483964	2045.21
4943.22	21010898	4836.95	40756724			6050.09	18110704	2740.32	24211888	4326.04	19555708	207.272	23080954		6340.62	19389554	3979.56	12563829	8243.79	12110647	2612.25	13329043	560.877	10810077	7087.68	16418792	19710.5	12955403	3658.92	19514194	12078.9	9464051	6034.87	10295013	1751.69	13442794	795.346	9822632	333.394	9715703	959.329	21465132	446.338	8431266	1092.6	16319025	2018.97	16269404	109.13
108.694	11352280	651.413	19735646			9649.3	11569257	275.636	24156538	228.849	20171958	3680.88	20225458		1308.75	23420134	7325.95	19351486	214.155	17376928	6740.48	14665554	4013.37	21247026	7257.99	14535272	159.23	23046888	4248.03	14248917	8308.8	9725012	2968.41	20932718	1971	21474408	2548.42	15155695	1537.95	17749332	120.755	9677048	193.829	19800236	161.722	21634018	1008.85	15904582	942.349
6653.6	17999558	176.711	20720898			3311.81	22061016	148.073	21038208	3758.27	15728259	3640.61	20404146		3506.07	19227410	2877.4	22690336	6673.8	9691247	1801.95	10276226	3280.29	10566387	6975.88	13455809	7568.8	13881954	4231.31	14561144	5504.36	18659278	5666.2	10009931	645.648	19016002	991.344	10839861	426.565	9908514	1443.03	17355072	2911.19	10980874	1985.8	12828859	123.467	8236624	129.004
8274.68	16958606	941.557	18708408			278.157	23470444	6463.6	20450396	3017.97	9519492	3565.91	21840784		6839.75	11932340	6461.37	15276714	9042.38	13439937	235.349	22516558	7925.35	16629808	5037.48	19142004	6830.64	21749050	5983.32	11182309	9960.04	14426091	6215.66	15432378	1779.47	13710267	530.901	10774784	1170.01	12077575	1153.98	21596180	897.712	8893688	693.216	8611686	787.319	18169530	133.047
8349.94	9133704	2828.38	9023441			6329.9	20924270	5640.15	16696044	5368.05	17586532	8935.15	13632019		6054.73	19672242	5209.24	33003672	7318.67	11627663	4331.03	9785245	3849.8	19864858	2684.12	22361266	132.526	10809497	3108.73	8992408	136.383	9887663	4317.37	17172088	1415.48	8883570	346.272	22897678	431.099	9667127	1241.19	18958392	2788.61	14248361	156.103	15517912	1145.33	9189109	125.091
7484.55	16303026	4078.37	9441288			12041.9	11675350	5812.71	19987812	3047.58	17250462	6766.32	12342631		4184.34	10681004	5197	17288076	4679.3	23391414	5330.8	9974323	153.274	21559322	3740.58	19313016	203.227	62863048	240.849	9041265	6767.58	15543330	6625.46	13731017	881.26	17773780	2758.13	21782194	3116.24	16202438	1233.59	19803964	1539.63	15686128	2263.25	10984792	824.999	18392484	293.187
7223.92	18906810	170.279	19516138			6936.64	15781390	399.638	24237752	4065.8	10065579	7823.83	31785764		275.852	22913562	3648.16	23620970	1421.07	31830798	1574.23	10213718	3390.68	21191894	199.967	12043143	6902.59	20765652	1620.12	8901603	105.872	8401394	211.342	20516562	913.058	8157445	1909.16	17903414	283.373	9897278	2215.57	15078570	707.709	9429424	1316.22	13204221	173.417	8203951	1066.29
7778.14	19436010	5394.2	34638708			14829.3	11899225	4083.69	12841041	4199.2	8857190	4074.13	10431152		4419.04	10741969	7252.6	16031576	6019.22	10115365	845.041	22455600	124.556	9981742	6293.41	19420788	7317.69	20748196	3521.59	9020110	212.98	19478494	137.294	9434377	1442.19	9270344	3651.35	11138874	249.55	10473219	354.948	11373013	704.725	18910476	662.591	17254136	716.611	16802274	132.132
5794.56	21239530	184.929	19752674			1652.8	22752020	5623.73	14022479	3381.17	20224410	4530.26	10599243		261.049	21960758	6354.81	18247970	3665.86	26237644	5168.69	10126459	242.232	22384570	5256.63	17302984	8447.08	18275604	1174.57	18993382	1053.12	8673393	7725.17	13321711	217.095	18746744	550.864	10639080	2100.04	13928640	620.097	10426896	161.581	19666694	177.559	7548765	768.283	9020268	147.288
6444.48	17995186	2556.28	18826970			158.254	23108452	6996.11	16934450	3033.03	9270107	1106.78	21506234		5746.21	16455620	3019.91	24321398	7969.87	11496374	185.724	21237112	1872.17	10306356	4576.66	17416720	7011.73	18753958	7041.02	9577004	16170.6	11633537	852.308	19857078	194.055	17446080	162.204	22949912	1750.94	10564533	574.04	10231870	519.553	21428640	108.387	6768627	490.828	8976817	142.481
3934.62	16918114	200.673	19801570			11625.2	11504034	5925.24	12807432	4004.34	13257844	6027.56	11253893		3987.62	11472799	4740.33	13654264	4583.11	8075624	192.033	21645246	177.665	21443714	3605.96	17923326	125.04	10222039	2819.41	8337400	142.742	20202010	5581.43	19127944	488.216	8.06968e+06	132.175	9953181	168.687	9927589	1269.84	18722298	217.065	21119234	467.318	16720612	2143.5	10755984	1003.19
8880.39	11296196	205.091	8.26985e+06			10956.5	15675672	3515.6	22498800	7660.89	12685331	1730.3	21090568		8812.39	11635682	5471.69	14649126	5255.99	12328179	10179.3	19888232	3961.21	19775334	184.551	12001295	17602	26878288	2370.69	16225789	14754.6	12212718	5190.32	19121824	1954.32	16655468	921.65	22256502	511.279	21824976	923.968	21789048	935.835	9570841	1076.03	6908323	903.051	16092837	522.689
6219.57	14160417	169.733	18246076			12197.8	16103584	5714.77	12995197	188.482	19476116	8477.47	13482592		6943.62	19666622	5772.49	10549962	192.683	16193259	428.15	20725474	3511.91	19458350	7448.24	12714022	140.803	23094280	9416.88	11103210	19245.2	10344158	7114.64	11034985	350.589	16165495	2763.09	15218893	601.421	23058882	892.778	22620518	1127.54	8728059	1485.67	17092254	1202.93	17090940	1422.89
1451.15	18091236	178.25	16483973			5649.01	18320066	4664.73	12803949	5079.07	19710236	172.125	21222986		6260.25	18961846	195.255	12741148	7156.37	16044982	212.653	21159564	1391.48	10315182	3890.78	34771028	5253.19	19856614	7147.14	9326824	5430.51	7980145	5665.37	15865161	1709.49	13338842	939.424	10826907	354.651	10802196	1418.57	9839322	148.34	8374108	775.235	7203565	220.871	18857080	443.409
5668.26	18430012	505.119	21023936			6232.23	10511105	4440.19	14071871	2138.39	8951261	4518.35	10267978		5658.36	19869110	3335.45	23807458	1651.2	19266132	4265.51	16475629	123.774	9898660	3054.15	22356504	5484.98	10261479	192.323	18922722	1133.53	21425536	7552.58	16653969	2812.02	22688126	333.948	9858798	229.614	9599724	1455.23	20948102	752.701	17580478	1597.49	11249111	737.296	18111042	1276.71
9651.97	10322832	2585.27	7607335			13617.9	10810391	4677.8	13837285	592.019	17896544	2611.01	17692410		3866.18	10804838	1593.04	11985836	6511.19	14750881	4831.17	15457613	4283.66	18348970	3391.08	19099270	5821.13	20593794	7698.83	10080732	15150.9	12529257	7060.05	13562297	241.976	16164659	1502.58	16020138	1607.46	14563591	125.046	9662502	1462.83	17886194	431.361	8813681	1342.11	16720276	396.72
1193.71	22499698	2904.16	9258004			1791.36	22974976	3399.07	18087260	4648.12	19058680	5071.23	17084372		7040.69	12458905	163.243	23343072	7675.08	10242429	1737.17	10177428	5111.44	10358494	4969.17	18755778	119.812	9980029	7401.55	17535848	16256.4	12303280	7859.27	13161229	955.517	16442746	210.513	18805252	697.489	10186732	110.19	9526422	1391.83	18494914	760.185	5.81473e+06	1675.27	12487703	472.032
8232.31	7.7355e+06	2302.26	16835030			11624.2	16802738	6226.61	14764166	257.165	8551909	8168.73	13025462		286.635	22858486	151.56	26068454	7998.98	8579144	5506.39	14374603	3145.31	20891922	5216.49	20133532	143.895	10211783	560.214	19725074	5519.39	12422255	3438.93	20426846	1892.87	8207894	426.301	22409768	501.551	21142462	317.431	11242270	1052.9	19021896	1370.7	12550204	128.033	7391848	380.281
5852.11	18406256	3106.07	10322894			10208.7	11438488	530.299	22669954	172.885	19978604	7510.78	12497283		273.49	22633182	4087.92	22544818	7826.39	13411254	204.257	23640246	3442.8	10004477	3078.22	20763116	7038.57	17790690	7054.15	10501654	15408.2	13395638	6031.57	15945225	440.237	19596356	1721.12	23401296	417.598	23946434	1664.69	19258936	614.206	18620658	1052.23	6170887	1020.31	14677800	157.924
117.214	27109572	3459.05	13281114			10884.4	11983140	5086.91	16905892	2767.03	8875437	171.437	22962816		3209.61	16848316	6533.47	17144462	289.234	17652704	5438.28	13147020	4540.15	20453148	4771.58	19205946	5099.87	21154656	8090.08	13740998	3339.74	35111792	5588.67	17393846	509.109	17648196	2113.23	12826150	220.357	21888714	1426.68	19177302	2828.15	9527614	254.857	11722165	869.348	16619434	2338.53
82.6684	13366976	157.742	7305864			15551.7	12116272	3674.1	17252106	164.125	19828720	1416.66	32358876		6459.14	19634826	175.336	24891366	7801.83	14304974	1635.7	10902279	7132.18	15717958	3955.61	20719196	3788.49	17456348	146.962	15229445	11520.4	12075876	7998.83	15080795	551.932	18853186	182.889	9960016	429.934	21431590	1515.9	14405704	5815.9	12043141	1157.77	11516767	335.968	18454028	796.374
8823.72	9041074	1003.87	8137359			3657.7	9330787	5327.99	21602232	4682.38	18092164	4852.02	15797918		7718.2	26778006	160.628	11784711	7326.45	9319087	5185.35	13532354	4595.04	10732458	215.611	22587138	5852.13	18705834	143.917	13915159	12761.4	15526420	4874.51	10461925	595.252	16402718	2257.93	12072280	325.754	21671332	2366.3	19237504	1505.88	17650844	229.004	9843976	1824.47	9363751	128.693
142.956	23048140	3711.68	8426698			11446	15062584	4863.84	17685224	294.819	9333989	1735.64	31398428		6595.99	19021354	402.999	21390570	6827.47	19091890	5833.8	11155087	3141.23	10391155	212.949	22736522	3354	22409620	200.455	18515022	13383.6	13756080	5873.77	18839548	1459.42	29801296	715.642	10847655	1654.26	16249143	1667.55	11569276	1518.84	17259808	169.381	20458624	176.581	17805092	862.7
3271.4	19021792	4225.22	13420151			4929.07	8059661	4712.35	15786788	180.018	8915846	5361.35	16349951		4283.79	17718060	3738.37	23375060	12512	12882258	6427.76	11011440	167.405	10458508	3215.13	10479286	10654.1	14089339	6373.45	12290771	17182	12993534	6259.24	18995334	782.419	17235910	2353.91	16108343	1555.27	20574152	805.573	12340856	444.774	19048922	975.862	9659591	1581.41	8813294	202.732
1289.85	24472960	4423.97	7164848			5437	8465161	5030.61	16971064	1115.33	14206179	7430.37	12551577		6473.07	19733650	167.179	21952248	7609.49	10052226	8738.71	19158996	4584.66	10334736	169.489	23413920	10137.3	10228874	6911.88	8997031	11109.6	11578471	1904.99	19644806	786.909	7232868	2548.51	16220360	417.677	10031032	2229.21	16112051	1433.94	17644922	781.532	9696492	816.958	7235683	131.341
7791.76	17676974	4626.86	9100079			228.154	11051712	5568.47	13270695	2893.54	7401054	142.132	9798266		7958.32	13643296	154.674	12719971	383.806	15922774	6634.65	10489854	165.87	21187172	633.053	23155654	10810.2	10895785	246.845	18889080	15833.6	13481484	6084.71	10992771	301.545	7178520	588.291	10987626	1137.45	10217089	105.1	9001239	241.725	17477784	505.941	18252428	2343.23	8998536	815.093
5184.97	16721396	5618.52	8438383			148.261	8997342	5916.04	13630351	4528.89	14934674	3682.89	30262610		2847.96	18428100	220.492	11986828	4806.96	14381379	177.21	21279122	2798.07	20811222	4615.74	10946349	4220.67	10099111	6337.12	8768241	10896	11889371	1805.19	22015824	271.312	7495720	2707.4	16917118	3376.02	20589230	2110.76	14597495	530.67	20532402	1716.46	15284192	1405.14	9563125	1205.76
80.5322	26468676	1716.96	16064155			134.562	7286862	3686.08	11881813	932.705	8536432	4083.21	10930905		6009.29	11717129	6431.74	16838352	4092.23	6066290	7825.82	25351042	150.689	21052484	173.002	23051762	2510.19	21686752	190.885	17539412	13379.1	13379931	5674.07	10655741	3345.32	10675080	2230.08	11347289	184.414	35544956	169.736	9510698	1232.34	17193834	1071.34	13359715	1826.67	14989205	1349.5
1246.19	27459440	3894.62	13658124			2900.05	18155676	3093.3	23501702	1437.93	9723666	1923.62	9495681		1964.25	21710364	4513.84	20395868	3259.22	7.21077e+06	1620.56	20822372	8728.38	14626957	164.259	22051070	1485.79	17790812	6088.08	9285874	912.796	14350111	5339.69	10721530	1196.11	8327351	3660.43	11512633	1408.49	20912066	106.184	9843421	1431.64	10363248	996.368	10803422	524.781	8289819	1821.08
167.935	26390592	1267.28	14986691			2594.09	8781165	4869.36	12930191	4603.12	9316576	4421.92	14313571		5117.38	19411880	3670.81	22380690	2303.49	35987972	6339.07	10252143	248.108	10711461	3271.4	10296661	1039.08	16889490	6738.09	9858546	7285.85	20314080	5570.24	15093016	472.834	15378358	3188.29	17813486	179.93	20329028	129.856	20755932	883.986	19717928	795.222	17851472	2900.37	15168193	269.174
1327.57	6941699	3968.82	7.31599e+06			4802.62	6781730	5919.28	13419624	7491.28	10859535	3946.46	20705796		281.937	23065270	535.474	27263120	3855.98	6637975	9014.58	36239620	3145.88	33111452	3694.27	16913264	2699.52	9905769	6646.37	12419360	9461.71	10802334	5084.37	17784130	160.844	7.71263e+06	2100.25	18443938	435.01	20830142	510.542	10032177	284.549	20144578	173.027	17263444	815.393	8327815	343.038
7150.57	17541584	159.833	21665834			13326.4	14953480	4033.46	12546733	353.414	21454966	6122.34	14157334		8356.19	27927880	258.841	21792966	4780.98	7275664	387.986	20319360	6950.93	13983484	4289.99	10875057	3448.21	21133106	6763.74	14199356	108.657	24498184	2314.27	8471982	390.734	7.18874e+06	934.265	23013432	1777.38	20045696	1819.36	15178957	222.643	19519572	1339.5	6922834	1000.45	16332261	232.478
12176.5	12005131	151.503	17876648			5773.68	19469206	560.789	24080756	4584.9	18935848	7307.06	14069723		6202.08	16255631	5172.74	16814036	6982.88	10812452	162.954	20453892	5064.4	11280518	174.602	9887169	5847.8	19812522	6872.44	8974237	10970.2	12121761	292.837	21836692	641.119	13285236	2205.02	11635815	1382.64	17949614	1813.05	15621206	502.269	18158498	1118.06	14445406	843.545	16712789	248.678
5286.78	6304126	2322.07	9236525			13922.1	15975363	162.169	24453388	552.329	19354942	5833.88	15298127		3781.79	11285587	6942.83	19696784	5937.02	10836763	130.259	22832076	7034.51	14687595	197.242	10481698	1183.52	20419544	3911.63	14930169	14276.6	12520545	3517.52	9381515	775.581	13536979	2696.31	14386871	1894.59	9002173	294.948	9856910	1767.25	10352744	1091.56	7.57906e+06	962.453	8229199	382.356
12840.2	11923749	1488.89	15906260			14499.3	16191164	2135.5	12047447	5987.4	17980586	3266.63	21504222		802.734	24242670	4336.44	10546174	6360.59	10137688	287.185	21674976	9274.16	14916836	1986.57	19748570	133.746	21728184	5469.78	14285237	15257.4	12931358	3551.36	18328552	5155.52	12207366	137.845	9913987	148.466	10342544	559.039	10320036	1586.91	21049980	263.143	9705206	1778.58	14397878	641.923
6602.04	12208850	154.829	14671943			126.981	24011410	6588.62	14172159	7709.84	14259913	184.897	21792932		7141.78	26635968	3894.04	23872694	228.067	17480558	5751.34	11135293	4418.35	10670803	166.945	9917660	6079.2	19016042	172.236	6085099	8752.12	8890698	3311.97	19810042	563.154	17526842	174.729	23258946	1151.54	19482594	795.687	9395827	427.04	19925252	217.934	20502052	360.323	18709992	2161.02
3914.65	10882398	4297.56	7473639			6173.35	14243738	1199.74	20540968	439.826	19553114	179.368	21339754		3731.75	10155200	6658.77	22314728	218.53	7175107	8991.34	36078840	387.579	10883884	153.518	10472518	11523.3	12649393	7460.99	15189042	13081.5	11429948	6828.43	9878026	5135.31	13569677	136.823	9553638	137.505	10768117	1341.83	10082848	480.74	8628016	715.711	16703408	2069.43	9470137	704.209
6803.61	9239033	3779.7	6665927			68.1757	11118879	5823.4	13695380	7017.23	16175307	4387.94	9820548		5478.25	20364044	9071.68	20916524	4112.73	7552570	2271.77	9133133	8059.72	16649215	157.903	10378471	3359.27	11339500	614.415	18505304	149.973	10307867	354.674	18932572	1813.21	15453771	3232.98	15057541	3416.26	16538502	126.845	10763852	841.222	17758634	1144.85	9000418	1050.35	9276214	608.195
4074.14	12704091	6133.73	14287594			8217.36	16464580	102.458	23266118	7784.47	25155080	5563.43	17454874		3651.05	20809632	8754.92	16536848	589.395	17349196	6524.37	11740551	9556.08	14488577	5416.54	11073408	12947.6	16480255	158.415	21741444	13209.6	11714347	4656.92	20239196	1612.88	16928928	1789.05	20272572	231.086	21101316	114.659	9701444	130.238	8595862	851.746	10574520	1131.77	9347485	223.897
6713.21	15854417	3300.1	12333906			141.071	25312018	6750.08	14112552	390.495	17234724	160.036	20751168		4531.95	20804192	589.973	12031631	6617.05	10155576	124.808	21798696	411.799	11082051	1789.68	10450077	1787.39	10824022	3497.37	20091646	8638.79	6655125	2726.04	21977980	619.835	7347171	2811.28	17832880	1246.86	10365751	3735.81	10533671	999.088	18111014	395.783	7957033	1840.19	8095692	1683.54
6468.14	19382456	6422.21	14372081			5464.32	17539068	4458.51	16367091	8566.15	9915650	7813.35	12647862		5012.97	18851526	5960.99	10207731	168.506	16139060	280.114	8977671	4381.36	22061220	159.238	21966418	194.07	22754834	117.846	16252583	9927.9	8307198	3445.62	16891780	466.651	7486206	2331.84	11624451	1797.44	18871476	365.133	23071000	138.118	8545755	1173.19	7895589	1238.6	8438978	422.21
7575.14	12788812	3556.56	8834064			5845.33	15079648	1055.07	21037164	198.789	19799038	3519.79	16593816		217.072	23476962	8490.95	20211396	7058.3	10408972	4450.88	16892432	4491.83	20219768	5736.36	11855316	7963.99	17714960	1025.59	16916924	13373.1	9081277	2638.82	19516396	290.754	7201050	826.15	21079906	168.164	20089266	222.955	9488800	1022.98	9552959	816.015	16534083	1359.58	12433508	661.269
4909.07	12454249	3429.88	13981920			13386	15982094	170.442	46558752	9105.77	10644719	1369.66	21481302		4462.75	16283290	8545.68	17063608	4565.11	18944556	4095.63	17039712	231.627	22664200	157.693	21589476	9778.38	17404260	3496.7	11870776	14261.5	12062372	3788.79	15746012	436.245	7908350	1121.58	10191214	2411.19	15942736	145.497	23180378	773.177	19021940	1620.61	15943450	1437.9	9671226	944.344
7351.01	9966249	136.72	13949640			104.137	12212546	2882.81	11700117	2913.75	13901099	6713.45	13763227		7922.89	26690416	5601.39	12024560	7701.6	9327514	817.151	19492054	6438.41	13042785	4264.74	16965868	7055.72	14295229	171.902	21160008	156.928	9952955	2550.87	8561132	1018.96	29229544	334.674	10474795	952.987	22404488	109.263	9671573	1671.01	17378934	211.384	7130189	1102.39	17398404	1197.88
6399.3	23612584	263.993	15593846			9380.72	15712191	4146.41	20596852	189.364	17058314	6561.02	12278998		262.601	10060751	6142.31	18556696	6863.24	10113181	2759.89	9649341	7327.25	15924995	147.482	21811570	1180.74	20243036	6456.5	17845258	13710.9	9576644	3130.89	8715728	324.015	15583273	384.946	9778428	1280.83	19397816	1829.2	17945612	630.762	18860834	1001.81	10347313	1587.44	7999133	637.889
98.7835	18223180	4312.27	8222836			8095.91	21546926	3739.07	20696040	2249.17	20309498	7533.07	14206820		246.234	22199188	8247.88	12585887	6289.71	9475758	4470.39	18968308	166.08	22579380	5169.38	11999641	7340.12	19723056	5486.91	17158258	194.323	23257052	136.557	18755488	850.783	7.86745e+06	121.155	10192723	1602.32	10790498	1608.17	9126056	1230.25	9184172	1527.75	30485188	651.855	16688960	924.009
4217.37	13615418	5498.96	9058412			2730.02	21332728	131.7	23231878	6972.78	16114477	197.762	9850358		4513.73	18347914	4634.34	15366240	190.192	6467104	4843.91	16493483	4388.15	20499970	167.981	9958430	167.208	21289154	4553.24	13298765	126.123	23763692	134.033	18336150	221.54	7673606	1557.78	16255148	1226.46	29138760	120.345	9614519	2543.5	10129522	256.546	7928530	1264.29	9002824	1003.34
7566.24	14010390	2710.6	16476039			12548.6	12509450	2170.53	20520888	296.809	15221541	167.136	21254734		6156.23	12310950	604.233	23567632	4607.49	23684198	593.785	8855311	5497.69	11767517	3082.7	19454904	1916.82	10765916	693.73	21449538	10680.1	10218667	2982.36	7056506	408.342	6896328	2160.41	19232572	1782.93	18864738	259.525	10663984	1583.73	8749127	1198.48	7.09721e+06	2795.15	8872720	935.789
3088.71	18598168	462.24	8254319			6837.47	22782528	4975.8	12221703	4960.2	17666504	5684.14	10871227		1891.98	23640470	9812.65	12575133	7380.72	10107935	5017.76	21125532	2824.15	10364410	4916.59	10982921	5320.88	16891342	3710.66	10286328	217.285	10791985	195.57	21041560	218.382	18383378	473.66	10205953	140.94	10249331	108.81	9661977	1292.4	17118820	2429.93	12311518	1343.56	8768436	909.621
3769.65	26050512	133.989	11658486			12348.8	12528688	111.116	24454824	6383.74	17231036	3947.46	19877680		5460.44	10709592	9776.95	13417146	5288.31	30692488	5324.17	15797642	8456.02	13803511	1906.59	11140244	2786.68	11725811	2838.83	17489446	9671.87	11761862	135.693	15460024	906.008	27623322	539.896	21337636	1579.42	19104722	1943.29	18627622	670.105	16888876	359.343	8.33784e+06	715.534	11896491	1443.61
4023.88	22063930	2083.3	6374373			6568.88	23372312	3540.98	20238588	8803.53	12680873	4896.75	15838028		7095.64	14231015	8203.76	11116252	1857.16	18337574	5752.92	10851858	171.838	21311584	7644.51	32927050	3105.74	20600222	5611.57	12444968	14828.7	12300005	4840.86	6.29884e+06	1739.56	7154731	5320.74	11488323	1170.66	19246168	4463.09	13027353	615.859	8389198	207.198	19828504	926.507	15515941	1902.03
6142.13	19700812	163.388	14751515			13846	12645253	2030.04	10193740	3236.42	9590937	187.209	20747534		526.161	23693658	387.664	23036302	3553.9	9335679	4329.73	35824056	5124.16	11961708	156.36	20900886	11388	10747503	118.813	9740128	8913.94	14127509	7102.55	10835397	2888.22	8653292	499.798	22718416	202.459	9920548	657.512	9992965	3505.98	15697937	419.381	9497208	721.935	17034986	220.398
5903.96	26984848	132.115	11791775			14995.3	16101367	208.913	24457226	6355.86	12597959	899.69	20962338		6210.57	17397100	7486.97	27272784	6921.39	11936158	8508.36	25529838	3015.97	20041932	1680.48	20312794	5113.81	14518752	182.349	22142260	325.157	12521107	6323.28	9523154	2141.05	7093129	620.802	10755208	1858.78	18797264	119.822	9807925	257.356	16019574	162.336	21258658	1067.76	17593576	148.781
131.263	13707882	2951.09	6156295			7393.05	22665386	3769.16	20343610	4439.7	10468662	183.493	20620790		9100.93	13889893	8572.7	15324915	5493.34	12755967	489.315	19673042	6322.24	13449440	107.252	9954181	14640.3	12245620	5355.38	10845757	7364.42	15748827	182.231	20742236	229.192	12534141	5358.88	13870916	2449.77	11172457	252.47	9539371	924.324	15199536	1175.57	9255090	199.581	13621493	710.511
2735.13	20174864	191.283	15878579			7286.6	21652500	4314.9	16095866	5489.48	17937464	4569.89	14431956		6387.37	20227702	7540.87	13338921	5210.42	13051302	6688.4	10785732	9655.39	17081504	161.326	11139739	6375.55	15335581	4719.48	12864174	8777.66	19410156	140.653	17837652	170.558	10396101	206.667	21353152	1827.52	14820656	408.643	8840264	1111.16	9002040	1542.24	33640652	349.531	16002681	1375.75
6973.78	12680333	128.528	11049697			6863.23	24262692	4331.18	15838229	1220.93	21602272	4961.28	14335263		198.815	9763842	4687.82	20005030	1018.26	6168239	5937.88	15183914	412.532	19680578	151.25	22340558	2821.57	10363812	6851.65	11650216	12225	11648227	154.742	18515550	1342.41	14084713	1925.2	10963371	1185.9	10521127	711.697	10588991	157.648	9120136	895.719	8510210	684.434	11899313	828.005
7633.11	19270206	2376.51	7272984			8722.28	22724794	1399	11068514	194.975	19789618	1731.33	19582742		220.93	9825530	7047.05	11541521	3469.43	9666598	1092.02	8846305	158.875	19830280	164.097	10925516	10173	10357912	5724.81	17104402	4076.19	23218026	220.999	18289270	192.791	7178435	514.573	10129369	248.193	10269968	405.796	9533459	180.884	8812482	496.602	10119827	1433.69	8777864	1035.29
2642.45	18950238	138.242	11910801			157.211	11899513	254.348	24694244	4363.47	8785884	3247.58	9440926		1608.78	10289338	154.732	20051810	3274.34	9414738	5547.82	10545440	2677.37	10686483	2970.74	19560102	10143.2	15213314	3922.64	11297676	5209.13	22583966	140.475	17302926	446.052	15727154	151.161	10491039	897.012	10099372	1285.35	10437853	1300.2	17053374	181.987	9742349	1529.02	14505092	857.102
190.107	14309532	2243.02	5998614			4565.78	24710416	956.563	10977452	7406.03	16507452	4817.07	15504198		6160.51	22073682	4717.38	19655278	138.842	7084755	4782.48	35237420	158.65	21677408	7491.26	12592535	18384.6	11369304	5742.57	11447859	3323.76	37401956	5718.09	8198701	637.578	16337320	4235.5	14265307	1189.94	20140938	1547.55	19086240	180.754	10080818	174.699	18492778	490.364	17712856	722.721
6586.34	19876332	2524.6	5867924			6588.77	11807995	571.215	21585026	3076.18	18038694	6020.54	10660143		7477.98	12959779	4166.57	18014512	5410.09	10438059	5001.12	13407845	6640.71	11947433	4279.5	14902236	7928.73	10538657	3943.56	9579855	12120.2	11074977	148.612	14542376	530.933	7140082	168.506	23158456	1454.44	19214396	3022.82	12064922	3091.09	15409891	1166.95	9530504	2403.55	8791784	1170.03
4849.72	26559328	189.416	14692916			11398.1	17993278	4787.41	10949586	1487.61	19927834	227.378	23967086		534.61	24275674	4422.72	10412104	2803.71	8464732	177.359	19712598	1213.81	22321494	107.833	22201162	127.264	21010660	5648.35	11331048	16437.2	13387452	3710.51	12697512	555.187	16206611	139.213	23389554	1589.79	13578729	118.069	9605558	797.675	17056326	427.317	18894134	2428.61	12502948	943.394
6657.5	19812568	150.188	11562635			219.623	26688864	3873.11	21183904	4741.91	17462914	2953.88	20268250		8407.1	12874887	359.859	11041675	3445.47	9803486	1700.05	18547580	6746.29	14456382	160.926	25015568	121.192	20978464	5093.61	11297326	3116.25	22933326	682.26	8844459	1303.43	14180932	166.906	10472289	257.984	22425894	1884.76	16986910	2470.85	11014968	1029.41	11549986	1294.67	13680073	139.867
4895.49	21955678	109.218	22117920			7349.9	11465794	199.298	22825252	208.046	19028632	2624.35	37417628		244.59	8888887	4321.66	14421102	1239.26	8602833	4183	15683834	217.489	21947756	4097.68	10768547	7679.17	16391754	122.93	9734505	3841.78	24395680	3831.85	12942943	1164.12	6524484	343.515	9805334	137.309	9587252	170.115	10629017	433.865	7638590	1066.19	18391346	850.092	17230816	1282.9
8513.93	13093164	4277.89	12439013			10478.5	14186018	402.078	22766446	6896.84	14870676	3848	9729362		6489.33	13180805	3709.01	20312890	2461.92	8802642	5222.15	11466099	5422.85	10490680	3178.22	18545990	3884.73	21777254	248.885	20103524	16352.4	38028116	5997.99	14212791	540.956	8090735	2666.03	17996778	890.874	10640554	882.933	21279914	2615.95	10748773	220.789	45540012	1892.08	12086542	1455.07
5023.04	24134828	2575.83	7551970			12245	12306557	3066.99	16787888	5351.77	15167426	3703.18	9336954		282.078	10508403	6216.9	11542557	1541.32	8791355	1524.13	9396333	179.382	22457054	547.528	10004496	19310	12157768	7506.82	13094143	14531.2	15132724	93.9694	18788894	214.406	6355493	2857.31	18161960	526.253	21078174	140.07	10052266	491.002	8281919	1881.71	14143332	1348.7	13561417	1512.17
3171.41	25750602	107.532	20599848			892.063	25897120	231.397	9956477	267.981	20763156	1778.11	20751976		4509.18	14109167	5517.28	11729756	237.863	8589883	3620.76	18580366	114.371	10241615	1490.09	19978966	7757.59	16210183	4286.87	9817358	122.863	25952096	1331.51	6841145	766.39	12981118	146.359	10517621	2125.46	21545728	143.805	10006832	1107.16	9266115	481.062	8008918	1573.06	14610502	620.228
8009.33	20845012	5148.95	16794640			7980.86	22560366	167.741	21590862	523.393	12617865	3944.33	29052340		533.362	24591794	6216.74	12500541	6070	9084978	5218.91	14847637	313.189	9729520	5053.46	10947575	18526.4	11156376	5636.84	11069390	16248	15720007	544.41	8559118	318.01	7242024	4277.52	15945720	2534.78	18583708	1611.83	11020417	2347.02	9744833	169.677	8963259	1900.73	8426240	1170.09
7990.23	13157362	2383.27	10833419			7804.53	21599984	273.149	21474440	3167.41	13373987	245.774	21443388		9839.29	14751271	1268.72	10619149	4638.27	8832823	1024.77	19511576	930.222	21675852	4597.06	33190658	6027.85	14010767	195.171	11012762	15217.2	14537021	5506.54	8811731	180.271	18305302	1874.48	15882221	193.017	10197470	1649.44	11141237	381.739	8323484	1287.06	11167777	1553.06	13227080	1215.23
7587.39	19185418	2282.23	11420100			12890.1	15820210	1125.12	9420298	6301.78	11247700	4901.56	16080411		263.537	10070202	414.63	22666378	336.938	8520346	255.158	20237846	107.433	9950091	3625.66	10419119	8478.32	9743802	5857.87	17878218	2162.87	34200624	3846.61	14290450	426.061	13368910	724.016	23502332	1149.94	21970424	2387.7	11716497	787.155	8715644	341.38	9290341	510.752	8276736	517.457
6489.42	14333248	2864.78	7487099			7335.59	22098116	2279.6	19974204	6447.73	9906312	3605.41	17904648		1977.52	36908104	4474.42	10420720	138.14	8422750	203.627	19443864	334.647	10041439	3967.26	9758462	6400.56	10497616	7034.87	10341951	17761.1	15573769	149.811	17904040	357.492	17293236	1661.6	19127402	1329.16	17774702	1043.37	10061698	2377.8	11416989	1042.46	9230855	2387.96	9491186	1088.97
9738.25	15270479	141.614	16918214			8213.19	22962190	3199.74	18787370	7136.33	13439650	153.844	21017810		8101.19	10659407	4161.56	20062590	1878.91	8824246	158.713	18428902	3301.5	9970423	167.016	21971064	5658.63	9071478	218.349	21846256	12904.3	11892683	4712.95	16500550	2668.63	11108555	692.04	22378946	1233.5	19587902	553.734	17670304	205.902	19048216	343.832	8731753	732.563	8.31207e+06	1086.79
7428.71	12582589	1604.37	19406294			241.196	12373921	7657.39	12420722	158.39	9117448	4953.19	11162203		5542.89	19006488	216.213	9963810	3978.6	11503571	3664.28	16114466	196.466	19395590	278.794	23082108	4144.74	10080489	10834.1	16124872	3596.72	21517514	580.372	17540328	1492.78	33968704	741.974	22040070	1027.61	10856937	128.457	10621241	4209.05	11198107	490.016	7.97683e+06	1466.91	11056217	4069.18
6228.01	12917115	4339.2	17382138			14137.1	20251028	3179.09	19048074	2790.52	11369438	197.103	20738478		4813.08	23963848	8277.44	10064834	4621.67	9479718	5263.72	10397116	1108.02	23795672	4951.85	11090693	8203.67	9909711	205.653	22318114	19238.7	12387822	3498.06	6108045	3171.88	6675826	185.577	10756842	164.647	11594759	1871.59	10609962	1524.7	9355331	1147.59	8302569	1989.46	17543670	270.85
1344.96	26286634	5773.84	14450204			10346.4	17975532	222.663	20687986	4835.81	15491398	311.219	22277984		3554.76	20732842	7016.76	17935504	5213.91	16817760	201.192	8708144	4467.12	17919278	158.066	22146546	8850.43	15690513	152.121	8873462	344.662	10984546	5956.24	13100309	922.131	16988208	267.564	10358927	152.465	10101676	133.259	10654941	792.078	20306012	618.361	19470044	268.66	17050892	131.37
1210.03	12057125	147.414	17458642			190.841	12476518	5328.19	11262201	6024.26	10820848	6173.32	12355861		3653.73	9764433	8374.43	12423600	178.119	8950513	190.973	18804902	1877.25	20951582	4766.41	17850438	13066.1	9260864	5309.26	13807848	14818.5	14128160	3427.02	6462904	875.847	16524723	785.203	10959695	958.086	22702058	1885.8	9841070	563.531	8832502	484.391	9116244	1883.48	9410883	1045.85
4513.73	14668569	6177.11	14321502			14986.5	13177022	1292.33	20910512	4701.51	11008192	191.978	19819942		3932.29	12905629	7779.76	12891768	557.484	9164502	4007.73	19794504	7495.88	12577741	4250.28	15605127	10055	13453838	7206.47	10599257	6713.38	21556672	1330.09	6212755	154.8	13963119	457.33	22029206	1467.52	19783562	1375.15	12036040	171.072	18554962	2512.91	11777938	1661.1	16450126	296.108
6687.76	24487832	150.866	19572994			11157.1	15925883	3679.44	39022232	6110.97	12650745	3916.11	18746676		6142.17	19744610	4489.67	17774934	998.423	19563770	4526.33	10399473	134.052	18894064	438.547	9975273	10899.9	11177004	2846.52	19628414	312.214	12019785	5425.18	7953896	1271.55	8586156	214.584	20702054	1303.59	18231670	1039.4	8032435	1575.05	8410863	261.189	9922161	124.311	12339418	846.076
6021.97	25287610	320.896	8115731			11780.3	13924048	1994.41	20089154	2954.53	19122578	471.263	24343660		4341.12	10925851	6421.89	18591874	6308.67	12484749	5001.37	9347302	8193.04	12760356	8277.48	11445367	9817.33	16316779	5781.53	11405459	10180.6	11117917	124.875	15229431	2256.97	12012475	799.464	21638108	1334.09	10405487	1229.94	9203911	257.002	8153902	1104.34	9022081	1034.54	7106235	232.612
9669.23	14237513	4463.62	30366072			13995.7	16341723	456.224	19658482	7302.38	11994868	204.76	21547518		6998.46	14924785	6891.76	17342534	351.46	7846950	4763.56	10157892	413.548	20390454	152.339	9201269	9207.13	13525172	7035.95	10600745	108.921	22508672	1097.7	17393816	1155.46	14353111	1619.62	21801894	2350.29	10937130	704.306	8942463	184.168	8178760	2218.54	12726303	666.518	16041228	1047.28
92.13	12189454	159.394	18680942			9116.77	17416516	3856.45	17163988	4955.41	13148544	821.173	48955344		4208.69	11077910	7658.16	12886204	180.776	19818212	3780.09	20614922	197.197	34104808	169.44	20338968	3361.25	20440608	7492.27	10817653	6882.99	18874912	168.707	16380583	2340.36	7247726	1212.22	19911636	798.71	25109154	746.87	8452420	209.067	18860104	956.213	15442803	1554.58	6817670	1177.08
102.556	21946820	6117.35	14760752			7933.9	16186516	700.175	9110100	1561.96	20997098	1003.44	21958052		7065.16	12734384	432.617	23324396	5270.33	14856829	4225.14	17375448	4574.2	19092192	131.164	21228820	8985.53	13304704	498.214	21226966	12418.6	11002015	1347.98	17170688	228.021	16065836	179.305	22313248	152.216	10031286	266.262	8772378	424.122	7677024	1466.38	10488277	1334.68	7902736	2033.59
2683.38	24648776	4581.26	9680482			544.044	12666613	6314.02	13518539	3247.85	19170736	741.109	21366812		1703.43	10737286	256.046	21203878	296.896	19996056	4754.47	8686717	2274.06	46696388	4442.75	15342532	5926.72	16908804	6276	10868773	268.555	10750186	79.7719	11948000	1850.51	12023300	736.445	10049788	1141.69	10775451	683.79	8929390	204.306	8917277	1397.19	9311364	401.791	13136032	1748.71
6346.75	24179696	5562.77	14841664			193.441	12138805	1751.52	19135046	5744.05	14924210	222.34	21983712		9748.33	13989724	4592.11	14794027	8656.95	10834092	3803.23	18182944	6180.39	19252024	3335.12	11357903	190.287	9163944	7729.04	14025274	5295.66	8768134	4159.84	13476118	326.576	19980228	5443.6	11057486	182.913	9783082	213.624	11720140	3223.35	9890123	2634.49	9384160	693.266	16793380	106.112
332.266	13651701	5219	13021958			11831.3	20626956	4997.97	15223242	4422.62	17550038	5302.66	12675642		6975.33	10719916	1385.88	24086674	1368.72	18367240	909.606	19743246	4722.99	11340630	575.58	11904181	8934.91	9638372	138.655	19940404	17498.5	18938322	2758.58	19694450	1886.33	17373192	2028.09	10671962	761.885	21881168	150.476	9898794	918.514	8601484	843.89	15390797	1550.84	11762077	153.283
9191.66	23126138	193.478	22042738			7812.06	16893980	3916.82	10212077	5182.36	11509227	3722.54	18168444		4580.84	19260472	8053.39	12742816	9331.31	10473277	2408.81	18549228	4992.96	19802474	414.198	21022948	11942.4	11259465	446.895	23351464	8241.71	10063002	3337.93	11870580	1270.65	8896976	409.821	21408476	523.417	20724850	137.884	20870674	162.819	9284513	620.248	9995161	355.902	18321988	727.618
120.656	13914167	5453.68	16261370			10051.3	18408378	3484.61	10939322	282.805	20344950	4514.59	9470087		8543.81	15514270	552.648	25349016	7110.84	15093467	4080.09	9058495	866.066	22496710	168.123	9159196	283.089	19082096	3417.68	9790668	10843	20001158	5379.67	11564182	880.787	8297473	3079.55	12760764	3437.01	16222890	953.739	9261022	981.089	10632229	895.496	12504430	1118.58	8625332	1343.08
9860.54	17468980	3307.06	9723508			8256.1	11606455	2421.62	19078008	3234.36	34077468	5616.31	12296172		5206.81	11007494	7632.9	12489114	9935.35	11071795	201.624	19174474	3068.32	10283155	1284.87	10468767	610.75	9619025	5963.64	18683176	407.517	10990243	568.305	7.41364e+06	643.57	7040110	1330.73	21966562	130.452	9515620	185.584	10644136	1178.66	10659956	1283.37	11031842	827.953	9031062	361.509
328.926	13700710	476.212	18577550			6330.41	23782092	2637.06	18429288	4564.73	17592812	2183.39	20103500		2923.4	10831552	6304.8	11447849	750.141	21003660	3372.59	7505845	4029.69	18683906	5501.27	9775396	8964.87	10592861	3890.71	20321300	12213.8	11041081	4967.35	5.80277e+06	717.029	15743646	2204.9	12943100	1613.61	18198480	1271.86	9017909	995.837	8944265	1568.72	13637003	454.487	16991910	325.657
3890.03	24420658	164.923	19444366			7182.74	22139662	605.199	20230428	225.33	9837341	231.611	21345694		5920.17	17415330	4593.73	19776050	8975.84	9452646	2475.37	10745407	4744.61	10792802	191.41	20164314	5403.68	8738395	169.753	21816178	5708.92	8847254	780.99	21913042	3602.87	13302758	536.816	21779928	164.05	10068124	1183.41	17489350	1755.05	8940270	1710.14	11179009	496.987	8784145	747.474
192.191	28640186	4259.42	12858364			10564.3	18178926	151.635	21268656	4505.87	18376746	3462.93	9623058		7317.5	11981965	2909.44	22383740	4549.42	14862208	4880.07	14652760	3964.98	18723528	3405.87	14094243	4798.82	8640923	3098.31	30640240	11950.1	20001572	4537.36	19218876	2603.7	11851612	294.22	10033872	1494.58	10035607	151.575	19051514	229.024	18668460	571.734	19949250	452.95	8673492	525.971
217.604	14913147	3923.96	10253707			13731.2	20813462	3427.14	10818580	6604.86	14121715	211.014	19974124		5501.83	10232727	7026.27	12112900	202.408	20717180	4043.71	9943287	5656.11	17754944	4052.74	10394019	10354.3	10779318	197.767	20952850	12094.2	10968748	188.477	21123458	647.954	16332102	465.883	21699778	330.946	21137168	417.033	9454192	495.446	15877863	3457.2	11243306	897.363	9608582	142.047
5501.17	12915141	150.74	19048000			10067.3	13146819	3113.37	33684400	1588.16	20217840	6076.88	10915272		4507.23	24020274	4688.52	14110748	175.904	18640336	3938.97	16025314	3832.07	10017086	153.725	21481250	7497.21	7852969	210.595	20773264	222.762	10208663	71.6663	18254726	1249.17	14251859	2391.63	11642875	174.213	11182016	149.316	21780800	200.432	18220248	578.582	9983610	515.695	18461880	3076.66
6543.77	13719992	2869.71	9607246			683.665	12933126	3722.26	18669508	4843.23	16719254	190.797	20420052		7924.24	14227337	3192.25	22971752	5681.56	12045904	4603.61	16041507	8139.97	12603450	3725.18	10165608	10786.4	10328195	6854.19	17664136	10343.5	10781501	3239.49	12785682	154.739	8591102	201.169	22270422	163.824	10129317	2349.38	15025535	1936.11	13271936	717.734	18200240	1488.41	9470090	2641.73
6030.32	24873718	5870.12	13245133			10003.6	19210628	3396.14	16685784	3757.41	13791470	3769.16	33223490		577.025	23368742	149.328	10321234	2624.69	19077578	2116.25	16021198	10287.9	13390802	1934.53	17240656	7307.82	11008732	176.421	21160902	95.3233	20556150	5446.43	12940687	4161.56	12230925	165.191	10465572	140.165	10480205	2849.63	13548604	567.962	8733450	2463.13	12267931	1346.55	16666547	1042.63
6279.49	25140306	150.653	20790238			13369.7	17734936	448.218	21528834	179.475	9418113	5727.97	10386635		3336.52	9868489	6055.33	10425287	6991.66	14638843	2381.88	6357590	4567.56	20036172	5614.47	9485626	8161.98	10226048	6922.89	17709058	5053.3	9118518	175.791	23091240	420.723	21926240	1504.53	20846602	2088.81	12419711	206.878	19590994	2401.8	16634667	1288.57	14546400	396.33	19146224	157.004
5673.4	14167761	5059.2	10516984			10575.9	22223308	1006.76	19454922	4899.71	11843253	6652.05	14748150		260.527	21290306	255.069	23229564	5170.33	9296694	6634.32	12644487	2100.44	47308924	1332.09	10002051	9901.18	12727099	8483.09	14722000	7439.65	10462805	158.458	8184518	126.29	7495987	1046.51	21662738	441.117	9871120	419.271	8634170	554.288	7.48657e+06	2379.93	10603165	1072.58	10637852	566.977
10772.8	14562839	174.393	9649105			10863.9	13060068	169.745	19936788	6936.13	10422887	3473.73	19259520		3835.16	9697230	6582.83	11211202	5443.29	13095347	4144.23	11191548	5991.88	12500101	169.583	9926155	6140.37	17748138	6932.36	18073026	124.781	22208294	5561.1	13998655	1084.27	6.80766e+06	272.141	10238282	2287.76	17400402	1716.37	7711506	322.066	15795501	599.378	18443730	1795.66	9636891	2730.63
9243.01	16848038	3634.13	10175647			295.033	13056797	1873.14	20654392	7808.13	13286901	6229.93	12315718		1118.15	8972173	7000.19	10741802	5455.21	13772361	4144.56	15358930	466.723	25475544	152.444	20581916	3575.7	9793951	5462.31	18424776	15667.6	16906876	135.644	20338322	139.202	8.06483e+06	1639.44	15832019	2215.82	17774494	537.61	19096012	220.893	18332372	1761.18	10102498	1061.4	9623042	934.662
8733.03	17716328	163.401	18858424			9561.9	17608206	124.17	9279643	6577.17	14426938	7032.33	11065288		240.73	9353514	1497.27	22369300	3502.63	8.08528e+06	3850.43	7615098	130.333	11675045	3887.04	11043657	3224.78	19184466	182.181	20732492	11117.8	10962920	1315.12	7064540	1526.64	34751988	1421.52	14409816	1690.3	20991896	3453.26	14248043	1174.25	10801443	457.938	20011560	2117.37	14787208	844.979
9682.83	18862086	2005.3	9439916			271.291	26894020	137.956	19561610	4829.33	18223746	157.967	20273168		4083.67	10206930	4090.28	10400378	195.07	17630002	4232.27	10608537	4855.5	19985270	328.814	10425904	316.485	23998898	174.197	21474446	6789.38	9646576	197.557	21791082	151.599	17468884	3158.96	14951875	139.508	9778312	202.127	8329445	148.47	7670611	188.848	20038650	1576.81	7.74513e+06	890.152
8660.25	16230440	5341.59	11774602			10606	23757390	4000.96	15617367	243.137	20873394	7009.08	18038732		244.183	20371590	255.364	23116032	2721.92	7727166	7092.24	15827914	7614.4	11859752	7329	13049120	9545.59	16359050	160.864	9059898	7036.31	9744762	1596.73	22570800	1015.83	18554218	2455.35	10076246	643.924	22659076	1630.52	14399469	2902.68	10719578	708.918	18076278	1209.69	6290345	667.682
9059.95	18652280	5427.45	17176064			11445.3	20358740	4425.08	12232178	5027.02	19583324	4162.3	17042460		6121.67	15657781	569.512	9812592	4551.63	12268424	189.982	18626770	6773.54	13568089	222.802	22034968	3191.59	21118054	2741.32	20401194	4336	23596986	5888.21	9570495	148.327	8693890	5137.85	11629736	238.576	10077756	1910.73	10326253	141.592	9085202	2751.23	11637949	120.627	6827541	409.465
9612.68	21862606	3542.52	19419232			12574.4	13619461	987.835	24098718	5086.18	41136396	2296.81	9294644		6909.07	11683085	324.663	22015904	221.59	40289920	4009.9	6092245	243.406	22048326	6864.86	14191601	6494.38	18625324	8136.53	13889802	276.958	22933582	2501.68	21349354	1284.7	15676784	1114.99	10469625	397.142	20028394	823.39	9667567	727.572	15383016	451.392	19934402	765.705	9127466	1266.72
5557.24	13025812	1232	20074014			387.303	12737544	129.245	8954504	5224.68	19652822	1638.71	9868550		3285.03	9662735	515.056	22008408	210.343	17829642	2365.84	18153260	5914.55	31621140	2074.8	20155782	9191.77	39604776	6652.29	15046186	164.59	22293182	440.612	20961850	935.421	12808468	446.746	21469046	1430.46	10586839	1319.93	12460111	584.99	8409748	1923.92	13129155	972.735	9367784	1701.49
3424.12	13334638	284.82	9865457			17358.3	15978086	143.701	19838764	8428.67	13509447	214.074	9630996		341.981	10207611	190.049	19545598	4644.66	18138906	5130.08	15670968	5651.62	18383980	778.389	9788110	4097.99	22287376	3705.94	19328122	879.342	23899784	4792.98	20976824	855.62	17162508	321.677	9621164	1304.13	20815184	660.491	11232576	2421.8	9546266	196.784	19759944	598.859	14877495	1474.67
95.5083	11644134	6051.69	15768705			19275.6	15863938	3884.29	18054668	5417.98	15318238	577.593	42854372		7034.35	11071920	7551.64	12140680	8001.54	10988671	6569.69	11421611	5781.44	18447036	210.283	20851934	4559.7	9559266	7633.93	14196547	386.777	23601888	146.813	10037885	1196.9	15959395	574.246	22254428	149.497	10390898	848.203	12600740	907.352	7465309	197.543	19745816	1098.86	14191653	1008.9
5194.78	13802709	4033.47	13316576			7512.4	13431248	1633.28	18803614	3455.34	33044316	4437.15	10130824		350.8	9496424	210.85	22378472	4224.86	8902772	5519.64	32201430	128.349	23782564	4872.72	16026332	5007.44	10171763	167.978	17880090	1417.93	14394099	6486.29	14220620	1557.28	16047741	2558.39	17642352	390.98	9929580	1515.43	17459140	675.617	8688067	392.001	20063198	2260.08	8608122	267.985
6630.82	29514018	486.333	9883790			10501.5	22700394	2411.03	18587720	3729.37	20647532	4099.8	12961479		3856.18	14584671	241.1	12908618	4471.63	8733303	2152.12	6701682	9456.87	11959229	4685.56	14558351	3049.03	21063758	2133.61	9582234	12642.6	11038137	5344.46	18718222	1460.23	13021492	191.045	22616202	214.845	10263501	122.81	8544770	1300.05	12410095	420.501	9672459	425.875	19296036	2795.09
7817.56	14748122	3524.49	16897566			12015.5	19858144	2936.08	17504410	8423.1	15208396	7727.32	14198104		2120.8	22096388	1965.32	37586248	3812.68	10132065	6024.28	13315515	3350.77	20300198	5119.48	16489174	95.6043	22906026	5994.4	17487366	8966.89	14490152	4325.85	19790326	134.421	7.30929e+06	1559.17	14842094	818.976	21127018	814.016	8942152	613.707	19159480	824.203	10468035	3321.51	10932836	174.544
4747.69	13649174	2231.14	10290824			10287.3	18768474	504.133	18872972	3706.86	8618910	4822.13	10045273		241.041	19447524	4640.12	18701090	3187.37	8351087	3335.15	17369558	320.064	23485350	7209.76	13366889	732.823	7847404	200.395	20791722	17994.3	14806270	5316.34	12511670	985.902	15488765	1512.23	18527368	587.832	18316936	846.467	11965826	1140.09	15946691	502.951	19259056	1448.9	14539613	3146.1
5183.37	30945954	1236.58	20237518			12681.8	20555466	3544.57	10583523	333.089	32897150	5032.46	10087059		5327.83	10015507	173.074	22503060	3073	34500320	3037.68	8119128	9405.31	12648021	166.492	9162447	305.239	10511846	4743.3	14892935	19013	17860024	133.97	21864790	5390.54	23210414	1319.77	21201218	1278.56	15349914	2143.27	10247819	250.553	18507656	226.56	10051501	1299.58	8393434	533.163
9280.1	15619677	2718.92	16051061			276.492	12593674	3806.32	9341440	197.049	21416666	3184.27	14515947		4310.75	20326908	1027.12	10504112	4318.19	7877716	264.764	15233579	3918.13	22297398	4600.76	18517826	10907.1	15179821	6692.2	17690690	5607.49	23637416	121.464	9474952	1069.79	15651884	317.616	10878580	134.412	10441625	2472.58	10333163	1360.01	10057642	1604.01	10518793	301.319	8511160	786.654
8745.94	14194060	7470.05	12210147			21910.9	17584004	3590.38	8929118	6960.47	15574564	1775.03	42856108		256.777	20637062	2216.68	23459876	3183.11	17355472	4519.97	13760896	5666.74	18435718	4496.91	20261626	7644.35	21982638	310.075	11458265	305.68	22579952	3930.17	19116836	2074.01	8348246	300.83	22506926	595.781	19993754	118.081	10130919	2073.71	8464403	247.286	20785068	129.619	7282876	1570.25
3309.15	13918180	515.3	21369586			12252.2	20165618	3549.64	13984317	6240.9	15124891	178.772	20007636		5007.31	17868998	5187.47	10832707	259.57	19115986	3896.99	14906928	2250.26	21983896	1190.24	9731725	7025.18	18092110	109.548	10251569	17171.7	13055426	157.051	21569818	212.519	20036134	1348.52	19747910	446.817	10254237	2429.64	12166023	276.713	15652500	309.331	21923302	818.989	8465573	237.051
6975.39	14061550	149.19	9554353			297.184	26094582	168.946	19846582	4699.81	11288468	4604.51	13974153		4320.01	10485004	115.164	23028420	407.84	9876770	3985.32	12191453	6551.11	18138532	5112.75	16471770	122.863	22271830	2900.16	8282162	7717.12	10066826	3223.09	19594578	1016.38	18130808	151.578	10008177	2231.2	13798122	327.089	22065782	171.957	17612780	727.185	19378176	1231.53	13402108	1823.57
11816.9	15350850	156.202	10506781			14124.9	17789948	3275.35	10684302	4023.42	16421951	126.633	21586166		6852.83	13639118	170.619	22091850	189.254	19075562	4414.56	11353300	9876.76	12528187	6231.51	15237417	2977.45	22831692	6282.61	10103718	9457.3	11124017	5465.69	9817674	152.967	8176126	363.534	21996572	1437.06	20192776	1287.49	16005834	159.326	7985461	611.46	19567350	910.64	7787582	399.543
11109	15303257	162.086	10464780			13481.5	17799688	4287.9	10540866	201.686	20644888	957.936	42766004		247.683	19126032	4647.15	9435026	4662.54	9394842	2817.44	7238733	4824.54	19694434	156.785	10208701	9410.6	10879534	2472.51	17322334	10197.5	11654146	2750.65	20606698	1156.84	14855466	1175.07	21325050	1049.48	11891605	145.553	10938936	984.32	15151873	454.372	21968530	1714.02	18303972	864.514
10647.8	15607212	205.121	21890192			16817.4	20460148	973.694	19045884	2663.63	20747630	4983.47	12678716		7315.91	12459365	6212.32	11601686	4565.23	8332671	5516.19	11836420	376.572	22797948	157.092	20929676	227.765	24399202	162.053	20657252	8894.07	9744748	5823.98	13246767	353.771	8476645	188.692	10590234	805.668	18985838	1225.68	18069818	132.573	7763829	831.871	18692078	171.923	30474436	723.802
7075.7	17409076	551.674	10307308			12141.2	18412928	4987.33	13659581	3355.39	15589694	6021.21	10093845		6039.33	14438141	133.875	10891161	1310.75	17121194	5065.11	15086358	197.406	22092842	4884.72	17157994	10363.9	30994002	2503.43	9544339	6611.13	9288264	284.218	10736182	1310.84	9000523	2624.45	19856832	180.156	9739037	124.423	10053128	726.031	8394492	437.385	19883444	1142.39	10719794	692.971
2656.13	62255392	2047.7	20313016			11059.2	15919195	4549.46	9599675	4353.51	18409846	7843.22	12801369		4881.86	10592440	4506.41	10387218	11830.9	11299499	3377.91	10463358	4622.94	18919798	143.674	9120654	113.303	21620418	5979.57	10381514	11155.7	8836776	5260.92	18759358	825.84	18396788	143.834	9896955	979.827	20321842	2818.79	15900845	782.405	15667456	771.108	17423314	482.715	7826702	1000.89
4235.74	13433936	5584.08	11623334			14788	20853672	5285.92	13664876	213.046	22030668	197.944	9179189		1549.3	21605474	5319.54	16635453	2539.72	17375802	3311	9106106	4487.69	10838442	4493.43	17560100	255.078	11320845	4119.48	16336106	6203.5	9731996	4894.16	9093555	2445.75	15793444	1048.53	32574044	1723.92	14117401	2065.61	12244986	2029.14	14790353	952.402	19428904	861.03	8708633	1039.6
10497.2	17082132	151.768	19650800			11569.5	13819808	4236.59	12004144	188.449	20528796	7869.3	13602506		544.18	18899818	6415.39	12471255	187.752	18580954	2667.02	5439983	4775.32	18939932	3284.56	29604546	12132.5	11902804	4407.72	14483318	8713.65	10738764	313.943	10647838	1731.41	12621125	207.715	22160458	152.758	11030837	1504.62	17291734	564.006	17666328	159.533	9317509	1062.35	18448524	230.603
2363.55	62154120	217.001	21853980			9796.52	15072360	1397.65	19420392	181.813	8453312	6933.79	13244258		1069.44	8150131	1038.35	18062018	175.511	18988114	3941.3	13717160	4789.31	19465706	5209.75	16790602	3111.62	19684756	2775.89	20732838	142.242	22858256	6255	8606132	176.634	8918344	2198.01	14593124	1267.3	17754288	217.554	23538400	479.002	8083698	200.437	9669706	182.075	20169088	799.49
9370.68	15832176	172.824	18738120			12129.4	18926472	5044.11	12589697	6419.17	9597273	2506.02	9600919		4343.08	10067734	4573.5	12706748	7527.33	15808387	2598.19	15875785	127.479	23304448	2670.77	11568548	310.811	10362256	243.418	11824495	16133.5	13595849	6781.88	13611875	1581.24	15796771	134.647	9392319	1402.63	20679798	2806.61	10636557	484.566	17083122	783.121	18529616	4200.27	11392673	702.645
5382.67	13492857	2516.63	15771400			6307.07	20954970	4689.57	10893742	4368.43	12732219	7434.17	10861992		1994.25	22207660	160.877	18823868	3248.41	17041980	6203.44	12473845	4989.44	19498320	8415.65	12932290	116.644	22539948	6749.79	10572769	4670.78	18394620	189.431	20284142	2478.68	12779149	3472.09	11625755	351.255	9796659	3663.42	12016324	547.56	17490686	1925.88	13676281	358.125	8760194	420.003
1394.6	29573846	166.515	19685750			18088.2	15032439	3579.35	9997764	415.57	8930991	177.165	8727952		2249.61	9652709	5644.1	9991249	196.741	17718590	3823.43	10323997	313.486	22003434	5144.93	16388667	114.506	22859356	129.498	9088726	558.658	22773574	341.755	18361404	2032.04	8518340	141.52	9811988	568.308	22476506	2446.74	11067461	1128.56	12086015	279.371	8890040	3499.77	33589780	700.66
6884.47	16978394	2970	16798846			20934	16020405	2380.51	18160686	145.261	7712114	139.541	10045260		222.707	9241333	7291.84	11342763	170.066	18512838	3600.27	6724741	2839.2	21225178	4951.16	15096372	7056.19	10745473	7848.47	14124340	5320.83	38319728	187.617	8916653	910.904	36039972	1496.71	16731426	634.711	20662642	531.575	10288978	2678.2	8922795	2385.07	10724331	91.0428	20364466	996.962
1892.52	29074666	1309.2	17845088			17278.8	32241200	3905.8	9140077	538.089	19254378	4921.19	18078888		3820.03	13954185	1172.16	20394946	2224.84	7170438	1921.31	12448672	4644.96	10429448	5897.52	13917437	4637.33	20494280	7698.37	14299745	134.388	24801156	5926.25	16245772	190.197	14338452	117.509	9680382	1083.8	11597971	335.758	9250240	2277.65	8861152	1263.6	10043789	895.58	17983334	557.502
2076.83	13723901	4554.54	10896109			18135.3	18005136	4702.58	14372060	6196.79	15438216	244.317	9886901		6481.47	11600493	6104.69	19283286	182.278	18761736	137.633	10659095	1407.76	46009780	421.493	20240944	5159.13	21119870	6251.73	9908655	179.646	24105888	2860.25	21008394	872.217	17936154	133.73	23616434	168.438	23868204	120.173	9953710	868.624	14639948	1306.19	13228929	802.941	16928920	666.353
475.205	65141896	166.577	19520460			21350.3	15815458	4543.65	11758620	4034.47	14014931	4597.74	17109860		4678.31	10655561	6787.11	10569020	6101.15	9863535	3882.28	7904973	8695.63	11551905	143.609	8607271	118.186	22463484	5907	17577742	8282.86	19706552	5623.96	13467007	1909.21	14812479	511.778	20758346	468.219	32460232	2552.69	20312662	1702.69	10855314	713.019	18011434	1950.3	9584618	472.728
2218.02	63309796	3336.05	45535788			6794.37	21834294	4685.07	13901985	6772.72	22014640	3116.95	9872705		3711.82	19770274	5448.44	8817123	6861.41	30452128	4747.07	11892357	9125.27	12140047	5293.44	11892479	6920.37	10823028	3219.41	8491292	123.924	21463852	5273.07	9311118	1729.49	22635680	283.872	9152197	136.238	9404664	330.361	10553086	2548.86	8985469	613.741	18979426	1124.85	19288690	280.309
7769.4	17296316	204.581	9573850			10010.4	23734764	4120.56	9782721	290.528	21220506	170.042	18766730		6144.18	9726359	6657.05	10105246	272.72	17743708	5690.38	12587967	4684.31	10916771	5319.78	11783682	9314.39	15268998	179.8	21313992	7458.82	10532536	6026.2	15426967	1557.6	8742760	2605.6	17975444	2425.82	16958376	356.643	9872092	1675.1	15946514	553.766	13463536	661.398	8866114	454.32
167.442	29286942	170.67	20505166			19454.3	15381558	285.22	19093816	4299.05	17349100	6614.49	10943600		1819.25	9064481	3819.14	8248766	164.88	17028742	3821.45	14034218	7856.58	17791080	6391.08	12545672	118.598	23014740	163.059	18763538	5848.58	21831900	5245.02	9581302	1168.56	8922049	1368.16	19344000	1402.1	13414647	3576.4	12054846	1254.25	14842859	703.101	16088916	1111.77	15856701	802.084
6786.87	17228112	183.16	20511572			171.576	23965720	4330.86	9950933	265.04	8501103	7163.36	10798726		6693.39	11039710	249.51	23002410	2467.16	7087866	5168.23	12035944	5790.6	12664163	6894.36	12634254	292.434	9313416	479.226	19907726	13052.5	16022222	8067.85	10805383	256.231	8614224	2519.82	10258795	2544.33	14184442	1169.76	43719628	1303.53	8132133	175.556	19075678	1223.57	38724036	278.873
7901.98	18949128	3200.85	17085150			148.361	11309650	4623.9	12396101	8808.65	15482329	1882.81	8954696		454.747	7036391	5734.87	11045872	591.883	17922512	2400.63	17142808	2479.2	20354504	215.495	9138475	9189.03	17464866	23.7618	10804185	9427.28	11573575	3077.23	21506092	150.765	8761014	916.966	21866472	1075.65	19413560	1162.11	20628136	1544.53	8078713	122.002	21563938	486.14	8817719	867.024
9879.63	21286394	6397.23	20279476			16352.9	33728804	1709.46	19276518	251.504	20547382	311.393	21838224		259.165	8772177	4749.79	20305476	247.244	19483192	127.082	12921251	3383.67	20624320	178.553	19366726	1860.74	22014594	8025.48	11247737	11050.8	18110150	2828	10608132	1075.64	15318724	1549.77	18855554	1574.58	19610780	2086.83	14830337	683.131	8399700	1175.4	9901307	4329.89	9147587	1067
2783.75	28857630	384.186	22446586			20531.2	14181223	3594.87	7907695	686.212	20002656	6680.65	15299079		191.111	16554665	3406.93	20991286	8782.51	10843720	5354.31	14578530	3505.44	20682910	5468.8	16862302	7855.8	20197970	8516.11	11700281	508.423	24688496	1402.47	22130248	2463.93	12442030	3617.87	10619505	395.015	20783486	567.721	10515301	1141.88	7445359	426.744	9295284	629.403	18449346	302.827
150.842	28288916	171.064	20128262			16007.1	33703736	192.226	7180479	8487.39	14985701	3364.85	19684124		6075.85	16508217	6166.4	16630253	197.909	8.36926e+06	155.304	14943315	5893.62	13587706	4908.55	16692936	1535.12	22892348	6523.44	11972007	8395.77	21023852	2970.29	10427754	1021.64	34521256	1483.99	31332078	1745.77	14239323	650.353	20099422	1598.57	8640225	152.226	9296813	3532.58	14028077	1346.1
5872.41	17002782	2193.58	37953528			15664.7	39318588	3328.34	9826314	4324.84	10392939	243.828	21475518		2522.79	8739508	6326.12	11769034	6290.4	8757435	1192.35	8434525	148.244	22018260	4847.41	16826836	187.248	22164396	9780.44	17552526	15740.1	15251789	5908.02	14402915	782.26	8842144	3294.76	13874483	3759.94	31422652	2210.53	13111861	1015.41	8.03974e+06	384.785	9762798	1548.08	9761439	752.891
10106.9	15064759	3222.29	9562261			11247.3	22687396	2215.13	9481687	3441.81	9948405	7477.47	14329690		4936.71	16339745	4691.03	9864088	3863.31	18710602	248.695	17149820	2714.63	46608708	186.083	20925962	5442.89	20670796	2114.66	20570380	5945.02	18678724	4897.9	9495419	141.162	8268041	1412.15	19364124	2089.45	14401757	1366.86	10926732	940.652	16834862	780.618	17005740	707.493	8682899	335.993
3738.66	23121088	820.278	21284144			6342.6	24060450	4594.05	11976364	6958.83	9522920	3126.05	19092248		933.196	14406656	3831.26	19639570	7961.48	9688435	866.333	10515149	5723.48	18883274	5446.81	16076052	9630.96	11743350	8100.23	12029088	449.456	24724762	2355.38	21662994	1532.14	8985033	1809.07	9941743	4970.62	15059723	416.578	10543415	328.409	7688113	496.018	19666248	3063.75	16833722	1176.23
293.185	31721952	334.098	18638968			10858.1	16892966	5073.74	10281245	4343.96	9855784	157.419	9382233		3197.29	18142292	4873.93	17566150	2304.99	16263159	100.805	14239619	7795.44	13372217	187.163	9102099	4921.26	16303065	8623.75	15325242	13966.6	12694149	581.824	17991904	1468.22	13368341	1832.48	15174342	1314.88	15703504	632.706	19644466	1397.65	10868659	132.199	8898524	2638.87	11682032	141.12
9057.12	19052398	3506.58	18142732			305.933	25832846	3224.58	8052047	3452.36	8869183	5418.71	18466914		5496.58	12313437	687.079	7486336	316.592	41171612	121.862	10873303	6155.83	31994234	2776.62	12313052	10591.2	10451942	191.29	20373294	13454.6	15264444	1934.2	9698685	3750.01	12350098	3434.19	16625362	1530.12	10785624	3371.85	11703362	1731.17	15082430	194.285	20965792	1763.68	14753981	682.91
1048.27	13386285	198.544	20569188			6358.09	23023876	2891.9	7822198	3898.23	9749642	4218.26	9146018		3694.48	13695272	283.814	15931045	3480.16	14767926	4927.5	9587861	4486.22	10945427	4149.04	19481830	10264.8	10716767	6378.53	17385796	14393.4	11977865	5444.82	16406996	1739.97	16660850	137.344	9304087	1834.21	17698860	1130.42	10749191	1344.16	7118966	340.159	9568531	1018.63	17179926	550.729
10609.3	17418208	198.268	18519620			21870.2	16470290	1005.21	18822158	292.796	20722086	6255.88	18620024		2369.16	10601334	4897.93	16037143	6912.13	13323240	1582.7	14630690	129.239	21090708	1141.91	21386304	5709.36	13974286	7128.75	17909350	12401.5	15472285	1937.28	9416832	787.231	8867309	1304.13	32450310	5453.73	17619134	3464.31	11203371	622.122	16442460	554.215	18816282	2287.07	15397447	407.059
4498.47	20867566	148.593	18275416			17005.4	19027236	2002.11	30252830	4854.84	19005136	7450.55	18446204		2469.18	6910018	6362.38	12878152	3560.71	7567913	2728.17	14678364	4845.1	10497272	3173.42	10780519	10350.4	15768028	4850.04	14055086	5464.97	12891887	5865.72	15887674	644.31	8529081	104.812	22417916	2653.41	16943016	944.273	9583096	4114.04	8640747	156.941	8996408	614.054	18986442	106.754
9732.78	15459680	85.8824	19738488			15302.9	15215611	2514.76	9257545	5980.35	11231918	3067.09	8941020		1725.82	18173178	6063.66	18820388	5483.17	14797870	5840.7	11042085	4925.66	17977824	179.728	20458744	13461.3	15172259	3457.74	18141230	4793.03	11752188	5209.08	9780430	885.319	8870588	3743.44	16518228	1929.68	12975464	885.217	11085915	765.975	8294564	87.5009	21840386	1195.27	41148408	332.566
159.473	28921118	207.836	21885662			13405.3	34944120	244.736	20509358	5884.68	14168198	5661.62	9975997		479.172	13277959	4785.74	6078327	1848.8	8990565	2804.78	21013502	3085.06	20882322	3346.16	16513612	5758.93	21417090	156.225	20126250	5459.83	10861970	146.757	20428350	2935.67	11221610	1583.9	20584512	122.853	9297008	732.733	18125892	814.339	15461530	452.107	8930495	1135.07	16878468	850.514
5925.57	19867206	5589.33	16070196			154.488	23327496	3209.1	8854738	4441.09	12480233	143.503	20801860		6013.15	8418167	6591.13	16017865	5287.18	13763948	173.53	19866220	5631.87	17134552	171.9	20103630	8149.75	20890948	9035.11	17130076	15354.6	15411435	222.314	10335370	357.161	8871388	154.09	9627017	1933.27	13348174	978.771	42738840	1992	13919649	956.615	10395965	3447.34	10171687	607.957
132.538	30759120	155.255	18177856			11018.4	12134090	212.076	8231585	9260.64	26199836	8063.23	10883616		4517.6	12884801	140.158	9982556	216.319	19927386	947.384	31229914	7234.29	15799414	2391.51	19573388	11556	10070111	6027.99	10589787	18093.7	12068698	5369.83	10444579	2172.88	9015110	1627.55	21267726	1825.82	13655565	244.491	10465978	939.761	7184918	252.058	20181698	370.169	22142246	982.667
2960.88	28235940	2995.33	9848049			16263.7	16356091	2055.04	17223152	3420.94	8385664	2160.23	17963084		265.911	45914372	709.659	6990622	9116.87	12911010	2884.72	20919904	1010.58	22194468	7572.77	15443102	3482.74	21923828	7311.64	12941455	11101.4	19321366	115.497	9785611	183.409	9587320	970.188	21635808	1274.98	16709948	282.517	8873912	971.594	11984115	378.819	9288602	339.068	20230358	574.86
140.168	32418902	315.606	19354410			10720.2	20158320	1949.56	14232981	4093.38	8130481	7121.18	11067252		3413.35	24814726	6528.52	12268475	2375.58	9227572	3226.61	17443390	5012.4	11264832	3209.16	9854043	8420.53	11187954	5917.18	13414613	11555.1	21018160	5866.71	16665915	318.848	8947133	178.353	21503494	1841.68	12773112	1644.18	11662193	754.28	16759954	489.04	19885414	1447.73	14477750	534.937
140.256	31056406	4782.69	16174177			14617.4	15659874	2890.51	20638530	6554.07	10331898	3895.16	18854066		2845.04	40669920	6261.43	10366259	271.454	20141862	170.968	20107920	6992.01	11287291	6066.85	23960796	12014	11290769	5457.31	9733587	9589.66	13103533	2507.24	9959005	199.449	19577306	1722.59	11459206	1797.15	16471761	874.688	31068320	1245.35	15024185	180.288	20916004	4683.94	11794659	1109.81
10793.5	20796440	5537.48	14911291			4869.74	23176846	4922.02	13531817	6948.76	13026840	459.072	18308988		2307.25	9636487	6009.41	12984499	578.81	20379058	1086.66	19977578	399.716	9959756	2666.23	17191748	129.088	40890104	7564.86	10748636	15520.4	14200675	457.967	12318486	1445.11	9223961	1746.27	30875324	1255.6	10052201	324.019	10639737	4057.23	9921482	628.875	15031706	2999.38	12459029	451.792
6874.7	21516382	7013.85	15675768			14800.5	17403612	2250.15	8094386	4878.97	9547422	6064.04	9493077		4728.89	13404807	146.5	9197851	8611.22	14622904	2002.88	9275267	4408.27	12843541	5098.83	20835284	10847.6	14301934	6080.66	15901623	4503.56	12819074	5849.38	12568533	1670.93	16472447	1055.91	18976834	213.779	21402200	2374.57	15912048	1794.53	15287185	159.541	9453873	2839.7	9754995	708.688
7987.37	15108955	2872.09	9428344			12746.9	17107046	1090.28	17632110	4537.6	10296451	4335.78	19619420		4236.91	8804066	5484.67	12540834	326.118	18490060	2314.49	14628941	6264.4	16869630	3027.86	19324166	10215.4	16965684	265.089	19923966	17435.4	13558404	2422.55	9972451	254.966	8328848	508.632	10259991	1955.13	10696085	131.713	10794400	1414.36	9230157	1278.91	15127090	3282.46	10413042	197.799
8334.96	14926948	190.964	21000026			141.191	11367319	209.917	9345620	8352.29	10352893	3567.14	8719521		4860.02	15528686	6852.59	10211945	144.195	18804400	4169.84	11156708	4380.6	17370928	135.675	9455988	4400.51	21425852	9914.22	12734337	1153.36	39137624	156.241	20752862	160.65	9036551	3072.47	13752233	1598.34	15935329	326.462	9931471	1701.03	9199239	143.296	9185367	3529.48	10540474	747.418
4259.39	26385844	5161.3	18151866			453.848	26402614	1308.77	19569960	184.004	20151284	4995.33	10683910		155.076	9599504	204.253	22051388	6280.48	10301460	2308.15	9823985	5312.07	10110324	2980.54	17171700	170.944	22516152	5504.43	13493625	17328.3	13267279	4859.02	12884812	2270.29	18560604	2254.55	30941522	1012.19	19166212	265.011	8898185	1578.06	14652886	2805.43	11674623	6201.52	12962266	1086.26
4222.46	28313230	4847.9	14340791			7207.41	10822971	2688.47	7807264	151.188	9726130	164.614	19597474		3041.81	16724446	4291.6	7108964	229.389	18020006	282.199	23598700	5931.48	13568057	161.25	20597704	11158.4	14140403	259.43	20562472	16222.8	12462713	3593.27	20656002	1195.82	31599986	1338.06	19303618	189.66	9727489	130.707	10727395	517.379	7.12977e+06	1116.66	16050309	2423.97	9154384	929.114
4201.83	27363388	169.863	20139692			16875.4	13558988	166.983	8721496	1071.76	10095272	3587.38	13400238		5902.88	15891425	232.937	21554314	9705.58	10545492	5198.07	10440557	8241.74	15437558	161.789	20144554	4764.3	20038634	169.716	18198328	8908.8	18364332	4956.76	9316924	555.222	8833849	1171.34	30851866	230.793	21413228	463.185	9492068	2677.53	8591474	162.045	20489188	3831.42	10977317	128.019
260.336	29035076	1527.1	17885482			15188.5	15523220	197.084	7826994	5980.84	11348952	1988.64	19382736		2567.09	21428646	6624.4	12138420	281.534	17176394	3549.35	17063094	437.547	9832317	125.742	9402805	10901.3	11053549	4028.25	16182818	5363.01	18817082	228.526	46771744	615.649	7.64856e+06	1945.72	9560156	452.248	21020890	1841.28	9025981	1066.37	7449845	544.703	18952578	7116.55	14099061	262.276
2655.09	28784788	3659.8	13062025			14144	19427246	113.07	14226876	4545.12	8204584	5608.48	17798234		185.721	14302283	4355.69	7855559	4050.85	17056394	6057.75	10841747	4640	12026046	3967.63	15773779	12037.8	13649747	3066.44	9070814	6100.88	10398223	3547.23	20189564	1258.04	8731019	601.116	9652291	5220.77	16006932	2417.82	13777277	155.432	15614506	1139.82	17599136	1073.32	17843074	93.6073
7533.47	22479068	240.813	20445674			11364.3	12725152	3519.6	9032456	4980.76	10967111	6998.94	10473493		1247.48	13704828	8720.93	13268252	6841.68	11056349	1983.12	10120757	6274.88	15073017	5021.79	10108856	7786.19	42623840	3319.15	8900673	8192.4	19593224	259.672	10532538	3877.56	9766691	634.008	21670194	1350.29	14932755	135.144	10342311	3036.4	13732934	587.814	19498396	1721.41	15954690	1197.57
3673.82	27144046	5127.67	10199879			2526.53	10753847	5191.02	13085886	222.215	19242474	4388.65	6846118		6353.68	14037936	6531.49	14578397	3855.43	34710180	154.644	9838914	4644.55	15706379	299.465	20187966	11997.1	14607282	3961.7	16997498	14293.6	16112950	4473.4	15893932	706.474	9328804	234.484	20962172	383.909	8910606	2336.34	34699852	485.224	7019191	438.224	19525718	5395.12	10906434	376.634
11528.4	39456676	297.647	19842136			3410.56	11606407	3656.87	10258058	5105.5	8321073	4629.34	9827878		3853.55	14121636	129.395	18929770	7296.56	12857746	170.455	20563984	4281.66	19034618	5838.79	37637872	11251.2	13149786	4115.42	8506073	6665.95	9901505	201.301	10278332	3928.09	9545508	3992.46	16436707	867.148	9482707	151.095	21729718	143.179	6642807	663.508	19773224	542.287	18916516	1421.63
9272.79	22084224	5835.15	15539098			12260.8	17079094	2399.7	10047329	4331.05	8385522	3062.2	16487661		3748.98	19991462	243.511	21255598	7208.7	12466511	254.439	21594638	5834.15	28591944	4484.61	18970962	254.919	22323224	3982.14	17828526	178.121	22813902	141.588	21382432	5052.59	10939066	427.341	21049230	1699.55	20566708	905.61	9834835	1806.7	11055080	124.84	13222635	1135.22	9441411	2244.09
3721.43	24086454	4919.71	24206004			228.1	12059304	117.686	6772268	188.082	8.21115e+06	126.308	11647832		1607.14	18106932	5373.32	17356278	6915.58	12981874	1806.05	19879588	2481.4	21073102	4587.02	10601873	9750.11	19217868	161.239	19123930	1240.84	22762054	177.296	22442308	1802.4	9122960	679.962	22167622	1294.37	17037464	145.611	10810171	1643.55	11908162	535.667	20710670	682.002	9135984	210.332
1420.29	27981504	277.399	20637012			15558.8	14155639	4676.55	10630779	6955.77	10285294	6258.44	11033209		1992.01	18853876	2742.98	8633666	6133.94	9181388	1750.43	9709963	7703.53	14158140	222.638	19426604	7353.8	10225021	2956.72	8822639	13486.2	15529623	6731.41	12288323	164.576	8782534	1787.09	18700298	174.504	21678316	711.104	21625720	148.42	6491060	758.228	9547948	2638.74	12147296	1520.41
4040.03	23704492	5073.54	10741331			13375.5	18212662	1263.2	18591472	212.199	19268082	2959.55	9918881		5380.1	17157864	5532.63	17061472	4606.43	7811385	2902.23	10150367	7304.83	13772329	506.374	21424348	1242.45	22801316	165.273	19113628	10741	10366226	1634.32	20952460	240.611	20489722	3337.16	13876524	3266.34	13204693	2202.62	13815786	2469.17	8229513	708.455	8405844	1287.49	9363342	872.738
165.056	31707560	4837.72	11367305			2475.28	11219423	5330.11	11172835	5295.75	9416011	291.831	17183196		215.03	21743426	3560.85	20773890	194.94	19879190	2855.22	21556954	4012.12	17750822	96.0466	18607804	4256.72	22536940	186.474	20143868	131.094	23612420	6714.86	15459443	2086.06	16502184	5626.5	12557385	2975.99	13963107	569.818	9094550	1417.42	10029355	577.698	19541542	2589.66	10180324	110.846
7807.46	33001564	4253.79	9073589			13623.2	13268098	3521.26	7587195	4443.19	14309142	143.59	14461773		2758.74	17356342	5929.79	14526344	151.877	12623949	2272.33	21904520	6123.78	10823497	4828.4	17029238	6234.19	20472688	5378.83	6652434	10047.6	17213360	4457.38	10411473	4586.15	10736271	1321.2	15019686	1811.35	14602395	1390.62	10641531	1940.83	22830674	1584.43	10852947	1152.24	10028609	1174.33
5753.62	18901286	5372.04	15805191			154.843	23424240	2819.77	8097903	259.938	20155394	157.73	9283132		4984.86	18136588	149	19869258	5153.19	13624528	4344.82	11344634	3914.26	17984142	7337.23	12865696	6716.57	39246384	2931.49	10161172	15998.3	12601616	5284.72	15326203	469.99	8289116	288.013	20962084	2583.16	15117731	2669.49	20825132	1149.8	8958755	3050.96	11391373	4143.15	10190677	569.7
170.706	13315650	483.486	8671386			177.445	23776230	2995.83	14182908	4243.19	12202094	189.797	9426405		3205.43	12807468	1908.1	33045080	5129.93	11399646	3051.84	10987071	6429.3	15788138	143.73	16612522	9639.92	14595073	154.866	18558574	122.555	22158762	5315.67	14720712	253.096	17993568	2196.56	14692541	1655.71	12093886	1027.1	10834992	2375.98	8533182	1305.79	10205101	375.346	18926794	302.463
8771.45	22354342	263.094	20217038			15109.7	14214517	3039.84	14465026	2137.52	17615394	246.424	8568093		4662.33	17227714	798.476	20650412	6595.83	9178563	4056.07	16234789	4631.69	17597610	411.488	19441366	14211.2	12394641	215.685	19909956	337.594	24265306	233.532	21695706	1968.78	18834894	201.451	10221415	295.529	10763353	2018.37	10912004	482.596	11926262	387.418	17023386	1544.04	10074330	1084.23
6709.9	19143956	6552.67	10759032			215.713	23762294	190.012	6995875	5261.96	10239281	3350.14	16334608		2976.77	17356736	231.351	24658420	6128.6	8776561	181.601	21147994	4026.43	11265712	4626.74	8964742	13144.9	12998805	8954.25	14547489	10382.6	19107142	146.09	21893476	1811.3	16208490	2034.28	17540052	1939.66	17639700	830.631	10533056	484.209	15506911	3262.12	11304004	224.805	20621864	194.292
6614.33	13180172	6837.25	10849215			4863.47	23337986	3284.21	8836450	4925.8	14554908	3884.12	10785232		2793.95	19536322	5068.73	14029563	8046.5	13755683	3640.66	20287134	9057.96	13221632	6243.18	12072462	4764.21	8991491	173.487	19487900	546.441	35354548	6338.71	14557688	827.053	9142279	1551.75	22050526	117.114	8965928	1404.44	10779769	185.704	17386068	724.083	9611654	4480.29	23989190	334.059
428.867	14374076	3997.91	8954074			10314.7	15364212	124.387	8325903	3757.39	26025868	1988.95	21057722		3643.37	16966968	2779.36	20414650	177.835	17491936	2679.97	20858300	5825.96	10654794	5281.42	8863731	12714.2	13336329	3649.43	16334996	161.117	23292920	2287.85	11696413	2439.01	9405944	234.232	20279900	2397.84	13670952	2282.87	13635092	397.281	16908276	352.729	16005047	1883.52	11857655	1717.72
182.33	13531920	9680.52	13210072			187.527	24577502	2139.76	7398636	4873.36	15652613	2699.59	12957741		4949.06	13599007	4496.18	5769165	7462.9	9297729	2798.49	17452456	346.059	23968700	1606.29	20317566	15567.9	10675933	11143	12174817	6764.52	20191462	595.374	22136234	2411.36	11898532	411.777	20098856	166.683	11116366	173.219	23143880	1973.75	7.0031e+06	633.88	9658417	3275.96	12814336	150.412
7836.9	17446798	363.896	8908480			390.376	25461108	2893.46	27476762	5798.39	10282496	1989.64	8855745		3530.57	16147459	444.165	8933204	4269.58	13409702	3584.41	18527966	134.789	19681630	4270.26	11358791	6725.08	34672508	5627.04	9257431	9849.24	27608532	183.66	10480811	373.141	8089595	717.65	10649282	278.939	9776341	359.486	10168997	1001.31	6659122	294.67	9313460	2900.32	12576358	133.453
7840.81	17986042	3190.53	16042949			15288.5	18129648	239.531	6584300	7737.53	13489014	4006.44	18499658		4394	18417514	7010.56	12948338	1289.79	17062850	143.863	9920796	4825.79	19037354	6845.32	11292328	1228.44	19936102	412.749	19131288	1834.67	11544136	3075.09	20363374	387.019	8.19737e+06	140.225	9771143	2894.04	10213253	518.094	10333224	1299.26	15823062	1545.85	9102102	271.638	18861020	226.829
233.742	13927932	617.146	17727836			5346.78	10379492	2352.09	6196235	6016.89	14998779	1315.1	8352846		4407.45	15343793	1417.74	10221030	8763.31	11433553	1570.77	19479604	7197.15	11920083	3333.63	10086116	6001.57	9749881	513.997	8716444	1922.45	12085862	5521.93	16272802	2347.21	10138846	916.53	10048253	1448.8	13680866	1779.94	20683888	1695.61	7463251	116.154	7249203	824.629	16799310	2845.83
7971.75	13189970	174.921	18329158			5093.36	23351036	174.719	16935606	3418.89	17494310	3483.67	12758278		3950.79	10428819	6661.25	9160673	6363.17	9617145	177.793	22061308	5451.39	19241784	231.497	18962138	160.893	9363389	3330.65	9997732	9507.58	16959282	1206.5	21655144	727.799	8468448	148.998	10350791	1140.18	20927092	1695.26	17836378	1622.56	8740881	708.819	8.17233e+06	196.647	21009736	153.617
8972.51	17768064	185.038	19606638			157.808	22361538	1301.73	14209675	6664.95	10763405	563.626	19498138		3298.35	17977788	1825.68	8439582	6782.89	9147348	1148.48	21647094	225.157	22120400	3997.9	11767054	1267.64	20736818	5173.92	13173697	8238.58	19156030	2602.91	9955605	544.486	8500834	3399.04	14043418	693.909	9462731	3600.1	10830581	2123.58	9401706	275.207	9623831	389.46	20947352	490.261
208.627	31043374	3780.19	9714246			2034.16	10063722	2303.23	9679657	431.557	21711864	768.318	20194704		2625.5	19781568	3395.43	13061841	5940.01	11499346	1993.41	22160936	4195.17	21580978	6094.84	12670723	6895.23	10533533	190.106	18963744	11044.7	16013903	4812.23	15815973	169.291	9149083	623.055	12377001	1626.28	11658852	356.789	9925356	236.801	17391600	121.765	21263300	402.951	8699718	201.193
8370.13	14185376	7067.21	14558637			327.873	12743994	654.716	7731534	4073.98	9372428	2698.13	19770012		4587.11	32988830	2452.64	8058339	5821.3	8736829	171.028	23917614	4063.3	18894722	210.963	18065826	9953.38	10561563	8741.85	12754915	789.014	11338332	103.163	23775450	338.888	20467026	1488.39	18577768	2158.07	10182144	1972.01	16717479	364.145	6974165	118.78	7.2076e+06	215.825	17816470	920.994
11518.2	18791902	184.908	16728373			7542.46	10884335	2298.86	14708418	5186.84	8853890	3353.11	17568776		260.708	10543624	5077.06	14013408	131.776	18570518	286.419	9715197	4040.94	13463466	5592.61	15663353	6237.06	24889882	8741.14	13291706	13558.8	10857432	1929.11	10830432	1990.46	14004240	1484.15	21284190	1957.18	16395307	810.962	20094854	333.456	16777270	705.293	8525226	2103.39	9946989	939.055
13591.2	22677986	3641.43	13285323			10315.8	16645605	153.622	16335333	540.853	19719012	4250.61	16455000		527.256	46004248	3899.86	25644734	186.159	15561462	297.257	23395770	5430.69	15707469	997.06	17924970	6189.63	9626170	8224.73	10397529	984.261	21885996	211.505	11223813	439.056	19352114	2058.36	13447606	1912.7	16701690	3176.69	17394734	2348.38	9916642	1110.79	9477072	195.002	8849377	488.786
10872.3	18562702	6647.95	10769318			20448.8	12052985	1317.87	6608331	7240.07	15504595	4606.61	10429573		5322.79	14304739	2828.44	8339184	7608.57	8922731	3734.5	10649179	6184.28	17175184	4277.52	19590584	6287.71	17529028	164.12	18274356	15606.3	13090454	2413.1	10999187	2034.08	14014482	3102.55	10471454	2048.62	14723141	1473.95	20268700	1883.63	11793759	277.683	19686618	5420.55	12095577	842.576
4240.96	28343592	2642.88	14096751			16529	11315985	1152.42	16724919	2974.05	17110708	2440.2	15170490		6352.82	10369756	5586.92	11335068	148.204	7384941	233.637	23080950	145.053	9419709	5044.95	9027762	7619.53	9572064	120.208	8.28174e+06	116.114	22380162	202.904	21289694	1132.94	17833752	2756.05	15350121	3564.81	10857890	1235.77	10438690	655.546	8463448	599.182	9339222	4655.29	13498068	1137.49
2180.8	14442305	5374.54	16476546			145.241	23544056	1228.99	15698085	4352.11	9303432	3374.39	9570564		7817.11	9555375	2382.56	23653348	171.268	17553002	1379.73	18646184	298.855	22462166	1959.52	6257459	12347.2	27023498	183.212	18413342	9219.19	18426656	158.805	9327943	137.112	8608117	2052.16	16535426	1950.44	13763511	970.327	46286868	3806.27	10154673	3689.85	11167978	1131.41	10245754	376.34
7800.57	19629752	3883.73	37878616			14933.8	15508137	2246.01	7678833	175.388	18610154	3627.75	10493039		3560.75	12670998	2330.6	20821970	3883.41	11384278	5200.06	11278469	5468.82	11411937	2908.88	7630082	8589.77	9413122	169.127	18153828	1323.3	10233608	5459.84	13881108	339.864	8889347	148.708	9568548	3168.42	10037492	155.103	10478381	1353.37	15787168	1805.69	10362928	1119.45	9218315	302.528
8508.17	25172258	180.941	19337158			13303.3	14580718	1233.11	5479422	1182.64	9965259	3292.95	9355245		5979.57	12331571	160.864	9241292	4784.9	9193720	4363.62	10209268	5746.62	11139122	1609.22	5953967	11330.1	12727868	3246.45	6077519	6253.45	11384222	134.143	20122476	1885.39	14367430	732.267	20636428	211.725	10194451	139.536	10883448	1452.13	11937046	160.972	17456294	329.544	20689176	317.926
6184.29	23621046	5684.15	16866624			5760.9	21685626	1325.46	17942826	4303.29	9323539	5213.11	11382981		2759.43	19741590	7135.62	8699852	1742.8	19440670	1329	23143902	5894.93	12682139	805.279	14822086	8777.19	9892993	6883.6	12777616	199.743	24519644	3254.64	19563608	2600.46	14691944	1413.48	17607004	825.458	20859394	147	23291130	1210.85	8858877	1198.11	15058417	6231.61	12660416	351.772
892.732	28962490	4652.99	12859918			600.877	51736736	1566.65	16881366	154.545	8858530	3963.16	19425656		4390.36	17290680	3066.36	14082882	1247.66	9359490	3712.15	10575242	2183.56	19747430	3762.29	12643933	5717	9197406	270.749	24523406	2541.91	9392252	490.486	9870793	161.104	8528408	368.941	20863778	2682.43	16567364	1700.92	11059015	408.634	15913001	1410.27	10717245	864.005	9490712	2431.48
378.443	12454004	4380.98	12377959			7605.15	21564392	1212.6	15276535	3862.94	17572384	3276.18	30564176		5303.54	15107140	3967.65	6213678	4644.65	10798721	279.845	9559551	3511.27	18440696	2579.3	25640538	10763.2	10103098	178.628	21019662	10226.7	18396354	239.569	23142388	1736.27	9951734	169.505	20884878	757.642	22726608	116.163	9991292	182.378	15318031	736.707	21853184	170.792	21630694	253.453
10937.1	19665798	4440.75	11832553			7385.43	11686359	3746.37	12633646	3951.41	9858838	3993.62	14302469		4587.08	15027525	6540.13	11894800	3948.78	10428035	3289.62	18467190	2307.63	20319436	141.817	7815296	7583.16	10422911	4475.38	11500624	286.263	13375894	5287.43	16338717	266.17	8087392	1268.4	9492481	1290.04	20793418	2368.07	26045542	556.176	6512976	292.814	9293025	2696.56	22153356	161.706
6391.69	14619335	3473.65	16171418			293.166	10740299	2706.17	7651428	513.187	31695074	2653.07	18907870		4155.72	11759472	4390.19	19764404	3276.75	9784893	3871.82	10606583	289.872	20364658	201.464	7.64227e+06	119.04	21427114	6042.25	12274799	10351.6	16861436	5671.97	12751229	2511.39	14889096	2891.48	9743801	522.837	10064008	1680.54	16631888	1144.34	7208343	687.911	9228035	584.156	8539938	179.694
196.118	29756060	3082.99	15301412			419.836	11851390	210.8	6701090	5281.21	9104840	2154.95	16756462		223.641	22538740	4371.39	12678367	3396.41	9536502	3038.18	18521490	3598.6	10346852	1749.99	7778409	179.692	20184214	3553.99	20299658	1207.92	21740446	147.923	20926028	1153.58	39384400	1186.54	19751094	2207.7	10689860	101.787	10175756	537.172	14466112	899.656	17439848	1458.06	13078603	448.061
1535.3	33548950	205.089	20239168			4249.54	22645298	1058.79	16097520	5316.73	7039048	256.272	21263392		4574.28	18477160	5573.87	8525386	5653.61	12360363	3754.73	10149321	2370.39	22406990	4420.48	24588056	141.749	21249074	2726.96	13751618	142.402	23061492	2938.38	10827916	174.138	19295996	2260.4	19309168	141.341	9648097	2686.05	11591976	185.557	16201032	616.137	8149525	203.015	19632646	349.277
5841.02	17091732	128.421	7764429			15806	12202914	545.278	24312318	193.391	19349190	3632.32	10188421		5355.76	13798596	424.49	10801953	5854.55	16367278	224.198	20732514	201.711	10234865	5069.89	7.9965e+06	8675.51	10540457	2385.57	21578818	1742.14	22335240	3471.63	11514701	3254.47	10957835	228.804	20655380	177.762	9695525	131.141	10440187	1033.93	16587947	335.551	19365596	1284.01	9735455	140.96
9968.79	21078500	2771.22	17831878			13111.2	11733512	6150.29	8116408	4277.81	30909150	3568.8	10316667		383.101	18407668	5382.62	15488906	245.446	21845918	180.974	11228959	145.083	22517466	5932.95	15359282	5116.31	18285050	6047.17	12028399	7253.57	20087366	3945.2	18064290	881.446	8453469	809.436	19840942	189.3	11324339	351.477	10055133	193.058	18008132	783.267	9804131	1406.28	9093654	458.999
492.449	32469772	828.593	19875914			8227.63	21355480	188.439	6327195	4092.28	6990703	2844.32	10150340		5301.34	11109149	154.329	20181096	4913.39	10362345	99.4608	23317156	230.66	22031234	3819.4	18491956	174.88	21491634	6152.97	15910175	5704.97	19193044	4458.23	17985558	2269.4	15006840	299.455	21394992	203.69	21833618	897.913	20476506	1459.86	11949871	157.046	9244301	159.841	20148888	599.217
8928.9	17115922	223.069	19042158			131.612	11189900	6383.48	7806425	2791.17	8045308	4570.12	17427090		6287.8	10561945	158.778	18223764	216.837	20631096	4195.15	16116008	6680.34	10747009	3591.68	9297246	11362.1	13093452	386.849	9397050	2684.01	11581774	1815.13	21516992	2459.88	14827666	146.237	9668799	2040.48	18261050	215.614	10612915	224.671	13524194	445.134	18289958	912.982	9197609	1220.44
6200.32	14217434	577.834	7513699			11449	11148933	3688	10890014	5329.84	17181046	4378.28	11801506		5977.16	12233853	6717.2	9048934	6927.58	10954860	167.548	22552144	144.607	21688182	6665.11	13452206	438.136	8831932	4505.86	13800300	4747.67	20556232	173.773	20766036	196.431	17881804	412.656	21072674	2301.98	18171210	1633.24	10795335	520.372	11692893	1326.7	11762143	870.981	19290028	398.677
400.267	16159389	3624.25	18902568			4395.34	19256102	2784.19	7897006	4785.51	16020230	4568.54	15754106		3613.97	18786564	2686.8	12465517	5350.88	7224271	4017.98	11287098	392.538	22462808	7689.06	11394687	9963.43	8743292	3173.64	19929924	10296.9	11776307	3879.8	19896226	2224.33	13716898	1036.79	19068368	1127.88	18710958	2277.1	20732592	1836.26	9080229	804.867	6519132	286.737	8594383	472.072
11565	21362906	157.545	7726280			9005.05	20045432	143.762	14874491	4857.15	17092762	4637.84	14819016		5232.51	12404950	307.417	9049336	215.547	21010378	1421.92	10069558	3593.99	17938082	5165.53	10406373	128.148	21522318	357.657	18622988	15112.9	11058750	3571.72	20570750	1499.39	15142762	263.196	20493972	1284.55	9694369	630.256	11421333	504.658	16438161	665.895	20745156	802.891	9022080	164.383
7517.03	25479898	5530.93	14439971			6774.21	8.21219e+06	1891.53	6986668	4310.05	9628870	4973.52	10781582		5862.61	14266937	2391.32	6325071	3119.97	21082238	255.943	21334198	4644.73	15499071	2051.82	7563543	13907.6	9548740	194.371	21357788	333.617	10502836	549.876	22037546	354.338	9018664	145.47	9062680	1801.66	14285299	782.169	22563032	3530.74	9220175	1918.72	11027470	1216.1	16907164	117.504
11550.8	16249003	210.95	19167204			4071.09	20542972	2260.63	6800935	6383.63	14770874	4060.9	9577010		6212.95	12883080	7385.44	8292001	536.799	14746182	1532.73	22001470	151.221	10009501	2793.14	9951586	9615.64	9640242	304.265	19857854	10933.2	17095342	5318.11	16746987	197.494	18986006	158.222	9775882	1605.69	15250192	193.591	9837333	1136.71	6169972	2569.54	13557685	1174.83	18684956	877.824
264.515	14749673	166.979	15457701			187.65	19821104	1308.2	6055532	2282.09	19214922	2975.2	9036503		5981.19	19956630	150.532	20212016	4191.51	25154446	930.335	37776592	4742.51	14916845	6610.35	15189603	5665.5	9001219	5560.51	12621217	2131.97	10934191	173.514	22367402	1560.9	33653216	1645.84	9459489	551.795	20691558	184.898	11337770	1122.06	9691270	921.104	16703924	1693.54	8229251	624.648
12854.5	15114139	560.51	7238459			13254.8	11317432	1346.64	5635321	8196.48	12608056	3010.38	9823828		7171.61	16524077	5013.25	11681889	5786.93	10137260	5022.35	12217264	7984.44	12279534	2455.24	14499175	358.178	8811860	209.457	21920012	11916.7	16967152	129.932	9323081	399.073	20353466	215.824	9807566	415.68	20594210	2266.19	10680195	130.877	12232709	622.524	16756032	470.365	20349538	179.006
11460.4	16565382	393.32	18335358			5409.53	9490917	1932.44	5846534	2459.83	7389241	173.654	20186862		576.823	11024923	2971.91	8048754	5636.17	8316838	3576.02	11069108	6360.11	15569100	3849.55	8655196	125.798	7963387	4898.77	14488618	477.663	21802668	5804.33	13626175	189.892	10238144	312.04	10731562	644.369	21214806	103.195	10543374	1391.68	7698776	1003.5	16973172	1267.34	10515505	582.497
1496.88	14423326	3198.75	15232748			297.146	19025958	2402.37	6304114	876.075	20087188	4431.61	14240723		4978.3	12498265	4311.1	6693352	4217.52	11865926	3454.84	10208719	155.75	21345886	4164.98	10143592	166.635	21375172	6626.14	13693281	275.534	19913318	508.351	9878618	2250.03	14591647	317.659	20455346	3661.33	10837449	1134.67	21723926	143.562	17089850	1375.15	14488479	1901.65	10227243	404.978
129.175	12691642	4169.62	18573232			18279.5	13029638	6147.83	6812245	7750.39	9126296	4909.51	11858880		267.042	23700130	4365.19	6131168	184.271	18271672	2958.18	9982112	4175.95	18549114	4414.89	6356615	1156.36	8676008	3422.38	15558890	9602.59	16772999	5615.07	11180733	1041.77	27606350	1628.74	16064523	2844.35	11885062	130.779	9367877	2256.03	17125222	1053.58	10389177	1832.81	14713988	494.798
9743.85	21859398	153.181	7638801			500.687	22438876	5715.76	6149580	5666.66	9835251	182.312	20987636		258.735	9154740	4363.37	18517062	4040.11	14229657	3245.33	20164294	284.515	9161049	1844.35	7784778	2985.96	16282835	197.465	21529496	11764.3	11213425	5456.49	14474659	1830.87	14312796	2055.64	18744238	146.765	9894085	113.088	9769512	812.744	8780744	99.5148	8265570	1435.59	10158704	468.49
466.471	14380245	3355.67	6600586			6497.55	18149962	1645.42	5671283	6786.13	15009001	181.631	19279298		221.819	23336136	985.681	16038788	4336.73	11038639	292.185	23030930	5733.76	12114904	6479.07	13934666	4412.39	14333710	5099.1	19246974	5965.57	20212040	6128.14	11408110	2269.54	15192458	1562.27	13791244	3048.29	16168823	1048.95	10045057	716.82	7709983	155.704	9181124	1738.14	10068498	1026.61
8142.75	25626542	6987.1	9916434			9567.43	20283056	99.5342	5406405	3628.12	7656650	5268.91	14639588		6236.7	12655964	3932.11	11504655	2755.64	18753962	3699.33	10735046	171.18	19719122	162.742	17822242	6025.6	17829862	1889.4	19833818	11670.6	17019456	4505.6	10580178	292.062	19085624	1780.54	34851672	739.586	9643077	136.723	10758081	3288.51	10458722	701.857	9746217	1088.11	10652006	170.589
178.554	30460172	10510.5	14099725			6414.7	21986104	4643.34	8583307	2813.2	7777776	3749.17	15939493		7832.15	11597180	3493.09	12809568	3452.84	19016908	872.123	20935940	6813.3	15658784	2614.91	5605844	125.704	15651094	3480.37	20173520	9986.65	14024219	5536.04	11309941	1904.97	12415195	179.855	8944345	595.693	9800912	884.712	23399880	427.961	15984218	1394.67	7215982	3137.11	11346940	148.861
9334.88	16253627	4707.99	10161042			6085.66	9859539	1935.29	5410025	4809.24	16038803	3974.7	12034677		176.753	10660712	4882.47	8277523	204.89	18345260	3128.49	9961208	2655.05	16218861	3652.85	16683927	8634.34	8.22972e+06	5398.88	17573866	10402.7	18172982	5014.7	27906802	309.334	18153734	866.301	9529415	1947.84	13735419	509.647	9372742	625.737	7009043	422.19	8852406	424.641	20193558	418.968
5721.52	56615304	3036.55	13574696			12491.8	19643138	1420.45	5396252	3835.6	18900138	3657.56	11918118		7430.69	28089196	3814.83	11832514	4997.24	37637116	2113.39	35342460	281.471	19568100	1211.49	7654034	9613.55	10222231	950.34	10591906	5606.42	20814690	158.283	21287388	868.018	8827620	1070.17	24117890	1774.94	12024367	1547.95	14768679	750.672	9453893	1314.17	16629475	1612.72	10921301	738.333
3180.36	44296184	2041.94	17377564			156.517	20695510	2678.15	5522720	144.163	15420768	4541.87	10119041		234.015	24431656	5166.4	7613037	4776.93	8749508	2990.92	9420339	851.908	9350566	115.643	15468251	5592.3	18910378	3988.93	19811464	10493.7	10693823	6059.4	10852227	2454.56	10871883	1888.56	12613338	492.097	9725915	2303.94	13297231	3584.74	9295331	411.677	19691006	3385.75	9556998	430.102
3753.99	28204088	206.058	18976852			4006.84	9956783	134.202	14444257	3989.93	16605318	4479.69	13509718		5439.58	17055646	3588.96	10866979	153.722	7855929	173.948	21235446	5617.47	9646505	2545.93	32570840	122.966	19360540	211.224	20409980	491.32	25431072	4430.65	18310082	1357.31	18237536	244.747	20062760	317.317	21226896	1027.77	25485548	1238.31	12588286	2117.08	9427872	504.094	9261933	101.356
7827.41	21718056	2714.62	11839535			17580.5	14887887	1510.4	10778898	6374.22	14159919	285.304	19368228		158.824	10772107	5714.1	12740835	3049.69	17704122	134.899	21917212	4286.23	9156432	540.055	17242760	140.841	19715156	198.594	20420192	10477.1	15922464	4275.82	19169936	399.631	19360942	407.436	19528730	618.375	22342078	174.095	23575152	1821.98	14193645	148.644	16700502	2539.37	12508506	455.124
5765.51	54140648	3213.67	8798647			3047.06	10474732	321.659	7518187	7128.94	14618198	5848.01	29337686		6904.57	17635540	2795.48	10731441	160.775	8150816	6097.04	12521588	178.75	19440826	128.374	16374510	12427.9	9547004	4618	9822364	11164.6	11018243	4612.64	11057002	2118.56	15598747	1803.78	13687427	3737.21	16944798	1996.78	22898156	540.929	6.52854e+06	875.628	9827868	5357.89	10585015	160.376
4604.28	27293790	3188.7	14764236			230.716	22230354	388.764	13740414	6329.95	11290298	307.604	19279068		1008.9	10876853	3932.76	18531208	1465.39	18762736	3286.1	10631349	79.7568	20371200	1141.38	21552496	110.048	18429844	5806.64	11369881	14036.5	12902718	5838.27	13708551	1857.74	16762665	431.288	20644218	1718.66	15034420	340.736	10224581	129.586	7253821	193.116	13201444	217.514	9901303	714.983
6469.54	20362460	3843.66	8468115			650.699	11744333	2369.47	10230097	7121.09	9331353	5235.51	13170936		957.234	11000249	3951.17	17018558	1859.63	13969240	132.162	22940300	8114.09	10913399	191.535	21259024	418.33	18849312	207.808	19751806	16760.2	14209322	173.05	9993508	242.249	8183928	581.073	8587326	138.47	9096343	1500.36	20285566	178.832	7916658	763.393	19107400	1354.74	15384107	192.147
103.829	11995122	973.616	7308190			13316	10631877	2284.94	6138853	6000.88	6492099	4185.71	11070912		5828.07	17874948	3970.73	15218238	1256.61	9465917	1342.79	19240048	8012.76	10978954	1791.38	9130874	7460.55	16216238	872.335	18756298	116.497	6435373	5586.88	13853539	1528.93	10007950	566.517	9089381	112.025	9081679	1326.31	10164081	185.5	19481404	1589.81	9440307	1366.52	9838177	156.323
7022.76	16647752	4539.46	13755241			16336	12010317	126.98	11606889	5173.33	11087719	4488.72	17041608		870.329	22787070	7490.88	11490000	4366.07	10080796	232.204	21895214	9084.35	14064030	811.258	18508448	262.275	19186936	4104.78	13770700	9939.64	11519939	2800.83	18503918	357.89	17268488	137.941	8705685	544.301	10052013	138.21	11278161	185.008	7434464	1769.72	15120476	1939.36	18474338	477.392
128.894	30350558	608.384	7122718			144.363	22117782	3950.78	18787246	3560.28	7.61697e+06	3735.67	11186455		6471.45	30995630	507.264	15735981	3243	18624908	5911.85	25529198	6445.77	10327171	1846.5	9263017	4922.91	14918435	4613.88	15752091	9942.9	16711090	128.926	22326080	2257.35	11372967	474.003	8816527	2082.13	14226174	652.361	9378944	931.607	14206133	1895.79	11989162	647.61	9465502	577.932
11972.5	19503970	321.967	19780952			2777.94	12459456	112.107	18153986	6624.29	20313366	294.646	21472368		3206.05	10590675	391.59	14572690	2439.42	17894192	3707.14	24942404	4524.19	19924706	7132.96	9682014	5219.97	16625974	741.071	21484338	9331.09	16695859	2087.65	20616054	761.723	16284753	812.511	9441689	1420.57	14895945	1748.17	19304966	337.85	17745538	378.945	15203986	1563.82	17914528	1064.27
2726.3	13623139	2853.84	14364774			16487.5	12117690	2628.36	7769533	6986.65	9965791	3872.3	13664972		5256.25	42980696	169.557	17502586	5508.78	15085606	1522.87	21749840	910.909	9085496	1610.38	10175246	9632.63	6924112	249.459	22550660	341.24	23817134	7005.32	12991200	631.741	8293419	923.215	18428324	788.79	19163580	1138.36	11239964	2663.37	10097322	816.055	9204209	1045.14	17160298	1066.38
216.962	13616902	3392.86	10910711			15467.9	11568350	116.443	19508366	6524.55	10447470	4093.71	19642338		6004.01	12913907	2881.01	10612966	158.909	9084250	3556.68	16132606	1367.97	22898838	169.339	21667746	193.36	13565992	181.839	20253254	11291.2	14050683	5240.54	13430512	1716.87	13005717	135.617	8716256	376.12	9500952	3423.57	16603787	2583.53	8752153	1804.19	13295101	1372.02	11352984	498.724
11913.5	15753924	4620.83	9822646			11891.4	10174347	4959.71	12524602	6066.86	9803825	4496.54	18947880		2999.51	19553010	149.094	19967060	5449.91	9900675	3843.6	16425878	8592.35	11610299	5791.8	19226576	11614.2	13613642	7632.42	14651715	10241.3	11759299	5072.39	16246489	244.744	17679158	2420.09	12986160	163.549	23543960	1271.79	21583078	587.478	18196608	5242.46	12359561	5618.61	12127789	1045.11
120.35	28862922	3675.3	12360030			4943.41	21097802	1706.5	21746648	4009.35	7676263	2409.18	14803608		4083.41	12926242	5355.85	12363650	151.23	8915125	3237.2	9582848	7443.52	11745143	6644.94	16472556	110.992	14504267	2431.88	18597582	3313.29	37034788	396.745	22896140	2028.64	10061920	1505.83	11834182	3828.05	9272860	3811.71	11802233	204.719	18510704	764.459	18345974	5092.66	10677422	217.083
212.466	28490104	3299.88	15189155			14652.1	11145630	7010.21	15130174	5891.53	7.73312e+06	3376.66	9273452		5402.49	11148829	4019.66	10674222	5336.43	12663697	3395.52	11358917	6622.91	11629616	196.288	24287768	209.133	20403728	6721.49	11445651	10466.1	10401513	8502.91	12003553	2488.56	13183406	1647.64	13217440	1365.5	21296284	396.52	24366668	1200.2	9800036	2855.93	13119903	1873.08	9984163	369.849
118.622	12795451	6712.84	9952699			163.266	20776124	5505.4	12204943	8375.9	14472729	5853.4	12319733		2453.45	22631156	913.809	7981194	3488.74	20298964	5106.93	10770245	242.226	20787670	2948.75	20012086	6042.76	7884216	597.564	20043328	15395.4	11641635	5899.64	11091106	465.112	8553208	264.465	20997286	855.763	19277312	2877.84	9968281	1705.91	12691682	184.234	20026170	1332.99	13669931	508.551
6089.03	18547750	7342.14	9566209			8903.79	16569120	5403.77	13209586	8208.37	14056261	2312.25	20266728		447.827	20890898	5498.69	13694126	197.63	17904510	2439.38	20535746	8140.69	11012656	203.368	22863920	234.733	34045356	3008.25	17478610	6380.82	8570667	772.127	9684388	2400.23	12527034	378.473	18814650	2578.85	12342511	1476.36	13494217	2676.83	12828640	228.934	21903794	1251.5	10089266	527.998
445.109	33838116	4152.56	14593342			2877.04	12849090	72.2904	21160026	3706.11	14638611	3303.41	17709748		4884.75	11581317	6167.17	17161842	383.897	20349002	3774.49	16635363	11323.2	54801592	4756.08	10496477	3499.68	22894848	5960.99	14145130	17978	15319096	4380.63	10061271	1829.43	9970538	127.377	8081854	1579.43	10033488	606.151	9345280	603.273	8443627	377.892	27293914	817.835	19954638	482.039
12204.7	16383919	2398.76	11164911			208.498	9819981	4414.52	17651726	109.74	7848158	3444.74	19213644		2966.11	11439184	145.412	40638468	1222	17857594	190.681	9942458	215.837	24005142	3996.97	16259716	1788.8	21747398	195.196	19357154	9794.84	11260194	5659.17	13547466	558.68	8290038	591.244	23818628	1421.86	10171285	172.06	10380482	1018.44	17347452	1564.36	12713879	686.51	18618954	348.743
5180.12	15491376	6941.6	10833766			1680.54	21600234	621.446	21164586	2538.35	17710130	445.222	21252446		3405.33	18081770	133.094	17954842	232.226	21011318	153.126	19132946	2800.52	19538042	3353.33	9602610	297.481	23651958	7013.98	11462849	4542.44	38021424	7629.3	12425162	1655.52	17030506	265.913	19878364	202.251	22751768	1209.96	10331689	304.624	17446122	1389.19	28211598	1861.44	11459620	671.487
3922.54	21774082	2923.69	21933352			178.65	25489436	550.467	22781558	3837.16	15913305	2104.56	19765600		3691.44	16781082	3984.35	10133396	498.44	18885966	5468.52	14314226	1266.84	19234296	6004	17010276	4821.49	20333810	2025.12	15511442	7697.18	10430720	5528.15	12206063	1280.19	17591088	1397.42	9094495	1982.36	16709504	1095	20011060	2649.27	13045020	544.906	9085924	2490.71	10243713	894.398
3639.64	27347220	4291.65	9829639			120.167	20088842	3779.97	12036051	2413.92	9205673	2906.16	9612916		3649.62	17005134	3816.61	13385414	426.636	18014312	2180.14	15998345	3372.86	18584140	4040.92	11644077	135.845	20511796	2304.26	9379303	5906.8	11634040	142.602	21602732	296.243	6515521	339.273	19487646	390.952	12024151	2133.63	11399907	197.476	19695114	934.22	8.27032e+06	2373.14	10595393	385.239
136.466	33344094	6738.04	10303111			4474.7	20257424	5150.8	13260726	1293.15	19868642	3886.72	19168418		2787.25	22652364	5260.89	17004842	320.584	21348210	170.434	20265738	176.085	19901982	7809.24	12416281	142.441	19978296	4199.41	17923434	266.392	10044199	1202.79	22796866	538.602	16961194	5026.83	13816759	112.255	8892341	1019.4	10511394	1040.86	13851531	2441.98	10689707	2458.02	10189761	195.144
675.024	31926806	4632.36	10003074			194.662	10509402	4153.57	17462858	3767.7	10291352	3689.64	18232812		2916.83	21940492	127.771	21484330	198.992	20462908	6647.27	14919630	8372.58	12255437	4321.23	22700228	3149.64	21005466	4355.63	18006464	12979	12487390	3334.44	20932464	1539.23	11947118	1655.74	9769269	131.056	20402700	273.632	10381352	974.141	13041434	1324.38	10686201	794.146	9636166	1755.26
5540.73	13989512	7349.19	10908204			4541.08	20996082	4362.91	19620670	3502.93	12972165	3936.54	17285122		5064.66	13119843	5446.44	13628498	229.133	21219848	2484.78	20415130	1623.48	22351598	3285.61	8878087	4351.19	21334874	4680.81	14642107	6685.38	8582675	101.647	23191054	2174.02	12840652	2495.44	12439431	1466.82	11016578	105.064	10045973	1264.88	13960904	1050.72	8.33749e+06	1736.82	11784639	1025.54
142.649	25699394	598.544	6770230			5824.12	17801734	3786.52	16593517	5260.25	7903970	2951.16	9801885		5361.62	11030689	635.893	9088521	211.101	18563792	170.915	19125438	6646.9	10779320	820.896	21797820	3324.74	23208026	4301.37	9952701	13274.5	11009045	3199.77	19115654	250.113	15331965	4633.6	13203577	1962.2	14456386	4168.9	13143666	143.843	8982150	1997.52	10257844	604.464	9115843	381.032
220.714	32852704	7657.1	9298595			15122.2	13551549	3097.53	20489468	5823.34	7482731	1823.83	17641954		4394.61	13368781	2505.14	17096898	3634.62	8839495	5928.42	13117981	2547.44	18221864	305.363	21265658	279.702	22400506	7487.25	15155968	202.251	9870141	1170.07	21232046	404.335	8376710	586.744	8712542	650.552	9372985	225.694	21649598	1821.03	9616898	373.891	19667656	1288.42	10101774	144.049
6889.04	12695320	3222.61	14237371			7934.74	19208984	5547.56	14225746	1309.04	14534608	5782.83	10661837		562.999	23165922	150.383	16697012	392.967	21429122	5342.99	15095756	9984.39	11434200	161.749	20979836	127.633	21132556	5059.64	14439401	12222.7	10574265	6907.26	13155000	200.605	8334695	492.213	19377506	1272.21	15724035	112.28	9975318	133.081	8316429	170.961	20460458	905.427	9508861	1873.43
6241.37	23359230	2523.1	12469693			3352.14	23020898	5208.97	13726091	402.057	15338346	1554.13	18614842		4856.01	12106623	8272.75	13149115	2841.34	8862635	6444.05	12173792	8590.42	12574611	3605.56	10125519	5939.08	19516364	5544.37	9128870	10494.7	10655843	148.042	22568248	1375.75	16686096	151.257	8346725	170.747	21826162	2125.93	9938524	1078.34	16074260	461.745	8735730	1975.62	10301190	468.694
1166.31	13394672	4603.1	8006580			13539.9	11708567	3664.28	19125776	307.38	15221965	3722.43	16577488		5928.51	16005942	4254.44	11709537	3086.05	8884155	5733.4	13332622	5938.92	10460558	6826.37	13160709	8131.53	9686020	6383.68	14638393	6410.37	9959738	6162.9	11517024	1413.25	17302566	3606.15	14546153	801.477	23372458	1050.18	10171041	1495.58	24294414	1872.61	10094950	1250.32	15812851	176.583
4251.87	22306954	3052.39	11398376			2784.45	17515976	5607.43	14555506	2949.23	8958565	5286.1	11708161		4647.68	11232781	3223	22091750	161.85	9411727	2462.4	18962450	3626.15	17611210	5334.87	14280456	817.129	21706590	3714.46	9487968	146.387	17984952	793.104	9893751	1215.5	8.21411e+06	1782.48	14672783	1490.44	17607950	145.571	20964332	1168.53	8907144	955.2	16662161	1180.36	15930474	213.714
7572.71	22689740	109.426	19257802			8536.17	19605352	4095.81	19410374	3757.37	10143378	3873.37	18353430		7826.37	13890219	3051.07	22299334	184.008	20059322	6314.2	13041419	7083.85	22086242	470.623	22544244	2325.22	22590886	2334.02	17240228	12624.9	11434289	6925.46	14486254	126.448	7026179	1187.93	18006812	143.515	9103304	920.285	12426026	1905.78	11651027	607.043	6537465	1388.49	9365341	852.666
4351.72	14162035	4707.7	8465818			9551.13	9857159	5544.31	16949648	5732.6	6891685	1542.21	18661108		1649.36	20170256	5406.88	14411263	4743.41	8636807	5029.22	10732776	5487.4	14362863	8192.95	11037716	4533.01	17625742	6762.83	9952808	9964.14	8822631	5582.25	11391183	1819.04	8444915	219.499	18925302	784.5	9473903	2228.62	10273842	1287.65	8081374	1067.53	14159322	1568.57	11066873	1564.77
462.334	18068712	2877.57	13568748			10141.8	10316212	4726.81	18472124	3846.93	10435398	6042.65	10017509		5317.6	46004384	96.4817	7063956	5514.41	8685303	5853.7	16304779	4476.3	16805870	4856.95	11329964	147.651	22476254	4218.56	9439033	11544.2	9878175	3016.78	10301981	2344.63	10950556	1277.62	8949791	226.189	19528792	4607.13	15292394	863.372	9116871	716.501	8.28345e+06	1260.68	9448284	1054.01
2767.79	32890272	1731.9	11428747			321.867	24055182	6089.89	18456418	7121.83	13452958	171.987	19768234		616.706	21185848	3752.21	16112063	1909.84	17646928	4912.63	10775185	188.733	43231680	1203.7	21399422	115.184	21771800	177.202	8918544	7013.17	8332132	3070.79	21602710	1607.67	6957596	1011.6	17541126	138.14	9373337	1471.39	18539142	135.845	8698325	750.586	15574315	1065.25	19222760	224.719
4939.61	13851983	643.731	9324834			151.112	23955152	142.08	10257595	2829.14	8.16307e+06	1867.07	16168474		239.48	22244428	3590.83	19824620	208.304	19895230	6301.78	25932508	1026.04	9395488	1670.74	20363964	155.313	19992746	2301.86	17953188	8481.33	8661830	140	10413627	116.951	8404994	2455.55	10494906	699.091	19610622	1810.44	8874925	824.059	15590459	1321.32	8075359	964.26	9205133	321.386
1889.41	26601852	2495.93	8517084			8407.82	20370550	3996.33	19258154	7092.62	18144770	1054.5	19693542		6175.44	15229061	176.076	8857406	6450.79	27944512	5474.11	14219059	4051.01	16646493	147.241	9826619	13583.9	12019139	4042.17	16846884	6714.65	9737284	6928.91	10946992	158.367	7.87053e+06	142.742	18530150	642.388	10145159	347.585	10223070	172.238	19649376	2287.61	9613355	937.617	16607962	191.785
220.82	31664360	3209.71	17004508			1972.02	24145718	680.205	10146688	7091.85	15930496	4834.83	9596858		5912.81	11943277	6655.8	12472393	5596.34	9929534	6132.97	16616785	7617.78	13110220	2500.2	20486904	7204.59	13319296	4569.71	16283736	15030.4	10836776	192.301	11260681	935.585	16910896	1204.56	8717828	1241.14	18616328	1391.03	17800012	1858.8	10217729	823.436	17459406	2030.83	10097531	1622.18
1205.34	30097516	4620.33	7938771			7138.65	21115246	2378.21	21952282	176.609	21906772	705.482	39439732		3674.46	24893164	2973.95	21440426	7599.61	13792896	5961.49	14631340	1430.7	8638328	140.56	9773997	153.493	20286314	2702.13	19180320	18438.1	14709698	7926.16	12116324	137.642	7158636	617.688	18259572	607.391	20846794	659.689	9769666	143.008	8908013	755.097	7950812	2153.3	9643004	812.205
232.706	32458714	217.159	10545170			327.136	24289968	1793.82	21562252	5876.98	16723464	214.37	20209518		4336.8	21375466	111.508	21690118	185.664	18969250	6765.1	13708655	188.901	42470540	3751.73	11014767	9523.32	25901292	3866.45	9210317	233.967	9510451	143.05	10233832	147.723	8309197	1751.92	17290418	217.576	22031886	154.724	10304794	924.47	9261837	1001.74	12186071	676.648	8526678	383.204
9407.41	18801156	2884	19192014			13282.1	12136205	2826.18	20144338	136.045	9856318	175.855	19040534		5532.39	30556980	2722.73	20210520	6521.34	14005432	5634.58	11237798	166.615	19253146	154.851	8750910	165.347	8412068	3405.58	9600350	12899.5	11165426	148.512	22856480	1193.71	5682204	1617.37	11936433	766.862	8808582	1232.78	19070292	1224.87	8548292	1624.16	7.99969e+06	3975.12	10724758	187.065
3882.53	21602058	175.94	18344842			13528.8	13177159	138.931	10328994	145.835	9935960	3640.89	15453295		284.544	22804774	4376.7	20330870	6666.57	12217643	5362.62	14145954	9842.3	11823251	190.57	21161546	9537.38	25952020	4606.11	8740310	199.557	10422964	5647.16	29524396	271.933	7255776	1815.4	11481572	1600.76	14052048	445.968	10670180	1390.66	8775218	1432.31	10485243	1126.91	23445934	2375.92
5348.93	18021974	2243.11	18697604			13978.1	10834825	3494.09	20180044	179.421	20987988	4120.88	9721151		1164.15	24340076	6326.97	12744541	233.917	19274564	6511.85	25323550	200.524	19226166	181.428	21652424	125.87	21654572	400.693	19772288	10198.2	11996449	10139	12481475	1752.84	10713381	1399.76	17030672	1119.99	17616074	120.013	9909763	1115.04	12025874	755.309	15213572	614.2	9285878	618.122
3419.53	23858562	3242.3	18853470			8342.31	19021086	1821.3	24578496	7955.25	15351158	2057.82	19220872		4946.73	13343681	5268.4	14791432	4696.42	17076798	6018.54	12726993	2718.56	20294284	9581.42	11461577	8567.81	11524170	6809.22	10584966	150.185	23788140	5969.17	10269943	126.794	7334821	178.794	18161566	1489.33	8765510	181.134	8557546	942.657	9512409	673.306	9018652	657.688	19240790	380.793
7068.07	19838848	2009.51	18293490			13628.9	12662801	226.542	22055592	8748.35	16477827	1988.31	18243166		251.473	23728110	4869.23	14137713	1442.49	8592755	7030.72	12864167	2914.46	17246092	167.404	21771628	9246.48	11161563	182.101	17993848	3611.31	22967990	7052.08	14116554	167.617	7888346	2084.96	13395627	177.039	21523668	183.021	23598928	846.531	9005785	1216.01	12887157	1026.41	15530198	831.255
4298.26	29366428	2999.4	17720816			11819.9	19217892	4913.1	15672391	7867.24	11417751	2466.75	17933188		1708.39	24580056	106.892	16761298	7061.36	11599386	4858.38	11504689	4791.05	9612423	4055.29	19904146	8560.1	11930983	3279.2	8948996	10034.2	11738645	5059.9	18338350	865.195	15735719	2129.94	15809730	1269.61	15800012	2804.75	12075746	458.112	18589466	466.612	11520492	1018.26	9318262	1023.72
14866	15376820	225.559	22684260			12982.8	13147859	4033.91	11845562	3178.85	18424600	2236.95	42061920		4713.35	13181095	4864.71	14530286	606.041	8546609	6643.37	25131258	6234.79	11328841	2952.88	9214730	129.563	22230606	4633.62	8944257	2283.88	10744273	6898.07	11890711	184.581	8024249	2322.83	9935802	749.379	9045172	130.28	10789180	1067.73	10041566	693.997	6.74939e+06	507.7	9037610	832.338
4502.44	33531092	3225.85	10386524			13090.5	12152754	6220.41	13823126	8161.96	14995085	2534.02	15533617		6679.58	12137762	3910.54	17692332	7964.32	13072276	244.983	9835776	4356.69	22677736	4760.37	15969479	135.525	22371748	5804.45	9321761	2654.49	11180551	3265.09	9673817	688.729	17641028	3249.88	11117601	980.629	19375142	160.822	10015438	2162.21	8709567	1032.27	12358885	954.742	16160029	187.502
3560.66	31316948	4480.84	18318784			13994	13747626	4087.76	14767039	4745.41	19414622	2458.36	6617131		249.194	10681478	7379.24	13514156	1679.97	8123572	162.58	9530656	4693.8	9328861	174.525	21464040	10448.4	20115234	3832.44	9817715	11964.4	24580972	3239.69	20616478	1604.68	8358896	503.475	17598296	1513.27	12635689	277.002	10338852	500.191	18776800	513.782	6377834	796.089	18227304	1059.89
7911.34	17003494	3390.85	19967660			12018.2	21385196	184.293	22555048	3887.3	9772630	3845.98	10486612		1252.76	37225972	1574.44	12149390	3602.85	18812452	5856.47	15961350	4314.9	15339701	287.608	22464920	9030.25	12163728	4314.12	8821827	4700.87	20303296	4910.76	20913000	649.987	7908463	1025.39	19637506	1724.89	13637572	554.003	9189481	892.77	14280554	146.779	8358031	204.687	21084776	173.244
8339.93	20399988	3740.74	18329316			5737.55	23293912	1593.88	9005259	5621.18	10121180	3828.91	9146325		5708.83	12575425	179.364	9556173	6001.11	9590635	169.05	22390226	6742.73	10342207	2357.65	22322918	15715.3	13491855	1985.1	18723058	5213.52	20388314	1861.77	18602684	129.884	7290729	1781.73	10836642	989.192	16258889	1970.71	15787700	310.773	19766306	1329.29	11358327	1199.54	17341724	917.212
321.009	30756950	2368.01	11335676			16967.7	13562470	5908.36	16132061	3797.15	17648864	2804.64	6178615		5007.39	18645402	5259.7	14393119	3208.07	19038628	262.185	21094912	6859.71	13636058	4842.88	11538215	130.24	22451344	3748.1	9010591	14137.3	11847294	6651.17	29198174	954.733	8509107	1760.58	24874840	143.786	9035940	157.199	10163335	1103.59	12271803	805.817	19499590	1641.88	16792240	786.921
2977.05	41593532	4086.8	22257426			5327.18	16749924	3810.42	13987083	8125.12	11930595	2868.8	16636417		204.175	22783006	132.819	19127332	4525.55	17746000	218.629	20917388	178.165	20540786	2834.34	12306354	7006.48	15946064	8521.38	26922142	5110.97	11499812	6816.59	19220310	1590.51	10366684	278.784	8130620	1406.99	17976970	852.739	22024256	1587.22	9890980	1566.26	8014879	489.821	8852841	421.521
12744.2	15765934	4363.27	11131556			8881.42	12130719	122.111	21440836	7568.63	13469175	561.702	17503910		2041.95	22736044	3354.51	23730968	7284.42	11535493	5531.25	14789108	4418.86	11183962	3033.56	9264707	11821.1	14576880	243.167	18161162	120.381	26285324	8944.29	14244541	930.393	16764458	1353.13	9094530	164.683	9729917	202.521	9698976	873.37	9559305	1026.24	17901586	801.471	15407500	738.643
13627.5	15443174	301.083	21774510			9014.03	12699713	4205.2	18782332	4311.31	9477277	4698.25	10003464		234.041	10885415	1025.85	12627309	182.95	18159136	6479.78	14669815	154.272	19353770	188.099	21793506	78.7996	10136780	8269.49	10837086	10613.7	11757782	8835.35	12536254	783.227	16403714	327.561	14698959	806.17	19605050	1765.39	16048035	1259.71	13823724	847.144	8033889	632.138	19569826	1199
2234.77	27900192	2234.58	8483914			11236.7	19551906	2828.61	27155964	182.427	20083330	5815.57	11092711		6954.09	11848988	6919.12	13730007	542.706	14666448	180.88	20812846	6493.2	9231126	182.18	22861342	185.984	22763966	6319.73	8429749	5524.04	22044568	4248.27	22189742	145.616	7998978	288.709	20888814	1753.06	9178171	972.991	23421590	1636.7	13399096	770.363	7.54335e+06	981.939	8882834	877.807
13804.3	18825488	1327.32	22377628			6387.34	19611376	405.257	21851500	9225.56	9649299	1459.66	38769364		1104.67	23381596	3120.54	19996798	7152.75	11564437	1571.57	19714184	196.554	19169814	3973.31	20520000	4909.39	18959480	6048.26	7955441	12123	11814877	1028.78	43101112	713.569	17443738	1785.43	9198153	215.603	8671431	2219.37	11410732	845.729	9695301	4087.01	14473673	260.984	20234292	353.485
5477.05	23959678	190.559	8611055			7536.63	21728802	3533.16	19885128	397.888	19899800	111.669	8107989		7733.59	12746912	3107.39	23352636	2826.32	19723144	5537.1	14318601	2069.97	19629858	184.034	21136658	135.186	21349872	7965.62	10150461	19756.4	15348508	9191.55	13193874	146.552	8.05024e+06	302.244	23149066	459.827	9105582	1623.59	17000374	2037.41	10795194	362.078	10626201	2011.08	21953312	867.174
6125.92	28264224	1654.36	20714270			9905.55	19374802	2691.17	20929268	8382.11	13517213	4805.13	12773680		6460.9	25037066	160.401	12149543	2554.75	17956542	4569.65	14156291	2393.69	17651948	458.663	22313978	99.9776	21403110	7035.18	9190556	12149.4	26427426	7907.94	14826208	141.918	7450590	1561.35	11697385	970.019	9389269	2574.68	10039919	1680.49	11983038	735.762	14403913	1011.24	9366222	1004.75
4863.25	21622842	291.109	21353208			10002	12788991	5523.56	15342167	205.68	17810370	470.639	10295961		3727.46	20827736	140.792	11922770	3552.1	18503320	180.307	20609966	2713.89	18573684	191.599	21273296	8627.46	10357048	4186.83	8218746	16866.2	14399917	112.936	25279332	125.301	7853496	291.011	20677436	1221.7	17326334	1215.63	11058332	3151.97	14155843	205.654	18216140	1473.08	10509160	1089.77
3129.7	25694776	2252.23	9319721			7488.09	24317960	137.051	10366801	7547.73	14441461	5002.5	10696666		3051.03	11655382	103.037	7.99584e+06	6997.73	13099558	7155.23	15252685	4232.28	15771360	253.446	43627148	229.989	10261071	1257.34	6325680	3771.97	10068835	4207.02	20229846	152.357	7388482	2698.03	10631437	1748.11	12480416	1973.79	17870974	267.504	17518042	136.144	6920747	1786.09	11249461	266.891
6575.97	20655442	5710.41	15509153			171.732	25128056	4630.77	13688546	337.457	18597850	4473.94	16033672		270.253	23570202	8240.18	17296188	2723.28	40694556	173.724	9501600	7351.83	14542327	427.231	22099206	119.857	21919360	191.246	22767184	13894.1	12048518	11128.3	11775845	648.174	18059314	1491.01	18251222	1685.91	10437345	743.981	10230069	996.585	9666825	935.063	10740073	655.923	18495540	919.952
6314.87	13420388	1392.41	27909050			19368	16256593	450.376	9952375	2465.49	17626386	163.707	18825406		3274.58	13247707	125.002	12116068	6805.3	10891199	3726.32	16876218	5422.03	12870829	4185.83	9916296	7943.37	9929773	2164.42	21761480	164.339	24635618	4978.1	30716850	1337.88	10813300	204.935	22972690	402.378	8792128	1482.47	13214227	3022.95	14595011	860.202	9181990	3491.53	9274234	194.634
189.773	12098292	761.866	19719716			16282.2	14932996	140.505	21968804	200.541	18116484	3002.13	10615824		360.276	24679966	8871.79	14541911	2170.33	18609042	3555.37	17686530	218.787	21602052	163.425	21097354	203.696	24572962	475.995	22957708	3778.84	11638056	224.368	25452528	532.028	7977040	689.921	20708640	1300.32	17020294	160.154	10739875	267.284	20096224	2195.45	9376418	1698.7	10474539	1508.01
216.885	31239364	910.138	22130220			7727.53	23429558	2645.74	10000487	9058.45	10555102	550.003	12808106		4263.82	21087036	5476.08	11758690	3570.61	7202782	2925.75	9424289	2177.33	18916136	153.364	21161814	110.116	23327314	4042.31	14721211	10458.3	11758804	181.286	23211296	337.916	8965757	170.194	20536576	1335.43	9131394	101.426	9229670	956.717	18979240	580.09	9815068	383.718	19859964	890.125
7943.73	18893760	5970	17431744			18973.7	16175033	4203.26	12419875	219.12	17797896	172.049	6788304		5708.62	20091020	3301.58	24045664	3775.95	9080220	7341.92	13804703	4376.39	15418858	192.694	33294030	174.471	10075293	2563.03	17200798	9617.69	11391486	8945.25	13379065	187.294	7797053	138.955	10255022	813.872	13416038	2901.32	16800754	145.292	7.94355e+06	624.885	9161134	612.61	18346936	210.099
3986.15	33824424	2503.46	16240122			1815.22	25444182	4167.96	10895111	6259.42	23102854	3828.17	8.28308e+06		2383.17	11243710	5363.39	18817476	4364.56	15167397	7233.87	13237346	8132.67	14547143	133.952	9249551	136.597	23804014	156.984	7.50951e+06	3695.94	21443638	4879.49	16700778	903.338	7454002	1563.45	10040857	1451.46	18892986	2033.96	15852306	1013.88	9559965	802.359	16499380	3597.07	9084045	336.49
3883.77	23609252	1682.9	9181231			19408.7	16848038	147.076	22707976	4584.96	16017797	2291.96	12511507		209.351	10659422	114.094	9166364	3456.11	30712012	2435.23	10155561	7031.29	13293047	490.257	22073536	98.4483	10231395	5538.58	13862430	9621.74	11533969	3059.97	10399052	409.79	8.01281e+06	2204.57	12649379	137.135	9113224	1298.65	12414382	2740.77	9128525	816.688	9646261	434.699	9178896	467.099
360.516	13312276	1984.26	20581836			173.887	25302560	4190.86	14006621	439.501	18723978	237.911	9002879		197.312	10428680	126.74	11833004	194.668	16575982	2069.66	20286668	6405.78	9628536	157.969	8727532	14076	13439379	2449.64	6721869	8563.32	11203798	180.992	23126820	249.294	7674658	181.825	10029603	3456.24	8461843	183.756	11456948	243.67	19582554	706.063	12849867	544.118	8868117	1956.41
15380.6	17739238	3204.41	10497987			8427.59	12053211	626.499	23679022	3555.79	7673484	2200.5	11902041		5074.46	20056988	5757.26	16898786	5351.19	12430418	2967.08	21772274	146.113	7848974	1920.94	41675152	5245.56	9679309	269.665	15739435	13086.7	10704775	6865.59	12398903	251.748	7463830	2992.75	17357050	973.707	17384900	3645.08	11856532	2632.8	9418294	671.8	8697523	170.944	8602436	1019.23
9933.1	13933090	213.197	8757187			9035.34	11985050	995.835	20575030	9218.88	10977624	3066.48	9528020		4801.86	10964322	3338.17	23203808	8031.54	12074389	2050.36	10468826	4964.1	20819266	9600.29	14817406	11702.8	16391716	1582.6	15127139	6007.17	19218764	9147.55	12350090	268.289	7584354	1826.5	12745284	276.591	9055171	1632.33	17165928	1388.75	11236312	597.324	10864725	896.825	8818456	528.159
4150.31	40470068	887.93	8637230			5958.17	21645784	4644.06	17777246	4252.97	8570206	4619.82	10660125		218.54	11327272	5071.84	15569701	6188.35	11355936	5429.77	19006320	4903.51	17260958	2391.62	9323585	194.802	10159495	1303.49	5214606	2475.58	9999031	189.683	23063774	711.071	17274714	181.905	21966320	114.966	7526175	888.497	22941604	181.208	20780548	2421.05	16852196	681.834	10101251	428.556
162.071	31472176	2812.62	15915082			8823.02	12120777	149.033	22049432	226.99	18004876	3091.78	9007582		5502.48	10949090	4862.87	11593985	6556.88	11683190	215.187	21336232	1451.68	8630089	5533.97	19792736	10084.5	11313387	161.006	15587296	9309.65	11720059	528.441	22035178	141.221	15741530	3366.1	13245832	194.402	8448252	473.947	8918821	224.242	43742724	227.532	7042993	1300.63	9505582	333.2
3712.78	23343260	3610.18	15316296			6976.97	15667028	513.789	10036800	6194.55	14413162	3434.51	9753454		1357.47	21724672	8178.62	28799514	5347.7	14027116	6019.39	15087757	142.623	8522238	5339.94	10184351	16588.6	10350232	2663.08	10711737	6794.15	22607884	6038.95	15621049	1197.18	16361056	1808.29	12239756	632.887	18812148	1577.12	20068468	562.342	8876221	548.449	9471197	936.308	9258638	865.432
10562.5	13051050	3078.83	10442328			3285.83	24397768	3346.38	10320348	5991.19	8535254	118.917	17645692		197.695	10835851	4563.32	11344095	6287.49	13818428	4621.67	18869568	7628.75	13033672	8195.09	37810724	7936.07	9356989	4495.93	13427357	10715	11363307	561.008	21954794	1648.28	10869141	1592.77	18777570	1371.23	17133388	732.279	26348330	1156.66	8266490	1407.39	19177216	283.831	19607564	1537.43
494.007	31123286	192.882	21874050			16266.1	17282304	2411.58	22003690	3901.13	7986347	428.872	17659426		5750.84	27664828	5755.5	12318356	4654.22	16254556	3747.78	17622494	6211.02	9760463	6020.09	14053873	125.789	22831634	2649.69	14596258	3355.51	22026194	198.486	9607739	196.842	19937008	226.738	21576928	119.194	7.60529e+06	821.461	10655243	1919.2	10249248	1008.66	9619182	1660.62	10076134	1051.7
1431.69	32401468	5081.37	13443415			8377.81	11651216	4579.99	12293939	158.411	7036972	2034.06	18716480		8356.34	13069730	189.335	49069108	7217.61	9477721	217.883	21297816	3433.45	29974738	2064.55	27519620	11595.7	10418314	3587.19	16547805	176.887	31953906	7592.92	15011976	1002.44	14480992	1085.79	19458552	1074.26	9438335	148.853	10421955	159.499	17283616	330.908	9711695	744.247	9247436	293.834
7045.78	20326634	1915.08	8857719			18057.6	15561469	3914.46	19015208	318.641	8147985	3645.38	7619149		12422.9	17832222	1091.6	23930006	688.471	24233364	1763.95	22070446	2723.25	17223680	206.563	20921198	7659.16	20760894	194.206	17378950	11681.5	11766411	8682.13	12042471	729.232	7.92499e+06	738.005	19613092	4133.17	8860690	123.71	9318315	788.945	17314774	246.567	16479036	241.988	8857779	2828.12
5629.71	12948667	171.8	19097166			10275.4	15638966	3779.73	15554200	4164.29	13826362	3631.23	8195594		1137.81	22690690	5252.91	13714888	509.716	13008092	283.311	22805228	4695.81	18476296	542.206	22927232	4684.58	24538448	6199.72	21842542	176.212	23131002	5939.34	15016788	1082.89	16742930	2405.63	11194330	436.292	19447554	1345.72	10506844	3215.16	12239567	605.325	9231195	2268.44	8844016	681.03
4400.95	13294179	1534.63	20621854			177.531	24390696	3031.65	11040601	3027.88	6861994	13122.7	11578580		10457.4	16736174	5097.57	11262333	3086.66	8025869	154.032	9533129	1282.39	8948028	517.879	24940174	9667.72	15521287	7639	15467411	7296.97	21609596	6474.6	11158611	308.326	19134092	1416.99	18361558	162.615	19123954	3420.97	12140208	2900.48	12796662	765.158	13889473	2005.44	11524509	1172.04
352.494	11973705	4780.81	12100514			13666.2	16889678	4192.62	11114920	2047.58	15983588	197.5	7085348		5845.19	15937219	8402	14097907	2855.94	8.07092e+06	2819.61	9718800	4474.03	9896294	1964.7	8857917	16298.4	10216726	16530.8	10971378	133.386	26382756	3682.24	20131992	152.879	7431672	2914.31	10970231	150.302	9227002	3765.31	11056348	2470.51	10067493	537.187	10717043	1656.6	12963421	166.216
103.248	14038059	150.801	20805660			914.882	24723994	262.343	21800880	4342.88	6311900	7365.13	20542694		255.698	22177912	155.644	24976066	4748.15	12497825	4135.77	36224808	4532.13	11001200	178.282	20697742	12826.2	14045536	140.032	17229590	13640.6	11087482	4017.5	11039618	1074.26	8379451	151.26	21090300	293.639	11311513	622.712	10699547	674.035	7654437	160.494	20024580	375.922	8694946	1123.05
163.99	31436760	3359.64	19214754			6105.74	19855066	3974.52	12289000	226.548	16410788	2639.17	14210989		4392.44	20991322	4177.84	10847798	5339.82	12690852	5046.93	18170028	4813.4	21978836	4011.92	19104558	200.996	24519828	3101.37	11392352	7791.43	49253528	7252.74	18131988	170.792	9003545	189.756	11494802	1440.4	5024734	232.044	9795789	3203.31	13154480	908.532	10554949	974.333	9820177	206.176
4839.02	12554347	944.133	9445017			12975.5	15694008	169.587	21165502	5540.44	5103983	1504.09	12825299		9361.09	16608496	5660.37	12050845	4329.91	15383872	123.846	22778942	698.172	19777924	5021.83	18675826	143.892	21044776	265.431	6323276	16837.1	12115885	186.222	22794616	911.241	31103628	1651.11	14132069	3918.64	8282296	1978.49	16014355	810.841	17347008	166.962	19913854	259.149	9049346	1159.7
152.182	12747678	3073.56	10751729			11972.3	17442966	187.657	21692108	5212.1	5.01767e+06	1044.12	10240728		501.462	21868790	5621.03	18994238	4423.67	19780524	1742.56	21738654	2053.65	20416996	4503.66	17289492	163.329	22838272	2946.41	7.0807e+06	209.775	24457150	6929.02	19811664	1747.01	11087152	161.062	21875308	1516.94	16763528	2621.9	12893413	1115.16	8671293	1672.66	10602945	2294.86	11292776	2231.64
4601.28	24182794	3079.99	9795056			7175.62	19352412	4915.05	13411940	2363.71	14606023	8911.38	19005930		535.56	23035920	3531.2	21985250	4927.06	16624705	7288.5	13393311	7951.22	14681294	3899.65	24546780	2382.55	19464490	106.805	5841718	16521.3	18349940	2222.43	21763010	2055.56	14099540	664.543	20261054	118.028	8139789	1721.48	19942322	2243.68	11020000	178.338	20267538	817.127	17701264	286.182
133.508	33809540	1348.17	9348787			12760.6	17294542	3411.17	10199958	2406.49	11039040	539.556	9400270		3032.05	10848812	532.745	22743572	1954.09	19574852	4349.49	16752220	6565.61	10721164	127.676	8366053	521.742	21541738	1216.61	8905269	145.454	24377718	1661.12	21039120	2011.47	9574104	1885.85	14600484	1135.25	16276144	1940.51	9267427	301.225	19638002	344.102	20384784	465.998	8727159	289.52
10500.2	20034052	181.979	21681576			13673.4	13522514	3416.03	10789622	2778.36	9329102	6158.95	11160343		2673.13	10894253	5475.97	18736378	2461.45	17152694	5495.31	14884069	3545.46	18136858	4162.69	23247044	724.674	24186888	8597.93	11530821	15849.1	16194225	6572.22	11136309	1000.13	13698225	1272.18	12413261	850.598	17291214	1869.7	16900772	1619.47	9785903	743.877	11747637	250.591	20101130	710.193
153.608	26803490	1549.08	8701927			12733.7	15309433	128.392	20702898	5037.49	6092212	4518.65	9741723		257.498	23691152	465	11665392	4344.03	15499039	2077.83	21368590	4501.85	8953986	6755.87	15635516	9043.44	11779813	5797.01	6491414	3373.37	11031219	6386.41	11233193	1268.48	18307526	245.278	22102782	1773.96	8577180	1227.07	11369110	157.813	17326688	390.312	20165792	1626.47	23457590	658.238
6652.77	19821366	2477.94	19114110			4860.45	11002133	120.32	21075952	528.7	9827555	2800.84	18288764		4443.87	11128520	4474.12	12106742	1579.16	19104192	3633	22543372	2156.74	18521882	6786.92	14014433	9821	15086872	4241.34	6353156	2706.13	11068746	4614.4	21831634	169.445	19824596	590.721	23076828	197.119	12773692	154.501	21488858	1257.33	9520308	439.978	17786474	690.547	8369860	598.184
9509.89	18173786	5165.27	14800419			6317.07	20140498	3021.63	16884952	2256.96	4488122	4587.21	10358495		2570.78	10924595	250.438	12464292	2120.85	18956098	204.029	22166030	4178.11	16810540	6229.01	9207821	7896.98	11176431	8348.25	13789136	3786.98	22878654	175.051	11053489	278.453	20779432	179.436	21277714	2345.05	11276883	1701.47	18133770	1611.16	8255172	881.384	9720473	880.621	9506905	487.844
125.441	30464826	4367.18	12443873			12173.9	14006634	3708.82	10817756	5568.23	9487020	4494.53	9514092		311.441	25229868	181.98	23790818	408.682	12841165	6125.24	12685413	3263.38	18166728	4411.34	15046953	9632.12	14186882	2335.72	16989600	162.117	24899310	3164.08	10510051	2623.41	8109671	417.936	22133232	182.677	9515304	701.401	21477228	1273.93	9250615	187.981	20838692	3520.01	10032218	406.747
5723.58	23713334	2922.23	37768932			11642.1	11045010	3923.96	11098396	457.975	7431948	4554.73	10988986		1503.27	22427198	5565.97	13244276	3777.09	19525942	192.513	23063336	5450.78	8924525	4814.68	15708642	162.13	22441608	156.837	20520378	3445.06	21502094	8943.63	12922725	1863.71	14278883	613.912	10033370	176.549	12601545	1098.18	20917164	2136.85	12086752	190.416	20844170	1220.73	20481764	631.774
5237.4	18990100	4545.81	14442877			4106.9	9792401	1809.31	11182866	9287.83	10680926	3413.07	8369619		4667.85	20938598	162.095	23359236	2780.5	12968461	171.443	20614180	1814.13	19087842	301.085	20090054	1565.04	10616233	538.178	20633402	979.384	22610366	10979.1	14947043	1666.36	14623459	670.862	20328626	1755.18	8805916	1131.44	18927394	1938.76	10323026	1820.21	11174900	2135.3	9009553	1073.61
653.384	12918960	3637.46	10140843			6630	9976983	5207.31	16048120	3297.62	14737201	3633.44	17603296		1343.96	10729109	3255.75	14424554	1726.05	11541242	2167.81	19179716	5067.5	21183616	124.545	7858342	15139	10972285	132.497	21413212	17448.9	14518679	7655.86	17034316	1627.74	14290042	831.374	11013510	3471.35	7355947	2360.66	15971996	1347.93	18334476	545.776	28350574	2807.99	12381096	488.503
781.206	13203896	3671.65	12381124			12443.2	14565062	4458.97	15081220	4607.5	15461527	5207.5	16243943		4655.03	12921183	5442.13	14399658	2142.08	14882376	3600.95	19091098	4338.95	9125605	149.871	19850356	7459.65	11986332	9411.32	15089007	17466.2	14639930	1357.67	22684818	2186.81	7758250	862.794	10907315	595.059	8258089	399.049	10331986	2077.45	12450513	1076.65	11542194	420.77	18711320	2416.33
279.389	30489836	5265.83	12982339			9953.34	11606777	2834.81	10547130	8183.48	22607966	2423.72	11004175		2028.29	21871570	308.969	48070944	4329.49	9127863	5602.64	18330080	2993.4	17065324	155.579	19246546	8422.76	14884228	7412.76	10728928	3471.91	11254808	1575.15	20639378	257.36	17327318	585.026	21753802	1126.18	19073012	900.963	9500185	1400.81	15414128	1726.71	11477887	737.951	9850477	1816.19
87.9334	30039838	3358.86	12764415			13654.8	18343126	3596.25	10377561	6729.95	10457028	3518.72	16849816		300.041	23315758	4414.76	11777437	5980.83	11434144	3591.74	18457670	4016.27	8552358	3358.52	18739580	1857.66	20655758	6014.82	15805011	14167.6	13057716	6980.5	19969400	2485.63	14444742	3055.28	13522032	3676.34	6140418	624.355	10022194	1086.14	8642810	651.587	19518016	1059.62	11227550	1984.32
8028.32	20085604	2988.85	15842789			12769.3	11513515	4193.18	10851375	3559.68	16026964	2904.45	15591821		5607.95	16905496	154.139	24500186	5414.9	10495618	265.215	21542976	167.296	19909914	1967.68	20528820	1672.6	10460155	170.678	21257568	125.103	22921876	10046.3	12715757	2361.72	12324012	248.037	21482654	4083.64	8258008	1109.31	21335388	951.612	8611923	198.759	19872048	864.542	8976946	1071.54
128.239	27591750	3320.05	13364595			15039.2	17110654	3280.32	17472370	9076.45	11561255	3702.89	10795663		2830.85	10386185	135.542	24357544	1462.81	15953556	242.958	21202008	3217.73	17438808	396.792	21043790	139.611	21129872	3410.56	21560972	1889.84	11358448	3874.69	11327734	1031.1	14830538	378.35	9778293	454.883	18919200	1852.14	44157804	1402.76	7973029	154.321	9731295	902.927	16455352	1925.65
8980.02	15703768	3406.04	9914258			14848	12601797	202.191	22157070	134.825	8487180	2134.2	15756354		487.767	24264036	3445.03	11677333	3895.48	8309642	193.356	22268894	2640.72	18057676	3484.16	18994488	6878.36	10214978	180.67	28070960	3234.54	11382656	5869.22	11179630	1449.87	11155435	193.99	20859452	149.685	13028555	1768.57	12399363	903.571	17996498	798.38	10118437	1277.42	8673256	862.024
2980.07	12781578	4577.56	10444902			11858.9	17665552	2481.24	36735088	5866.33	8380004	2430.62	14383477		4715.64	20473452	150.498	24921966	218.05	16700402	189.213	20919792	170.31	18570932	5385.56	16237572	9971.87	10011911	7733.6	16180430	151.81	24792368	4768.18	9699257	1286.02	16841604	867.468	20537722	113.913	7.71873e+06	949.916	21829748	1159.41	15941629	610.968	9623321	806.515	9398834	900.311
154.579	28233716	4682.9	10959046			15693	12045897	4203.79	12435657	3833.47	16833394	3861.23	11934276		5356.94	15343392	7130	11926244	497.123	16650951	230.707	21423368	6866.71	9266561	3659.4	15415198	4884.84	9616030	6441.28	10597530	235.583	24027284	176.23	21353006	157.675	17671908	3195.87	13987812	900.359	6919997	2050.54	13933418	1035.41	8593148	1221.65	9904919	135.704	8789230	555.03
176.885	54678380	2360.44	10067126			12129.1	17042458	4725.76	12749221	2888.4	8939910	2195.31	7.80289e+06		4778.62	10895292	2595.13	22547440	3724.6	7817483	3016.66	26211122	4030.46	17431542	3187.96	9243449	143.598	21867978	9707.65	14069186	2569.13	23846774	176.407	10931433	156.885	8126945	1297.55	10719334	221.393	7977525	154.823	9784005	499.078	16451590	673.35	13920714	751.839	9005937	512.477
509.898	28484170	253.303	10493739			8309.76	9721831	5028.5	15100653	3570.12	8553624	3947.6	13418655		10923.7	17947998	117.186	25548448	5817.56	9104698	181.081	19797792	3448.61	16726748	3584.59	17862224	8194.83	15712517	1970.15	18255682	130.205	24357642	9885.84	14701914	1720.16	11804150	720.488	19426582	330.36	10481806	147.817	9101535	1217.41	9170951	1287.77	11955146	1785.52	18313820	1457.9
481.372	32926158	220.953	21214962			143.031	19387906	4131.85	21335252	2067.66	17947966	3156.35	7702176		5919.28	14824698	113.146	26650316	3196.32	7789790	6837.95	14931280	197.782	19667988	3533.07	18264758	6605.37	17725128	246.581	21154842	12793.1	13653034	5449.8	10865636	177.648	8180434	811.033	9940475	1422.7	8227823	195.764	9394279	1898.26	16223153	535.92	20314044	1483.02	9769133	123.721
6826.16	25343362	1537.8	7562793			9995.09	9787879	4088.28	11149850	1952.91	18140020	3627.09	9443315		344.758	12734334	2365.91	23404986	3674.95	7677443	209.256	21308262	452.618	17679446	5903.84	10939673	11193.5	11900380	9303.93	12315143	258.348	23983076	6691.7	11424841	2562.04	8131750	1468.31	11120283	2451.93	8119289	2131.25	12987346	698.739	9117740	627.484	20275866	134.401	8477170	375.068
308.166	25787906	737.822	9620279			122.356	7.99163e+06	1762.51	10607444	7533.08	9527359	4027.2	10496003		8639.76	16951996	4693.38	14288422	3118.15	7720540	344.455	21643664	3112.91	18124166	5694.88	15090778	11821.7	16238305	8949.52	11583828	146.727	24686916	4801.03	11888073	1513.65	14506763	133.255	9453824	125.147	19735200	1796.28	16935166	2377.01	10090480	494.684	19775702	946.431	9458868	621.347
12486.5	13939752	1603.75	10332835			6714.72	19236860	3588.11	15733369	197.593	18458788	612.936	6465904		9716.81	18353740	5466.51	12705373	1365.98	16232520	1356.24	20802218	4685.24	9112178	5199.48	16515594	123.005	20708308	402.047	27445416	116.215	11484965	8877.69	16712194	2477.51	14768437	601.359	9352531	214.609	21288150	923.605	19552598	303.306	8961372	663.137	12151895	2456.08	10964500	131.594
151.603	29577790	4415	10693847			7997.97	20251030	3509.06	15402016	4577.83	8.03122e+06	2843.31	8359886		9142.43	14027837	3140.6	21765290	4549.27	8148951	220.663	21263444	3796.07	19960590	6569.93	16914794	243.264	21638000	155.012	22029814	18259.6	14094783	503.609	22064240	167.316	7819036	519.752	9751332	947.96	18519660	2706.27	12474585	1371.72	8089114	421.417	18533970	875.871	8962252	682.069
709.968	28096496	5099.2	35530756			147.167	20797750	2897.5	17451668	4806.96	7386549	2774.72	6750763		402.267	23736688	8275.82	14685561	5378.74	9275054	2252.38	9726350	6457.57	16594728	6094.01	14540268	586.918	19270978	5828.99	11206089	203.179	24796918	7362.13	11238022	2140.39	7866671	133.503	20068662	2458.36	12167395	141.356	9099293	1450.15	10687266	231.184	24038592	349.092	8304657	192.696
8458.9	12626762	535.203	19609086			5276.88	28518518	3979.27	12387267	804.58	14859345	2308.42	17990838		3476.62	11033704	6695.31	14246597	2346.13	12582627	5728.51	12725676	5878.91	9428577	2357.78	17894882	6090.07	9664276	848.595	22158792	589.68	23913642	2418.33	21886940	127.835	7789127	2936.73	13380890	157.878	20084346	263.914	22933428	340.312	8746878	542.577	19687638	1335.71	12570238	409.386
139.67	51979924	1654.55	16525246			171.833	21645966	2026.9	12597032	2545.36	14003498	3634.92	9183692		277.002	10869244	369.979	13402398	6648.54	8501874	1594.39	10660863	3253.98	16589979	157.268	9624538	12288.2	10138020	4957.41	10593653	129.849	22900538	7773.71	11356768	1741.19	15217291	528.225	21498962	166.443	21435134	500.15	9854376	3999.4	10427036	163.822	8971224	1129.52	18136494	2518.28
342.825	26693616	3447.52	17183432			5724.66	19751742	3228.08	49270100	7532.55	10259437	2488.46	7840924		2067.62	22302516	6796.16	11404102	1099.28	25835248	191.252	19324380	7619.71	13596924	292.562	21708584	6625.77	15102192	6242.43	20516536	137.591	23253082	7256.96	19070976	798.016	17585196	1008.76	9160117	137.444	20747566	179.49	21374844	1158.43	9605219	1520.02	12325644	3009.29	11484000	682.198
2685.62	12762424	4366.06	9649240			137.1	13678196	4462.39	10503519	3916.61	13301972	2670.35	7265488		712.091	25101816	9107.66	13727905	1415.29	15076179	109.797	22000750	7632.34	13522764	125.587	7974779	6500.83	15818107	8775.63	11300997	2873.96	23199896	2031.57	21932734	1959.76	16161292	312.495	9684914	1803.35	10710245	194.945	9597595	1513.98	10103420	200.29	8944541	1774.05	11039985	2436.63
8761.13	13210910	1226.98	18349884			4269.29	22428312	3281.77	10744050	178.662	14520089	2522.42	6474761		2254.3	21814590	6403.65	14054455	4641.01	7497437	2004.79	9580794	4970.49	21143324	154.369	18815768	142.825	21506088	2195.44	21388524	7638.39	22371144	5511.16	20227314	1953.95	14478241	964.164	9606161	2483.92	12546540	146.995	9926927	817.107	14698866	199.312	21521282	892.35	9780939	300.765
4739.38	23789288	2634.7	19273808			9214.54	36257240	3069.09	18972658	9641.42	12315894	140.892	19606754		456.286	23532594	6327.49	13391478	5030.52	11397748	6205.97	10770623	5792.76	15880708	120.034	7332198	8592.93	9774840	4524.56	9725091	166.149	24173054	177.445	21836106	189.671	8802389	149.239	10598343	1065.24	19113884	869.733	20830096	1694.92	8210759	172.453	8962881	818.87	8805523	858.078
10455.3	14762956	2745.88	7211165			9368.05	18955384	3345.28	13178132	4340.74	9901249	11118.4	12372881		1968.62	23590220	134.998	24055636	1921.98	13521535	3813.95	11771036	762.964	18915338	2329.8	8617000	120.019	18790610	7950.84	11442129	6649.33	11498006	8096.11	12948019	777.781	9268359	1285.44	12042680	127.827	16002743	1545.06	16017523	188.584	19386508	560.172	11558252	949.33	9971725	232.876
4011.72	12959088	3137.25	10015644			201.655	20632654	4364.38	13416835	594.358	19187100	1994.51	19762500		9379.94	14513742	238.29	10898611	3391.73	17156158	5309.4	18466166	3814.57	16547583	3423.07	7949830	13715.1	15671056	7103.96	11011072	12044.6	11685141	1265.71	22187966	1284.45	15829685	1774.76	10929273	893.481	19614324	730.004	43528192	1284.25	16461468	637.575	20330934	2089.84	10477449	1320.99
9455.66	17721304	4649.7	9142819			5728.23	20872898	1513.43	22042984	8035.46	9653667	8079.41	19441456		3226.9	10951169	3539.67	11578700	129.464	19933938	1560.86	10908236	1548.44	19533624	2921.05	6902578	175.919	20306726	138.153	17838104	13073	11289785	3740.55	9472037	726.122	18174198	3066.14	11474437	1423.57	15558817	958.822	21354220	815.374	7969934	168.842	8639090	828.191	9042926	792.86
380.098	28577256	181.329	19474580			5974.11	28422074	6426.87	12716146	6541.2	7427418	2905.16	7661216		10131.3	15886179	2393.87	23381646	127.426	18585282	5692.85	16134236	6214.1	9267422	130.094	12532786	7648.87	9242963	162.992	22833830	2393.84	25016674	7695.55	18405854	2800.96	8610485	208.181	21893334	716.159	19902188	299.055	12858931	453.164	15392878	160.942	21579898	1133.88	19844204	2201.5
414.979	28495276	4641.29	8167806			12465.7	14228102	4302.6	18196322	7628.35	12408632	3574.43	9106693		9254.11	13503864	2674.98	23582738	1362.89	17671014	167.151	21778144	144.479	21083662	164.163	18101886	1400	20300216	4527.34	16851378	15143.2	13712883	5097.15	10656276	1154.87	14833435	317.157	9015698	2699.87	19316216	211.706	12216996	643.648	8345428	752.701	14020218	543.621	9006606	651.488
2622.91	12250074	1612.17	16747830			12473.9	11882954	430.066	20852646	8944.15	12307796	4256.44	9016247		5853.04	12027105	132.139	24290198	5071.89	17319716	6352.72	13332328	142.174	19384800	3718.26	14578993	6760.2	8130495	8156.93	14426197	9556.63	23478628	7315.63	19717070	1409.24	11290924	661.776	10251986	151.364	16638441	6345.13	19304246	167.174	7566227	789.516	18999544	982.383	16571082	1617.09
8033.24	11956524	3906.93	16283602			8947.49	11207743	131.766	20766950	8794.37	12680917	8786.98	9969191		5588.62	16228944	4301.68	22226298	8920.35	16767620	5813.06	14780591	166.916	20276788	1906.55	16980312	11247	10545634	4819.26	19651894	15643	12983717	4439.15	10034993	213.031	19170234	249.141	22374940	441.916	21248962	855.716	19641442	1021.42	13873500	374.919	18756932	150.111	8271177	1032.64
6799.23	13413781	3184.38	7483552			135.34	10445603	3288.98	10476393	291.687	19981822	6818.06	11326532		10072.6	13916433	4061.04	11137354	141.584	8422225	3776.49	20058282	128.767	7.64132e+06	113.41	8862135	6152.66	9120590	5990.94	15431471	222.549	24409056	3507.83	9431611	1483.58	30021058	288.773	21644218	141.352	21363838	659.4	27281410	767.765	19366468	1710.18	12209343	192.586	20845514	556.016
6710.5	13550443	4237.82	11197745			148.909	22050194	2945.15	11123473	1979.29	12578761	8871.45	13204781		5374.14	22095984	145.52	24516772	130.471	7834304	2785.64	11383926	172.72	19041854	3487.55	9945686	3367.03	18908346	1928.28	21154510	16606.9	16563694	7760.94	13592416	314.418	8177927	133.064	9537794	1079.62	18722354	2643.91	21889414	1550.77	16245876	720.578	17730934	205.691	20341560	317.501
4346.81	21007830	5739.02	9855446			5627.66	21316638	3251.53	15615918	1176.99	14915941	8399.28	11437325		2001.19	10890350	3492.24	10591594	8363.24	10020067	349.162	20917750	220.664	20159596	3472.49	10007784	4388.74	18973756	7251.51	17174980	20817	18579500	7844.1	19203732	1100.95	15410224	2572.8	14465720	107.469	9440231	161.17	9642333	380.107	19395774	800.041	21701256	377.006	18923374	130.546
8000.21	12331496	3977.53	7.61358e+06			351.417	21168006	4445.73	19409850	872.304	9127317	4619.05	8803674		256.604	22464338	5936.99	21577848	4069.64	15384378	6479.72	17024214	129.49	18197814	173.12	22224868	13015.9	14476537	6315.73	12751459	5386.83	22231138	8950.39	34965356	1904.74	14723788	628.614	10455582	1104.6	14198827	1899.51	16151838	4754.34	30487764	610.59	10373971	610.318	9500191	113.087
10757.8	28738872	5385	14212837			12748.2	11510093	166.964	21990170	6239.96	9012053	1251.96	7886186		8798.86	14877051	2418.48	22650734	1663.59	20054556	5361.83	18326860	935.536	17505162	102.99	21110284	10111.7	9207731	8462.14	13400996	3909.49	20679330	4853.43	10633129	133.171	18051050	165.63	12810729	2122.48	10548012	3499.96	22478928	1946.1	7786438	732.709	19390090	1287.16	15113388	650.692
307.99	30441830	3275.43	7616812			17082.8	11510009	2315.8	13225910	123.386	13661372	5108.95	9006266		6685.61	11247482	7279.68	17305470	462.933	9368622	6233.48	12188613	6233.77	11657040	149.904	18670576	4160.28	18395738	5995.87	14795040	14276.7	12062049	7116.17	13041444	133.025	7.91276e+06	1404.85	13935296	1230.67	18005278	380.197	20910826	535.936	7427616	301.704	21354488	739.514	17622296	834.299
238.705	13757525	182.286	16614344			15297.9	12656173	4674.23	16960958	6440.03	9580260	5479.76	8979580		236.681	23476884	5663.8	12431791	3547.88	9212788	7668.47	11650801	3139.25	16757864	5187.06	13124112	4315.18	18794122	163.186	18459302	9377.86	11729569	5343.37	21439198	181.028	7438418	2423.25	11501844	1153.52	12088231	261.741	21267804	1318.45	15819011	485.558	21556684	147.959	8216259	146.694
213.086	14573753	3878.7	8676548			220.911	21902704	487.514	21261820	3615.88	8425266	1494.97	7963574		10177.5	13633209	8599.16	13912596	5518.72	16334192	6241.32	10990724	4111.29	18454210	3618.1	9200180	8390.7	8430378	146.724	20718550	693.612	10741917	10011.3	12824884	2646.6	12334162	372.208	9354118	1189.24	17437920	80.4261	21633278	628.04	32106582	666.728	16807636	144.805	8362471	918.636
2819.01	22067334	2367.49	17462842			375.139	21227672	1378.51	19506140	9011.22	11163957	6282.81	9512212		9847.38	14907038	111.439	26566118	5697.64	16829744	6454.45	13740595	815.591	7774549	4963.07	12330514	172.065	19377196	143.639	20662142	19276.9	14199497	7845.14	13826307	169.995	7981095	1187.5	9792955	1216.94	19494206	4143.2	19465532	698.371	8520771	754.424	30803264	1433.21	13065672	582.66
4089.03	36462436	246.444	18058304			8221.53	10128406	161.245	21733004	7775.71	13108672	8059.1	13364062		7345.84	11879256	9477.42	15319172	147.166	19836018	8026	11732719	3670.52	8653953	116.221	23947874	9561.19	8741726	3211.99	16467012	14515.8	12827935	5568.62	10588511	894.196	7676779	1448.55	26835364	115.032	9101399	598.015	9683343	189.027	10208103	165.344	9903308	2387.21	11857136	950.421
122.391	25426070	209.208	19536606			8439.12	10307269	243.792	21910252	4671.43	9390963	719.623	23257540		238.785	48911388	7821.59	12387119	292.358	20679382	315.745	9253306	583.178	7546356	140.178	21999118	210.917	19085948	1325.14	20028212	14656.7	13043894	382.934	46906312	1199.37	8.03172e+06	1022.3	13831093	106.547	9679216	139.616	9802782	1755.83	10227257	2205.97	10806605	562.179	8816426	98.9362
334.542	12659246	6454.63	10100007			146.715	20358224	255.415	21065030	5580.1	12919225	4276	24142042		1301.14	10089408	105.194	10975724	2710.99	8946775	6145.77	14992096	219.635	18382678	141.93	20787378	11322	8339208	5964.32	10065956	6716.11	11977303	325.505	22675762	2124.37	8477059	122.948	10940695	142.233	23015348	2001.91	9574694	181.316	16985272	1147.44	9426088	2541.33	11910239	111.516
149.283	32205032	3722.61	9385864			150.469	21518274	143.356	21339560	8348.87	9932796	9273.92	11663574		212.239	21602572	172.954	22313228	561.41	25124616	298.083	10492021	8295.6	10008640	4953.29	12450977	2093.55	18267772	10677.3	13186694	250.56	11458789	6749.16	16995272	1268.53	30188232	1290.38	14656259	130.912	9561174	2045.79	12197680	951.542	18436534	202.801	8625501	1005.5	9234186	379.932
171.487	31401880	191.971	19651592			15456.9	12076767	4211.25	24498184	7257.56	10103074	4261.06	14338816		9807.86	14977608	5110.55	10480427	3064.12	9346765	3029.05	29892058	4350.48	16705139	155.869	11250252	350.694	7874040	134.024	19267760	11989.6	12291256	8136.68	19685800	1212.72	8493539	1031.23	10445267	135.689	16710765	416.824	24590708	2054.3	10480054	169.514	9920391	725	8967479	128.912
222.771	12215958	169.695	18050028			9707.57	9834399	3076.13	19003756	4725.71	7.24434e+06	9258.07	10996881		244.047	23334022	8023.22	12495853	2877.39	9826758	194.38	21028704	7942.73	12179741	3986.68	10753178	9680.25	7954871	2108.05	17899600	14705.6	12901424	5962.61	12404383	2063.4	8544228	133.788	9531044	766.767	13322663	2170.29	11802679	486.668	10446921	190.559	21589808	752.134	17324132	750.087
3732.11	13826749	897.194	7709468			8630.59	9661708	192.433	45143616	392.061	8038987	6085.09	11150398		2299.07	23072660	2080.3	22188334	139.65	19339194	6171.14	13638345	5473.21	10388592	4360.66	11756848	255.295	6903896	364.727	20691274	10246.1	20332316	4813.24	10185384	2270.9	13991407	544.338	11289742	134.792	8316294	3751.91	20409724	699.186	8630138	596.228	8245061	186.593	20005184	494.658
3403.92	13070960	172.848	17681010			6365.18	9605146	1279.17	9662066	2996.83	8196614	7501.83	10833147		6876.23	17322322	1635.41	23860434	8012.39	10517709	6971.32	14378436	3664.2	10167631	2439.23	20062974	5610.56	18998514	6149.46	13936083	159.555	12449800	244.555	10473770	1466.63	8542194	122.353	9492546	893.805	17144902	1627.26	17435920	572.164	20818632	167.635	7810581	1290.14	12006799	100.095
5420.8	13435810	182.528	18660602			8072.51	9757012	1408.13	19627664	5278.87	8732185	6062.43	17076298		7614.15	15371588	5766.4	12282619	4050.48	18908208	172.909	9250166	4278.38	11421314	2977.2	15462038	10470.7	9295522	142.5	17527166	1134.79	26445726	726.942	23871030	478.984	19740824	3089.01	16660949	119.509	10051842	1197.49	9775652	787.836	21194426	1656.16	10914111	1222.06	9374726	103.555
2649.85	13314761	3782.41	14989899			727.632	9215404	77.9411	21466672	4796.6	9423311	140.152	21687684		4521.93	27235634	7900.11	13972641	4485.14	9552954	504.797	9415366	8204.08	10411906	167.581	11021205	10425.3	14020521	6747.3	15632464	1213.73	10410028	9957.7	18657108	1088.4	15292646	2471.76	17522892	100.431	9461860	1607.47	18342890	232.783	18473542	621.739	9121504	250.533	19069202	383.872
3965.23	21441362	2754.52	7368579			1402.55	9053547	3986.81	14782871	5877.15	8766273	5172.1	20432106		202.813	10116890	8533.04	13889502	294.816	21687764	7061.83	14792258	3891.46	7282621	141.832	21613666	8607.7	8666144	140.811	18265558	463.704	23827140	203.935	22768528	791.079	15970180	115.292	8860984	848.216	14528988	916.642	19884156	164.73	7794088	754.355	7930939	2481.27	10868339	132.368
5901.38	14063932	167.399	18234110			6581.24	18474690	164.991	23452806	3961.64	8266513	116.279	9608698		6978.94	15586676	197.528	24132100	3503.87	12721050	1441.35	9365558	6978.22	11402759	2676.98	8462460	7872.33	19532118	858.749	20033274	3593.51	24650674	152.214	10253505	583.434	7886848	1598.9	10338674	151.989	22508532	1955.85	12443979	367.796	21946050	1277.21	13893009	1232.82	12947803	422.391
185.049	29619570	231.261	18586348			4486.5	15897853	1645.38	20389190	217.968	7299580	222.886	22226400		4340.43	11081986	7708.03	13121124	6244.7	11330114	1374.27	20089598	2480.69	19388978	3446.69	18765344	10818.4	10118443	7730.34	16760562	8724.6	19692648	8806.45	13847715	2663.41	10987248	1840.56	16969220	754.756	18838372	1160.3	19248226	1361.52	17932238	1315.75	18121564	189.953	10277038	302.803
234.538	27073136	1830.97	16525240			110.712	9195035	175.877	44754624	245.901	18539430	5825.06	13792359		9157.47	17757106	3853.75	11579558	9157.57	35219468	169.407	9228036	239.323	19109502	1750.94	21425732	182.797	21315108	10876.8	14566256	278.785	12546238	6537.47	10926052	1057.63	38372940	637.98	19302452	134.363	16528846	999.704	21449232	448.478	39789388	111.162	18832850	1207.69	16073651	287.778
3367.34	13248286	1329.87	8300004			9605.62	9416909	3283.51	17691792	138.275	18212722	6732.11	20606688		305.651	12247509	6032.96	20138102	466.955	20260944	210.459	19482824	3929.91	17868312	115.183	23311094	1846.01	21190844	180.796	21923088	12139.8	13674218	175.357	10524007	497.707	7948211	1492.26	13169333	233.874	10532385	2056	13909017	1795.59	9012317	214.78	21016806	1070.45	14941666	499.957
3821.53	13177342	5107.4	11683766			136.691	9871934	4297.55	15426492	2702.38	16498143	106.171	23343714		323.188	25824310	4628.81	11357601	288.739	19279632	1037.31	20847822	4921.04	14276711	2902.74	11326885	5397.92	19361692	7057.21	17743384	11329	16420308	416.823	22690706	534.229	7.59845e+06	1193.77	9944478	115.267	9236624	2611.12	12877300	1740.57	36534868	300.302	9401921	745.474	9226243	384.326
154.505	25217302	5370.43	8249201			300.681	21450244	1683.24	20728694	149.101	17307632	2817.25	21252656		925.354	22165778	1152.77	24828080	6067.91	13419165	237.594	21325118	4139.02	17549916	4920.89	18795966	160.283	20975864	7919.84	18791314	144.288	24472758	758.178	10373818	1470.06	8735918	380.208	9775986	1769.56	10463945	2490.82	11045189	139.247	6708989	1759.22	18662446	1856.04	13065145	102.693
192.566	30227704	1086.23	7431504			11157.4	12191924	5669.8	13995715	4230.94	35481876	3799.96	19373462		1115.88	10235383	1468.56	24792220	6009.34	15021830	4698.14	30550912	3695.41	12099583	6651.92	14763851	4145.28	21753542	146.001	18592602	17464.4	17313634	7743.18	12530338	2601.94	9342501	2460.95	18924868	2234.03	15284410	5528.18	17616426	492.626	19403680	458.003	7.52201e+06	1944.91	10524291	592.745
596.049	13522360	2898.24	16789294			13293.5	10825825	1508.65	20283044	186.986	16068083	12158.5	14638599		11011.4	14429291	6433.66	18436624	2496.39	19248894	6596.26	14805464	236.206	14665117	3933.86	11026326	11596.3	12835958	6324.71	11354702	4787.37	24075952	3527.41	17385424	1883.77	13073863	3395.1	10830842	114.995	9976079	1673.76	15836821	501.932	18531306	889.945	9901499	508.573	19471798	509.334
112.36	13378073	155.952	7910604			206.041	20391814	4657.91	14414259	6890.34	12425318	150.066	10256741		7955.96	13140463	2850.94	23721726	4835.76	9206495	4506.09	17255310	161.355	16311989	5065.56	19658990	10967.2	11438327	136.491	18157342	14378.8	13580002	688.321	17259100	150.759	8826816	1241.44	14093897	2089.62	16165818	763.413	21594884	3112.58	11424867	761.572	8649468	762.938	10079743	248.313
118.064	13671167	183.594	18720574			141.254	19497434	122.535	9226288	6533.17	8659733	273.941	23042108		10164	19320862	123.838	11904867	5028.51	15471104	7004.39	16649789	4275.08	11598669	5211.13	23903506	4991.58	20353908	7577.6	11463496	12830.5	13731812	5018.6	17574180	142.857	17527602	184.013	21314706	115.198	10278832	1266.06	21077020	2070.24	9744209	406.895	8666221	1993.13	13293164	632.509
1040.51	13202275	3491.14	17712984			4986.49	7869272	8475.27	14447199	4098.85	18713942	137.578	21831684		3727.43	37734956	8460.07	14760804	5640.98	12914254	8669.58	13045850	3695.87	17353338	5105.73	16031378	10549.2	9685245	6755.4	10187155	2147.28	23744216	3985.32	20758242	3416.7	11592639	1163.23	19671600	462.456	9521979	532.464	10115245	811.422	7371101	1703.2	13553188	1256.74	10088498	761.598
196.316	44094996	1475.22	18725454			15567.9	10107213	5166.6	15254294	5593.64	18178984	8454.88	16053247		1881.24	22837004	10767.1	14243852	7356.93	13454564	4862.73	16105369	119.638	9723979	188.359	20769816	5077.34	10694323	8963.09	10728536	467.718	11529412	4945.63	18475886	399.056	8057528	463.697	9540923	2292.28	9565571	2433.7	14977315	620.176	17916374	772.735	9678552	1454.32	10967754	170.135
159.135	24946962	497.726	18407970			232.975	14726969	4958.46	8561062	4806.55	18615310	152.745	24109716		2782.42	10356752	11827.9	13742551	5682.81	13305959	5657.92	13309081	5870.62	11020610	5824.47	16327287	4013.44	10376447	10989.4	13685497	9217.41	11618919	7602.06	12484203	4441.36	10684542	1864.15	10530809	832.998	19192014	1203.9	19818540	1143.92	16828710	872.54	15410905	165.371	8962652	547.764
5192.43	15591142	3883.39	13973709			308.715	6858571	7969.75	14590205	5244.13	8204220	155.152	21600046		319.821	22952752	626.033	24143038	3089.63	19481632	7251.79	16511147	142.502	19521836	234.291	22753632	6561.36	18356238	9727.3	14929026	166.594	11757189	8937.9	25650502	1445.58	12583420	1304.41	14360884	4123.14	10987432	1179.88	18539802	401.24	18842618	165.918	19676864	1356.91	14620373	921.87
3017	10079791	139.284	13646755			229.476	6.33523e+06	2669.36	20702410	2324.89	14392598	108.656	22756990		9927.18	18544534	2186.83	21700344	5303.38	10616641	260.528	19333920	181.69	19533732	2821.61	21842508	4750.85	20219908	5208.45	16970098	2253.01	12038875	4506.18	16755412	832.213	16374443	2217.31	15385706	132.942	9603258	900.678	22311432	229.852	5683154	355.885	20717210	869.483	17333174	756.089
8057.87	10060968	5476.1	8392861			12821	8388384	5673.8	9002147	4694.2	18987156	7518.55	20588744		2647.29	9942425	9760	13240490	6194.51	11082439	349.082	9550773	4560.19	7.02311e+06	3082.69	10697467	116.773	9261985	11197.9	13022461	9785.52	14330073	2584.97	20332456	2092.2	12133657	171.407	20094420	109.623	9966462	178.47	25190886	1605.25	13887855	1013.72	18177778	2447.05	22921014	156.108
3305.63	13425373	4699.16	8.05222e+06			1861.44	15538768	6859.78	12776846	134.854	19745010	8088.41	20661352		7357.79	16547239	241.937	25891188	283.963	20037552	1074.82	9278467	149.939	9986535	6506.71	16847212	7464.92	17302930	6011.09	10494223	126.868	24862222	2835.2	19266684	2419.06	10861449	1033.73	19330100	833.849	19557946	709.428	9560020	883.676	18831412	761.107	20329376	1196.59	9778351	138.326
3608.36	16789656	5424.33	9273725			4002.83	9069484	4777.65	15558221	186.369	21335888	3020.31	37304560		9176.14	17415864	613.933	12005889	5797.46	9511767	4338.29	9505428	239.661	16561431	6135.8	12335183	164.216	9087812	233.526	21261568	135.368	25909560	5532.25	19204846	200.309	18057242	1749.24	15465522	197.779	37479712	2135.28	11717441	186.323	17564854	1308.25	8930655	907.878	32312112	852.191
152.811	26223708	164.087	17319366			8132.04	7332100	510.835	9134404	133.585	13814246	145.372	20000822		6466.83	11959990	127.013	11561873	2282.45	18527070	831.134	21281378	4800.6	10302048	3048.53	22839512	8031.11	9138436	10758.1	16432197	1383.68	28315142	8799.27	14976155	1844.57	14563199	769.43	9872776	2798.88	10752742	1506.67	10135502	919.653	13598392	2427.13	17821344	139.957	8649624	828.607
529.699	25674508	3552.25	8850556			8533.45	7237603	5061.95	16309500	4779.06	38559908	8833.36	12261931		9106.14	17142390	6618.64	15313695	6567.56	12619870	8582.71	11957829	3989.2	15992295	6120.85	17676950	13979.1	13031737	9188.03	13700146	6854.67	21352074	918.465	8435676	175.432	17656194	407.093	9775306	298.757	10451234	1652.38	11569681	2677.83	5978916	1579.25	11805769	3189.88	14883400	873.479
8039.49	13168753	2279.95	6382802			8096	7313414	321.286	12860234	7876.54	9902998	4645.61	9182764		6789.81	17550776	4969.19	11465627	7708.13	11182492	209.566	20652602	6656.79	6248064	4695.89	16460361	170.171	9496423	10751.4	16883100	348.938	12577190	8193.92	13941159	794.24	15533390	1987.32	13194829	454.881	19633590	2356.15	12823710	182.93	21392308	183.661	19745470	1952.35	10304370	388.112
3319.45	10379086	3114.09	8411685			10180.2	9975318	5079.47	15706820	196.442	21276562	2583.95	33229888		347.6	24529072	4115.79	11028311	6310.25	10395253	543.989	19433578	3531.11	10611601	6003.87	24664680	13091.8	13140581	380.909	20587810	103.639	11520827	437.639	43438644	296.428	17836134	933.56	18774224	1034.74	16641614	1054.05	20135110	2382.69	7141467	386.032	9311476	619.003	19209338	277.889
5266.34	9775280	39.0293	12303013			10058.6	8101937	132.272	19881250	5383.04	13881564	13326.2	12846214		190.169	9784545	4262.87	11006136	4900.22	14316294	1939.79	9985374	6415.49	7395213	7044.06	13816362	128.848	21262550	168.902	21690314	8967.63	11663008	7839.61	12046647	262.737	18626822	129.062	8693574	1523.42	16810074	2321.08	16540068	1484.67	16674193	781.679	40859288	386.802	17541570	717.776
8693.15	14477902	2916.91	11167664			8124.28	10089430	4607.15	12615240	5559.89	9745988	6615.29	9461705		3855.87	10834481	4715.84	12793869	228.73	18965742	6669.03	12515286	6493.69	12565685	5804.45	15300627	13749.7	13598703	5866.59	18111462	13904.9	18667726	7924.44	11620199	257.696	7642302	754.034	20578942	797.899	19232958	1523.56	10106358	1830.69	18277080	812.296	9781246	324.139	18702366	148.497
5189.27	19541828	2684.02	6500071			1621.13	10998841	555.133	21420878	11379.7	15509798	2233.24	19618090		320.787	23087052	7717.95	10481817	4252.27	15430458	6141.04	11256355	4031.75	10564069	4451.22	16928774	669.645	20714308	10252.9	13775501	10040.4	12843674	153.341	19691288	176.005	7900543	2408.94	18077318	122.38	21115408	1783.92	18333214	1755.49	16165878	1880.91	11572155	1448.68	18430066	242.09
6104.51	10370206	2959.22	9317235			9701.39	8210448	307.02	20068010	8909.14	19169108	5584.44	10212859		942.539	9770009	1251.28	37224236	1092.39	7901206	7569.86	15873702	145.874	11106637	5897.3	16587223	161.873	20515106	8323.05	10426499	271.01	12690627	129.052	9991523	813.647	17466662	156.565	21822924	1630.21	17698636	541.607	8996433	657.485	13305430	784.005	9590418	621.997	8642057	804.242
7764.74	15460001	53.5532	15768419			8050.84	5693530	2954.17	18513098	5981.12	7790542	8614.87	12578506		3207.8	11775912	170.925	24498108	3762.35	9314548	5110.99	16676727	142.464	13871950	196.657	21612726	9387.24	9229866	744.738	19535768	489.985	10845978	3372.08	9706356	163.517	17282648	121.47	8677952	578.239	19854028	2122.87	13457217	689.839	14278494	760.905	18900122	2427.88	14802877	526.459
8777.3	13759420	3166.04	12652649			4690.6	7061122	175.46	20832830	71.5586	17523466	7499.82	10100098		297.785	23035920	197.731	25254678	3291.59	16334336	4408.51	9868862	2060.83	11836774	325.151	21852320	14575.6	12061389	6749.57	17956786	11339.2	16377323	6806.55	13662161	2302.65	14444970	397.802	9709420	3887.49	10792813	860.607	22251024	435.86	15939606	1345.21	16843690	186.141	19165818	357.108
10546.4	12837509	122.716	20637334			10036.7	7975227	3594.58	15209962	8226.6	18765266	188.592	19602594		2659.2	10536103	108.354	25008658	9782.71	10179088	6536.76	12007089	2634.76	9011939	2712.17	19884892	12244	15882028	1117.79	20872266	11292.2	18936624	207.936	9807680	177.874	17508794	1975.13	14694707	652.62	9522297	1337.3	19239970	461.183	7812371	1003.84	22359540	1164.73	10323152	423.701
173.44	55139132	1470.51	17951872			11248.6	8897110	3612.41	15171345	163.156	16203295	151.502	19220596		5722.06	12132870	155.92	26850180	269.479	7896945	6885.09	12389443	5295.29	12784335	2789.26	21483294	4023.74	19974034	13377.9	15284641	14275.4	18223538	4538.82	8365755	1624.27	10147186	276.327	20352332	868.233	10771896	661.965	31958156	1516.05	9203288	218.71	20945870	1714	12299309	433.075
8626.08	15496480	3884.07	20988482			12659.6	11728549	4534.72	15055740	7013.39	7919846	138.304	19861964		2523.02	10810062	6163.66	15844601	2935.25	8.36426e+06	7972.4	13325620	3345.78	17524114	2827.32	22219292	10545.7	14765961	8984.07	12389422	3180.45	11793294	8081	12990789	860.412	27428838	856.761	18853990	746.607	11075854	1253	19624756	853.18	14594210	686.077	18302304	363.738	19650472	688.281
5354.14	23571434	3080.55	19395044			11885.1	11833478	4569.17	10891770	12373.3	15926313	7500.8	9884432		566.655	21726502	180.207	24697786	5641.01	8771030	6465	10953192	3231.26	7004003	3342.96	18538940	301.771	19225686	12791.1	16651358	10179.3	21844012	7898.85	10990860	2918.65	7098014	473.682	9959006	1993.57	17297710	811.438	33275122	483.34	10781092	1581.01	11034021	317.361	17770778	672.23
7418.89	22162036	113.078	16200295			5460.63	18352320	1892.61	9187749	1152.2	16479144	5404.95	19936254		8038.14	17159584	4054.11	14678885	1094	7850696	7164.29	10476369	142.835	16892042	4246.97	19622320	5495.84	15978686	7358.05	18025918	390.483	25765508	3626.67	10220341	201.559	7791123	574.471	33304652	1607.8	16961732	1680.14	17210852	179.348	17831354	240.424	8453974	976.755	9513081	1616.91
7879.59	17735406	3244.27	10046611			12566.2	12292804	1800.03	20923684	6733.67	7725076	7181.97	15256605		4355.42	21340734	7016.23	14394532	240.831	8054231	160.243	9184348	133.953	14244361	2643.87	14241561	10733.4	9813167	14037.8	12861762	461.8	11094919	4565.85	10598098	269.326	18478706	2812.76	10671527	2308.82	14104986	1334.27	19107560	955.716	11722274	1956.69	16988750	1439.03	16381335	595.926
242.656	54080928	2773.29	9011018			187.089	21110144	159.625	22394350	5702.99	7379250	312.004	20007278		2306.98	21321506	8827.65	15674986	3431.88	11500270	206.074	20001230	1196.8	9947460	1732.09	21461016	5664.94	11677701	6943.7	14260557	195.727	11995651	174.351	22387884	868.158	15548771	1210.01	18544502	2922.24	11901941	122.637	9717814	889.469	12991269	1388.14	10709386	226.807	19848924	372.319
8517.42	16703430	123.671	10558726			7085.58	20647030	4325.66	11837596	5603.93	8359155	4001.98	10020025		463.881	22620550	7812.3	15670512	219.539	17354256	626.416	21298804	2523.89	7226495	5284.89	12196359	138.062	18450174	6077.04	9305829	154.602	25759486	2356.14	9914228	1890.04	13266164	1298.98	17186816	169.604	23456658	776.494	20677260	142.287	7983076	250.548	10626986	2629.7	9904810	874.365
3851.92	37351660	131.883	23097274			15399.5	12449044	129.755	22359324	7246.95	8285314	213.161	19425312		6864.56	16115088	4090.49	13762462	168.852	7743222	208.152	20788948	3912.59	17469134	3500.2	12249567	2877.69	21173572	9303.43	9710925	10492.6	19180890	3905.49	19484120	124.206	7176357	817.871	16729507	109.648	9682721	748.82	20909956	450.121	16965800	1589.39	10386598	3437.36	11895634	474.985
5724.67	23402004	2393.96	15568130			10209.6	12164871	3256.09	15574491	330.258	18760506	6939.2	10042411		231.567	22305726	8727.16	30457102	5445.64	8672745	246.092	11003030	6686.97	14574848	2831.94	14078166	123.054	18923800	6060.95	9565347	11842.4	13322741	111.766	9241809	3663.64	6298408	593.026	9946527	1741.49	14181337	5490.56	13072681	138.077	17809754	552.115	8081567	187.363	8836239	404.74
559.521	28714770	3840.75	18526426			6337.35	21705462	1831.26	9579913	3985.11	9387746	2867.86	20287568		7675.99	19837304	4398.63	10821457	1722.71	7878836	248.761	20821074	6548.5	13509188	6142.73	15962645	2386.7	17960314	12049.6	14009455	11629.7	12671010	3577.77	10181532	804.537	8184710	1271.8	17369350	1199.78	10041377	1969.6	11932807	304.657	13722504	991.491	9767026	196.09	20233564	443.671
98.9553	59072840	5777.91	12841623			12108.2	12195225	1325.31	18025888	2321.19	6846598	4680.53	9739527		7726.11	13041986	9122.37	14821428	680.323	18691968	7504.86	10576461	2929.65	11656378	3574.09	11347208	94.1522	7127044	8835.43	16952162	9599.59	23724872	146.894	8419655	1686.93	10388453	876.332	10163749	243.084	22831714	2056.47	19497282	1196.59	22315328	1018.37	18836654	1320.95	9632909	1119.12
881.046	28604668	153.054	10961341			15772.1	15860252	156.292	21687536	4195.58	24961620	11354.8	13483702		8081.97	12737201	5270.61	21080994	1312.24	7190968	2785.04	42992796	3877.75	10297429	4680.71	14456915	116.227	18314518	6867.31	16473864	9968.24	12433864	7306.71	12228738	952.932	8.00705e+06	1237.64	17469826	1849.81	9831895	2708.43	12682923	691.955	11809838	612.368	10036012	384.401	18483812	1578.53
8820.61	20520090	4305.14	13145150			8813.98	44750080	4254.71	10637875	7430.84	20632994	1224.86	25528936		1342.46	22313466	164.142	24396248	762.605	16523555	1870.32	19242766	3259.26	39079932	4964.81	11767675	117.926	8281067	11683.3	17650458	10182.4	12498558	8543.62	24687954	133.41	7076964	665.114	9672928	1355.85	11579653	1686.22	14599729	1721.62	13164361	680.442	8776647	733.508	8678963	1326.19
1386.78	27677332	4252.56	11034619			17250.7	12132812	6303.67	11183872	585.705	23150508	7124.34	18802468		604.047	22915080	1665.65	23906978	3897.63	9068925	3323.85	18311878	494.324	22125872	3080.08	43184220	114.452	17332436	140.491	20029660	10495.1	11405049	109.578	15666914	233.242	17273896	1253.4	19308044	97.5106	9595617	844.705	20285490	624.143	15877085	1142.74	9381787	833.2	8896800	862.55
9995.64	18835584	199.743	22775826			2277.15	26131638	6068.5	10448129	4737.04	44486988	683.329	9600064		6686.73	16061740	4805.15	11557101	166.598	7226341	239.226	10391344	6973.13	12371818	4729.4	16594980	1149.69	15730883	8258.96	10178007	145.987	25330532	7651.51	10680642	1496.58	14288247	1725.6	16156531	114.915	9892237	1850.96	10901621	1275.45	6833476	815.132	8629323	410.79	8739227	516.126
8394.88	12949614	5100.53	12798751			12459.5	19034528	1505.62	16121018	3156.13	7129042	147.242	19214314		239.126	21963640	5779.32	15407587	4422.42	8.1884e+06	2788.6	21625988	137.584	20401570	105.84	22019978	11702.8	8396909	4296.76	6126573	15355.5	15271177	8721.66	11086067	3040.32	12470176	2282.15	11197994	1729.17	15068435	117.021	9788226	691.446	15725233	674.056	39517532	454.79	17274472	476.368
3149.53	35441040	2054.5	18875354			2818.63	25512574	771.99	20054572	4279.62	10368463	225.059	21192050		6377.1	25431998	554.073	26715320	122.629	16373776	251.734	21588478	2958	18412486	5639.57	13409244	134.561	21778856	6625.14	9055266	15979	14237927	2119.72	10137862	1161.15	7.58686e+06	2246.54	25574770	367.224	10095297	117.523	9562381	1263.16	17672298	899.215	10550795	935.576	18615122	409.009
5256.26	12732369	5667.19	14797686			12435.3	14744801	6144.12	14136997	140.315	16123285	448.296	21984356		5793.41	11554297	6407.39	10609846	138.118	7516515	3362.84	18393320	5557.8	17716344	196.397	22083884	333.269	23148094	3156.48	18794432	8665.48	14105161	156.071	10287056	315.527	17478324	1283.76	17589962	1601.21	15130160	2563.1	11652704	1773.75	15645659	794.654	17415742	1608.62	9538017	645.793
7880.3	38923564	2821.98	16573995			16728.4	14158039	2917.37	9556957	8111.79	10559540	114.152	18665614		10676.2	12272784	5493.91	15461692	3074.29	30172960	2874.5	43222584	2963.17	42597800	182.752	10378755	132.874	22458736	7541.15	9550658	149.895	25169392	8617.57	24452982	625.989	16692254	1884.99	17772776	1394.27	9916305	249.796	9299393	2158.59	16665749	1103.74	9178383	1257.56	18332208	543.839
10519.7	16684509	4722.27	13578089			14213.2	15278037	3846.49	15636037	164.51	22046966	117.6	7744460		5118.3	11692206	7768.14	16948566	6323.9	14432003	8145.06	11749308	5254.44	6615369	2446.33	21617124	133.025	23503424	173.375	19347864	16397.8	14729577	5412.72	18290272	2544.44	12649710	2584.39	20245714	2875.61	12362141	2069.95	20662760	621.926	16143675	1286.79	10183641	2122.6	8806143	593.306
736.445	31442766	3305.2	11287968			8204.47	46342416	4609.49	10061183	4597.53	17691152	6716.23	9726194		7469.79	19670642	6430.17	12105992	6343.15	16617091	201.464	20800990	177.464	18632102	3114.33	12047739	9441.93	6533960	7030.97	17187080	11402.7	13338514	5383.15	17733004	613.772	7670838	1539.64	21154568	2514.98	9735839	1163.27	19883308	1472.47	9904860	498.745	18770420	1945.62	9531498	1546.33
173.227	26914042	1944.79	20288560			11845.5	13153522	4437.5	15631702	1836.43	6576522	9878.74	10585956		6655.09	18864400	7244.56	13652209	140.227	17320802	189.057	10610281	2872.06	20124010	3939.8	11122920	1281.79	20523894	7200.03	15781764	6246.58	16530388	168.13	10990662	983.618	12710236	1886.61	17640524	2411.12	11320451	1028.08	9718196	993.699	18002716	2206.85	8344516	1514.16	8524687	703.468
10010	17372444	2903.95	17346962			16016.1	29421830	2781.35	9695825	3466.41	10498352	302.233	9358850		715.247	21948498	6660.11	17752022	6285.05	11851750	3112.96	40622920	5278.89	7001121	165.152	11028346	14189.6	14047079	111.807	5721217	12780.8	17738604	5921	13494141	1691.56	7410275	1815.47	18745258	2184.22	14486183	143.12	9494740	2672.5	11964551	809.888	9973395	864.245	8754720	190.664
10455.1	14942959	4226.18	15620771			6913.25	44673988	2532.73	19900844	2772.99	21159280	167.308	8933466		5792.54	19640074	6655.21	13096635	3724.66	7912050	168.192	10436508	6019.1	16774662	787.431	23891178	10332.7	10884698	6221.9	13486412	12139.1	13674826	6900.94	15274834	207.545	16843368	1699.55	11036647	130.383	9999008	172.857	12327099	968.253	18729340	224.912	20106774	473.832	18491926	452.764
9922.39	13856816	3042.43	16448793			8505.81	51205812	210.527	20199872	216.765	22139060	642.765	21727454		6447.86	12192111	7254.93	16171295	134.729	16950074	6592.32	11822604	213.384	22216700	134.335	9772044	935.311	11082400	1184.24	18168524	10159.2	18850466	162.461	9968759	669.909	16065596	2131.2	18242698	2254.6	12512190	1249.6	9343248	524.195	15712961	238.869	19588928	3869.01	11580919	269.424
13936.4	16270698	4504.91	16052505			14899.4	15236447	2560.82	18342502	157.12	20808686	5972.55	20156850		10778.7	16406492	5092.68	36453900	2712.61	6949981	9442.17	11254737	5715.38	14439373	3911.31	17838294	167.061	21393656	5838.25	8.11774e+06	221.616	53107772	7339.79	11778469	1618.98	7663019	1224.61	10018003	3381.56	11481013	324.789	9603739	650.739	28358114	1620.55	19019200	1915.23	31232762	476.39
14072.8	17642212	2221.01	18990682			6405.88	24726458	3371.86	16744089	158.178	17363908	10165.4	17214102		12159.5	13929678	6023.37	11475427	1151.08	15537260	3677.12	17596666	5790.44	17406502	6182.83	15346309	801.864	12123949	4073.03	6638836	97.4757	27007340	4627.04	10519457	1718.65	18669844	1481.72	20842008	2037.22	15834619	2448.78	13999240	414.09	15997632	670.534	8948279	835.372	9379903	870.337
8468.85	19341234	3083.16	20113192			12261.2	13389780	130.046	20181060	5054.34	19349980	7262.41	14092902		3730.45	21732068	7979.7	14252377	119.799	7967591	283.756	42209808	5973.73	23471178	129.026	9893474	15388.2	15013819	287.437	14391261	3080.78	24188254	7076.42	16690198	2098.59	10806500	2123.56	24147424	2002.55	13887992	147.431	8399260	181.68	18213548	1007.54	39406300	2105.24	8702802	640.259
7867.79	12242215	348.211	20686906			7185.96	12966159	4731.84	13959408	3742.62	12475547	5542.99	11222610		7322.61	12113436	5686.74	20759502	165.394	18480350	7178.62	9704672	5533.72	35275880	195.082	22998912	9747.38	16598660	6035.24	9336494	17170.9	15543973	8079.94	13985386	1681.26	11531647	1489.76	10197437	409.557	21229194	2291.09	15514176	144.749	15829350	640.414	9110177	3826.36	9895721	732.532
7696.63	22928202	3025.73	18826530			5914.71	28760166	5734.22	13386570	158.335	20750212	6884.61	14898537		5600.1	20474884	5037.36	11272442	6013.36	19508572	10180.3	14548140	6986.3	14705642	1445.23	21903620	5018.51	20258892	5194.87	18299390	128.355	29002330	163.001	22209644	1033.64	15379787	1184.76	9748539	1143.77	19919914	2059.57	12611941	1364.62	14808079	738.998	18032690	2274.46	9957124	385.688
4381.87	23698912	2822.41	19307484			13659.6	17548436	1668.78	8980171	5714.33	11726368	8799.12	17162888		2987.84	22954254	8204.85	14818670	109.147	7228190	9225.31	12910482	4845.65	17124506	135.542	10696366	1825.68	22088552	7488.44	13785880	13569.6	12243106	163.295	10185388	163.016	6187008	1667.27	9698182	1634.99	16661888	1936.02	13257314	1606.13	9891513	154.627	17974158	390.126	18429780	1493.81
5364.99	11420141	2193.61	19470486			9331.74	21062212	4238.02	12836774	151.692	18728022	276.075	18989112		12276.2	16132269	7327.41	15596315	127.26	16440317	5655.9	12476913	1757.21	21406166	223.872	11059422	385.95	12679110	4517.53	7202984	13139.6	17230562	7417.03	11657323	1201.45	15981969	157.642	9723707	1400.49	19839694	135.21	9597723	753.409	8599207	217.579	19712816	627.416	18362684	438.789
7967.96	25054820	151.391	10264656			8388.72	12632760	4743.24	13093976	190.895	21394368	10126.4	10774227		4339.31	20422360	6514.06	13095229	134.837	16035165	6470.43	9607880	4220.64	17742928	136.555	10850275	11859.5	19883500	3765.08	11333923	151.855	25288178	175.032	11390516	213.889	11302364	288.356	9702305	1853.02	16992844	4154.71	11122732	753.842	15902884	754.709	39681496	1517.85	9506026	161.768
5447.01	11272202	6019.16	24101456			15663.8	17343156	3263.3	15973965	440.584	6369417	114.848	7748339		5628.97	13573763	7491.11	17762874	74.4281	17088432	7853.32	11931554	5104.79	23381588	199.87	22035128	5845.88	11599802	131.616	16449400	9497.21	12036891	5875.45	13969519	742.181	9036574	335.667	9704243	2181.73	14529419	913.867	19383374	2959.48	8218572	558.492	40908732	7354.18	12072329	502.976
278.842	29888898	205.04	10154415			6139.11	14873256	6321.76	11082999	4660.82	18975926	272.254	20464050		7495.31	18893278	9397.84	13476142	182.999	14292039	4223.94	18170996	226.354	21821982	4835.72	14121597	7679.69	12494445	205.735	6632911	10262	19057712	4585.4	9264008	1025.12	13696180	149.128	9883257	1419.91	15899606	1176.53	8723624	687.524	8159652	2288.38	11926392	381.724	19507498	480.199
222.925	30493674	5246.18	10997712			10214.9	13281071	5265.82	10475131	144.571	7499034	1485.42	21775364		409.862	22282598	6620.68	14052731	4872.95	10926768	8470.28	10599920	2377.61	10052603	3209.91	18615600	7224.39	37769268	7153	7.8197e+06	14444.3	17090768	3494.41	11182107	1379.07	9541639	143.85	9666696	1187.4	17881068	1297.23	9532246	1709.91	7705389	685.719	16524195	210.625	18842170	518.28
3900.28	24827162	3702.01	10639564			168.519	26665948	3173	9170234	225.677	20868730	4290.15	20882814		5182.22	18449602	8135.96	21263536	1001.4	16782932	8949.08	11142308	6414.02	13860327	5276.67	15542666	12592.7	18638370	3824.3	6981956	5718.38	10441423	1827.95	20018698	1096.27	9334590	3627.44	10657849	287.503	9708798	5007.65	12427559	1666.24	12321857	252.259	7.77061e+06	1080.2	9145763	456.229
184.513	27316132	188.243	9999006			12892.5	15914589	4333.65	13677019	213.808	17683956	1197.21	19956878		4132.52	21158304	2494.05	22587644	127.651	14908139	527.754	9325337	7534.93	12392630	6176.74	11811519	212.932	25997256	3493.25	11708617	9398.69	11465182	2497.16	22324400	387.875	20807930	1285.67	9645611	1133.03	11615871	2440.42	13575547	2110.05	8377062	1255.4	11209383	117.466	10167553	551.099
6085.69	11385581	595.149	9800556			5374.57	23839150	351.168	19048578	2042.95	17739370	438.901	7531222		4153.54	10603850	7189.73	20720448	4607.4	7401451	6912.28	12993479	260.522	22187892	5402.84	15001917	146.898	22346464	333.574	14950407	9467.36	19461042	8767.32	10891750	675.361	19007202	831.062	32327116	1791.14	11638927	482.625	9953690	738.472	15878836	471.643	18636710	604.453	19375176	858.388
118.547	12541777	2499.28	9089850			6061.74	24330896	4991.86	15257632	7430.99	13814030	3334.99	18236384		5025.54	19274816	7937.23	13198383	1790.11	13682101	6501.66	9516631	272.046	23961006	5791.51	13580662	167.577	25297998	3880.17	6476962	194.6	25487208	585.411	10114029	800.419	18442094	1296.02	19497422	680.735	20272338	833.073	21175056	2161.4	10285895	761.812	14265449	3182.1	16730726	126.356
4829.21	25257874	3011.04	35552048			1128.91	11535822	4654.08	9970029	1643.19	20963392	310.147	18752990		8974.71	13806618	8908.44	15138513	1508.64	14815150	1914.07	7574890	216.606	10326150	3175.92	10772445	1071.75	24483826	186.317	6395360	14674.2	12889434	8517.74	10309337	372.086	18447184	986.873	20789602	1068.79	18074324	261.333	8970733	767.429	8333892	1541.13	12677993	1806.09	12411272	350.084
4538.5	22478524	3825.44	9966780			15258.6	14466845	2299.79	8768318	137.898	18367990	6941.7	17504002		6360.08	11097811	8657.43	19167572	123.131	14450077	4052.95	17591224	6698.07	12933743	4922.75	14343589	3943.36	24642484	122.724	15507239	9591.16	22028294	7561.35	17178492	1326.48	12431104	185.2	9873019	2377.6	14555814	1092.46	9622183	1598.8	8.32003e+06	529.461	8206369	1076.77	18102714	583.805
9443.01	14546795	3335.63	9275902			247.8	27058088	2947.63	19767316	3628.69	14134033	129.95	17249570		3654.67	10398079	2235.02	20859706	114.465	14394357	8260.05	12526000	3985.76	21100086	5093.61	12906944	5303.75	10656055	6875.9	7249594	369.775	23799678	719.065	10943192	1216.95	12032956	2682.46	10030772	128.112	21440096	1829.96	21235804	127.675	7710978	199.331	19177650	6226.88	11559762	397.856
10167.5	15175644	4156.32	17316198			6276.04	15121454	2537.61	20417746	5030.88	13168097	3591.37	17415376		222.341	21910892	1531.51	13245983	98.8124	5772225	6590.97	12589493	2921.34	10001308	122.764	48187800	173.837	24368474	1373.59	20396480	10851	23469320	6017.54	18902002	1311.63	11849153	149.805	10089976	2018.69	17549636	1769.36	12526763	718.396	8203034	1223.93	8415140	149.539	18393394	549.85
4546.41	22399928	314.188	20197534			12430.5	18877538	2736.4	20613960	12213.9	10816115	1642.17	16782092		4405.31	20617720	7357.96	15254646	1008.83	8686644	7185.38	9601013	5104.27	34115420	6522.91	25163564	9925.48	13790525	154.95	18962718	15796.3	13936265	272.117	22090796	1878.02	10127303	1311.55	9845202	520.223	9392739	1773.53	16908104	933.823	8849199	882.463	13743367	6158.38	10822600	1827.24
140.505	14603493	3640.2	15941351			14666.7	18297450	2898.3	11478760	1532.85	8623354	171.137	18869184		10184.7	11658435	6119.15	17091166	1921.12	12656700	173.913	20903246	4420.72	19358310	6756.64	16233289	7902.64	11308143	2979.92	6.9939e+06	14370.6	12816254	335.321	47828864	1739.11	13997791	295.008	9617617	572.871	21759236	808.085	18728316	2325.13	8501632	2385.44	11529591	163.141	19851782	432.139
4375.9	21043700	2671.5	18873572			14247.4	15098162	4009.2	15808197	10730	27209016	3723.6	18245344		4094.38	22074692	8321.74	17490172	98.394	9019763	8174.9	10319139	150.125	9766677	177.513	20509306	6700.51	10574810	6516.93	14252080	8227.67	10711650	5226.16	13120830	174.01	7772209	221.535	9656279	1975.12	30773794	2382.39	12458809	240.608	19228852	1413.73	18299834	695.312	8236597	1419.1
4049.43	22563514	2337.63	17475612			10960.3	22084470	6897.34	10449552	10952.2	10535991	904.91	19209846		6543.41	11477063	5397.2	16013889	7900.12	17084668	3075.6	18319510	165.589	22819444	154.695	21944728	6572.15	17071248	7935.37	9532989	12523.9	11711176	9114.43	11981649	674.742	7569819	1567.03	9632334	1295.65	10122703	823.173	19340056	974.13	14655806	663.648	16048350	560.803	8388068	586.946
10478.8	16163594	2727.64	18083618			15909.3	14024338	2802.72	9539074	2422.52	40033992	4304.37	17239872		255.357	21800818	6742.33	31250248	62.0408	10596225	299.49	22175108	137.191	20857944	5483.27	27517954	11188	15430083	106.917	12166352	232.557	27146590	299.49	21673520	435.455	18347612	579.791	18189516	1742.78	8938359	3719.5	20076864	3128.15	10129495	927.798	15650205	1595.98	13576486	214.847
9506.82	16894606	2257.12	19451714			3589.81	24986090	5610.08	13861152	2580.23	21056226	5713.97	15430049		6111.71	16310071	1330.59	11508397	5182.5	8179212	6061.32	12768850	238.887	10887920	203.829	22564886	6545.58	19869854	1619.7	15748976	11968.7	20472264	6928.83	13340205	195.984	17650328	147.314	9352100	1407.92	18213328	2568.39	14585514	1591.58	13359322	684.176	7500616	509.401	39459436	232.783
2412.08	28254874	120.473	7351887			14063.8	14812185	123.691	19497692	1631.69	8981110	4999.23	19461522		240.407	21522354	10521.4	14352246	6759.27	11892709	1296.5	8354866	180.593	23439716	5920.59	14574931	160.45	24604540	123.487	9016941	155.984	23334654	7632.93	23819438	745.259	16284452	1769.07	11249744	254.824	10141530	127.281	9363393	2631.35	12347516	803.898	13384601	500.989	8458894	718.254
1136.4	30080864	2742.05	13976068			158.356	25939998	2958.21	9998492	2324.63	8.03363e+06	8945.63	12234292		5475.52	15568947	9199.94	14093746	5683.5	56547480	887.644	29856574	7072.51	29788650	5794.58	12072259	11917	11436354	5604.17	15220953	9925.13	11372561	2481.85	19978354	100.114	18470230	491.703	21122652	1423.35	10580074	1888.98	15497456	1189.31	8722135	722.258	11741030	555.73	18524762	414.94
7174.55	43684624	215.107	8946784			7548.01	13044283	3306.35	10627336	11191.9	14587124	3765.12	16647148		7228.44	13946463	4831.97	17609824	7289.8	13253033	7945.87	10207145	119.974	9326411	3332.52	17043646	3714.97	11763529	5972.81	7669087	363.991	29598850	4838.25	18787638	468.032	17208978	1820.2	15272415	972.387	10101660	2013.88	17759428	648.393	16633989	746.717	16300417	2565.25	10765183	622.047
5015.75	22564514	233.5	21434610			5778.03	24247994	154.155	21267368	14994.4	13052249	2230.9	7182313		260.333	21350458	9381.21	14469191	4551.15	12992971	3799.27	17860968	473.92	11789870	3019.06	10833787	225.925	11054061	7930.96	28203356	9378.45	21423756	199.653	21624632	195.885	6801174	1298.06	15585367	2173.27	12322906	2458.82	18219742	148.58	7842396	395.327	11116251	297.07	19317444	598.131
5134.67	13201175	139.221	8722633			15639	15320853	267.069	21933954	330.234	10603616	109.513	8544987		5672.59	13584934	7728.92	17647728	4320.92	13644509	1155.78	9964402	203.076	22045478	2869.92	9437881	4742.8	23736928	147.342	20912866	3782.98	26459892	9911.09	31092294	1840.94	11750515	623.617	13367288	413.636	22992998	771.753	9613492	646.508	7916922	1969.68	10363768	709.989	8461177	547.577
6742.61	10934477	2687.8	9671508			8444.37	22701880	266.088	21098588	6068.39	9995367	96.8067	8200065		3982.93	21554782	9313.23	14541022	130.348	16284678	3867.03	8405963	307.819	21002052	169.024	22603014	11210.1	17270900	115.016	20450998	10307.7	11687700	8169.42	15297135	865.861	16802656	911.143	11221499	2479.52	13517756	181.824	9568717	390.421	17941102	208.346	8821748	242.207	8.00296e+06	476.58
2539.47	25955920	150.524	7998850			8315.61	12858603	5121.14	10071406	3155.91	8306013	5746.99	16867802		6489.88	12109286	8702.06	15153706	4835.07	10096493	7398.35	10915450	208.534	10882940	3862.95	23766726	158.258	23445494	4220.77	10292204	8559.19	12085582	189.36	23617166	519.922	17238262	1155.09	20845512	2450.84	10924250	930.419	9797691	1538.54	9330018	538.127	9255225	1330.25	13994045	659.452
9586.67	12722442	2805.82	15566198			15069	19037226	161.55	18965134	13876.6	14142066	3942.13	7950800		4802.85	10774738	383.237	23600440	3340.58	5753157	5916.91	11862011	145.181	21564202	1554.48	10365876	123.289	10675678	1284.48	21310106	18730.8	15170514	7269.01	12245488	638.619	8237614	3387.94	12423954	895.466	20402210	182.909	9855619	227.834	8.18902e+06	1451.14	11615121	3527.03	9801524	1016.48
7082.59	22526608	2046.54	17937830			11032.7	22495356	4989.7	10365400	127.477	8915484	2576.57	18886378		9664.21	12663419	8900.66	15894890	9593.54	16792534	7829.13	10489178	158.867	21278774	5628	13512916	10533.1	11421423	130.666	20679884	10094.8	23816458	7917.4	12617008	826.632	15918287	1480.61	19464912	2206.93	15327665	4432.91	11194493	197.772	8015587	768.381	10812924	2052.85	13129503	669.203
10043.3	13831811	158.815	19621624			14671.6	28983558	1918.15	14023504	1953.65	8399008	4005.68	12347616		5931.97	12828061	6469.96	11978958	104.049	20710318	209.608	18017046	4289.28	11934824	6156.3	11272736	205.617	10727020	7730.34	11405410	8214.12	10852981	8557.96	11546342	353.094	7197567	1950.86	17699798	2208.04	14508104	222.587	9274554	153.234	8129365	265.945	9046302	5520.56	10573133	1286.43
7203.07	22047048	4851.71	10836157			5193.48	10995772	5555.02	10290162	118.768	8824524	445.027	16832478		315.762	23729804	931.497	23630234	928.307	9610711	121.646	17214002	5096.74	17650062	5390.78	15593663	126.817	10703904	6200.48	16889652	19024.7	15218907	598.568	21677880	632.025	7581845	1367.54	19659914	1566.71	17408108	1745.26	19194322	619.692	18575828	447.425	10755973	3248.92	9046323	379.279
10011.9	12888922	170.791	19479330			13726.1	13602354	146.55	8704776	151.319	18304560	205.68	17815706		279.882	22915886	5197.7	19346954	12965.4	18823926	1179.74	8524045	269.466	10172946	156.614	22717574	4323.05	22674992	460.815	10195042	10289	20278738	3386.34	19116880	986.653	31582846	1582.67	16223966	713.641	21023322	1756.31	10888571	345.562	19303164	912.965	8654020	1359.23	8979464	1123.73
9233.71	12731843	1217.52	15616741			7051.7	27097268	5551.1	11253235	7418.34	19364486	363.999	18858654		3391.8	10530056	8837.47	12399982	464.888	8348516	3689.3	8979735	2288.67	22483758	599.813	10743240	15851	14799679	6257.22	17934010	181.646	11180682	9916.21	11685377	226.686	10556009	1457.3	18811466	561.662	10106188	2214.67	13687615	316.344	18789696	659.223	8809093	238.687	21351998	937.852
10261.9	13362382	5416.28	11774352			151.792	26533498	4218.27	11568961	1314.8	21046970	3930.8	8771121		7543.63	13505736	3879.63	9443158	6467.01	12114204	291.293	9333756	5432.28	11346894	5531.48	12092172	109.134	10162096	6233.72	7756200	9881.69	21890910	1418.92	9168295	189.384	7671968	1126.11	18041464	895.906	22272112	1513.72	22122706	863.871	8510675	812.346	10024639	1152.17	9040729	701.493
6722.18	13584478	1703.64	14994177			162.254	24413446	4044.99	9486225	5785.93	9748652	7268.27	13300900		771.067	21342064	9582.9	13578296	7857.52	14102605	323.284	9215824	8011.11	16576132	3020.79	9836059	12868.9	16800452	6068.04	15789434	10935.6	23163104	1591.06	10065215	512.731	16268124	1564.33	10244415	298.581	10538055	437.107	20919098	4031.9	10324510	596.873	9092894	165.782	18680572	219.832
7448.65	19443254	3070.27	8851452			723.924	23208704	122.573	20298440	5284.49	9085196	9071.89	12030757		5553.62	18514804	9161.02	14267628	7870.97	11700419	3788.99	9276550	6712.4	29038312	654.334	11195774	7635.07	21508728	121.478	21810426	137.819	10494124	7919.57	12269536	650.792	15847792	1829.08	14492969	1658.53	13689021	1981.02	19848360	224.517	8399906	1392.63	9575313	2704.71	24293244	539.309
6920.83	45298564	4168.5	13007206			14148	16572297	144.033	19867748	213.69	20568414	8304.55	10807645		4512.41	10377521	7611.39	11367926	162.699	20685986	2790.05	16342394	185.776	9708459	193.82	22584564	12235.4	11719092	852.403	10503910	156.113	24118346	4296.04	9940020	178.805	7962518	1950.51	9011172	1134.44	21847768	119.502	8855499	947.218	8029954	558.144	15821759	2278.35	10930640	539.581
4520.1	22173644	5544.08	10611094			16162	15549924	193.733	19510448	133.53	9835437	638.142	12163069		4551.89	11035321	3045.68	23029086	6627.28	16207402	9086.59	10449739	735.029	9690016	5424.45	12965543	493.289	10561141	5294.99	14536032	142.764	11031433	2148.78	21740260	1518.21	14482600	1802.36	13725008	5654.52	12339832	1872.42	16635953	1074.47	15538091	168.272	18293668	1794.47	10134584	477.065
13059.8	17726670	4622.49	14053816			7124.02	11758550	1141.12	7464039	356.464	9378405	277.085	8515972		6132.69	15952006	3843.19	9137254	155.431	20523738	5389.9	12089684	5604.7	19849470	6346.9	12652994	6068.5	21851626	2993.78	17908782	10491.8	16497498	7457.76	17804392	761.451	15820857	2157.14	16393910	1326.36	35165836	3837.07	10984408	407.996	16911066	668.28	8249672	381.202	17937120	568.606
11937.2	17961118	197.036	17939100			106.802	20906172	126.288	21459460	416.943	7632581	8402.42	13321835		3258.19	11017000	8747.97	13481772	9434.8	14542727	218.415	17846558	6362.61	11756557	275.118	11213620	17378.4	12711398	7820.24	15304546	2605.54	24659188	5202.2	18195478	206.689	7932828	1706.08	9051696	950.001	20846922	943.212	19958842	666.028	16356871	839.102	7620849	2401.14	16371750	156.061
6749.16	42000444	3703.36	13730558			340.024	26039168	1628.14	19525790	9986.31	36276860	116.739	8342576		9813.04	13284190	7411.95	16984048	6485.04	12339525	4143.71	16103225	5316.67	14674508	5228.71	13299083	7344.55	17005288	6547.71	13985176	11030.2	11532474	6073.75	8397595	398.859	7714237	602.38	9065071	147.764	9953439	476.935	8707840	1821.87	12264973	976.502	16915658	361.823	8076082	1398.17
206.524	24790738	4925.39	14513983			1243.67	26317396	3604.8	7809384	5002.25	19984166	4885.51	9614492		5257	18768760	5277.86	15562950	143.559	16772338	4357.63	9986000	149.98	22448880	2136.78	10583402	7877.4	16959178	5546.16	7602762	153.811	23629542	4457.57	19390768	730.272	14847146	1999.35	12772880	1207.73	10455126	3463.06	13574945	634.169	8257438	1086.06	33208140	786.363	8293788	907.313
6973.39	43668912	5159.6	16608249			268.452	24035356	137.245	19806828	11252.8	12651840	186.121	21156070		7013.85	18876822	3089.66	21826440	1406.08	6327193	8406.96	11602017	1213.54	21987604	4062.07	37364252	7775.68	22053954	8711.27	11537288	384.196	10689879	2268.97	21968874	189.294	7593324	612.041	19686410	1435.43	26822140	612.796	19835578	1065.25	8418124	908.276	11841327	904.725	12224297	392.006
9874.08	12451115	217.795	18302502			13847.5	13457353	1784.39	5825946	9569.11	16366547	6511.77	10717174		4671.8	10575005	6025.86	18195174	1911.45	16088124	2737.46	15237626	4952.59	18657830	6403.76	14913640	4251.81	23021902	5846.16	15676694	9778.84	11223530	8308.11	11265244	188.184	16394538	138.851	9251388	1035.85	18988554	821.131	9440194	230.674	8143588	167.595	18324936	170.366	18731062	449.608
176.158	25421830	3934.42	12589282			7616.98	12158505	163.103	19223832	3878.21	19180006	4380.21	9884114		5054.64	9620604	4658.46	19649974	7889.02	10967511	194.22	17732260	3334.4	11798569	2571.61	22512376	12199.1	11934531	6956.73	10646263	144.16	9821019	1360.55	9880392	1224	7556819	180.551	7616340	376.204	12124955	521.179	9002231	640.09	8440022	150.721	7538424	271.294	17226488	676.348
3825.05	25123386	4826.14	12538969			15009	13058122	3432.29	7605741	374.628	9282001	158.218	19615252		984.785	20616576	8427.86	16085262	2407.96	17122734	6335.02	9856666	182.219	22907122	5548.38	26971036	12405.9	12525696	5443.27	14146904	145.559	9842945	8707.35	11144452	530.018	16822718	3036.92	12556059	3635.32	15648339	2307.12	18249528	770.432	8789012	1091.41	16579674	2368.5	16177079	425.453
6300.3	21990978	150.915	19679832			672.194	23909238	1718.21	18332260	11245.5	11734424	2999.09	8638602		7348.48	13442588	4347.01	22035806	3061.66	21514746	4852.71	9507544	84.9783	22967896	6209.21	14985067	18170	12204415	121.068	19502730	18393.3	11426569	7775.91	12579654	274.95	7474218	177.157	9084666	306.551	10669740	179.033	9852300	1613.6	16042201	965.794	11387545	76.0617	19319670	413.621
148.32	25114724	5240.49	10400388			138.864	13750770	153.309	18829074	5266.85	19399364	7368.76	17340564		8853.62	13173642	2191.53	45869572	1826.81	21702730	8860.16	10102131	170.774	21290380	164.273	22499720	15993.6	33976796	3726.75	5541746	133.885	10228888	4131.1	19486668	365.803	7089782	936.794	17422342	159.679	22784290	167.747	10120780	1744.2	14016836	1172.37	14065443	1034.05	8411095	745.318
767.181	24455344	1359.43	17651872			121.393	12625613	3728.36	17625044	4124.89	16848018	165.127	21828414		10825.8	13527489	3663.96	20755618	2072.38	18369524	3118.59	15052906	2207.5	20910750	2953.1	20478922	10846.5	12333347	6848.91	11175577	278.932	22890850	6874.15	9398639	474.301	15649800	726.606	19530420	588.593	10632560	291.036	9010769	711.951	8.05489e+06	1134.15	7361026	666.095	8.09951e+06	751.184
519.17	25377364	219.194	18364652			149.099	23937622	4563.38	9379590	5822.5	19851576	3598.29	18709334		6395.92	14295960	4035.48	23883872	5229.6	18849194	5918.77	11997375	5963.08	11150724	186.133	23471606	16109.2	12279998	6216.19	13633102	20133.9	12241822	7889.86	14067602	558.127	15470070	1950.52	9407163	1989.35	15367077	2258.8	16054706	1350.78	9022058	981.499	7661168	1634.43	9127410	1352.3
229.364	26013970	1862.89	16132527			8550.78	13423336	855.964	7533230	8106.31	9543542	1202.8	21197238		294.82	22576482	7601.43	13693900	1089.04	6234730	4135.13	10715708	147.546	20326450	2805.71	25544348	193.578	23822868	5750.41	10751725	5100.5	9754196	425.986	11086256	287.971	7224557	3138.44	11739641	2707.69	15638262	161.153	10117696	1471.89	12439668	1088.24	16672912	1962.66	9405735	581.826
184.08	26939234	2678.03	9354791			5368.94	12726277	84.9776	17369402	8622.98	8942172	6284.29	14606434		846.564	21393766	7433.1	15827994	6534.99	10136112	3260.74	36422004	3591.9	37295860	207.253	23394964	16762.5	13577549	5693.21	10362113	7570.72	19865368	783.259	22434048	905.108	15382171	1372.58	17845132	1836.12	11010595	1851.65	15773657	395.187	8337483	1281.22	16099278	1167.55	9878657	463.872
233.632	24947760	5407.38	10483688			186.612	25409532	3021.37	11825511	14330.1	11971008	196.864	23691474		279.031	22675948	9431.63	19300610	278.227	9846618	5889.06	10365016	5559.63	18311776	557.975	23935786	219.035	24198730	1887.39	18923836	157.193	10694698	1065.58	21296850	1106.38	15116417	1809.39	13540324	2897.92	10966700	2410.22	12666279	580.722	18165116	1040.95	15941160	1225.62	14987760	365.023
1604.91	26565340	5626.98	12099353			109.653	27309920	1860.38	10663184	12806.8	11632719	155.021	21074400		10402.4	12766308	176.931	10405880	10347.4	14056259	8778.42	9994107	276.564	9705588	1676.6	10960876	142.349	37488332	6165.97	10950639	17855.1	11686058	9721.73	12592032	493.427	7324078	125.636	12899399	331.958	22673424	2346.25	15319206	472.619	7975322	235.624	22069452	180.576	18597834	124.519
152.636	28442582	223.819	19603026			268.851	27163506	1108.72	11121107	14539.9	32591266	151.819	21995494		3755.71	11609645	12802.5	12418473	177.127	10360017	261.945	15080745	159.896	9902092	5705.92	12896721	5350.58	17034498	438.763	21316262	5174.09	9957660	6814.38	11239832	1730.34	11762221	1098.1	19740442	1202.62	11060561	1019.03	9236965	614.587	8473021	484.163	22566132	167.299	19101024	318.025
6681.93	23252252	815.703	18786370			8499.42	18946468	946.113	8803720	14671.5	12825027	155.459	18813392		7830.71	15764670	6096.74	11630655	7081	14569555	174.617	14661173	341.455	33316180	3206.16	10901977	1787.03	23450680	95.419	22108216	11509.7	11920599	5053.98	18094110	1034.33	14449955	1828.08	13853400	263.375	25093454	3148.55	15323020	143.026	8226581	104.963	20574108	1089.31	7996043	557.253
4479.8	23551902	198.846	19465192			7725.71	22640398	1736.4	19123770	13726.2	11266024	4495.37	21314780		5906.1	17663408	5334.95	14218087	186.238	10083683	104.415	16607637	4371.14	10575523	2801.86	17593246	3715.67	11106671	2585.24	13118263	12553.8	12408616	169.557	10253065	786.2	13351809	173.059	19533558	2082.58	10868580	2357.48	12770047	474.752	8133697	204.875	24246982	4206.79	14099980	549.492
4940.28	24130458	3355.77	13750787			6130.99	20406880	3180.28	13043252	4114.52	15545745	153.108	21435018		8580.24	16818038	4643.84	15084470	10105	11058888	243.15	18924956	126.147	11550802	4952.98	41097964	1279.52	23472412	2996.93	21227676	365.196	9448004	485.107	10816774	273.292	15269543	424.478	19650404	3823.13	16662899	2165.16	13772567	2426.16	16674748	678.125	21569806	1192.78	13878003	800.185
4853.54	22004948	128.548	13811786			165.77	26232600	4464.94	14191841	189.395	19295440	1522.02	20617728		957.88	25455178	2954.7	21391784	9515.18	13597454	4814.39	9113956	5662.98	19665592	5431.69	12227641	15064.6	13142639	4942.2	9350233	11284.6	15955618	131.487	14945202	1204.05	6896391	260.393	9232014	3164.03	10352676	2458.71	15882246	938.966	15145360	1413.14	17594250	1113.35	14493184	541.794
7695.24	12934680	926.216	17918618			8792.47	23880470	5133.66	13295224	888.245	15513985	3437.01	12902192		10506.6	13439604	171.713	22067500	8628.47	12956298	146.041	8.38337e+06	157.349	9643096	3511.4	10882506	9569.55	22309090	3614.38	9166696	1927.3	11412865	3516.17	9935553	148.688	6166428	140.667	9003177	1523.43	16850028	1878.78	10245185	894.147	16526416	184.344	22309172	207.918	18128792	724.118
180.449	26806590	167.42	15624644			9372.3	12821586	3523.65	19874842	2097.67	12793979	4469.77	21656010		3124.33	22616922	5888.72	11302131	143.427	18682150	2907.26	15009291	5389.98	21972926	9015.25	24495156	14790.7	11771222	10718	14586917	6249.45	22371518	4137.31	10502312	1716.63	8.29141e+06	204.614	8711488	1241.42	16925948	2054.13	17836250	683.684	17291242	917.692	9456233	1108.05	7924495	1343.17
473.872	26309246	4543.43	8253421			8339.21	12292208	1939.89	11123596	15359.4	40962788	5712.27	11095656		7474.25	18099608	2801.35	21963456	6347.29	8943627	3582.33	14926525	197.404	10261296	4468.16	31983894	21172.8	15256544	4961.72	9566871	9637.46	11595476	190.66	43363524	1908.19	7216214	3109.79	11325254	142.849	10235483	1793.67	18142768	731.881	8570121	515.604	10162685	212.2	19306446	594.096
14419	13442089	2802.87	13949537			198.037	26181712	120.742	11476944	9592.58	15816340	8221.7	10959365		8783.29	12530482	6522.62	18794598	1188.87	22197226	5562.07	12351745	1992.89	22102256	4836.07	17707370	3166.83	21161930	8925.23	16169884	11164.6	13275100	290.642	22692430	1134.85	6502572	414.232	17611870	1599.89	12879907	2895.6	28275782	270.146	7984104	97.0711	8.08335e+06	83.2639	19957738	193.872
11360.7	13642282	2197.37	8.07228e+06			8763.1	18522864	2899.85	10460927	2703.08	17254216	148.81	22556602		9727.31	17273370	3910.56	14250237	660.416	21981524	188.726	19421616	3716.18	10190134	161.049	22726098	14011.3	10910934	5364.2	9535317	357.437	8908091	8966.31	16752310	720.336	8.05943e+06	1173.2	26393088	190.671	23568056	848.766	26174526	1347.76	9923628	906.983	20981872	1081.18	8.16156e+06	535.449
9976.39	15183609	3919.65	13019795			8894.4	13648284	3349.32	11109049	5657.54	9881218	420.702	10326202		7555.56	11915501	2405.35	11397740	214.032	20412764	270.701	21255434	2500.1	10083468	156.11	23125698	125.122	11057268	4835.52	19178120	674.697	10749379	176.479	19575222	671.964	14258845	147.751	8658619	558.38	22330492	1874.95	14074916	1047.41	13605741	2891.3	11896763	2227.33	9196256	799.953
10605.4	14439854	3677.65	12341893			12186.5	15918436	130.088	22108368	2606.9	17110600	158.288	8292038		9751.67	12460190	9259.37	14064465	4664.44	10221467	235.762	8195314	202.96	22927050	845.07	18431250	173.4	10817517	10235.3	13554223	4716.72	22870028	6437.98	11151163	140.008	6881110	4445.31	14441152	231.823	22066762	661.935	21533836	922.29	8240073	640.826	10208930	1381.64	7889716	454.893
6382.72	22362032	219.682	19040590			680.656	26784134	4158.58	14711599	14698.9	33274022	8601.71	16769920		4063.07	21763528	6742.98	16703334	10162.6	11293842	5076.8	9281565	1746.4	9262983	5545.52	10620026	7648.51	10836221	10389.3	16514210	9691.33	11626728	8063.04	15592621	1775.68	10387221	235.297	17961806	769.268	21356716	837.839	23353604	1107.81	15155829	1899.46	15135920	332.602	8337208	360.138
279.972	27238792	4941.43	10291891			9145.57	13258093	3638.73	11073027	11322.9	15011361	302.857	10192055		7764.38	12393506	8681.5	18515292	4597.65	10117391	559.699	17020360	5845.25	16820416	2731.43	19469778	8367.97	11394535	4152.71	9072415	162.513	23614640	5432.12	10641899	136.151	6661378	3383.98	15137640	2418.63	15596184	183.404	9829568	904.312	16414416	608.699	10538939	955.064	8400616	670.073
9561.37	13281131	1539.72	14594054			8524.37	24614150	3574.01	14271790	263.732	13786118	7293.33	17649700		7369.41	12503659	8478.23	13379043	9678.14	19699654	2707.91	19610764	164.306	22004884	813.911	9493984	264.103	11265297	8216.83	18255874	10464.5	16036006	7823.67	12821322	2670.46	12648275	161.761	8695137	385.819	9064998	1077.64	18365566	521.918	8.05303e+06	567.769	16058718	271.071	17091130	537.182
2697.62	10844771	3766.38	12159289			8784.5	13321692	1675.19	21675142	2973.22	11749774	261.932	22367322		9908.98	32116338	161.444	10056069	7051.47	17478010	7066.47	11085381	2376.62	19953754	556.797	20568258	13870.6	11424486	2155.33	21177988	8262.7	21504404	8001.12	15269799	3050.14	10731124	158.206	19562886	631.865	19706386	2952.3	21120246	1700	16275584	537.147	10344534	941.74	7913813	476.783
525.987	27433062	1009.41	15714309			5918.42	20846412	3597.41	15137064	984.352	6257421	213.7	21231298		8939.83	12501674	2369.12	10631943	3226.21	21388924	148.434	8473710	155.02	21631648	528.429	22532766	15100.6	14734047	2928.66	13120966	10879.1	12365637	2084.45	9930631	4568.92	12542262	140.595	8423614	2509.04	17367522	1914.75	17756890	1156.98	16876592	1651.24	15072248	2061.97	8621990	693.538
14426	15218661	2612.71	12714447			6636.08	12267021	2964.62	9174618	10041.3	10179819	149.783	9660891		9187.32	12902225	8888.53	33829032	9392.58	14070513	2735.89	14136324	3256.82	9749971	2054.2	19961334	11515.5	11644884	9815.17	10289955	168.582	23262352	3160.34	10098951	316.78	6979960	115.038	8603710	167.687	22440428	143.647	21903306	998.903	13592177	552.656	9247694	747.397	8716831	599.335
358.069	27033222	4429.09	9962879			6012.58	12232018	3689.96	11916817	4313.66	9071103	6619.62	20553148		5977.79	11275091	7491.91	13481755	10360.5	20324008	5546.81	11579429	176.696	22149928	4617.84	10890803	14368.9	12059202	8106.64	10063924	4904.88	23337186	7054.31	17164140	2058.67	13208803	248.507	20722858	1963.14	17239888	293.295	10752537	1204.65	14404623	1734.82	15562632	3068.79	8205621	416.021
6562.13	12270430	150.602	7887000			3093.24	9754660	1680.11	20734434	8502.41	12190950	7527.82	11726914		3297.88	10017409	4164.98	20938430	5032.61	20482596	11406.5	10547173	3476.82	9799951	5364.34	14944258	2733.95	21035240	216.456	21401332	9217.18	20403030	313.538	20887846	1863.45	15113461	2257.75	11897966	1127.93	22113256	171.688	20743006	204.149	18881442	1546.84	13698174	614.246	8038217	577.901
14336	15742579	1580.8	15849147			12060.7	13299082	2126.97	7905792	167.806	18037882	160.294	9851615		3822.64	10050555	146.238	10055375	4272.95	20270134	7295.33	9475088	6082.08	11121352	162.968	20076080	9191.21	10521609	6817.15	9004218	12835.1	15524174	3406.94	9279084	781.269	6829271	621.854	20766588	201.234	23079614	149.117	21909180	1714.31	13830304	823.318	18820566	1532.07	8141316	290.371
121.509	12709808	4915.48	10285903			8359	12932055	121.428	11579241	93.1068	7.85149e+06	6748.42	16652438		292.95	9904084	2862.57	10436757	7449.68	13570861	233.04	8224862	5434.16	17552154	4854.98	10556973	13324.8	16015942	10962.9	12718649	8577.26	11219535	3437.99	7260816	900.141	13531639	228.873	21509188	2487.09	15933715	2318.45	17065506	195.325	18939166	125.845	9168562	1146.19	7991017	654.552
9788.94	15319481	5291.38	11427671			10506	22286542	3679.61	12183776	6544.94	13118028	5699.26	16673559		5718.69	11003293	135.338	21606102	11573.9	13690699	1365.07	17903466	164.464	9861905	1912.47	20697328	9465.88	18168716	2543.17	48492884	7421.1	22416712	4082.87	7535505	1817.47	6835524	173.008	14736699	1294.58	10449418	2270.41	12467003	1405.93	15229423	1740.29	14382591	884.694	8.32942e+06	573.04
10655.9	15905044	3530.75	8587133			144.757	23992096	2482.34	16441754	6586.47	8719055	10079.5	15777830		4613.33	20696136	129.551	10167715	6517.86	17187288	6215.07	9653671	159.592	10715624	182.098	22970924	9870.38	10120866	8059.45	14112297	16781	12340103	4913.39	11677604	1955.02	8094348	241.757	10025560	140.094	9916268	790.605	8847646	220.602	17751474	1925.61	11378385	135.144	9436661	490.673
172.738	24785656	2895.01	13518145			12262.6	14624387	96.4558	19279244	11891.5	22034396	4976.73	9859155		5742.17	20033394	6225.49	17591140	127.678	17724472	130.04	19323100	6657.48	11790580	2993.24	9021382	8734.04	10222665	3395.42	7591619	10340.4	11145013	650.024	19791942	2640.22	6589608	1845.5	18540346	103.764	23010716	2069.33	10115742	632.445	18331210	942.68	13156645	130.415	5834272	611.825
135.368	28506906	853.645	5443960			258.139	12196465	1951.53	21247774	8949.4	16007677	153.709	20021982		4335.06	20548526	6861.93	16911610	10384.4	14469656	298.932	21237544	164.193	22247000	3501.87	19899828	12187.1	15134209	13553.3	13452296	2512.53	23700206	3362.52	8224623	335.314	6426320	485.587	20713388	163.902	11270252	812.776	21474628	780.854	8664969	1404.88	19352956	142.334	7077052	594.476
3008.67	11457640	2676.28	14517103			12164.9	11092605	2087.4	23168126	5339.27	13390419	8949.35	14741747		7558.21	13099621	6635.34	16132267	3541.11	11052290	6734.75	16597110	7480.57	12699386	3592.1	10731850	9497.9	10285059	12617.6	13307753	156.748	23095818	3317.45	9832439	199.951	15110836	1912.69	12922627	1707.32	12438008	2354.84	14592818	1469.1	10834355	784.311	19253736	786.763	9181285	421.599
13344	13876490	3253.2	15235988			10282.6	18119282	382.841	24408278	7318.4	11141693	13464.7	14084651		352.316	10340850	232.881	11624877	6064.86	18201260	3751.74	9724471	2510.2	13672555	2571.23	21935422	175.365	22337768	167.513	19996162	4305.12	22935396	5349.47	10364292	2987.44	5323655	317.691	17050828	2080.06	11195490	1480.75	9427249	1482.95	9282762	1201.28	14856989	935.534	9021413	497.588
4996.49	11684933	157.346	16336979			11214.6	12059756	5224.24	13587617	10993.4	10705199	3800.41	20694250		6508.73	20007304	6339.67	17843126	8183.26	9518975	9043.93	10619734	5644.63	11325915	889.836	21330036	13365.6	15550584	186.807	22551246	160.653	48565732	4349.16	11781948	4235.27	15491516	179.564	21110636	1098.08	18520914	553.748	19786990	1008.8	18290034	1798.76	14711218	159.995	8152701	1534.49
6013.07	11495851	2241.9	13558821			276.908	11800288	4838.05	15624122	11590.4	15478555	240.861	20562052		318.365	21261800	191.017	21489148	7323.51	13678630	9141.93	9965406	2960.28	14250719	1120.72	9675033	10729.9	15093606	10524.7	12502712	12284.7	16507356	185.297	9673077	335.462	16601945	348.162	16175312	3567.37	23091934	1395	11190017	167.391	8483858	1148.33	9355295	367.372	15858759	581.657
5458.31	21383348	2078.65	6271362			12074.8	11985727	4974.74	13252182	12820.8	24149738	5007.15	20938044		745.991	21516062	130.137	22167326	1815.49	20113178	4534.17	6823689	5924.04	17076516	187.577	21402516	5960.56	20718806	8984.07	11287397	17337	13239469	3118.39	8103898	2373.6	14496641	243.668	10169484	1512.67	27387616	800.545	9872875	1569.9	43469604	1864.02	13768514	170.622	8485945	435.884
4740.64	25644356	2606.23	14020244			5555.79	11749951	2377.85	18989574	6166.76	8291166	304.961	22561544		244.431	21299804	3715.04	9841120	4453.91	15826143	7099.32	8792752	1363.19	10956470	4883.61	12941083	12308.8	17400888	8740.35	11158643	12998.2	10710636	5317.89	11601209	367.991	8262261	148.926	10040960	101.258	22337830	894.899	18869526	651.557	8293964	2022.81	8076537	706.046	8813182	299.773
11807.7	12517893	4567.39	10920235			10758.3	18446952	3322.67	11554146	7711.44	8986598	13779.9	12714419		331.712	23818748	5155.79	10158683	10520.7	12793127	4213.56	8120044	228.955	22564654	5657.05	12647555	13451.8	16443622	10685.2	15126143	18767.9	13602996	3833.98	9817132	536.246	16469673	1477.97	19326586	171.963	10499030	502.628	9190722	192.823	19517808	1876.11	14459044	162.526	7899149	960.9
109.228	12966828	3695.05	5471941			13682.7	11910210	2925.2	20735206	9506.42	13072633	8661.72	15999280		7765.38	11844940	7794.5	17690188	5032.57	14699602	4164.05	14340889	5492.37	13293752	2726.39	9887031	6957.46	20842230	4807.18	8439834	9292.73	17084764	3989.82	8923702	1307.36	17184482	2068.46	11697679	138.36	10421537	1189.63	11684482	920.67	15324070	1173.27	14267491	1241.97	6870543	196.589
13059.4	14638246	3991.13	14717217			6473.3	10422010	2478.8	13568812	5710.25	36845684	13430.2	13759997		7234.59	11074956	6713.85	18694874	141.337	17650834	10547.1	9764953	270.749	23160172	4851.74	15044309	4901.62	14582765	171.03	23256540	181.071	23639524	5596.48	13528725	4213.01	8804958	161.078	35131164	3359.84	16393293	1032.63	9540628	866.898	9225795	563.755	15891662	2480.01	11698085	1025.94
9301.2	13417109	906.324	16766586			5602.43	11996657	6117.25	14948704	8065.74	11479035	15549.8	14477395		7595.04	11724735	5881.97	19146148	157.217	16626320	6954.99	14557390	184.725	21829556	5254.51	11691992	4881.58	20994558	2354.51	7243802	17746.5	14969718	5888.7	11180710	4222.28	8489593	4598.83	14508663	358.755	23779394	649.493	9410894	153.083	8110118	1715.94	14244307	159.031	8141938	296.115
10306.5	22773898	5341.23	9301843			10152.5	13812525	4261.62	13205794	6599.13	15773243	6607.26	13185509		4297.94	18949980	5916.62	10020001	2240.31	17893880	8261.6	12001497	2727.47	19079386	1733.42	20062100	5744.23	17160380	10185.7	11448651	17224.3	14870884	4857.75	13195653	5338.07	10950085	2130.07	17246698	2830.94	27209376	553.034	10228458	728.161	9217270	1739.2	13526220	685.871	8.28004e+06	322.781
12678	13087035	3116.07	15951200			6891.69	10490302	2674.44	8.34089e+06	6364.32	11320944	11570.2	28543676		6891.24	10810341	7040.09	10890130	6244.04	7990477	2933.16	14238023	3766.24	20515206	1869.87	19198992	10307.3	16918586	281.127	8287937	2022.27	22781130	187.045	20601750	1871.97	13722781	164.74	22091060	1878.04	11180745	1763.95	16968674	1204.49	8312441	1605.28	9363459	327.902	17543844	150.45
10249	19597752	5504.14	10246344			476.543	11674717	3486.1	11794880	8036.17	7658879	11178.7	11724398		6830.97	11175341	6558.32	13010910	4293.29	15481360	5757.76	13509035	3752.44	20621248	132.183	21264272	6108.59	19716384	5993.1	9506572	305.513	23870580	4682.89	10562379	4240.93	10824637	1187.82	41706388	1735.28	10317514	2028.3	15700394	1192.52	8608998	1078.77	11355856	2934.52	10054310	397.983
15899.7	15619566	212.092	18036964			191.869	11056075	2968.46	12245368	4272.73	9124069	5342.87	19701398		775.116	21935876	3174.57	10276638	6799.54	13719163	5069.66	9502967	6990.66	16541329	3272.05	18943002	179.894	21897012	5947.54	19189482	14581.4	11482490	4462.28	10470476	806.814	7.2922e+06	1057.67	19149294	2870.17	18497094	1051.12	19191532	1423.64	16128318	1269.16	7431934	948.203	17459512	295.792
139.762	25860786	272.225	16107576			12470.3	14464360	3861.08	15240181	4569.51	9541377	8079.31	11947380		265.098	20287354	7612.33	12717128	2160.15	19315508	6415.3	11219079	2782.18	10662441	2679.42	10651485	12209.9	27275494	6503.33	9375196	6937.51	20023754	7245.26	17405672	2664.91	11780633	602.4	9703089	1429.68	10238610	1054.35	9222162	1843.1	11161373	967.883	13793330	2366.24	9568972	667.568
161.923	25040716	2702.83	6.31218e+06			6446.3	9362954	5362.3	14260615	128.298	20105522	8700.86	12106388		6826.96	17115086	8692.01	12240683	6031.15	14143430	3282.64	12192825	271.439	23303244	4361.36	11798631	1082.03	13901344	10681.9	11185931	14644.5	11008865	2897.98	8833466	1169.95	16474638	267.635	9663574	3067.78	17848858	110.651	8574073	718.48	19758702	7866.25	25209476	1155.95	10890414	213.525
10348.5	17169736	2280.93	14569116			6321.89	9190412	143.399	23858830	11699.2	11209756	4887.47	13649016		2862.39	21288824	348.502	9762936	1016.7	21606760	1849.48	15701398	8726.74	14507234	3748.4	13427320	5579.97	19852160	5674.68	15442151	10745.1	10369893	5144.74	13635900	2832.65	9039391	2226.48	12052578	202.236	21589268	351.273	10985157	765.956	18091292	181.376	8694155	702.115	16607033	790.885
7229.26	29629274	5266.36	7437361			208.551	11278036	206.74	24363430	170.001	18655110	4466.87	12777806		4651.89	18605906	6658.72	9106335	13290.7	10686498	6197.41	9026718	7232.22	15678669	3636.3	21986580	12739.7	13463787	10427.6	11473335	9198.49	12110407	167.167	16642064	2378.04	12557523	1779.55	12916782	436.551	9790020	267.684	8192920	1793.96	10933305	775.058	8616342	953.916	14629605	568.436
11507.5	12962990	173.505	17726866			10260.2	13602095	4195.92	10738685	7502.13	10852319	2973.45	7770850		7703.63	16904856	4058.38	20541932	2118.61	19958132	1911.22	18278236	7850.9	12984374	3693.38	20518188	12759.6	16824388	11711.1	11961388	10302.7	19655244	4207.62	7015074	1751.22	7935741	567.629	9418701	125.654	10714008	5173.62	12104950	1504.44	29678912	142.016	8677940	2332.32	9546024	346.26
126.844	25616892	248.499	6.69342e+06			7980.02	22497010	3794.87	12276339	5448.01	9344310	9104.76	17650530		4561.21	18194984	2732.2	15962362	750.874	20816886	672.57	9701078	2839.89	10369523	3897.95	12367341	3303.04	21118332	11339.3	12790711	7794.02	18763478	5564.29	18365562	435.13	17437236	613.719	20755894	695.365	20739904	1892.76	12821890	3328.84	12134089	191.597	20950364	807.474	17408446	399.465
7918.09	12015985	391.523	14595959			112.233	21071648	2644.95	17928804	7058.3	9109820	149.513	8066359		8202.69	11672084	3647.34	18845290	475.478	20406318	2049.91	19830334	6749.96	16863048	2802.03	19086726	12862.3	12428996	13992.4	35876328	12307.4	10102208	342.455	20302982	2004.29	8621275	2450.46	20330274	3038.01	10794435	158.184	20207524	502.068	8431981	1768.66	9707975	577.679	8931580	110.869
4262.14	22529730	3706.31	13694763			271.482	23876278	2332.02	18686884	256.187	18199368	195.079	22405454		8845.91	11990302	211.265	23818824	155.862	19003828	1572.34	19417518	193.581	22008782	5617.97	18660322	4641.32	20724824	166.894	22537076	7173.02	19564080	5553.56	12438843	332.529	17049274	649.726	20044518	258.871	22934250	1049.62	18602846	1345.86	11986570	216.82	17752956	1495.67	9998016	1267.48
5049.05	11193457	7848.16	8712817			7277.93	20883552	3504.51	16801376	2128.4	8373049	305.941	20117416		4074.87	20817690	1929.14	22773104	10823.8	14459924	2268.68	6314596	2043.6	21944628	3218.67	16207412	527.74	21332048	8008.87	17377208	11803.4	10388107	356.636	21651404	5740.65	9738109	377.685	10177858	4492	18115676	119.679	8828886	161.105	9639815	295.667	20248080	1432.89	9703510	94.0623
9390.49	21369530	129.516	6448182			12062.5	12574374	3115.43	29870008	3110.57	17815784	6935.81	11967538		4241.95	14971943	3269.67	21606902	155.569	16787650	3280.89	19756856	158.404	20494894	2785.7	18575560	5000.79	9717119	3174.7	21838054	16399	11077590	2870.15	8778132	1660.94	7427083	791.202	20614184	3417.7	13674944	1538.36	20637676	2479.23	9784101	846.693	18202382	650.394	17951912	3044.83
4867.7	22677098	1731.2	16237346			6508.51	22275244	1792.97	20172680	7333.46	19583386	5261.84	19737106		9212.24	14530306	2848.95	21008024	7992.16	17012126	3377.3	18445638	196.958	21772550	2623.5	9296772	5267.87	10290627	6328	19258260	8396.1	21595362	3151.46	18819296	2372.39	10641457	134.88	9735551	747.184	21333540	785.904	10986461	310.198	18126840	917.552	7123884	697.619	17353300	521.858
11059.9	19362822	2213.92	16577676			1523.98	22629870	3707.91	11983977	3292.6	9473567	316.838	8655312		4213.2	18254814	2929.03	12703778	3133.72	15144021	2645.76	10931385	196.991	21399990	3857.55	9533488	1561.46	21844848	9460.56	18217932	5352.24	21387452	3562	9004105	128.43	6822321	197.819	22796214	1938.34	11571097	110.315	8304084	913.258	10918619	651.11	18149086	909.241	18490094	1778.5
8457.15	33504792	3366.65	14144804			5110.93	47649860	117.992	12249062	353.721	20147252	2575.95	20883290		280.062	21906942	3131.39	12518217	117.168	17210424	460.298	10050824	176.707	22050278	4574.07	11721981	5209.41	20716030	189.995	22372010	14756.2	12204226	4254.36	17005508	1925.79	13997649	535.367	21062584	1585.36	11701436	342.723	9067182	1093.42	9445110	180.127	18357362	291.939	18878100	574.184
10561.2	17916342	168.601	7949536			127.379	21137244	2874.5	12860320	6973.21	9605051	7076.98	9814469		4591.36	18617142	3888.26	18571256	5592.86	9220183	4891.65	14721113	3521.83	18561988	3273.98	16067899	17042.6	14057902	5024.96	7461304	13028.7	11969218	151.97	17701292	2259.13	14863165	1641.38	17815120	425.356	10111302	2742.57	11918960	1150.75	12839151	899.009	6.44002e+06	2927.45	9895574	577.919
8155.14	13242551	3635.4	8427972			7771.74	9338395	2706.16	12678003	8023.98	9585217	4504.37	20696604		271.381	21444506	4187.46	19075942	11994.6	11487634	4555.19	12848042	5359.3	17100412	3783.96	33578480	5902.18	9232129	6235.7	21007326	325.349	21186160	171.601	20038258	2528.81	10951608	996.127	10882381	2420.6	15954621	3077.51	9765364	387.167	8024572	1139.74	7925540	2288.42	10791930	885.733
4326.65	26284240	3316.99	17072994			8253.71	10224682	4256.38	11745812	9504.12	16516544	6024.45	9825373		4641.18	21305770	2865.39	21578620	5754.33	8742047	2545.33	12503066	7686.64	13308908	3222.36	17045484	4889.08	8746351	850.878	22114416	9932.75	19559978	182.506	18232118	137.923	7444875	2635.54	14948613	2777.89	16179268	1523.9	14390170	661.2	17520664	767.373	6.89926e+06	215.934	19167160	731.924
393.638	28781096	2963.19	16812726			13148.3	11039150	68.4482	22052340	9689.37	10101049	161.376	20275622		7549.75	11217883	3650.89	21872848	11174.5	13515391	219.239	10420594	6082.02	15912882	4248.8	9627675	348.094	14635799	5442.22	21670752	101.803	13182915	5667.03	15505730	611.105	7305144	1770.41	12314530	128.877	10301460	1725.6	12808622	2277.89	9219264	195.119	18555504	3506.25	10125271	134.594
367.731	11376784	5515.64	9745923			419.749	9992623	161.397	12147686	2921.9	17858832	8709.69	14006307		10023.3	15376391	1557.51	12136434	2590.39	15855736	225.004	22754012	230.93	22153754	5520.14	11753395	13992.1	12411253	5558.43	20858082	129.426	20939156	4145.13	17599290	1471.72	13465234	730.988	21777684	471.038	21050288	2073.57	16278073	842.447	7994195	152.818	16740950	1993.83	13157915	312.292
12227.1	11952042	5297.49	10350628			3124.24	9596573	2780.79	18046912	11936.6	14117316	12225.8	12959429		10859	16412214	1797.81	22513716	289.463	19082276	3782.07	16323112	156.518	9476030	4135.96	13933106	5303.54	8474894	10914.4	13840467	125.136	18371362	132.665	15856867	3308.7	11304250	1628.7	21823004	126.781	9629548	888.563	18853276	639.397	7757757	258.605	8023257	889.043	18156324	318.867
8377.46	11732901	3242.45	15926549			2771.28	9465773	4812.09	16390176	1150.59	17900254	204.632	19812034		7855.46	12398562	5214.68	19908150	181.405	19597466	4005.8	15614562	8929.74	13172725	3813.22	12026421	8287.63	18515204	5879.82	19011252	1738.02	18773580	1793.82	19922962	1800.98	8511085	137.797	9607322	731.657	9940272	1423.67	18884854	160.145	18297982	155.242	7562354	1179.9	9763843	1299.44
10094.6	13604476	69.4887	19812182			3010.25	9587904	1934.06	17586808	124.887	5939069	4929.59	19451226		3974.6	21299654	2669.48	12513014	10455.7	18259496	3454.41	17688754	7702.82	14302846	2655.06	19816406	18429.9	12445347	127.864	18914482	453.314	20165052	5061.49	12019771	1513.8	6429112	255.831	20676032	2459.4	11083225	131.96	20955188	587.431	7832259	990.225	8874402	706.661	8183631	2014.54
5045.85	11112461	72.35	18008000			5794.95	9747062	149.043	12012556	146.946	14700000	1510.07	21278348		278.267	23163542	2585.27	21834846	10662.1	18477156	245.033	22800262	185.085	20140510	4746.05	17844068	8792.65	17957908	4609.48	7330864	3264.13	17041612	6926.77	17136338	1845.11	9691932	906.924	10428044	928.209	10013298	244.792	8322547	888.17	12108756	399.943	17295296	864.88	17202570	978.969
819.072	27677902	4734.14	9960275			6798.51	9137354	3535.02	16648605	1489.58	35038056	136.787	19874202		6581.26	13217249	2249.48	20493470	5407.45	16515063	3806.41	15812215	9750.65	12747045	173.217	21264790	10309.6	13702024	155.435	20762730	7002.33	7076751	5638.38	12261298	1025.75	6998305	1657.3	12435636	3068.58	11205549	1693.2	15673483	1393.16	13993316	1881.23	8995726	693.238	16141329	1702.08
8124.79	21250712	3696.12	14402002			2631.7	9134970	2347.18	21006018	4724.21	6.14204e+06	4502.91	19067464		8043.84	10175297	4697.91	19870206	7929.35	11733244	5170.07	15466054	4952.21	21184860	4804.74	16172945	10332.1	18192502	192.054	8359218	11176.1	6595917	3214.59	9418381	2103.11	11799582	148.015	9307067	321.469	21674816	140.577	8781529	499.792	17462938	2021.21	8944185	167.341	9496125	988.907
6838.04	13122925	4906.07	9786334			2600.99	8935941	161.033	20186070	3005.96	15384055	10983.9	15154083		9184.96	14600141	2969.14	24016086	6442.68	10685073	199.912	44533684	5647.77	16026279	2968.72	16545072	891.502	21231834	3078.23	9725752	9122.5	15852742	2814.35	19108992	2310.92	13092384	269.973	9694525	2230.27	11250125	940.553	32804970	513.594	5776478	156.526	17211796	1167.29	9593120	1347.16
4278.25	25404968	3424.92	9595770			2746.46	9196361	2315.22	22150488	6828.55	17398152	260.255	22051774		1602.7	21409026	3033	23939338	194.792	18352630	197.764	22249716	3083.67	19882094	5948.32	19813716	6795.64	44884476	1942.51	7050070	6282.35	14171411	3021.39	19035882	1363.37	16833876	2866.15	13331929	521.276	10743559	194.668	18957654	1125.55	7991028	187.099	15150657	1623.47	9257658	1360.45
10466.4	11678842	2847.74	8437324			7216.87	13466365	4514.11	16331334	9513.66	13406394	4132.49	8602944		7555.04	10738195	3498.33	13036028	7941.77	10473344	1096.57	10004355	196.003	20532736	4623.87	17719898	10470.8	15161387	3404.33	22116266	10989.3	13514828	167.33	20976990	1677.2	15686548	670.818	21015478	147.354	20766356	1160.13	9920804	407.692	23310952	460.845	16215289	916.341	8663134	1118.8
9470.23	12780522	1544.93	15560925			7200.5	10804247	2884.09	10996743	158.479	15018339	6407.83	19503334		8210.93	13755125	2630.49	17551190	4703.12	17844106	2290.54	21103352	3643.27	21760044	6119.77	18549394	7919.76	22090906	2060.77	21997308	14062.6	11329997	2687.84	16249674	3520.02	9139523	1301.14	21639872	549.571	20599032	509.425	9122355	434.106	24952810	1103.35	6.69482e+06	213.773	18462250	549.901
419.081	27742002	4482.8	9215309			115.864	9311377	2792.09	12280617	4457.95	10220252	8893.8	17976780		6698.17	10186304	3436.99	12271847	640.942	7808996	2840.49	13440917	156.38	20499304	3747.82	18981334	15170.8	12023182	215.33	21308388	6078.55	9858079	313.486	18546442	1275.93	17696918	823.095	18744974	2629.44	16875826	116.894	16648627	1480.31	8644941	1364.18	7.10665e+06	667.354	8713093	517.484
302.935	11459376	3478.59	7860882			283.566	9869572	3463.4	15044564	8033.07	10320443	302.928	20049120		206.845	12807055	1162.55	24920364	174.757	18540014	181.662	22285100	5708.41	20451112	3502.9	19290546	158.736	8815933	6182.23	20576174	11719.3	11223343	360.493	21458820	1594.79	15774850	2149.9	14018822	1223.28	18744242	209.515	9124573	1063.3	12767091	421.745	16286850	586.76	19010140	748.897
5664.82	11854906	4010.71	8810499			4642.73	22027500	2117.93	21033266	4870.95	5984100	328.71	20725216		7562.85	11698565	2406.01	12032745	4979.16	7750053	5096.03	17390128	8889.71	11819400	703.796	10581496	383.398	22781662	4922.6	14072747	2943.74	23305842	4481.46	18983322	1931.25	14784102	1721.5	18266892	160.431	11243405	3454.05	15171291	943.435	17559954	680.459	12898174	659.213	14845648	455.863
7358.27	14229094	135.157	7002398			479.995	20714654	4003.44	14280180	7965.31	18059932	2301.22	11079549		8112.78	15233940	3026.3	21386712	7454.69	18635764	1973.47	19640404	7008.09	16948546	4499.57	13612851	869.237	10406106	8996.77	16045030	137.039	24582482	4061.6	17641788	2284.48	13681168	2846.1	14410937	3033.42	10217540	1329.53	7062295	1426.4	10484482	128.962	16077982	3501.69	10235127	378.711
7697.75	11286092	4452.43	7463497			7914.57	17091464	5034.41	19152690	7525.26	18725942	4986.67	8981341		6081.36	16557521	1590.48	11933636	205.972	22416768	162.523	10189353	6229.47	15528018	596.047	9424596	9692.12	17616856	12779.4	17688794	11122.5	12225392	651.8	16658767	3677.28	12952561	443.852	21169674	126.788	10552853	1840.18	17519842	200.558	18228840	518.068	14872305	1145.93	17669048	695.813
10439.7	19072756	3362.25	7128417			9962.73	10188000	1929.15	22917140	3552.46	18134762	2309.76	10467185		237.821	20458072	3097.33	19433768	9883.98	13640289	1997.27	21118498	2196.01	19620460	115.593	17184152	108.948	19047828	5826.15	15410947	1335.25	11878175	5598.86	13344153	1915.94	11019695	586.737	10205934	1443.91	21929216	151.963	18259968	1187.15	12777441	911.331	12239984	537.794	8615046	995.694
7157.38	13014702	2975.16	6859781			5969.61	9814906	183.971	21663826	262.281	21000840	515.232	19930324		8840.2	9794279	1430.66	24829388	10454.6	9199873	1870.62	19549668	1998.18	18945350	586.69	25064320	12549.1	8898031	343.057	21670578	8566.86	20546396	505.337	20059446	225.889	8046304	1545.63	12196308	565.255	20711508	1786.87	13410407	1566.06	9610582	2252.96	7745388	779.578	17040810	220.486
11406.4	12693483	4338.07	9243753			6468.13	11499279	148.479	12038940	5358.15	7031508	6737.07	20042716		6924.19	14303797	5953.36	11958917	6418.93	10066788	221.134	21442572	2954.27	18304888	8927.42	12878217	233.868	21529980	208.044	20448500	883.431	11663455	185.249	20779614	186.139	7.94848e+06	673.192	20448816	1013.93	22247916	3843.88	15101459	748.401	7671713	1029.66	7520258	2532.12	11141139	1141.13
9326.26	16995798	4687.72	10337786			14784.8	9803002	139.339	19357666	5209.4	9195614	8972.94	18831882		8754.28	16013133	4308.71	18164156	243.659	21986736	2435.76	21779302	8780.04	14154867	172.698	18158806	10718.4	7045950	12617.8	17175530	14782	12977531	601.849	19402954	3975.81	13146665	777.231	19927364	179.704	22058202	761.404	8817492	3444.56	10751081	222.824	15336437	791.602	8792657	264.639
6581.5	12056946	4289.42	8780710			9358.37	9435499	4559.52	12320151	5280.01	41880608	5870.32	8998719		219.14	19920522	147.047	22100846	209.34	18749580	3482.36	11434012	169.975	20812940	3664.39	10425962	16030.7	13207733	2775.57	18758096	14704.2	13040505	1644.67	20651648	363.873	18713534	2227.54	10240305	2426.05	15202067	133.388	8621624	147.715	8136688	1383.98	5774132	875.96	9066549	786.01
13128	16284282	4274.03	8995247			312.408	9988566	820.708	10645041	5676.72	17090116	9664.05	10554260		5482.41	13249829	1728.72	11799797	2306.21	16698674	184.225	21546702	10347.8	13701336	2685.28	18240392	709.217	10188412	151.951	18793380	114.525	10878943	211.121	19014836	363.339	8.12401e+06	170.399	10093084	143.468	8182021	1245.65	10590173	972.876	7403603	547.558	7280942	463.963	8256215	781.189
8977.45	17970052	5987.59	19964904			393.583	10033660	2114.84	11874210	6185.76	19646858	5994.12	14572610		8282.42	10289814	1609.75	12149563	12306.8	12310130	2658.52	20625846	258.162	22225934	3495.22	10647223	8483.52	19182586	7378.52	38068108	231.26	11487792	5918.1	18109824	475.854	19715458	474.184	9984811	206.576	13708900	1529.24	17517296	864.567	24018198	261.573	14397706	2812.32	10757897	611.054
10850.5	17176362	5016.57	9334335			13780.1	10854579	5108.59	17942182	5387.72	8927349	10804.8	11015865		289.29	21544782	5878.7	11948087	11391.7	9224593	1696.51	21905142	8167.1	10601287	271.709	31604180	12525.1	15573131	140.277	18168662	14126.9	14576703	4433.13	42111928	323.823	18097756	724.167	21544444	138.458	10669625	1444.93	16479893	1379.2	8599686	968.302	6.40856e+06	2634.11	10129620	787.39
10200.1	15405436	140.204	6652057			7523.3	11243790	2873.29	19946094	3368.3	16511310	6283.26	14693709		8771.84	10474424	125.561	15418838	132.247	9958930	147.578	10162243	1381.65	20105496	137.029	16518498	6800.94	7657192	3491.28	17716508	2819.65	23526426	3799.64	19627806	206.586	8165660	1757.91	12947209	136.997	10164600	639.701	8731515	326.655	6.92239e+06	684.244	12530821	1542.99	9259683	388.214
14475	14174323	3768.12	9455482			8314.65	10558046	4019.63	13372305	6135.64	7246193	180.629	20870564		493.794	21844920	4047.73	20419796	2513.98	6615102	2914.41	21452374	9167.58	12093814	240.554	20459876	168.005	18124304	10834	18624762	172.64	11515500	347.755	18746968	1393.8	17273210	158.97	9602770	877.221	21686462	528.97	8914256	392.238	13385243	917.502	18898756	2693.65	9587891	1025.56
8909.31	33532612	1520.1	13773091			8279.4	20622630	2741.25	45963948	149.767	16836012	277.663	19837254		3452.06	18935408	137.223	21033618	5441.99	11617439	2288.55	20896596	3240.48	18773170	5623.16	12787570	12697.7	9009204	174.72	20207352	221.357	10892924	6489.71	11017700	428.12	8.25806e+06	1361.41	10034781	1519.7	12405051	2001.63	18295480	906.971	7687550	1703.07	10118045	3608.22	11323198	719.627
10015.1	12553937	4016.01	11061555			7686.65	15810832	3094.27	24179238	2082.13	5501815	191.555	20569586		373.872	8661704	5851.72	20003428	7808.21	10322017	4987.79	15607079	2367.67	19527280	335.543	19190754	11937.5	14841802	436.587	19879364	14785.1	17401948	3632.21	10156537	1047.87	15105863	896.974	10005908	2702.1	40162512	150.223	19847786	1009.24	6368058	1276.12	10673996	4519.51	9746302	242.873
8887.04	29896888	4861.95	9909465			148.412	22081970	2317.33	21491486	5170.14	8371449	138.686	8931111		9238.21	10141478	3598.47	9598279	11954.1	12005041	225.871	22866272	235.721	19740346	4327.08	19549584	16511.7	12309024	182.394	18367400	10182.7	17002114	2876.12	20448522	122.309	9068306	1155.94	10854296	1715.77	20017218	871.329	20515668	587.791	12712754	5102.8	12069223	2918.06	10814323	1268.63
244.342	28736882	4702.31	7852794			155.122	21870740	4422.97	18287818	423.051	21766800	11979.3	17746406		8705.82	9848964	4426.27	21081544	3803.65	8081464	167.419	21070248	4418.33	10062184	119.304	19979114	11585.5	7830093	12761.3	17808866	844.046	24259324	3944.87	18802044	999.683	20573746	188.444	21472824	1705.32	20402372	445.566	22475998	496.616	7489848	335.859	21896532	900.189	17348892	248.893
8070.82	15791630	6341.66	9425788			7285.42	8975622	154.418	10876038	10915.9	14000084	167.643	8478233		8439.1	9746557	908.615	20012086	13504	12044539	3617.88	18101474	7205.83	24853320	3204.37	10765420	135.329	22756584	193.905	42757932	3378.09	21208154	169.108	19720436	112.645	8841842	1603.82	11861956	1543.22	10968101	279.594	20186182	183.419	19212682	838.538	10069453	2371.37	9790173	222.308
3770.47	38190164	131.776	6229912			18908.8	11593442	4106.43	11710354	11727	12531961	5718.87	19449402		3159.19	19906086	130.33	15498407	8346.54	19703274	4237.11	12143479	9964.79	12886976	2852.64	10404138	10636.5	12265430	164.704	19860586	140.38	24662020	4773.96	41921472	181.75	9181076	1546.55	13491651	3093.95	12032782	2056.34	14404733	3291.06	11024412	2618.64	9492462	527.343	7.84815e+06	252.752
11092.9	10780922	4179.17	10249949			6665.47	10222853	1367.97	10820876	13207.9	14982674	7619.48	18290172		2697.74	5394232	4154.68	21939274	10238.4	9346720	102.594	22298464	4757.41	22522322	1239.23	13974143	2827.07	23199478	3145.47	21508890	375.169	11086656	1705.22	43551412	1445.82	15547998	2701.83	16258188	1170.04	18424322	2055.9	11049184	286.751	18928626	1618.56	10101060	2529.44	11354683	744.786
9605.66	33245540	4048.36	8751379			6872.44	12550813	4706.04	15155148	6865.23	19365638	1025.87	8887922		6313.7	12838445	115.178	20292566	11744.9	11055891	178.381	20808442	4891.19	16703397	122.702	21819400	7896.34	11412976	3652.12	16947262	17113.9	14848000	138.174	17734846	1007.63	16305988	1597.63	13944598	633.369	19776198	1877.9	15862858	1315.48	13606225	628.566	16899862	1673.25	8533161	286.997
2344.34	26024212	4851.99	8720046			10261.4	17837390	2945.36	11665062	1648.03	18259114	188.255	8921240		4816.87	11664890	1042.18	17730542	151.262	15057777	3860.24	13635746	1650.87	21228748	3921.66	10687314	5893.24	21133380	11874	12193895	128.803	11269555	3371.85	9918336	3050.59	9055533	156.972	10450526	359.949	9138826	2533.47	9294348	868.616	9451738	1433.29	11181905	285.602	7723749	1151.9
456.486	26732232	2610.79	11173336			120.329	21759412	4398.5	12078239	5825.29	17080836	2394.29	11677409		4919.19	18125694	138.777	19040666	12179	28278178	2800.17	21186888	286.271	22456454	7109.92	12720458	7814.19	11152015	11118.2	10122424	8038.29	19480320	4642.14	16994528	122.602	8714357	743.256	20086080	1959.75	11292374	1652.34	9097961	457.966	18941256	212.654	22408152	2834.98	9436512	2341.55
10173.8	14316689	3930.57	9927515			13500	10590683	1996.07	17860396	5636.71	18453724	1814.79	8606675		5426.05	10938155	752.781	10649593	5177.75	19798942	1916.32	21821028	3573.4	39440112	6840.42	14958061	5458.66	21446046	132.363	16891340	2441.49	19575576	5265.83	17929368	2128.65	8268987	2105.1	14484663	514.004	22021026	2289.57	13512966	1157.43	9961839	733.387	8208737	2540.98	12159979	102.601
3148.85	26310398	3024.61	6693899			11833.9	10074274	3042.26	12106116	228.968	21523416	7083.34	15410127		5269.75	11767886	139.588	10574889	2548.19	6682486	170.358	20417514	6340.84	10205480	4375.37	20692434	156.005	22029290	13030.3	14261104	15050.9	12318268	4580.34	17682642	231.875	8911260	300.469	21510202	3280.59	19043632	132.269	19457728	1358.14	13515241	153.329	21757302	1378.3	16956928	346.192
4651.38	22503440	2222.21	16971328			10892.9	10011283	4024.56	13016422	5979.22	10469995	139.193	10225458		256.819	20753714	2010.27	15932359	12672.9	10873600	4214.69	14160024	216.96	20401540	4703.89	18652354	6199.88	20681634	12670.2	12783698	18366.8	15056049	2975.11	9673494	443.9	20276722	3368.64	11089205	1789.99	17531932	140.088	10373444	3182.04	13159185	114.801	9452850	2856.76	8985407	113.091
370.525	13223713	84.7007	11039783			151.934	22174224	111.023	11559513	4227.45	17493468	143.371	10417891		286.722	21532830	6060.01	11756711	216.643	14135741	2121.5	18417984	5033.85	18464814	149.882	22287244	168.586	22798970	598.673	18582438	242.541	24672116	6910.03	11214883	1071.94	17079024	173.227	9806623	2896.94	16697029	1319.96	9582224	995.765	9411870	1379.89	17078268	334.289	18802994	1324.82
14455.5	13644667	5518.33	11272425			7491.37	18912350	1591.18	7907642	1454.35	21398440	3924.55	9081671		6357.08	11890768	2364.38	24182072	13266.4	28781328	5040.08	13517801	8951.14	10827989	256.606	18289784	6123.69	20178008	6734.61	20204430	11266.9	17538152	2795.9	8671760	830.115	15336848	165.413	10315884	391.282	9688893	4156.92	14848876	602.015	8554246	2031.98	17095336	317.307	19422222	304.488
14910	13649331	68.604	11133712			2534.4	17889468	5031.23	18547970	1888.72	19583406	13964.8	30847570		4734.75	11834580	2092.59	15445481	9538.39	12991618	4469.99	14169006	5321.79	16977538	1578.97	20157642	7759.21	10559844	5845.69	7001661	14306.2	16252154	160.723	21072996	753.408	7991572	1541.28	10048652	188.224	23040928	1895.09	14813017	1781.07	27296758	136.911	19294172	2605.34	10478725	219.301
8325.98	21667410	328.6	14202602			17221.3	10364233	4558.33	17176068	14882.2	14446684	4128.26	8760778		6270.95	13719075	6658.28	17525626	6136.55	16472750	3803.31	13724295	166.884	21571480	5671.82	16954690	13387.8	36627064	11485.5	10053798	5192	22994702	144.894	9195447	602.991	8688362	2493.31	16255797	2008.39	15106966	100.125	6253194	183.022	17943490	181.686	8465029	250.361	18275434	210.212
12973.5	13035162	4296.29	19570608			5983.19	8266240	4481.13	14591365	2520.46	20571058	10220.4	15697294		1436.28	15520452	1140.68	10543071	514.276	17322922	2239.38	18705862	6038.03	15929744	4237.74	22765376	1705.29	22560864	943.708	21079172	7638.99	18832158	143.861	9389109	1464.78	16520429	1836.37	14656778	3245.06	39517208	1718.68	9969205	1802.06	14624737	97.5507	9482603	449.036	8104465	528.215
7841.76	12422532	3846.57	15587368			4383.28	9686626	158.64	21502810	172.219	20588784	5563.49	19164326		6073.72	11525210	806.494	40339180	3117.92	7503550	2148.76	21461708	6658.87	11547870	232.59	20892994	7775.56	10185967	139.574	28339882	4923.19	23070928	6033.21	13413652	502.249	8184974	329.184	22759480	969.716	21002640	720.75	19629304	185.144	18149806	1075.49	17470494	1240.8	9816622	1076.75
313.983	11806339	3400.36	18405978			882.929	21466604	155.076	24281782	8942.11	15552849	10382.6	23272602		506.122	15303301	6259.63	16806642	9465.2	34474844	3073.99	18080254	8149.11	11923286	6153.04	12768242	623.319	20085308	3515.78	16134816	14503.9	39916112	7111.45	15891010	1695.44	9567677	1499.58	15474460	3861.87	13320917	1527.63	8906590	307.861	18250882	183.202	9551719	1893.48	9388540	409.058
6757.21	18464662	1902.34	19423624			13159.6	14130476	108.604	11659211	156.196	20508306	261.933	21129990		7641.08	12213386	7097.93	18358556	9850.49	13673539	202.106	9339553	2126.15	20838306	3689.4	18520132	2269.07	17996616	225.002	5858154	17460.1	17456338	4419.1	18913250	370.029	8452108	507.84	9856974	2224.44	10398634	599.631	20361822	965.82	9521205	620.548	16578031	933.478	16463337	867.284
15988.8	13090201	6080.47	16737514			327.13	21796856	3532.84	9354832	2506.45	15593166	2384.49	30603140		6558.83	14873441	4432.4	22674996	6561.38	13418838	2982.33	19341192	3783.38	35653140	6531.96	13404765	155.091	22347860	9468.51	11918037	9362.88	21740400	7658.1	12278993	2873.52	13329272	1639	15902272	127.96	9614101	108.108	8600397	1060.99	10492260	93.1078	8542256	1144.98	17316102	435.565
104.248	20701454	3137.21	8521332			180.932	8930536	5034.47	20045106	1796.83	20398008	7565.8	17186774		3729.72	34823112	4742.59	23182842	1062.06	7632708	137.679	9268796	7852.53	11553175	151.083	20937396	4413.73	19708424	5990.13	9462185	16754.4	18986568	6572.75	10874427	1186.75	19068666	4000.22	17285904	119.828	9033184	146.921	20371778	1339.34	12627401	136.041	22125252	1505.27	8804153	1526.24
5723.93	18150172	6235.49	11717071			4659.59	9326392	317.555	21299042	1704.2	18813926	3108.17	13415749		6415.72	12184763	6204.09	18312130	974.428	12307863	666.228	28989968	8904.84	16262860	132.487	10148743	263.953	28272592	198.507	19147394	10336	22233576	5998.95	14012774	314.891	9499034	1698.72	13284097	3113.19	13164642	176.681	19882186	270.64	11130239	710.228	22947784	1667.15	18142136	120.816
9446.62	17405784	2090.65	14791506			8644.95	9440177	157.615	10545047	6410.26	19453546	136.028	14198733		7425.29	13451883	4656.3	22037640	208.201	6622134	237.042	21648102	6786.12	10375509	102.9	17450714	8105.63	11643362	4201.32	19212356	9298.05	21032444	6054.63	10923229	1858.34	23205140	272.798	12688016	4467.09	11337666	1671.29	10690994	1266.85	10264574	882.921	11330068	1051.02	16840274	859.541
140.063	21075490	1904.82	7715870			8313.22	26935516	1496.55	23260374	12440.4	12414562	2166.01	15054075		8132.89	13714629	205.778	8572103	166.796	20908722	179.342	21716030	9106.93	14791475	5842.33	13201175	5866.4	10463831	11450.7	13950486	16486.5	13403305	5113.02	17755784	293.374	8610000	761.566	9763288	170.385	21300046	236.729	20359608	1862.72	11103036	757.919	11385792	3288.19	10061835	251.945
5099.3	19258602	62.5749	16489407			8407.8	10429198	4371.66	15056030	8313.76	18037046	150.245	17477518		3832.52	12305332	4525.48	21882244	154.001	20392942	1904.64	20543964	4513.34	10551594	1176	12675850	151.468	24054406	1465.38	9628648	8043.72	23259708	4961.09	17869174	2889.38	13091635	329.701	11041455	1605.63	10344541	258.299	18565310	210.659	8490880	787.048	10847944	540.042	7648096	1271.19
2440.19	23542762	3334.68	8.10952e+06			6762.98	9078953	3945.19	14973625	6700.66	17391496	4939.16	8014308		5365.12	11537113	6765.02	18454180	8960.57	15914717	1857.35	21427634	8265.65	12671287	241.999	23982048	219.586	22663142	215.79	18576724	16875.4	13334703	2905.31	9637568	361.137	19721808	1547.42	15544605	159.607	23343558	307.658	18697146	358.829	18019566	1597.31	19465624	1151.14	18253048	1427.61
147.264	20260302	3672.99	7985146			86.3873	8524925	4560.25	14602179	12816.3	14943833	172.821	19162388		8006.68	12354460	2758.62	18471400	10475.2	9864568	166.064	10092716	9806.76	14188363	461.07	20667130	11280.5	17183450	1811.01	9038486	1238.39	24100086	2600.28	9572784	418.017	11206847	1959.98	15062778	408.029	10378053	1915.95	10714593	2414.24	13008085	1500.11	11617939	848.804	8689541	1612.83
98.9587	9013910	3405.84	7695161			5886.06	8543968	5759.89	36141928	488.726	31774688	3854.09	7521490		6408.04	12635777	4766.93	19279806	10730.8	10412695	3485.73	19795554	3015.29	20330176	1048.9	9894389	8824.68	47820936	7072.6	15886937	3360.95	22991126	7404.66	14663577	2494.94	18665956	174.99	10012186	2120	11151509	2275.83	11682731	243.351	18721612	843.846	14474754	2590.13	10962160	229.395
6279.94	18424154	3574.46	7485884			14207.8	11974015	4492.71	13078342	147.684	10124214	3973.3	38182688		3812.96	17599774	3313.99	9905641	6972.49	9445600	215.42	21329490	6902.24	12178467	6404.09	12863454	161	22036418	7118.81	17195026	6050.48	21663346	5516.2	18027876	1328.15	16514236	2304.11	13191683	197.135	21930956	629.628	8147267	896.718	12299899	315.975	21363800	419.169	7583696	375.429
91.9536	8563649	6020.23	9913576			16890.6	12812816	2759.1	12161254	5911.65	19483850	4376.35	7381967		3141.74	14653442	3944.91	20892472	10069.3	17102102	211.414	21354292	8336.78	13023033	155.605	22045650	5297.2	9320508	5031.12	9213883	3863.4	21010722	8780.01	15759455	1969.5	12711143	576.308	21055476	723.517	20413062	505.653	9435869	463.575	8309342	1178.93	8622520	485.9	8502994	251.189
94.4356	19365008	637.301	17123978			1149.66	23275288	3772.8	13009611	14129.5	12483330	5304.85	9926985		6505.75	11721962	912.175	24300634	10514.1	9802021	1399.21	21407606	5883.95	10095850	1252.06	10376735	12070.5	11281198	11662.6	13073014	2348.05	23824260	5388.43	12891774	410.22	18742756	1524.11	18442146	126.281	9600420	85.5683	6825698	146.521	8127787	3289.51	14232684	345.605	17536634	906.912
6649.12	13011909	2923.06	8.05181e+06			6348.48	17360904	4717.55	14690078	7878.82	19351992	7511.74	9268079		2711.69	16648147	126.996	18396912	4559.67	9853714	186.874	21703430	6706.17	10697326	6734.83	13647787	325.072	24326916	10936.6	11653515	16481.8	12686518	5192.36	13108006	2024.54	9357796	450.38	9311410	1711.19	16571544	3104.13	13178505	1299.34	16082926	2170.65	9502478	1039.57	17571938	646.857
124.851	19244294	4374.21	10495365			15185.7	13117061	306.224	23616850	13133.1	10241106	5879.59	11555176		4062.68	10545373	1766.53	19044958	11529.3	14565371	1064.13	45773104	8016.46	12743526	5482.39	11399346	7945.74	10099115	575.301	19871610	14890.5	13896777	4033.2	20940178	874.24	31810980	1717.84	20981938	253.505	10090577	2329.77	10655407	1207.47	9041748	3508.22	14986394	561.024	8153934	378.724
2985.77	14746821	4610.45	9958003			6862.65	9452486	3921.88	12160790	438.298	16284473	4567.65	8151817		5343.12	15723549	3432.76	8764350	6237.36	10238542	4928.94	11007778	6143.8	10592069	4394.67	11637277	10961.4	10765189	2927.02	5648325	8270.31	10111017	5013.19	11244738	153.586	17986880	2628.56	12521330	1082.2	19215878	821.618	7493987	598.148	36358924	589.235	9290511	771.122	16484683	645.783
1913.1	9944949	1109.31	13321034			12961.2	12020736	1732.33	9515440	3831.39	9661213	7092.46	13841342		4007.02	20274972	307.584	8.10536e+06	11704.5	34112012	168.613	10233994	5644.95	10964954	4927.81	10529151	8055.18	20364064	9577.48	10544294	16857.1	12570124	6543.07	11218113	888.332	8621465	471.111	9615837	908.794	17751740	115.761	8556169	3474.93	14252125	4226.43	13527298	259.592	7799283	1940.43
7387.66	8823990	2113.48	15589323			252.95	19103102	3694.12	8669673	3391.34	6.21425e+06	6024.07	17177978		5469.64	11207574	158.943	24609078	3372.89	19596350	186.856	20890862	2574	20427664	659.444	18585218	2921.48	19788694	10007.5	11205709	167.941	24730370	6300.1	10694924	1211.44	17805156	1613.82	13386918	809.783	37621044	563.755	8977423	628.095	8193711	3678.41	12451095	1989.4	8.16171e+06	316.927
4269.36	8708340	4742.51	9204019			208.809	9916746	1895.59	23685806	9269.34	9758609	135.454	19179756		8019.87	17074024	2345.81	24201110	9137.99	10271723	184.868	21607082	4358.27	20608784	137.246	21999730	168.358	10300665	7903	12041456	14535.1	13578548	5762.05	10497474	3274.34	10029847	2020.85	13755887	1818.1	16310322	2321.9	11308942	1422.05	13273694	454.088	8982240	812.428	16466692	3024.35
5684.5	12941071	2187.69	11947045			12742.1	11070888	3330.9	21715946	142.435	9263537	4148.26	9211075		6134.83	11459709	141.402	21031860	152.275	35719360	294.079	45785476	170.977	42060496	1287.68	23359286	12751.1	11498714	4897.37	17265858	12736.5	18924372	189.251	45249000	1893.52	18353338	860.467	20308394	1344.14	19068002	1694.95	22553480	548.932	18556998	4739.28	9572952	1998.39	8725405	3335.11
6550.07	8521360	1992.49	10339301			1273.16	9124076	2006.44	19210222	9442.33	9129012	438.906	5983144		1057.2	20836962	4999.81	22582358	3299.39	9410191	155.061	22221166	3072.74	20055972	4145.91	13526290	10229.4	20878572	8244.37	13660896	16703.1	12629314	6303.71	11290638	1472.94	17695168	169.144	8927696	1126.64	19962262	1383.69	17481140	2250.75	10090379	862.647	7840710	133.3	7964464	3003.18
5023.39	18029618	300.578	16973158			13552.7	16791854	1186.68	20998126	3770.67	5954307	5787.86	9333553		261.5	22162010	4228.33	19671086	4728.71	9652215	5376.39	10210009	9372.2	12984386	5427.8	14476535	7992.27	11081759	7460.23	15109473	8822.62	19600740	6504.71	12609209	346.476	8047787	1692.64	14911006	3850.51	12917432	130.465	14529074	136.083	15600264	2780.73	9262967	3630.05	17247562	1356.19
6138.08	18465138	72.397	14831288			17672.7	11639580	3274.15	11270804	7721.16	15346488	6608.2	11690734		4388.3	13057194	2224.59	23527892	7344.52	9507051	166.135	21644568	7397.42	11475414	4407.02	10074698	2506.33	11716966	1237.53	15979861	14265.9	13426231	6196.33	11354704	1799.07	17262130	1606.67	15643256	118.836	10081483	116.876	8805403	1269.81	17514220	933.52	14000369	569.886	16709468	3217.04
6170.7	14030324	2480.69	9888852			5658.68	20304610	3976.32	12513580	7091.7	10276593	2734.4	20521000		3727.04	18290976	2912.32	15384791	4821.28	18803824	2752.17	20517638	8096.59	12424948	252.149	11358038	13775.1	18337456	11047.3	21943988	14218.6	38691960	784.326	10162044	2100.29	17116154	2186.12	14839405	1491.32	19457894	177.928	20482646	499.825	8798366	889.127	14887370	464.18	7490381	647.597
2865.68	12864986	2510.88	5850020			1311.59	10304000	122.125	9618756	4839.16	14378664	8023.03	14139227		3543.09	17142940	1717.5	19925314	186.002	16464831	200.764	11084068	8215.95	16153763	4856.1	20870388	8308.94	23499454	1585.52	12037674	6640.56	23016324	8572.59	16117710	2539.24	12565221	2175.66	17061310	2317.99	15041291	1955.51	19045268	132.026	7.82243e+06	2121.65	7279644	152.179	7142922	395.9
5729.29	10505744	2982.71	5830367			121.724	15034146	1716.64	22428144	5518.06	16433347	4939.87	9723388		4723.78	18039016	162.074	24791372	8071.97	18316780	261.866	45661328	5214.2	16875810	140.254	23044882	9803.2	9256167	880.004	37972340	182.226	24220172	5324.96	16056052	737.987	16725699	135.858	9820737	212.595	24693090	1261.87	17128578	1528.15	10207587	896.419	22909798	1708.71	16265007	102.541
3130.28	18552206	189.168	37603100			149.801	18044652	129.625	11836667	13455.4	12651743	6558.83	12595432		1628.24	21503284	3585.21	23869214	4349.93	18859600	4577.71	12365380	138.746	9935754	4514.77	9216402	138.037	23153572	8941.71	16804178	13362.5	18755772	4766.67	18654556	2129.15	12455972	130.171	9690242	171.709	20795540	1417.83	15012196	2150.94	9732540	2305.61	7745779	111.501	7002638	283.181
5476.2	15929507	796.771	8870297			6255.68	8.30801e+06	2971.71	11034042	10440.1	11856575	10148.7	15100418		218.66	18407152	3696.1	13335615	10985.4	15031807	1832.38	19771806	7856.18	12445311	132.133	10876568	12699.5	21421384	112.971	14423929	6682.33	22222806	3976.27	9916305	1975.06	12381367	186.905	21862782	274.347	20714488	547.654	18685564	787.997	16967322	790.397	12750113	134.366	8190050	1140.74
3207.98	13251793	7223.57	14198917			14613	12002219	4423.09	13395753	8456.03	8891708	130.96	20992966		4042.47	9649923	3427.78	15523507	4220.72	19454390	504.637	9430595	168.298	43055408	1902.66	10285587	11055.6	21093536	6992.65	15535216	10629.4	12074638	5390.26	11292736	2621.05	13023374	270.234	21917330	159.555	21524610	567.684	23729200	509.136	7826281	1020.92	11929623	545.716	17681858	1213.64
4844.51	8275113	1033.29	20856108			12098.4	9406655	1383.12	9826796	9076.24	9842818	3710.69	18054148		6261.49	11772561	1362.91	24530812	4199.95	10820470	5762.53	14439669	6774.53	12137052	5030.15	9140659	168.825	24078580	6328.78	15758740	156.007	25985216	7198.97	13612696	2905.65	13834687	123.25	12482836	320.345	10161554	2288.11	18404216	725.041	8436476	1207.16	7953556	2635.91	16344242	120.119
2412.41	15268677	2024.64	21778404			172.48	9387745	147.433	20617384	13826.2	13105962	7975.24	9968854		4457.12	10992411	4868.34	13260374	11433.7	10437272	4311.68	9790835	150.439	9359955	138.372	22364748	10257.4	11194200	4849.42	15810004	12634.1	16040056	3179.52	10067047	3058.31	9238929	2155.58	14652251	1426.6	19356550	142.451	21384976	799.041	16856552	790.761	16758169	198.005	7.6289e+06	110.231
3382.45	6528180	3484.74	9383027			15621.1	13367179	3562.99	12672413	11932.3	9752166	12359.2	15080634		260.423	21954588	5820.27	9642426	246.232	20999250	175.771	21337484	2922.93	18888870	6560.41	12946697	7379.32	21795860	4293.84	7.09621e+06	113.746	10740390	2776.43	10292306	1954.55	7357603	1864.32	17580610	1086.36	21349278	124.287	9515443	326.051	17469648	526.429	6909693	2344.86	17331680	231.555
5341.87	13426035	130.976	21327616			14352.5	13313346	176.75	22436384	6078.21	14362715	5285.04	16718278		5486.97	15236843	3737.61	22810384	6448.79	16271832	2355.09	19535138	8149.59	11572434	111.279	10355111	159.507	23376540	144.738	14749971	11648.5	18294492	2436.8	17986048	157.08	17679670	611.663	19836796	1118.37	43186916	1485.71	12603490	233.02	32363640	2918.07	12783521	161.27	8287067	111.754
3067.78	9437082	6872.39	9420221			14843.1	11714431	2700.44	11981491	11220	12958727	5265.78	17171644		4327.77	14201564	3692.22	22404292	12066.7	10533699	2085.01	21659802	4037.87	20240042	130.249	10221208	11214.9	17242058	5657.67	17274168	3003.78	24367174	4577.01	10439827	1591.57	15254997	2747.91	15600210	1008.72	19798298	1131.05	18731872	556.88	19384508	103.251	8052471	300.572	17852308	107.842
9150.76	12677936	3753.66	8029960			477.867	19213416	189.886	22789834	10991.7	18580656	8576.41	9528667		692.429	22454000	3579.19	22694072	5731.65	6597328	690.481	19281752	4970.79	10018894	1440.93	22517842	8781.53	9340712	7886.41	16218653	247.311	11160875	6462.3	12741848	204.984	41415600	173.075	12892380	171.355	23219096	151.345	20463098	917.727	8489194	97.4072	8030084	1467.75	15472930	3203.85
113.537	15931641	144.003	16380023			423.195	9505031	3799.54	10098215	11771	10963464	8697.29	16960660		6270.64	11699661	3244.02	24677068	7666.68	8674630	3711.36	18990344	2619.71	19296134	5953.92	14643833	176.406	23961076	3997.66	6818931	10546.5	11475514	7558.6	31113286	897.224	17502280	941.474	19664290	147.464	20924306	550.695	11440028	150.328	7851488	1147.35	16839908	739.248	18482396	87.7687
118.281	6736722	334.299	8262866			178.481	20957542	3689.58	17762092	11874.4	11760676	2760.52	18989420		3908.46	16746035	3555.38	12316493	13354.1	12746826	3518.5	9649348	8097.94	11867419	4781.48	10418554	179.519	23466314	3955.23	16547426	139.632	25273586	4305.43	10163633	120.147	7637701	144.814	20213114	2355.82	13994598	148.121	9973112	601.53	8543587	3531.96	10054259	1660.74	18529920	4497.59
5656.79	7706642	4463.76	11070970			6425.66	7202113	4493.3	16315928	7909.92	10568718	1518.23	10031507		2360.78	17821110	5250.83	21826084	4870.39	10275864	5386.1	13383043	7733.58	12502339	4734.89	10393303	19212.8	13403914	10778.2	15666537	134.304	22670536	6086.06	11276870	2115.52	8777947	2563.22	12230282	2275.78	13152907	107.407	11889123	495.715	8.36761e+06	639.965	12393041	1348.47	14686772	498.773
133.353	10054325	126.619	22326970			2718.5	9061653	265.823	23196142	7561.24	8860792	6845.5	9599525		248.597	22075060	4667.34	13329761	14175.3	13582521	130.6	10584284	166.527	21366718	3537.94	15853304	705.783	26540456	6454.91	17351928	14591.1	14098358	4052.79	20412734	521.839	7789361	1432.91	11704694	1827.62	15089544	1649.37	17270864	229.314	10207038	720.067	7054920	546.245	17800114	2587.21
103.756	10491630	4421.47	19387062			1038.81	17034974	283.505	10793545	13231.6	8661508	6290.34	16252990		7046.99	12387265	6468.83	11215593	11654.4	31040376	575.072	20162902	6374.14	16015747	5044.6	15117153	14844.6	11496411	4279.43	16045417	10133.5	16549525	4728.05	31738282	162.543	19139850	1798.05	9764132	5836.01	16915632	3618.25	12981338	149.699	7968099	1103.14	16642371	407.757	19124750	1829.7
121.44	10571050	6933.58	10389390			12575.4	12454537	1416.09	10483705	13802.7	10999054	8542.77	16033459		6683.55	12116893	4039.15	20304840	163.553	20175540	4054.57	10229844	6180.82	15910593	130.121	20402798	12920.3	11198653	115.246	16087791	246.58	10823990	6720.6	13266124	890.954	8621913	2171.93	9605749	1999.35	19962640	2790.4	31858718	282.512	17728014	831.291	17498788	2248.82	16675754	1992.75
3446.93	22000130	126.377	9391149			13425.9	11972411	227.607	21041094	15096.2	12207483	1493.04	18725140		4982.88	10704676	129.633	25174944	5404.62	6561424	2355.15	15189443	154.165	9493657	3853.95	10536885	13812.2	13329371	11148.4	12849262	10242.7	18588530	99.7492	22933080	2016.47	16679792	303.54	9509733	168.84	23219310	1690.46	13692483	573.228	8393445	1374.09	13103067	1763.56	11007582	1816.22
7582.64	12255306	128.982	8921014			13129.7	10897257	123.7	11920666	11527.8	10680369	5054.26	13724263		6310.12	13141646	1503.08	18542958	9689.14	13722667	3901.41	17906962	443.895	22689776	5436.92	16207342	1954.79	23535962	8489.49	15477463	13383.4	17068490	1131.19	11049664	664.491	8254006	826.121	19598484	2164.71	13013066	1620.06	12574005	235.268	17673462	1184.43	14701010	1568.75	15399835	185.384
124.689	21398614	2972.76	17615420			9384.58	11395052	4334.69	12456583	10871.5	9426178	174.445	21195536		4421.41	15581181	169.079	23425440	7095.33	13941220	596.956	9956042	3907.22	13915268	4732.81	14697552	14390.6	11265378	5202.38	17536936	6205	15859379	5692.55	16508672	116.57	7940106	220.026	22749752	1202.39	10577752	110.526	11168878	1489	9923713	3271.37	11526703	1332.2	15741067	163.359
7520.79	11259829	137.147	8915820			9666.95	11266109	2805.44	11319296	8455.55	15444613	838.149	9056624		5199.71	11664197	2445.97	24692358	12314.7	12688085	2752.55	9400077	7045.38	11924201	5442.65	13639131	13023.8	20971634	4904.38	17895868	6810.62	10130336	7871.83	15096916	160.269	18449738	177.157	22266776	143.256	10386644	116.892	9209166	1610.46	10928965	3174.94	9698684	1526.3	9597809	318.539
4909.15	10526718	223.895	21149770			9431.2	12722453	2962.78	10359222	2519.28	20586334	5376.13	19330248		6244.41	14876662	6151.61	12512238	7766.27	16519669	209.828	10118962	4358.89	21192268	3487.98	12681246	16613	11986618	132.42	16328784	15577.8	14661393	7038.24	14414549	137.93	8188001	449.059	9624807	2711.82	13640463	1647.17	17700472	167.966	8143692	76.0673	7360750	1037.64	10974279	2385.22
11068.3	12509189	5920.92	35457624			1408.18	22969484	1716.96	16718999	8681.56	16198089	2255.39	19411632		5227.86	12025037	5578.92	15751239	9003.85	14031853	1266.83	9414257	6417.52	16220487	3918.26	10783114	229.105	23419856	14410.4	26680238	6198.72	21830806	6967.83	14902572	376.883	17597446	1009.39	17729006	2191.98	13815392	1011.36	11821825	611.278	8605294	441.024	8.3129e+06	606.984	17797872	398.335
10705.8	16775375	2536.39	19388484			10116.2	12375478	1937.21	24056110	12384.2	9203776	356.867	22291834		276.223	24516184	4220.96	9617571	2430.75	18704612	769.146	46588328	3948.77	21688680	3552.75	13214717	17823.8	13456511	6172.09	9770159	13270.2	16814124	7641.12	10383804	2230.4	7399668	1453.65	11472979	1908.69	14918071	1814.66	12703782	710.517	8166407	179.228	7417677	859.908	8.04819e+06	3657.55
13817.4	14877211	3924.57	16417340			7762.34	18528872	4118.24	11684889	7674.72	8475693	130.403	21042640		6856.36	11779639	6868.96	16540480	9539.59	15342178	5017.59	10788673	2648.92	20399266	5561.66	13097159	6873.16	21441268	10853.6	15008740	10484.5	17757972	4230.66	9931697	476.311	37719532	456.788	9456602	119.973	9782972	2537.36	12462074	801.845	8.17532e+06	1064.62	18387022	1365.44	9629246	2674.9
16079.5	14658770	1097.37	19587292			8664.49	10325981	134.834	10075792	5272.6	16090252	4504.63	16920798		284.337	22981992	4518.05	9836230	5089.99	18595456	2182.62	20776470	521.526	19740406	4676.17	16177246	3224.12	23214824	3788.91	18680184	5166.59	22292518	4821.37	16265540	110.673	7849860	332.314	22742884	151.634	23388984	1659.98	11939079	1606.98	11930151	440.904	8648522	123.046	8813204	713.43
6763.9	21407966	1789.21	19345600			144.734	10447418	1903.24	21996698	7688.52	8736855	3914.54	14621385		6766.91	12036899	3194.4	22704280	8653.05	13692689	2930.55	8647418	7258.55	11980731	231.311	22631316	15280.4	12438625	332.415	11998600	15219.4	15856534	3775.2	10173262	2111.42	12206700	760.659	9649549	500.855	37297148	368.856	11867553	925.417	13927143	2109.05	9349286	1304.15	13170633	99.8257
11684.6	13453674	7609.3	13360444			515.851	12089594	2651.79	20690930	7685.65	8511677	128.857	20593368		5610.85	11759724	5659.8	20538996	9109.77	7961241	4117.93	10776330	1502.36	9434469	2636.87	10521895	329.63	10648945	7610.33	16518475	8646.49	9892013	162.443	21444354	531.223	36714332	870.541	16902710	2046.18	12261898	3006.34	32836076	1307.93	9370906	2832.83	11087899	2070.26	12265517	783.827
10321.9	16286785	167.986	20739324			9257.32	16332900	895.439	7596928	5982.48	12367655	3328.37	19942978		5520.89	11596237	7041.89	14099607	7958.66	9552386	3571.92	15226346	8078.35	13040651	3752.08	17793668	181.034	12752061	6049.25	8075936	10071.8	17872950	176.264	20452920	2764.83	12922072	3156.74	9818822	1775.94	16548538	867.61	23444650	872.911	15542940	1113.73	8939751	2498.27	8429915	804.457
76.9399	25946352	5401.21	8032680			11527.8	15865741	3335.28	11902616	147.045	8275575	5712.3	20867072		264.609	24329376	2244.63	12176708	4977.11	15956828	3482.73	17241502	3853.44	20198208	6718.88	15166956	16969.2	13431183	108.161	14621829	8637.06	8787701	3278.69	9868905	142.96	9663493	169.63	11018694	1999.92	17504420	316.572	11920990	850.097	8791896	124.128	7795909	226.107	6317840	351.144
13548	14641173	5067.25	12381860			9918.03	15122533	3565.55	17725772	3603.51	20602340	6911.65	10108485		2628.03	22667878	1631.81	12047847	4396.76	35259684	5404.02	14648467	3752.31	20946228	1882.78	10484366	188.32	23649326	6623.76	10155272	12482.1	10615576	191.351	19963416	122.633	7619391	140.643	9164645	1173.45	17701118	113.263	8874077	589.378	8091016	1117.74	8188512	112.613	7489228	872.255
128.883	11564571	4531.43	13972519			7734.86	18232778	4864.35	13812802	148.927	8465893	359.413	21051780		7212.13	13757766	7715.2	16150659	6088.83	15954474	4717.41	11898756	8121.99	17199596	3928.36	16728955	9680.37	12998441	213.95	20778846	8575.49	18467134	5313.66	19044078	2277.32	11558740	706.59	21674250	148.735	9791580	1681.09	11925689	241.587	8683935	804.058	7.49636e+06	103.525	12408341	1858.4
639.161	12900931	4184.41	4890629			9918.23	22007966	4541.96	12946109	9277.88	19867920	153.532	20948726		3507.32	11108295	2722.93	19830270	4183.98	17428696	144.564	9293931	7198.27	17117894	5972.8	16792948	117.018	10616070	6077.22	10745006	15409.4	15884066	251.399	10159143	669.185	17537010	3132.04	18336464	1573	16359576	2384.65	12444466	1558.41	8478712	258.231	7069431	73.095	5255264	833.382
6050.48	10689651	6091.02	9898984			11902.9	15637675	305.325	11055193	633.906	19358392	12142.3	18543740		224.25	22090386	6242.46	22049838	7466.68	9819985	3361.88	16809298	1627.09	9522669	4103.27	16196102	13447.3	20124470	12074	13439206	4400.71	26396198	4778.02	14890652	117.638	17209012	1805.06	27093216	244.968	9962288	3537.81	14493447	984.82	9460114	689.511	6948100	1847.16	9567867	1066.61
15127.8	15422098	574.593	11784461			11647.4	19360634	1010.14	22954378	9217.31	9845067	914.885	7401415		4383.3	10778506	2762.14	21985632	139.947	19007202	5071.94	10851782	2839.45	8978340	234.185	22245484	10348	14004231	7447.6	15917909	14435.8	13050191	157.171	9022563	2098.59	9162190	187.064	19412848	121.234	9859770	2324.78	12085549	352.239	7.74465e+06	1369.25	9870086	1824.37	9471538	65.4972
12836.4	13821435	152.04	19033362			15205.8	14541252	5070.32	16795960	11595.6	9252638	9588.46	11487887		3588.03	17261130	330.057	26743466	7942.6	13958178	4092.57	17307608	4176.44	15954275	2448.28	19923216	3743.61	22502170	4492.17	8339789	7459.11	7761055	3750.09	10928358	2079.87	10292200	378.907	9404858	120.717	9268647	119.902	11713765	1032.95	17971264	2691.56	7816434	282.993	8527383	805.266
9872.04	12746726	599.354	8316481			8794.31	12085273	2719.97	15741065	4048.23	9374429	4120.6	19440044		194.867	20487826	6318.34	13269539	2630.54	19399008	4598.75	11543157	3540.62	17940252	3926.52	18297606	17634.2	11702055	7570.52	17938476	12694.1	15469359	3097.08	9615110	338.946	17185958	213.554	22765776	2059.92	17980040	543.983	11609211	1394.06	10608148	2165.89	7636006	2253.66	22619572	226.088
369.974	12248044	7659.94	13380937			132.069	11714369	4545.02	11863645	8776.39	8451844	174.737	20097964		6526.93	11986115	212.987	26153232	4187.19	18187198	2714.35	8995776	1495.37	19571626	4232.12	19692224	12634.3	19557230	6448.9	7995721	12717.4	16286732	7544.14	14343446	1543.13	14417779	2150.72	10519858	1337.37	33907488	664.853	21705432	859.813	37027752	1845.14	7612104	1384.36	9776439	156.032
10951.7	12667624	4301.55	10026971			11238.7	13482778	3528.67	12213388	5520.5	20670038	143.651	19432432		178.802	9565177	6926.89	20299340	10055.9	9832832	4240.42	17215448	8467.41	13052104	2408.01	11277340	7385.41	21192712	6398.26	6855129	5732.74	17821622	3733.15	18122660	554.295	7453595	297.671	24373758	1920.11	19805744	540.638	11511578	1076.83	12544350	4256.79	16603791	1162.37	9295546	95.5133
10330.8	15719638	11030	11829761			1366.22	11742659	284.762	22027332	8616.52	8712849	7761.35	47753896		3385.91	10682496	1416.69	25083856	136.534	18027824	194.121	19859512	2674.36	9154885	744.722	12442721	4701.29	9784097	5095.96	14088114	17792.9	12896486	184.62	9747475	940.571	8082423	1079.47	18196904	2258.81	7155829	420.677	23814004	1187.07	10593263	4858.5	14560186	1759.84	9124018	211.975
517.116	12503102	114.362	10977125			149.841	12056800	1842.88	10631907	16446.2	12949273	124.715	17424566		7018.84	12524740	3052.07	22394664	4843.43	15490422	1145.6	9043245	5741.73	14086951	5526.08	14238069	8473.54	12132736	123.889	7805566	7018.33	14066731	3655.89	9407933	214.809	7265846	3451.37	16276608	3655.58	12964608	1713.85	17501878	2035.23	12396244	3407.9	10691502	928.755	9582468	2138.41
7746.43	14528724	127.908	16611734			990.809	11232108	2951.5	10871365	9613.16	11611329	284.379	20232612		4152.4	11299592	4017.53	9056283	580.444	18594768	2613.77	19870952	6242.35	14179364	4243.81	13467305	6681.7	25059490	4862.27	10502619	4854.41	17182630	242.893	10318298	1690.94	12016737	521.881	21596244	157.25	21344724	2862.93	15744503	1412.03	14516768	850.28	6.02867e+06	492.383	9729371	1272.05
334.206	11533304	5862.77	10626876			16518.8	16666769	1645.05	18685624	7118.83	9089904	6675.54	10914220		8062.16	11562633	5581.01	10583949	6647.39	16628751	3482.29	19768338	7728.31	10112333	3231.1	17442434	6359.42	13421468	7974.02	11040538	3544.33	9852737	6345.78	12423844	289.341	8530051	2527.45	18294438	2243.08	18393570	744.952	23710968	813.806	8300062	1394.24	7975693	593.251	17845964	965.765
10917.5	12711184	110.812	13319614			1325.36	11535095	1930.83	11375972	6635.95	13610029	148.683	20583100		263.379	23978784	3131.04	24299902	5357.52	16841628	3753.77	9827693	7487.04	12277580	5224.85	27897994	3082.54	9670628	7379.29	17156344	16567	12502041	3771.94	19359704	501.302	19790478	410.743	8834752	1902.3	19841138	182.523	20883630	988.899	7783837	820.37	8671716	545.169	15338571	121.146
6576.23	10605474	140.523	21782202			15254.2	14331531	3912.22	10624369	6815.09	8314846	4889.34	10378463		253.735	20631130	5816.8	25625942	10239.2	16833102	765.466	8760173	4810.54	18904460	5483.85	14649778	893.937	21873472	10534.3	15000987	12876.5	11108473	5126.72	16238668	633.894	7678000	1420.55	8917746	1620.78	10205716	386.787	12063857	887.955	9407381	488.038	18457410	1106.61	14169415	130.059
11566.9	13332391	1908.12	21265808			5903.44	12837051	1064.24	24646326	154.445	9538325	8922.21	11212183		6980.94	12280629	1143.16	20598052	7137.61	15531712	2809.21	12070464	5493.08	10892299	6430.71	14256023	6101.9	20538192	3159.95	16621700	13179.4	11559627	7164.22	13505871	288.025	7367030	1236.13	8968621	525.281	9532200	2216.75	13189867	656.012	17087914	2282.8	15177803	2241.57	15292652	112.157
8661.75	13290173	7256.53	11111618			2890.34	25672032	182.58	23044900	6397.96	14571899	6714.66	10567537		5224.6	22525374	5573.49	11653274	614.339	18507018	1268.17	9632027	7038.23	15588269	1867.2	9915206	4576.07	10023657	3728.86	6971910	14381.6	10994838	185.147	21973518	767.401	16486457	187.121	20054506	449.189	9993322	838.296	11632659	1474.62	8803668	2198.14	10586223	862.708	8334754	118.581
9973.65	14059455	3602.09	8976326			11882.8	20114732	4417.19	14543684	173.435	20919630	5197.67	17007614		271.762	22838670	5530.28	24353330	5259.02	16060212	3841.46	14277891	158.379	20952582	392.808	10784273	16125.7	10914101	8299.58	9884267	4560.88	10151606	191.279	8543050	151.804	8301825	1224	19037484	95.1659	9477260	579.183	11352984	252.147	17356252	972.054	10427370	2123.99	10147904	511.88
10052.8	12272160	168.747	21923308			5577.51	24530446	1022.11	37871980	461.838	20969244	3385.57	9108179		361.654	22759052	3708.83	10959214	4307.48	17834020	4257.35	15840790	3899.95	15470650	159.114	22226932	3944.1	9697733	163.584	8999642	9130.17	13538689	378.311	9400989	704.658	7812767	2852.46	12173111	351.166	20643676	119.157	11775111	1937.26	16182599	138.854	20258048	769.804	8927344	1598.28
12391.1	11612856	3354.89	15308090			17624	15233457	2556.24	17533306	10757.9	63313472	6334.81	10483906		362.312	21560100	5025.53	12212169	5025.75	16585832	314.843	22416606	4051.44	15546399	1340.13	11865609	8884.41	8911996	182.608	18475216	14984.6	17367936	3584.25	18708498	1747	13631090	572.067	9702571	2136.59	19451452	3099.95	10314283	1114.22	8565553	5829.69	12111530	131.973	8342365	252.376
4938.98	24735770	6804	11212157			7694.04	21108626	2055.76	22908012	141.712	16784822	8993.62	11265415		6948.99	12871983	3402.43	10314559	6426.27	6902115	3162.55	10324719	3518.72	15118986	4294.02	18166914	1608.52	22619664	11384.6	16390437	11564.5	17459738	5848.23	21581190	251.753	7.08196e+06	1422.5	16547900	1454.55	19296990	1648.69	17365032	1331.95	14123727	2829.96	13394023	2309.68	10428782	4671.77
10841.1	11775101	4202.98	19836208			13366.5	18941414	148.122	9255733	11642.5	9763282	268.318	20415628		232.225	24965980	4614.87	9809778	11746.7	14300159	4622.68	11896259	170.807	19718814	524.402	22548220	7528.29	9667900	5968.04	15834437	14676.9	17453816	7022.49	11306675	1692.24	11508690	1135.47	17834760	1790.54	9749219	947.556	18833744	1554.79	17792550	114.196	8524330	103.946	7407776	5124.02
3210.36	24701140	2440.86	21833366			717.297	27077908	1047.04	8424656	791.385	20773102	6242.99	29025386		216.917	21332428	871.343	21165292	4751.71	19102166	146.781	18641336	6694.79	12333237	4605.49	12938463	120.12	8272010	7975.04	9793711	125.58	19505728	6486.26	13984987	1663.51	7067440	161.007	9773992	147.42	21832166	130.471	11123625	1619.31	8076491	438.005	7608232	618.018	19201884	1331.46
3655.63	10651352	7034.95	19469208			15515.1	18863228	2289.59	8985225	8341.51	15837434	112.581	10511525		198.043	9887182	4217.56	11990087	4376.11	15253072	3331.31	17445454	2868.18	18618450	1112.86	20972128	216.657	22226916	139.11	20385178	120.63	21110606	3684.77	10424418	559.355	7429587	684.805	20749244	194.91	9724284	569.729	19673314	346.836	7987607	119.442	11191019	636.957	8815299	1469.47
3298.07	10964401	2362.95	13834168			8711.41	21050022	3449.79	17322072	6460.2	9320426	5550.86	18043194		6466.45	13167085	172.031	21318490	2400.5	15435880	2425.41	20556258	161.31	21131796	1993.16	21142414	7881.9	10065190	5314.8	8398667	8564.59	18980730	3566.59	10078235	105.316	7372986	256.296	20743094	3076.59	13445847	4102.88	15743266	1148.58	14240210	140.472	17293380	142.511	19710874	903.301
9807.71	12777728	9301.78	41000072			8933.77	22799546	3428.3	17153516	15087.1	14562928	157.445	24274020		6353.42	17615666	4781.14	12331177	4794.95	14436801	3101.09	9932850	910.673	23228520	140.986	9803278	7911.77	37041516	4798.19	9199674	16620	12284199	3759.83	10255009	1591.53	12848969	1046.97	18480208	1598.32	10228789	1674.54	18222852	870.727	20232800	1586.14	9013247	1826.99	10713141	1329.69
190.612	23734146	158.27	21635208			4709.36	26112572	1871.45	12558627	137.2	17812530	6273.53	27390656		5360.6	21162064	6264.67	14202370	7627.61	15810882	1525.66	8888737	4189.55	17775180	3590.92	16530498	150.768	19499424	165.028	21433680	15176.6	11106495	3884.73	24245360	112.456	7691234	1338.37	9529629	1303.79	16429739	4222.09	14175001	917.428	14636693	772.265	16130070	772.151	8455038	635.15
10059.2	14627372	3858.38	15875652			16907.6	29894860	123.785	20841350	2091.78	8204200	120.43	10259372		8057.24	18155054	5052.23	21427360	128.34	16654991	186.85	11151751	5251.09	20570004	309.065	21222198	442.726	20149456	5850.66	15611700	292.555	22243626	5359.04	9799737	3254.27	7347236	409.459	20248522	273.469	9789669	1760.23	19699452	182.272	17680274	133.021	5706920	108.753	19573580	786.689
10497.5	11264779	10612.6	11790917			12170.1	21316538	1193.04	21380368	7091.03	19574568	186.457	10569205		4492.99	11471746	4848.93	19652536	7369.77	6654813	2560.5	17900936	167.767	20027562	715.551	22777182	1408.02	22462658	8987.25	17024516	9423.32	17960356	5749.19	9777464	438.079	7249756	1305.02	17149364	143.893	9983074	5020.79	14505186	960.93	13435763	706.245	18896270	1602.35	19826692	306.924
252.247	12579806	8531.52	11255432			7010.65	11673047	151.081	10675491	179.312	21131628	10332.6	13553284		6676.75	12499225	182.821	21795854	165.51	19213924	2992.7	13102160	5993.9	13462364	146.063	10475797	200.822	22077558	9197.5	9892165	9335.42	11984363	7067.4	12791671	1627.8	16659994	146.766	9403287	610.379	21558464	1484.55	11558319	1166.35	11429410	304.476	6895028	108.767	8681254	1588.3
11256.9	14107076	315.784	21505926			8142.46	11201461	242.202	10049209	7748.44	10322779	9595.62	15549078		5879.35	11378463	2446.5	11689012	6855.76	6553268	157.602	10689128	6275.06	10659391	179.196	48171852	142.511	8409897	156.391	9154761	14214.1	16306686	6809.75	12468219	108.572	6641733	908.475	18153204	132.977	9222643	119.322	11197358	1418.04	8172689	689.209	17857284	110.291	7864179	387.021
10020.1	10077021	8855.11	11360202			6687.96	10514818	2037.04	11653523	215.886	21345352	11801.5	13593425		6886.62	12808925	8651.67	16813846	4213.12	4878843	1050	20727380	220.814	18826280	667.679	10903269	175.395	21560566	4884.65	17491872	326.24	23330028	201.666	21844254	2938.76	11052627	1839.38	10528907	148.514	21171900	4710.91	16070963	588.284	11511503	2464.97	11167160	98.116	8863937	107.466
9501.98	13149168	9741.46	16729539			6971.43	19966538	1288.98	22664568	3900.29	9245047	6904.67	10158876		227.337	21402724	3014.3	8945330	5004.83	9126343	247.3	11681679	8535.22	15255955	139.563	10233417	18676.2	11326659	8735.34	16361969	8664.11	10705374	7140.33	13314637	2319.44	8488056	287.739	20332624	2090.83	19187668	1382.05	12219079	1233.46	9446261	124.689	19655396	1756	11549696	563.884
8986.94	19280814	2204.46	14382022			13241.9	14703030	751.588	21121940	13121.8	17620954	5497.15	10646342		7047.48	17785548	6928.01	37973892	159.533	10826352	3191.79	10090897	4109.91	17092384	1094.15	47429424	10072.8	13862198	4514.14	9544845	13109.7	13867405	1648.85	21715574	116.174	6529965	2176.7	16625126	2297.88	12809378	2614.17	12053526	1284.06	12591580	208.564	5967823	1821.13	10070197	772.517
9580.29	12903906	9463.7	11319598			5447.21	22618536	2892.36	12051517	182.513	11718060	5254.49	9074256		222.743	21659336	8857.1	17419508	7932.45	8925369	3080.36	18152370	3350.85	20458328	700.496	9787220	218.884	20527206	109.968	15677736	167.19	10788105	4322.29	10097572	2190.65	16738899	1124.64	15941858	684.272	10676779	187.319	19301530	227.174	17244460	678.854	17559846	1114.19	8854332	388.88
5185.04	14829958	1301.89	17385690			6574.74	22880474	2226.62	16163892	3276.44	14022235	7732.8	11629882		5073.74	21871814	8037.94	16562448	3689.48	9083784	2929.32	14040002	1370.52	19625916	144.76	21656368	7969.31	9554111	11799.3	15782508	12797.5	11657174	1032.53	21249232	2051.02	9628927	142.446	19465158	536.933	21520060	619.672	18449368	1085.8	15914469	808.586	11240556	1357.87	8933060	743.878
750.713	24646144	6875.85	10949016			216.697	25782606	2596.25	22421014	10652	16596208	667.299	21110776		196.754	9839321	310.651	22499576	99.6113	10291654	4905.33	10819501	176.44	20206222	3684.81	17286138	6459.65	17869582	7376.7	11547625	11192.3	15455778	3905.24	9792928	2284.19	8312768	266.965	18991446	2368.92	18987188	1458.78	17744134	885.918	14251722	523.116	14943563	1014.19	18863610	116.294
2384.43	24280906	3366.81	8207180			10416.3	20512580	2182.7	9122537	10080.8	24834036	4781.01	8987935		249.676	10238239	5814.51	12379777	203.133	16299471	205.923	22048468	2647.59	11964724	533.904	21945058	8894.54	17736902	8669.14	18348486	11640.6	14302496	1971.44	24879604	3205.79	12587534	144.422	9446325	957.708	21293756	1141.75	21732924	180.496	16083108	1806.68	9518250	266.018	42699520	369.246
2612.73	22666936	9278.73	14287017			12433.1	13608554	159.377	11161941	9093.43	18258082	168.894	21200104		7329.96	13091331	6187.29	12447787	1339.52	17138968	4927.42	13693984	8190.92	29777218	1157.94	48517084	15645	14459071	4735.66	9199794	12811.2	17077880	5713.28	11244759	1537.87	16491855	4171.9	13253501	155.659	21889116	631.619	19034376	647.259	8312855	812.808	11725588	120.498	18674638	970.243
10993.8	11687799	9732.23	11927822			9153.12	17282562	249.436	24477228	4267.55	17618746	5815.34	18702724		6772.9	16564775	3014.27	11433864	6518.95	11125608	2923.49	21349218	3371.51	14331127	131.131	10071849	190.836	21106334	10649.1	18256526	235.689	7342711	218.843	21838446	1042.19	17274294	1740.8	14144702	128.333	9103547	1142.71	20214302	1055.58	7923311	229.736	21616438	911.559	15823278	1075.5
2784.32	10686590	4819.03	13017627			11471	16730770	1995.52	11900530	11146	8613546	258.096	20746912		5053.1	10378625	8751.46	17009944	1124.48	18008110	3175.79	41105776	4650.18	9968872	4037.79	14624385	181.897	21357870	7873.64	10001958	16866.2	29947966	6191.35	13312093	1843.03	8266440	965.173	9001017	2833.64	12617404	2157.76	14618709	876.997	14099791	1834.67	16431306	1669.58	8766698	2196.5
1714.93	24125144	7705.08	10558818			14869.9	17959714	2405.98	11660536	159.752	20038396	2474.75	8767219		402.229	10513088	3951.44	22688420	5291.86	9279539	2944.88	9309257	7068.08	11420611	3438.31	15369541	12633.4	14146025	7775.61	10332319	9529.27	20710152	5069.04	16100329	2066.31	14328057	1632.85	11781854	4183.38	10600514	1866.87	16226091	545.805	6940950	4644.04	18577368	1143.94	8936372	123.638
123.745	10704119	5080.22	20243562			13846.7	15630166	2635.87	15904612	8173.26	16272445	4408.12	8721697		7037.73	12546177	4018.34	24848646	105.376	10927446	167.49	9113368	280.178	22472072	4062.96	14030204	279.849	21576690	8855.54	15392045	4657.67	17958706	3382.94	8993039	2991.15	13281713	890.217	38698556	1834.02	19665572	1179.49	9888074	1194.67	11350855	307.025	37403500	205.992	7882499	143.947
278.822	11187948	7701.53	11625376			659.711	12974678	1793.93	30956814	4323.8	17512296	6127.68	16734412		275.919	22478796	4342.83	19051494	5814.48	7019830	203.616	21161270	6570.38	10710341	3702.16	18313044	5555.82	21548920	7974.19	17690200	12283.5	14471219	5525.82	9547781	4239.78	12693745	723.247	9279609	971.372	10540121	127.532	9921359	1310	13747133	1135.25	18043144	429.799	17965616	879.926
11622.2	11240565	4164.31	20500002			17939.1	13608914	3298.02	17077290	147.059	16386745	5990.88	16420547		3646.78	10972097	203.096	19655848	606.484	7819490	5951.76	12298295	187.314	19296998	2489.86	20884572	2095.31	8941784	140.863	10173334	188.914	24484830	6167.85	11092058	3036.53	10547049	3290.89	15613362	1123.97	20223010	1829.88	9641999	940.33	11314507	211.463	21165772	3104.67	10773022	72.203
1850.36	10468167	10681	14320013			8315.08	22382670	4317.67	16504040	2915.73	16780352	151.106	20604278		6114.1	12519940	3671.6	24111212	6146.94	8551927	3557.13	17451824	1776.54	21236980	2951.92	17602150	10447.9	16841308	12353.6	11606322	12906.2	13559895	6424.58	14420010	2627.52	9247429	585.362	9283776	526.639	10574642	756.318	23654534	1209.56	13888979	309.372	21611236	866.922	15194188	427.858
183.657	23741508	168.978	21729240			15387.4	13079880	2013.46	9660219	11298.3	14784428	3453.54	6297463		359.711	10946878	8544.26	14704897	4884.32	8.23919e+06	3885.72	9872242	2544.45	10516654	1926.08	20286352	5659.06	19841262	2383.16	15405424	8457.27	17245268	218.011	22054410	1801.37	13807767	603.631	17727410	3696.96	13275132	422.987	11450713	935.4	8629541	609.403	21943534	1016.47	15936477	777.901
108.293	19075528	7846.46	10947915			12942.1	16026842	144.383	10196516	3505.83	16649149	6074.02	9132475		3328.41	11697197	8060.59	13304420	5800	7241518	1109.45	33042958	159.133	20113500	1923.21	17528020	178.179	20100078	13571.1	15274127	9058.48	15347850	7630.54	14276326	1783.34	8044567	234.176	8965376	143.37	10203113	1974.88	9975914	1320.64	5817440	275.05	22608028	473.369	7946049	841.22
7088.82	20418220	179.671	21679308			4664.15	22910116	3193.25	12009221	160.976	8568790	3616.5	20347956		10167.8	12190857	3295.14	9619596	9549.23	11912173	1371.17	8989254	7433.76	16887712	4263.85	15596137	9259.3	15172009	137.122	19186052	16747.8	13757515	6369.61	13755448	3205.57	7705451	1111.06	9532427	194.867	19568374	678.848	23268444	726.498	15041733	495.538	20328704	1935.88	10142683	100.048
5086.2	22859804	2687.03	22299468			10382.3	19391050	148.667	10178392	6071.91	8257688	132.943	18257186		347.052	10742419	4543.14	37002624	6466.44	9068602	4434.57	10324710	1323.7	22113596	2319.22	20196070	9643.58	13456816	7522.41	14794903	11008.4	15646547	526.018	8905946	104.76	7736032	751.011	9405973	1382.28	19762850	2259.34	14983058	690.444	14978270	1279.64	14823819	1524.63	9310695	712.117
160.841	27149662	1721.82	19457710			21611.4	14043914	138.927	7620060	199.219	8957283	3305.19	21470006		1187.48	10608408	5594.29	24538700	5978.16	6971682	136.067	23144180	6777.16	11190929	164.111	20186922	11577	12401784	375.268	9583571	440.661	24366668	6258.32	13357822	118.869	7606272	1083.37	8682060	1130.24	18121470	366.036	11578036	1430.44	14578770	1083.75	8599286	1916.25	9928878	373.398
86.7459	19070944	4860.96	9567762			13390.7	15194994	5348.76	16344909	157.279	19409194	3021.92	8804267		1306.25	9130938	7994.71	13387634	2802.07	9366169	195.026	10075938	6089.45	12639637	3346.72	19541226	12161.4	11088033	405.507	10959581	10339.1	12766402	884.724	9330702	2856.83	10839667	125.176	9229461	128.04	9859144	425.746	11069802	1214.88	7.53217e+06	198.52	10241330	251.849	19539054	117.283
4562.54	23296340	11612.2	13929262			169.172	12327087	182.213	19465680	5056.9	9337812	2220.64	20879440		2642.97	10932402	4646.16	12764257	9403.86	10375116	462.841	20245714	6710.04	22882510	5012.97	15793812	12699	11115996	12696	15490906	16077.5	14656221	1011.36	19700392	2189.09	8247874	1328.67	19691730	1196.51	19577786	1512.07	11473149	1241.75	11463162	1354.13	10724797	232.882	13035746	1164.04
2121.25	16461466	5433.61	9958638			7943.61	11138878	3334.99	14397652	10882.1	10852189	1810.64	9051979		229.945	10490091	4004.77	22519018	136.621	19227798	3547.07	17313610	4146.87	16164268	874.672	20435522	13744.9	11777938	10323.4	12206479	11168	15101959	189.887	20104218	1661.99	9695008	124.657	8934298	1882.49	18510132	1761.36	14774365	1082.27	8013382	899.297	9774857	1414.4	7308626	621.482
263.973	14375115	204.348	19722792			18644.1	14605281	4128.16	13613424	6712.05	8117111	118.435	8446684		1355.36	9924000	5256.39	19742644	6153.92	9525592	5401.64	14677979	5723.02	10083917	4102.14	14312731	14288.8	11566114	13242.6	13045352	9133.64	13887398	3690.8	19301594	2018.97	12323636	184.012	10622470	512.823	20560208	1231.54	11799770	1116.07	7.79926e+06	125.182	12482467	3378.44	10728700	909.706
1939.95	7220428	145.188	19263900			16867.1	15642544	1566.97	12219643	164.279	19641552	131.215	8617547		5035.94	13551908	6082.74	30056080	8099.6	8230972	3037.11	17157522	7792.56	28185886	4900.23	14877201	158.644	16306286	8976.61	12456393	567.181	21691682	4624.8	19961108	3404.02	13613499	123.326	9047895	647.617	21297300	1528.18	12488809	885.285	15465418	96.3297	8221338	966.248	12793916	832.246
353.763	14547550	182.873	43680752			146.274	25719572	148.685	12205152	7950.96	15468660	1841	9173374		9562.49	12324524	5717.8	22848644	4955.89	33303114	5415.66	15430021	5635.48	13325881	4644.99	13095085	12372.9	9872637	7956.67	12589508	11804.8	12340360	832.969	9907498	2104.23	14169268	2110.36	12949913	1777.39	11581316	430.037	10981311	1357.06	12331696	2084.31	14616166	1213.32	8450771	137.774
123.317	12938163	2145.96	9956082			227.551	11169175	2033.29	12133205	7072.2	8880478	3760.4	16541440		223.917	10154725	2391.51	13161683	7931.9	10750771	5547.75	15321060	8057.92	11733468	4299.67	12571968	207.69	8438072	11051	10625677	172.105	23269460	7881.87	14843504	1142.75	8.02198e+06	1868.24	14569587	1741.43	13902446	160.42	20699222	789.645	15969163	1785.66	10210564	1396.09	13669422	141.453
5447.47	23063566	3215.75	7067292			505.336	11700365	4794.54	16885320	12799.8	11300109	1373.1	13657060		3424.4	10556145	9889.99	15131601	4326.81	19304712	177.536	21677782	2871.32	16468738	696.847	27576996	13607.3	12139457	9516.99	18797346	8725.78	19287698	433.263	21647730	2539.78	8472810	2062.2	16165798	123.374	9222183	979.96	21426228	195.857	6705495	909.729	10672057	487.18	8552656	1967.1
169.4	14667124	165.246	17813484			10156.8	17547862	5391.42	15023874	3572.29	16577364	6048.1	13243151		4097.62	14834566	6313.86	13383057	7662.85	15034630	3597.42	13162756	171.431	9573739	157.098	21565380	13295.9	11377809	5734.89	16594581	1888.2	22727692	7204.65	12956145	1873.5	8983923	156.03	9722631	1418.32	18829118	492.347	10713505	975.317	13800125	135.016	10806803	508.024	8174323	818.088
4154.71	15028495	1916.33	14704862			4049.69	47503256	2300.59	12011802	12952.7	10345578	3876.79	9943813		228.202	20987368	397.01	24495460	3665.68	16648966	4574.83	12687420	7505.81	11821640	783.291	20676882	12108.4	9688796	10949.3	16461930	10177.1	16397662	3385.24	18497114	675.651	6628083	489.216	9097853	134.592	9787718	631.568	22086010	598.99	14799802	2661.2	11792000	638.886	9020747	545.327
3192.53	13962236	212.163	18495788			248.154	12414481	2560.98	11844276	102.726	19415336	180.769	21611530		503.529	21318448	144.141	12500232	124.717	18605130	3363.47	21038356	7314.12	9271409	2209.8	17479978	13810	14391784	1819.57	14430830	10219.9	14758957	3318.09	9823026	1279.31	10096531	2485.08	16285511	1771.54	11297713	808.755	11531925	557.963	6537215	1342.36	11131687	104.954	6.21998e+06	896.472
2220.41	12486636	4532.12	8747158			157.019	10636795	809.224	21366546	113.931	15943932	149.161	9230234		235.099	19841774	8699.37	16358042	5349.14	15348435	1250.3	21775206	7979.61	15170280	1821.67	14973109	10172	9468473	4088.23	17439254	8773.39	19542012	5610.4	11198385	126.138	6311732	331.236	8945675	299.159	9112894	881.714	22087982	468.803	14242927	6581.75	15458350	1828.73	6619022	687.187
6060.22	21521972	2319.96	29936822			12589.1	12158091	198.016	12274515	8380.92	9146752	5406.08	13726217		2550.89	9911858	988.504	10296148	11143	12888382	3086.65	10644152	3598.41	9274864	204.72	19089838	9105.56	7814478	3655.28	19556752	10312.4	12013378	6210.26	14445532	2773.54	10587822	2649.39	9500216	2104.03	11873397	1263.52	15545099	491.072	14989351	1306.69	11797748	1031.48	15247413	1111.22
5650.97	21259402	7271.77	18414956			182.613	25571420	3574.85	29237850	6183.09	8894056	5965.73	10214396		2640.16	9683077	4204.88	10643632	8618.51	10306246	2881.25	10469875	6460.03	10544606	4336.55	11178532	111.155	6538291	10490.1	12548955	7504.88	13612398	299.365	21959886	1504.03	9380329	2381.96	14352199	247.795	19561178	1158.59	20815936	182.216	6297936	2827.47	12790527	1717.81	17128926	446.913
370.71	12807954	2948.42	8.05018e+06			2024.65	12070556	1114.97	21662924	13637.7	10123524	6596.15	11142676		308.745	21869108	201.636	23568840	10983.9	15864032	268.559	22512732	4658.13	9178533	4335.64	9750612	3547.13	8883552	9559.43	11582466	16147.3	12688278	234.525	21175610	1589.19	10126583	2374.72	13278822	2138.64	12515195	1277.76	9250378	557.751	10180029	3307.74	10816053	878.452	12092188	1176.51
259.614	13172036	5432.65	16545730			182.902	10599126	159.809	21389476	11089.8	15357566	2910.74	20732042		2103.21	19995498	6501	20109218	10349.4	17359648	467.427	20171118	8873.33	9819680	3556.56	12922481	2234.01	7964711	8535.28	13171668	7817.69	16529023	3761.05	21260388	2709.85	7738442	736.535	18312892	159.358	21878558	1353.81	15554774	520.435	6907428	503.885	14208874	105.153	6793369	114.632
3660.33	23242112	10936.9	15629139			14209	12562380	3171.16	8.33604e+06	4002.78	16366788	6142.37	23328420		3847.82	15146511	4174.9	22401302	11157.2	13101829	4275.21	16906612	4724.39	9836199	4768.81	11220536	12699.6	24552780	5395.23	21018894	15037.2	13069400	4900.45	19026718	8044.83	14309064	1758.95	14007894	3226.48	14036718	613.955	21426928	147.194	9512352	150.673	8497533	826.532	8877955	815.101
2282.04	20601616	150.011	17055768			241.142	25288722	6132.02	14965079	7006.13	8539595	150.823	9325602		196.527	9790910	7408.47	19466650	10374.6	11385586	3260.31	21114532	5704.65	20149764	3815.59	9927933	5168.63	23198188	10494.8	11202431	8395	11960365	7748.7	12123287	104.248	6372303	819.63	9365146	2603.93	27579098	466.857	11327416	2154.38	12426064	1251.11	5804851	816.856	8678862	1367.17
4418.85	11173577	359.892	17909104			17366.7	13595970	2899.46	12226205	153.122	19121628	6406.33	11475390		2101.98	9469342	1780.84	11482722	6605.06	14597028	223.811	20445480	4276.78	10697357	3723.6	8825184	153.029	19783476	170.948	8977061	4367.61	11882973	3743.57	9877000	668.38	6.97046e+06	323.097	7599840	1717.01	19104106	1438.93	9705994	94.3943	8936211	485.068	15253670	5474.1	12404898	140.793
152.455	24552500	7587.64	15795919			15796.8	18210788	100.836	11911304	10103.9	9977532	252.577	17283532		5030.24	14736600	1411.54	24127028	5038.21	7252766	198.311	20482888	5397.2	9054230	344.935	8533906	4746.7	17039204	6381.39	16034232	9044.93	18041932	7553.63	33864192	1079.61	6351865	329.25	8303230	265.768	9601438	440.049	23035166	1103.52	11821041	112.402	17488740	2600.82	10942109	348.238
3354.02	16259582	9872.58	12886126			531.66	25769058	122.275	23318042	147.986	7057842	5793.34	36857028		5734.48	14359072	5064.82	20389730	10795.8	12764860	222.988	22578824	3105.78	19805072	3594.91	9510256	131.29	47023320	9813.64	19547678	10162.8	11033906	246.567	21552896	1708.34	9849531	1720.56	13355285	1612.91	19035588	1343.41	14187208	783.532	8580188	138.762	19354778	2574.62	21214718	1456.4
5557.18	12301996	4103.81	28926336			16378.5	14182219	2186.7	23365138	129.497	8604148	146.28	21225458		3177.03	17441442	777.371	12227432	9162.42	18028520	380.464	22609202	6833.61	10379117	3395.04	8786700	4395.6	8366374	1296.41	18882720	4485.04	11851318	7691.32	17456160	7121.6	8352166	874.9	8687729	1144.85	19825900	1644.12	12901026	1606.21	15388606	389.804	7.87587e+06	3140.74	6489109	552.083
6580	11180999	9295.85	18055618			11966.1	12785155	4981.83	16382658	177.381	8515342	4424.66	10711813		4762.83	16552602	1516.68	9018615	9774.1	10410096	283.824	20905250	4781.53	6715470	3575.45	9252243	153.627	21561576	719.711	10881957	15561.7	13789530	241.36	21033788	7254.68	8776470	1228.46	8616264	1696.29	18730956	135.704	11308396	2953.97	11962586	1049.38	8634587	504.253	17257256	602.411
6780.96	18150222	7516.33	11308618			4986.08	48912300	3821.48	21032920	132.012	7126659	3115.61	27707344		269.102	10176684	8098.06	15370640	8152.52	17425306	2006.84	19485858	7477.55	6671938	3199.91	8451626	174.264	21670878	8082.84	14841235	8371.96	16488777	2019.5	24584332	7439.28	8847237	443.122	8120198	3291.37	11930555	498.186	10542486	2858.12	23360216	492.939	16458816	1442.9	17155534	1341.18
2393.46	7556756	7598.51	15242059			17959.3	14436638	1807.39	20277702	192.61	19624406	7503.97	13930221		2432.57	18737804	7737.26	18498162	9682.44	20053708	5110.23	16673489	4058.44	9687685	4680.67	11102835	2874.26	17796362	292.623	19682338	8759.83	12627221	5619.64	15399568	1044.97	7.16961e+06	1494.59	16595595	1586.59	18693210	931.927	21359652	3281.55	9039976	524.113	7088872	1179.54	8713208	506.163
3821.38	23311266	992.714	10022963			2300.38	25552814	3739.71	13070812	6519.05	18273774	3966.56	19069624		5128.66	12439297	238.436	20753028	9714.61	9941864	208.522	9546889	8191.9	11648433	672.316	20934664	2507.05	19492782	361.623	10815767	10986.8	13722352	4648.64	18149652	1910.71	11518440	1667.06	19468436	127.857	9141914	1544.02	15615050	219.895	21113118	2266.29	8969977	909.969	7.60386e+06	520.533
4311.79	20179638	6323.66	12626736			17375.6	19462912	2947.74	15907716	6521.38	8421220	122.422	18055816		3601.57	18085400	7600.27	14414314	7331.42	14502419	5507.63	16349716	169.114	20359818	3560.5	9326968	277.899	8561294	5354.04	17775440	10340	12207179	7266.19	12063518	138.408	16349973	944.05	21796202	913.349	21653294	1829.39	10584110	99.6276	7459941	162.271	6654247	641.495	17556614	1188.26
91.2599	10259794	7753.31	10367134			12680.6	13831326	3847.14	21490224	5801.95	14731661	2358.1	20690990		2964.06	20953488	5031.64	20056828	7491.67	8075004	3425.87	21922258	6377.79	10156921	245.762	19313272	301.543	8621366	8242.54	13104780	170.307	25578200	7153.41	13125481	1835	12436364	1543.8	5243219	106.55	9512518	1810.31	15700612	3348.58	13227714	1437.65	7371365	136.555	17107610	795.987
6777.33	19559718	373.2	9091667			12075.7	15690486	109.618	7096412	4517.66	8673075	817.874	32686576		165.537	9792008	6388.25	18152346	4023.87	13233923	217.897	35286616	4717.9	20045068	209.568	8150554	126.957	8366908	412.869	10558888	9879.01	12249809	3105.19	19135442	927.266	13921397	1167.42	25436016	187.865	9710497	1758.6	10648525	1432.6	9423994	167.837	19751152	3953.91	11921363	594.858
153.828	11393963	3968.96	17076438			189.302	26492280	3047.53	22490862	170.452	20840232	6757.39	12600937		224.455	21407976	2334.2	9538873	463.808	9432447	4225.76	20191530	5773.01	12397741	3209.95	12441008	168.091	18875170	11606.9	11912391	13087.7	17483704	6990.4	14475527	1020.49	15320266	2631.56	13805755	121.487	9880015	131.509	11026640	83.0506	13455249	154.386	14833315	1964.04	8025089	838.614
4288.22	12162466	6226.55	10017677			12526	18944254	1723.98	11636975	145.146	18750462	4469.53	9829691		336.745	42814384	4922.44	24059632	339.817	18556826	5633.47	15228720	4105.35	8937752	172.865	7910650	151.324	19769586	1553.53	19020888	3969.57	25845958	6830.99	10692985	216.916	16069647	138.041	9434409	120.669	9387190	131.26	9307855	623.573	7091133	293.36	8.01954e+06	90.1874	5846986	1448.78
6216.32	11219250	4359.42	38761568			14256.6	12785718	1364.07	12041899	226.717	20667950	169.154	19374910		225.987	9668099	2677.36	11472599	6154.67	12847731	5394.69	10923768	209.394	19038668	160.14	8.36336e+06	12642.5	13615276	4622.37	17468874	11906.5	12735866	166.559	20686672	4166.42	8222902	1932.39	20043172	220.252	20754996	606.566	9186541	579.053	7185436	1791.13	8199720	611.791	10860127	678
8265.27	13379276	6048.26	14201196			10003.6	23439636	3521.57	29151926	4889.42	20873508	5588.1	11398344		200.844	9666438	3393.48	11941131	9797.35	9504200	5481.92	11917058	2782.98	14760020	4269.37	9798450	15602.3	11323651	9766.02	14093093	17104.9	13588790	144.691	21287252	2180.71	11036527	1353.63	26095398	156.263	19679826	531.156	10885643	2389.96	9128763	966.875	4927866	1831.11	16064534	1443.85
8273.29	13892329	2562.8	19584132			4794.6	25312526	4767.51	12931224	10351.9	9663544	4381.03	9209724		1191.08	20774932	3439.74	10481078	6927.99	8787090	4813.25	11125984	7768.96	25475068	2204.74	17205934	12374.6	8937760	4020.47	19319594	4197	13774230	5371.51	15424572	416.69	6.72599e+06	1434.48	18848388	2063.42	19381610	162.135	12001105	565.058	8732315	141.537	9669490	441.223	17380294	504.434
4217.71	11484763	5336.43	12300290			184.424	25827040	167.545	25588968	13744.2	9765597	6529.53	12281050		316.569	42953296	125.141	18774600	6244.01	14167563	319.8	10899263	6157.81	13499428	206.158	9122638	363.258	19694634	8349.54	15702568	13336	19179188	3452.22	18256542	310.393	7892298	1512.61	20935520	194.981	9040978	647.908	19922262	2478.55	8881128	720.414	14862722	119.615	13670412	684.755
8293.44	16743841	140.856	9238001			12280.8	17867694	4460.23	12929455	324.691	18754064	951.862	9444866		1729.02	21382864	5044.79	12309780	10818.9	9042877	951.763	20498292	5483.49	10109647	176.205	9719357	160.94	18683702	7178.79	14338189	3176.84	11378345	6668.47	14464930	1316.12	13886222	1331	14948934	287.393	19949300	2085.69	12795460	1914.2	12830840	1562.25	8.0648e+06	607.169	9013520	1352.86
7014.31	15286327	8281.69	18080446			153.546	25722338	155.452	25017130	7969.31	20085094	3022.74	22467312		126.678	21734366	2299.64	23606326	220.878	8892499	3778.79	20063814	172.069	9565469	3289.43	13763287	154.077	17291152	160.072	21118186	320.682	12739613	7172.96	12546438	1773.2	9883339	204.278	10745306	1934.64	19839198	459.506	12948697	1182.5	8905010	143.795	17599232	1003.26	12665168	203.642
14139.5	15391485	4341.9	7261865			1154.94	26644122	82.7707	23231436	2634.06	19922916	156.115	19268270		243.865	22713500	7819.51	13105511	8380.4	7269681	5576.97	26859348	1910.22	18709508	152.446	19052288	14794.4	12018905	339.328	20171298	6638.05	20718982	6570.4	16695652	2043.85	9567970	1170.63	20231184	110.627	9044589	763.297	18688408	2269.05	9493477	1503.33	7828200	735.527	15402027	607.152
7627.9	18133674	7775.03	10211032			171.962	25546802	2593.67	22249194	9455.84	9841106	2963.6	19651126		898.288	21461008	6044.44	20154176	4490.24	10887489	4873.52	15869781	5902.27	13638043	1434.74	20830758	443.462	7982029	5558.07	18506492	162.116	27708952	6091.33	13822063	3170.68	9840436	2737.78	23723638	576.14	9016375	1543.16	20498096	163.472	18329482	141.73	9804424	905.909	8938506	285.087
1715.33	13127404	6469.93	13005505			129.476	24886716	3860.79	15504158	9660.05	15063514	5907.08	10128690		1806.52	20997722	162.438	10842444	7027.76	13243192	1324.02	23403360	2587.28	20949140	160.501	19218176	10571.1	14567117	9270.31	15304586	2384.49	11573308	3066.71	18650434	1601.01	12925516	1228.27	8902302	310.801	19936146	1593.52	15306082	2667.21	9665959	280.176	15159184	853.423	12310749	753.38
4173.22	19645692	4888.4	18439552			177.059	25689650	2491.98	23497810	561.555	6112390	2066.82	9565436		5100.47	11108957	6463.95	12147453	8976.56	10295078	3762.04	20817082	6503.5	9746374	600.047	20297908	12628.6	12865249	6647.45	18715844	8108.18	21481878	196.088	20616346	7073.21	8482201	770.62	21729478	3817.92	13366443	119.411	24221878	2655.59	9510466	1838.07	11353868	1244.92	17981268	129.297
4357.82	22603364	731.361	19662960			9580.72	22684758	140.861	24842362	69.9193	17520506	1108.46	8529542		5050.7	12279926	5590.73	19044350	4850.99	28447018	5238.77	12930422	7717.65	7448273	2779.41	16854698	7397.25	15389576	5899.21	19912454	15689.7	14564205	193.187	21305462	253.099	6552025	173.029	9898401	132.914	10523332	143.32	11394758	1922.94	9221111	1229.92	14734071	121.842	18896784	133.808
13328	15562350	8937.36	9203641			13185	16549284	152.513	24865080	424.999	19584574	4230.85	17704116		5730.98	10809453	8975.94	15145807	6501.58	9481256	208.627	19444470	5107.53	5209839	2979.96	14074734	15860.8	15907901	154.998	39530552	6577.95	23938516	4789.16	38969576	5075.9	8622546	898.971	19133796	1487.98	19573468	1056.79	20068082	1042	17869922	1572.87	12044682	750.766	14913608	1170.84
6810.4	13569137	133.92	9621732			3599.34	25854820	2243.19	18365978	111.864	12065084	7655.43	12292961		2403.6	21536726	6840.94	14557291	7049.07	8944730	5248.79	11747844	6784.6	10875139	3709.76	16804394	14415	11562221	5488.22	19545604	9746.56	11757610	7768.4	31138062	2267.38	14817632	457.604	10415395	413.005	18885262	217.277	11115074	481.93	17621072	1252.84	16438293	1123.65	8423927	1493.66
1335.17	13207322	127.804	22001102			156.085	25927814	2859.46	11783532	3494.89	16003526	7995.35	10151680		6551.06	13508322	2513.21	23374484	168.499	20691306	4680.2	19939872	3853.3	9039303	141.096	18144986	132.639	8727782	6284.79	18558502	2222.83	26770996	3774.74	17731968	3211.48	10050605	529.544	10141262	623.332	7351171	1416.91	14488412	1759.1	8513638	1290.71	16915168	288.273	9145038	593.582
3651.26	21459508	6437.48	8801663			19053.6	20607516	3707.63	15315547	6520.87	10060647	220.854	9297570		218.398	9692194	754.988	20481506	4567.61	7379203	122.008	19871540	7448.64	10516056	232.363	21415504	149.082	18657426	7170.35	9235885	11627.2	41592716	6594.74	12565298	2856.58	11340995	1004.64	21399798	704.702	9850542	141.159	10109967	2811.64	14025307	100.143	5820216	552.012	13481426	642.238
275.687	12827916	458.415	6534871			5889.09	13016427	1819.62	28685518	4477.52	9885031	133.367	9263351		260.988	20984830	7424.24	8632928	4274.41	6815788	6494.2	13946438	7113.19	12531706	732.594	18639674	14686.4	12701024	6535.93	20868466	141.402	25385342	5211.12	14889347	2917.54	13012734	2075.31	10683695	406.989	19542992	548.927	10756305	5344.91	9384016	1523.45	8907403	617.817	9754610	980.223
7076.32	18794040	290.109	9415811			17528.8	17562846	5776.66	14469492	2855.17	12540854	6053.84	18994556		143.785	19796888	6444.72	12634363	1578.63	21083258	5571.24	32432680	157.413	18356482	3212.48	15988423	12530.5	13879046	9572.01	22277134	2766.28	12073815	4589.66	17087572	1274.15	14174245	1145.09	21223530	229.411	8981591	479.231	10669858	1249.85	10562854	1029.96	14258065	1024.6	17408418	664.441
8520.41	31200128	6189.14	17660058			13984.1	13613928	4098.83	11636424	4882.86	8879186	3805.77	20414914		424.965	22573668	198.63	23090426	4666.71	7218466	2045.83	19967354	7153.71	10179415	2888.35	14774707	123.831	7451910	11666.1	12401508	5827.27	12957347	186.254	21272976	5222.2	8894823	2959.58	26479714	2670.84	19030302	735.928	19608140	474.35	17223516	1551.23	11153274	352.318	8883448	364.918
9855.84	17169300	7130.69	8716789			290.479	25229346	168.173	24766822	2937.9	16704338	134.039	8561959		246.849	22451144	5424.99	25637426	153.366	21318492	5802.78	16175251	6068.01	15296369	224.948	20372306	10926.3	13356138	7791.83	9288483	167.17	26475350	5207.03	17840764	120.802	6529007	127.521	9353922	307.956	20314448	375.899	10270794	1280.73	10904168	1835.78	9904969	2101.97	17916052	1188.84
10919.7	13951567	136.75	8330921			18738.4	17754158	4494.34	18554006	399.938	15361976	258.964	21428652		6728.29	12241822	5580.23	18466232	6835.73	9428725	1578.35	44182752	3365.05	18236802	2928.33	9988653	149.738	7987710	177.019	19998400	361.777	12388773	5850.2	10880774	4998.31	8602778	1332.1	17654972	522.521	20242518	1574.06	16972252	5590.93	13029049	2040.78	9283526	110.227	9358965	995.568
978.492	13402858	9296.56	17057382			19871	16656894	1675.18	31810652	373.659	17243896	6306.16	13813931		298.435	21770430	7618.33	12919502	6176.31	9081180	5169.8	28581888	4463.84	12963354	4129.29	29338558	160.355	17016938	8112	9854872	14296.9	14150486	8132.51	32337208	2646.27	6566265	2332.34	20403580	684.267	9453613	124.957	9927719	4522.72	12560801	1645.45	9657850	308.129	18697176	805.938
7209.15	14728582	195.921	9793562			15868.4	15417354	124.737	26127436	149.446	16527044	5667.52	12660095		241.791	21142636	6900.39	15336197	4782.98	7259119	190.724	20611016	3801.17	19332134	3425.34	12380092	11847.5	12846804	8039.75	11134192	3119.71	25751756	6353.44	12130394	3280.51	8549174	118.439	9631017	117.835	9145789	1610.96	14749861	129.423	7862246	1132.51	8128963	2232.53	8692673	520.761
11888.8	13920228	181.38	19629502			10681.3	11831856	4770.08	15165838	2955.84	10593585	6945.12	16587841		6567.81	10318147	125.116	10586276	7603.19	17773858	2346.96	19724276	4554.7	14024191	3141.54	14072423	4466.94	11996623	14391	11175754	11167	12904017	3805.97	18628316	1262.31	7455122	1708.02	7085180	509.725	19074154	373.019	23891142	2976.17	13232919	577.656	16345718	109.691	9122577	660.622
10381.6	17498852	247.981	9138309			8501.01	25443808	3531.04	11726451	7476.88	13718993	7360.47	16783144		5431.71	12184042	4585.52	12137811	166.074	20262848	5811.01	15076296	7015.43	11641096	3313.68	9391588	11245.4	10979412	4154.06	10313813	7435.44	11870597	159	20340748	1450.11	12488877	224.758	8191487	2416.95	17600922	123.481	9151806	1213.73	17253938	1852.41	10266114	760.292	9216855	891.13
7928.52	16143007	7354.59	9981211			11885.6	20102884	4744.88	12396541	5465.03	12088597	357.474	20079008		5083.07	11390340	5214.24	11418401	5618.94	36106568	5354.78	10789064	215.479	19342280	3175.23	12396864	14387.6	9313417	8643.87	10775116	214.154	12692733	3757.26	23986930	605.429	16365351	2492.64	17094966	561.306	19869802	164.376	9906160	1197	16391332	1158.72	10068153	125.482	14052257	369.504
116.009	11215419	6622.44	11489666			320.323	27222620	5617.48	14310644	7377.52	10820229	5300.72	9738210		6642.04	13791232	230.907	21732256	4563.3	7942481	5758.74	13219878	2848.59	16488804	96.2351	7857520	16983.9	12225247	10598.5	23058400	18234.4	13940538	4538.35	18243672	1397.11	16173070	1049.88	21806988	654.945	17457520	175.454	23146520	4149	11660333	1213.26	8678517	1083.95	15320323	1001.39
4716.27	46454784	4976.88	19339712			402.669	27936858	148.547	24152822	8410.06	12463790	1504.3	19676888		8260.63	10831349	5739.69	18719158	7708.65	19196364	4862.96	13990193	921.245	23588924	119.401	8783540	7681.37	18402120	10217.5	10920017	15152.4	14586879	155.967	20698468	1797.31	6.44838e+06	2146.88	10684851	266.837	19435732	1844.14	16017603	2849.75	11200697	272.124	17227804	1075.21	12757225	1002.63
2089.15	35186256	11251	13617094			4327.31	25473724	4548.01	13120516	7075.53	8134599	6697.92	13274291		6029.41	11338494	106.189	24982126	4385.69	8316998	84.2231	20491026	3869.39	17280730	2818.68	17992284	14207.8	10854863	6203.55	19224302	9725.51	17623578	6570.8	13636291	1785.62	12328041	2444.02	19106870	796.139	19206096	157.358	11969844	1079.89	6205138	1352.02	15611732	1534.32	16054641	498.098
106.062	21443576	5485	9515411			11980.7	18256188	185.848	23879686	6506.25	8.07058e+06	208.877	21863768		258.475	21938998	5603.48	16044705	138.778	7706254	178.956	21713852	970.819	21631602	3222.05	16567109	111.696	16057401	151.631	20350984	10490.2	13660717	6097.86	14590217	2468.07	8507208	2278.18	17744982	511.099	19197090	1575.07	18168536	3197.78	11499200	2133.66	10813973	514.765	8153858	1662.3
5219.19	18600740	524.437	18751394			6098.86	12821379	4888.52	18331142	2841.57	17201494	3204.92	17011250		3707.97	21277378	77.8857	26140060	1582.23	18100402	1059.86	20621012	6818.4	11258875	121.786	7974895	241.396	17465460	12626.1	12572210	13848.6	14042396	5548.1	18240142	2160.66	13596486	974.15	18686600	1840.21	11781369	2397.23	17817610	1213.46	8103763	1824.98	11327848	1653.47	18628134	601.515
10822.7	13130287	257.859	8799716			16753.3	14955052	3874.2	11114417	4902.22	9454198	6869.12	11826237		256.229	20502752	368.3	21219552	4413.98	8298062	164.169	20072568	5661.38	11534062	135.449	8801618	4900.7	16439340	12891.8	11405597	153.19	11666445	9008.22	30642348	1893.72	8452262	1796.84	19497834	125.071	15550350	189.891	24871450	3874.02	12485649	306.454	8.38523e+06	832.315	14917080	203.463
1882.12	12653803	6105.96	9306525			10725.5	24539938	4496.21	12971457	5356.62	9238394	3291.29	17049616		6430.36	14747317	6079.87	13260588	165.591	18252684	4276.65	9235176	6662.1	16806026	127.207	18101756	2209.27	21275928	13205.1	11949776	7366.37	23579592	233.635	21463908	3693.16	7247872	2630.74	23471490	375.114	19409664	126.237	11075191	2053.91	13197268	3495.05	25387992	1254.75	8824465	1099.62
138.223	27810666	5211.28	9068433			19003.2	13715216	3438.29	11197796	7770.57	11039475	208.451	20140296		258.257	21531628	6512.07	14973576	118.555	9837658	1606.63	25047260	5345.68	11139676	3937.01	13148043	4644.88	26342280	1672.22	9855782	17146.1	17516256	2895.62	19986122	1367.53	16797284	1329.47	15470416	144.803	18483620	922.2	19354892	727.815	16794994	1229.97	19668924	2576.93	8965474	235.932
118.924	27568852	5296.27	9112044			11469.3	12412763	2540.96	10569546	3361.88	12710016	238.449	18966682		6389.98	10398146	1106.11	23537312	14380.2	11300731	6558.18	13028502	5865.13	12468276	3687.87	12742285	5533.99	8894262	8688.69	11383425	6701.99	23326020	316.925	9389225	1829.72	8707915	2026.22	17483556	555.9	8880101	1521.73	11966991	863.063	16994276	1231.65	8001270	1387.89	9239915	652.259
13940.2	14788957	6518.35	12073975			18259.2	16183147	3513.81	10698435	5998.23	26867222	3820.83	16191875		3748.59	21418254	6842.56	13809734	1860.56	10385852	134.197	44717188	2520.99	20059488	4077.73	12560714	10552.8	11806947	5377.23	11113528	12451.6	10484303	165.582	20547726	1325.52	15324760	3115.27	14484909	408.473	7.26415e+06	1439.52	19239542	1094.73	12767906	1451.85	10329710	1578.68	17026038	1234.2
151.817	12116968	8196.85	9541174			7533.08	11954993	3153.47	11031642	7099.61	10213159	571.139	19098608		7215.14	12292213	4732.07	10342920	12715.4	11100261	4219.59	18413076	5447.18	12219945	219.446	19969632	149.324	17634084	1390.58	9672168	15871.6	18609894	6123.16	12285517	2531.89	7901507	341.132	9016408	1988.75	11585266	192.405	23963732	1632.5	10685160	1278.15	8714474	1093.08	17280360	1185.92
11437.4	13084130	9458.17	11204205			13821.8	16003419	289.796	20955598	4118.77	15227598	136.324	20679898		6009.23	14567518	7143.73	17910022	5420.86	9779844	6088.76	33562420	5379.68	9615312	2875.88	20512164	144.294	17288220	8707.37	10345602	16408.4	15621158	452.925	18509510	2202.02	13923603	1300.05	20609814	496.567	9317623	151.194	10901068	2124.2	13295401	1366.44	17552264	756.867	9851113	1758.18
10777.2	13813706	168.796	20945240			8311.27	22901150	4991.26	17516608	4037.89	10634633	2407.33	21210470		2132.29	21032446	2586.45	10455819	175.632	20267344	3008.98	10193581	2514.04	9542784	2767.88	8165214	10433.4	12635920	12151.9	11474595	15128.5	18785982	195.887	10360324	2020.6	12269954	956.985	10007753	136.624	18550910	692.592	19384046	1327.05	16304331	2629.12	12190388	921.243	17096944	942.223
1472.59	12109591	157.333	9556090			16740.6	17093144	3563.46	10930224	4033.86	17688294	4183.63	15057045		3930.13	22616032	5183.72	25668984	5039.42	9454502	3020.06	19947996	6848.21	17588166	2447.74	8365261	562.785	8737254	185.99	20976228	16899.2	19662600	167.319	10249193	1363.29	16211286	1013.76	21391484	118.392	15716640	914.035	19098120	552.982	17266056	1342.34	8621864	374.852	18698994	1507.5
7341.58	13134676	9039.96	13108414			10172	12517417	2206.37	23080140	6924.48	21432586	3321.74	15673319		5428.17	11317734	147.818	11172031	4760.73	8626515	2914.83	10651957	2560.9	8895437	2538.69	7618749	10497.3	10988500	176.127	20597538	17834.5	16166794	4872.71	36710976	1883.46	12953645	2253.07	20166466	2792.62	10759158	647.257	11017381	544.126	14592578	920.126	16317768	1256.67	13470689	485.867
15616	11492976	128.775	16301909			9761.76	19495654	4948.6	12020573	4768.61	7360245	1593.17	19110788		6749.28	11964962	5621.98	12728622	11114.3	9639074	6335.05	15036689	263.664	9882797	2388.81	8810862	10189.8	10279450	10711.2	10180814	12547.8	13902217	135.672	19994296	2260.7	10618011	998.495	14755704	533.67	17733378	1057.4	22116702	3555.38	14396777	1516.92	8363111	820.526	18102350	408.991
179.899	27739818	399.389	21245230			15533.3	13288730	2825.29	22769862	9347.11	11148914	3218.36	17737168		6713.38	11204864	121.942	10677443	273.863	16926920	185.966	19381954	4628.57	11429955	4565.25	9688363	10206.2	10949222	10176.1	9751136	139.995	24598556	3414.8	15947015	1671.64	15508281	1600.33	20175276	2270.86	19719924	2094.72	11159305	1874.08	9495161	1808.12	20412822	948.691	10728732	1206.38
5909.39	13731595	6791.11	10173579			203.329	28026876	5430.81	12664684	3116.47	13115429	5458.64	19707074		271.12	21533602	4484.03	15318713	1035.07	19769010	100.596	21149520	2984.35	20837570	121.299	16968220	11864.8	14213864	10631.8	10339115	6164.07	22756248	8087.52	17663266	1904.65	8.18996e+06	1207.13	19522102	2321.95	19279216	483.915	21599994	1247.84	16974298	322.392	8285818	1680.73	19918740	1238.46
7365.73	14021844	5825.56	9096285			8745.72	21221426	4564.76	13465876	7391.77	9741729	828.543	20621412		2425.48	21880216	261.586	20569396	2030.67	20122264	5354.41	14116545	2505.17	9548861	156.366	17881552	7647.5	7711214	10991.1	10899980	16837.2	18533142	5276.56	35750628	1844.27	7914536	2590.08	20722180	1869.63	18890406	388.126	23514288	1311.95	14965665	1453.63	9032345	1005.54	9080275	1047.76
5624.06	14625715	6331.95	13077078			17689.9	15921678	5906.08	14421835	7786.93	9791914	1095.99	19889988		2316.62	20963550	1283.96	17740238	12979.1	10803781	189.941	21391586	4176.74	18529738	4003.27	10955615	6353.03	8019885	14342	12979642	13553.4	12720975	5922.29	16266184	2474.02	9266242	964.691	22100824	2410.84	18273890	174.559	11477420	765.011	16531036	1244.3	8155156	128.596	15549251	1309.87
5491.44	14123692	6030.91	12840594			5974.67	9550220	2942.61	11206331	323.903	19366314	139.039	19451356		223.624	19514406	2708.99	23047060	195.757	9107442	423.654	20920238	4120.82	17612906	2539.78	8007092	7882.28	11430014	266.921	11345868	323.25	26222518	6346.11	11182220	2289.15	8957192	142.989	10144283	4200.87	9309582	680.863	21010718	536.904	6983462	167.071	20634932	727.46	15872680	1031.21
6660.84	13134073	5518.17	12501530			514.52	11537013	2301.07	23784530	151.898	14431230	129.611	19380002		3406.05	17271830	1851.33	20398786	9526.17	11833764	188.317	21658474	119.461	6474572	3299.16	13464685	5936.99	7045785	10051.1	11358161	14595.7	20288518	2327.96	24682596	2843.47	9924187	788.517	21121406	124.696	8555662	1827.06	11540483	1947.78	6080011	1141.16	10678084	1634.91	9056880	309.564
189.118	12624452	6514.87	7876823			14599.8	17571684	327.959	21465726	1937.31	8402155	2262.02	18937128		149.873	20466162	4240.26	22981518	9128.09	14138365	484.803	20205332	4720.38	17400978	1474.28	8772268	14204.5	10645294	200.517	20857420	11723.8	12020805	7345.14	11347472	1868.09	14995728	2238.61	17752064	3018.8	9504928	670.466	9390982	1228.74	14961017	836.362	9424288	1361.1	15851600	364.626
13786.7	14763747	2494.85	14950114			6457.66	12780429	3548.32	10442542	232.824	20423758	3544.92	16922300		4212.51	41160748	6997.02	13197191	1517	21489610	4463.48	48916184	5392.21	10452369	999.104	16050633	9999.03	17428928	2239.43	10117764	181.825	12206352	4148.76	9933048	998.302	15181901	1088.7	9020474	141.341	20246386	383.528	9020063	2638.81	7649190	289.224	18214138	1045.68	10729581	781.539
2950.27	26556384	1918.91	7396098			143.229	22326214	159.398	23152834	6270.07	26121290	1352.19	19607448		237.792	19265588	574.923	20465284	12932.6	14463094	1729.83	19617130	5853.69	12470958	158.409	18714518	11749.6	18278482	9659.64	11462340	5963.93	25069152	3583.94	20865810	238.612	16758557	1140.13	22635430	144.25	19056244	214.098	9603563	2606.93	11756730	571.579	9168124	736.24	15195168	780.155
149.221	28409696	3337.09	15092992			649.506	24049034	5399.14	12916311	143.493	19460792	4811.8	19394232		456.515	10211677	165.706	22286788	7755.65	10691122	97.5683	21695166	2588.43	9060874	1400.06	9587357	1162.41	17964502	15234.3	11798787	16904.2	13135139	6549.13	17078568	114.872	6721543	2508.74	20152758	117.708	9061600	140.544	10038515	808.722	5460864	1356.05	12345513	2183.08	11574498	2373.19
10297.5	11712576	133.794	18287958			16179.1	15521867	4341.59	11316707	5296.67	7140733	4173.14	19052564		2707.79	10312727	8255.09	13553411	149.103	8590662	208.725	19414232	5399.53	10234587	4386.6	11166123	163.388	7797716	10130.6	12319146	123.964	24926706	2543.81	8904932	1945.2	16654004	4137.72	20734620	1625.87	10547432	555.889	9677840	642.853	7116813	889.998	18271638	2617.69	10190593	798.477
190.154	28239652	4447.79	5697207			14611.1	13384523	2696.05	22245850	135.297	16937854	7791.6	17397992		5426.12	17361854	1384.42	11546578	4479.35	9958751	1393.82	11198508	4023.93	21547240	4414.67	10431576	15413	10888684	11468.6	15825484	3331.13	24199028	4728.68	15494546	142.498	7808770	139.263	10396627	110.669	8804006	1086.85	20650270	1681.84	7478161	701.926	9374348	748.321	8588776	1677.6
174.155	12553925	4452.46	4829668			1286.57	23799004	5165.94	10311393	4037.34	15750005	5690.65	16916844		195.035	7892123	7537.34	12214030	7572.62	9416873	6120.07	12982279	5027.28	10908738	4386.64	8924626	2929.94	14902960	201.417	10503316	4395.36	24592106	6090.05	12718690	329.379	14844745	157.093	10299926	2066.25	8114790	4024	11096414	130.283	6488330	1115.38	20003680	1073.49	19252586	1775.55
191.161	13112071	5991.33	7777448			16497.7	15956209	4234.18	13324715	3622.53	14738680	173.709	20813948		305.215	19741226	2607.53	10896801	10226	13086504	151.819	21104810	5402.42	11000972	2695.61	7390009	128.425	7642338	162.123	9788950	10577.2	11215765	7669.7	15340831	1561.87	13662963	4104.85	16507376	1363.66	10542396	3321.06	11674888	1836.04	14732991	782.202	9737814	584.536	14329158	2471.05
8265.96	10648893	5914.75	9841564			5588.75	24529854	4465.67	13789435	4105.2	11895087	3906.46	19878246		2425.9	9646879	205.528	24506574	10863	12031431	348.975	20309192	108.633	18202512	105.59	14492496	174.032	18140256	272.466	9712673	12807.3	14092233	7190.54	14828200	396.368	6671293	931.009	9825169	115.223	8433218	967.995	20486116	1739.48	7.37397e+06	1850.94	10354234	124.373	8959623	639.664
14561	15529505	2179.79	5171381			606.234	25489188	3972.44	10779383	4168.24	6403440	3050.66	19870776		4042.19	19557254	6819.31	13559493	15897.5	12261982	178.301	21545086	4238.99	9366286	2443.47	9817412	7823.72	14467627	6121.76	21439676	17499.1	12183985	6030.79	16686842	256.071	5948313	117.768	9679549	140.921	20054490	776.676	9080670	1606.87	12897204	892.325	8801556	1346.49	10374298	1689.68
12712.8	14619959	10559.1	10918076			13961.3	18241152	126.705	20532712	3829.55	15055339	539.563	8595320		1055.53	19747194	5391.56	17872230	833.909	18464266	283.084	20599594	7373.08	11660704	3190.04	11800342	153.589	15641544	163.691	19910852	10287.1	11826652	6013.24	19389382	419.6	16516636	3493.98	14966594	1040.37	8095760	198.851	19233142	499.694	7114490	236.2	9104947	580.192	9090881	538.224
139.737	21506994	7480.09	9685547			5824.54	25597296	212.05	23040654	137.208	17714044	6965.69	12391677		222.142	9241804	3713.19	22420368	2498.55	20349778	242.34	22901586	2993.38	9934561	270.464	9451872	11823.5	12102097	7122.82	17230858	14107.7	14295533	2647.92	9131184	125.272	5853369	627.215	15783909	1152.1	15236690	642.26	8864612	1205.97	7.02735e+06	425.016	18355624	1176.14	20332964	1135.4
14212.4	15934092	106.052	13949091			3995.95	23130416	1165.5	9874997	135.715	18371362	7700.95	11669219		926.132	19425494	7643.39	12277040	11133.4	9855305	5070.07	14130143	4374.32	9640372	3050.29	10751722	173.233	18097080	12567.9	12572701	4095.57	23040046	6705.37	10504396	100.331	7198387	153.232	10556076	59.443	16823332	330.023	10312380	4085.91	10425763	2684.63	10966631	2426.92	14541064	1660.54
131.357	28245668	8482.24	32019490			12048.4	11632314	5343.83	11821029	2535.14	8218503	7335.72	18456770		224.912	8.11115e+06	195.621	12395833	1232.81	21547514	4230.85	41405788	4482.99	20127656	2635.9	6882721	3246.97	17457414	169.365	20446902	280.974	25285240	7641.59	13384444	271.498	16777580	158.444	10514978	267.047	20837504	1837.78	14398453	149.833	16074487	759.164	9116150	2837.35	10159168	434.389
9362.95	13795421	1965.77	43135996			2581.65	9121106	2153.33	10116666	1492.04	18240476	189.972	20215262		396.453	20827064	4937.75	12367040	6455.04	14843239	281.008	20923348	4488.81	16797286	138.433	13847927	12874.7	8986803	6855.2	17475640	201.229	11070831	5838.18	17324024	2421.09	12958178	2607.08	11855952	160.572	21018810	1172.89	11947864	1461.73	15237582	683.448	9602356	1083.8	9521683	736.218
232.936	12542659	8197.39	18838220			5983.62	23539610	125.494	11664960	121.304	18746036	7578.06	12602303		277.89	9070080	2362.96	21748638	129.654	8022908	3559.32	21539404	4008.19	11309355	3338.1	7698414	303.256	18205744	12566.1	10895200	11390	11705845	328.966	9799593	1781.71	23394308	1073.78	22658016	126.274	8227254	1922.27	15282531	880.678	6343561	726.741	9643009	580.531	19388570	927.286
419.449	13090972	131.549	12986444			333.012	25068210	4344.75	12637993	111.1	7254913	6727.53	11988185		3658.54	17153604	4100.76	9661663	4148.57	14032866	619.806	9192500	690.099	20778772	2871.54	6894771	11994.5	12149577	6285.95	19466334	16114.4	13468277	4852.54	15722205	2519.13	6571383	1446.05	18838724	127.647	9065644	1054.2	14918451	434.511	15264228	102.336	22720822	1585.8	9811633	861.682
200.935	27220018	139.727	17287734			11862.2	13615095	5006.24	16987552	115.052	18822986	178.32	21984420		3017.64	19425886	168.996	11789082	3105.72	14772429	220.772	21668456	606.051	9279666	95.7093	11964636	5828.27	6482356	5456.1	19300326	11081.5	17755692	2268.44	8396858	3101.98	13173394	1321.49	8806863	139.65	9625640	580.939	11697862	2106.75	11378882	1026.91	8452775	1381.19	17007828	428.022
11280.5	13751942	2825.32	7483438			12858.4	13955041	3413.82	10837252	1962.95	6428986	176.04	21607436		543.312	19539070	3756.19	8724088	196.022	19618204	5489.53	15247464	3634.01	20433720	2772.24	10838072	9126.54	15181742	3832.89	20229514	288.548	11707010	6134.71	17586568	91.2609	6514716	1215.11	17320314	445.233	18622488	135.912	22978954	5794.81	12458262	574.439	10590551	465.158	9523118	831.3
11275.3	19994744	158.518	18044444			8174.22	24863734	2265.75	23104942	4077.6	16382199	3986.52	19214078		375.107	9908104	1912.84	21243254	2587.61	17729598	195.636	21296964	569.42	9545756	4341.52	13337219	9259.5	8788357	10452	15263008	9012.03	12052828	4264.37	14222760	4653.09	12995158	918.971	21274214	755.382	10838125	476.747	21337856	4410.82	14064664	81.6442	19726348	1377.23	9585241	822.363
13205.2	15422328	2721.13	17533818			15127.7	15708862	4923.06	17435918	197.842	18940252	1448.11	19658072		797.395	10025859	4965.09	11941981	4103.73	14761666	3390.6	19967752	141.832	20067058	1421.07	5971897	9229.91	12311539	9583.79	14415241	11225.9	12395120	7607.04	12292510	1820.03	14002983	1253.06	19356518	153.046	21335602	1549.16	19614814	156.717	9391898	799.102	10341042	1377.31	9400070	956.572
546.972	11855232	92.775	6062831			7061.26	22596490	4419.26	15868511	227.792	19619500	8405.09	25113798		238.619	17541384	6091.23	15406732	6773.23	24786476	1229.96	10491145	3729.97	18952588	4063.79	9120307	8253.78	13875697	8797.55	16480956	298.09	25548640	6078.58	15805386	3546.45	11725116	295.481	27814638	214.414	19950800	2962.81	17044490	170.809	19033514	1487.09	10684602	595.724	9929631	1036.63
6993.52	14875901	258.151	19302646			223.334	25527376	2737.33	9439339	180.293	21729248	152.891	21339210		3275.31	20887822	6736.79	14982583	5687.32	7892585	3601.81	42399548	2168.38	15822282	4198.23	14391198	5919.93	11186652	10428.2	16862878	12836.1	12309030	2225.66	15380741	1025.17	16671313	150.191	9331680	379.839	21327104	492.827	10679294	2082.56	14806726	189.009	22669774	1432.87	11274965	1591.54
13860	17193146	2097.73	17343312			16501.9	15393536	2597.22	17202862	163.134	19117964	2469.64	20814376		4904.72	17868884	2964.13	21166594	4711.37	9493467	3990.77	18430570	7158.97	14746379	4520.65	12787603	147.74	7353660	5537.32	17886344	3152.35	9922076	5756.61	15725415	714.443	17536580	2411.86	10792889	980.725	19460086	3764.09	10819210	2566.02	9080319	187.094	22634956	114.651	8796071	118.75
203.718	21846478	5831.16	20917380			13334.4	18242534	3706.65	18678014	4647.69	11507844	3265.63	19641696		5781.31	10326467	2682.31	10824131	1417.28	18497532	194.522	20902236	974.782	20304618	4523.03	9064327	10699.6	11369176	10688.8	13441765	11444	11935000	156.304	22070348	3087.03	10595839	3853.54	15920066	946.429	11067477	2387.68	20479070	4243.42	9015578	647.255	19694766	1346.04	17012656	136.43
6309.37	13807195	6818.4	9695447			3360.1	23695126	124.337	11680859	794.971	15883852	2676.44	10668025		983.23	9978910	4829.13	13611734	5358.5	12938609	4557.8	10864860	124.971	20111626	117.699	20887654	175.104	17365252	9047.45	12229454	6673.9	14971548	4760.2	18742614	863.992	5480875	2799.59	18702400	161.883	14169264	125.36	23270964	1463.14	14830276	528.393	8798958	381.712	9325601	121.47
136.26	58349020	104.046	9590370			830.127	24963860	3666.51	8296444	124.944	20300350	452.244	21834302		612.734	16803288	5282.81	12163186	158.64	18739504	192.246	21614868	6627.56	12925313	125.998	21302900	9837.52	9686833	4507.99	15916029	13985.1	18804656	6094.97	13327488	146.996	17049694	2592.2	30685672	832.112	13726881	2143.93	18390338	134.696	6712028	1226.61	20487906	2184.37	10996380	904.49
126.624	25600566	5169.68	11404520			1469.89	26502656	3026.88	10641164	4970.37	12644465	1206.62	9321734		6969.95	11763695	7980.06	37524968	6184.59	6847483	4265.78	10607284	4750.52	10747672	177.291	16376818	135.35	15331294	12826.6	13958525	16165.9	20407038	1310.33	20228606	837.742	9633316	1142.57	20150512	277.99	19396608	373.975	10103066	1781.93	9039009	165.963	21688282	663.365	7556152	588.947
8261.41	14822071	5461.15	10347507			12786.9	13667764	4143.86	31375034	7250.28	9139403	4440.7	9584952		4098.11	18720242	5221.37	16788370	5402.1	6280253	4784.82	11899776	4982.12	31790598	9214.23	14757351	115.924	13947399	7367.13	21479068	272.098	11383551	190.541	9636559	517.233	6254065	2173.36	18116228	1228.22	14722354	1582.9	16906800	2091.7	5369260	1292.01	18972116	791.782	9159740	3411.34
11292.6	15585628	667.638	20774750			395.989	23767780	2257.96	22787844	7087.99	9561442	436.311	20673278		6013.52	15651732	6456.98	14298552	156.316	18385148	1302.17	11346343	2884.82	9491721	3922.95	15730523	98.6732	13965132	10002.1	16613831	8202.4	11766861	5064.83	14630287	171.445	7.2864e+06	819.835	21523530	1256.54	9426108	191.273	11642132	1982.46	9503141	639.308	21884876	193.6	22145484	1630.29
9415.27	23940384	2698.39	16039372			8500.03	10793650	3398.59	28285974	977.881	8181341	2237.53	20274634		1106.57	19528534	5655.24	11704992	232.225	20104094	243.933	21963936	5110.79	10333175	7975.1	16103226	8100.77	13317574	8452.47	10147027	2043.52	10471091	6990.51	15054674	988.065	7184303	583.192	22433538	133.369	9579530	1281.07	12881914	4885.97	12785666	3480.13	11839664	4978.32	13522569	118.803
5659.42	14092961	160.262	21267190			10867.9	21591414	6224.2	14299905	9130.46	9664917	1885.88	9785314		6154.4	10597404	2163.05	10776352	194.136	17985926	4979.4	13241028	247.672	21609262	4327.61	14497538	6626.09	8196202	567.893	23002322	17528.5	13898654	111.617	21652568	507.082	7156760	166.2	20904352	317.053	20519084	391.76	10174618	1611.9	16740803	3173.75	11493283	1783.67	20864720	1094.86
14871.1	15904380	4754.54	10100738			14066	14438053	5184.04	19309964	9462.82	12517432	9531.7	10944179		3982.87	19157164	7565.17	12287355	5927.13	34124340	4013.97	10610046	5266.8	13400931	5367.2	20159390	342.579	14184932	6398.44	6233057	209.554	24980304	5278.4	15383992	856.231	7467300	1738.09	21878220	112.469	16020744	2136.67	19512810	1139.18	15084734	979.815	21739676	1436.24	10478114	1012.08
13501	22378344	7564.58	9653326			387.213	21982892	4918.62	10644985	9932.39	12503999	2108.99	19554074		176.582	22854096	2426.44	19499252	3565.6	20378214	164.538	20632018	4936.09	17642188	5239.17	14387238	14589.9	11537828	5652.44	9320932	15098.8	13738743	5907.76	15254377	1718.16	10866404	1107.3	21938102	989.082	13140320	811.272	21824382	6683.76	14266212	992.268	13671236	1651.4	9679700	751.557
182.504	29710688	170.636	16476064			4790.08	24564694	3144.87	11511959	1275.92	8227338	158.383	21121794		5118.45	10378777	197.556	24114454	274.532	17205124	145.135	22695046	1329.08	20610184	4137.15	16822378	6340.32	6429581	4629.06	12996013	252.683	10961703	2600.69	9262951	1907.04	22434900	130.749	9714905	1767.99	8653208	113.809	10651767	5175.44	12241198	1628.08	18677652	2228.61	17462612	2582.67
1898.59	29624796	10911.6	12970279			8507.78	18001612	1428.71	9460812	5527.04	18173624	137.919	23535050		4060.18	16635151	4362.7	11831893	5270.72	21425752	4343.17	15710309	4752.35	20125570	125.291	22298232	108.736	15434124	1511.47	17456138	220.713	24500264	4443.79	17557818	708.564	11904359	3775.33	16993388	357.072	17167484	1570.04	19380366	159.863	15113384	4497.04	13844135	1189.81	9571774	1621.4
6321.97	25597394	160.892	10203542			16022.7	10378791	165.009	11564929	143.861	17977108	4446.3	9672051		766.317	9419735	2149.78	21907312	8079.23	13138150	372.781	19336104	3588.57	20266150	188.444	21194602	7114.04	7992900	2576.49	7805350	11128	17367116	1050.48	20240164	2158.89	9518464	357.239	18704038	1756.43	14089117	1472.39	21088074	3981.07	14363121	2347.43	13594377	668.287	8.09739e+06	939.01
196.767	61056772	11292.9	12161554			4091.08	10128295	3749.9	8850449	4579.5	17611810	152.398	22232648		241.675	20868764	173.698	22792472	7148.4	9623292	358.049	20243202	197.846	20973180	4622.07	18853464	10018.7	8118314	4603.95	6.90216e+06	1404.67	25043574	3886.76	16270611	499.988	7347471	636.842	21988826	844.338	18996394	1042.33	10274690	2785.63	12708779	1044.04	16165888	2471.46	13233917	585.409
2868.86	28567338	4312.59	7358488			13238.4	18147058	3866.05	9758007	7911.97	8922974	3264.45	19241044		4348.56	17386108	2041.11	21939300	4007.38	14534785	1611.72	20365730	7172.43	12661454	6459.43	18309872	11150.4	9481022	7813.9	10698287	228.842	11268362	2693.41	19186470	2220.65	16506478	158.565	9779554	444.848	19295466	123.757	10528849	4942.35	12617111	1102.82	9219384	1614.04	18419324	2352.58
4846.62	13379295	2267.25	16779796			3879.01	24933832	4988.66	12258160	7335.88	9270780	8438.14	10758259		829.785	9336919	6783.32	16575164	333.813	19030104	2940.34	9622092	440.524	20073380	2430.6	22112566	172.385	18628188	5262.48	13535771	2088.48	10483970	7524.47	29139446	392.033	11172226	175.769	9999295	2363.17	17930242	1504.62	15729964	2911.18	7783370	1127	13586828	4092.42	10019516	766.855
11869.5	13651568	5028.91	16852618			10091.7	12273976	4995.84	12307988	276.198	21012602	10099.8	10895189		4061.14	18767068	3460.01	19695062	5339.19	17702172	2914.03	18817858	4780.15	19600380	9251.05	16235795	13717.1	8866406	3993.78	14866754	16133.1	13068973	150.486	21431264	1269.81	13519391	5523.48	12789572	238.07	19442396	2587.96	20634616	90.3407	7797824	344.574	19392868	287.594	9009831	677.518
12006.2	21205020	1328.7	22033186			3730.91	12269531	1374.78	23685422	5700.27	8849133	164.626	21500850		6137.34	15066344	7998.69	13094818	3488.9	8363484	3111.99	9407373	6220.26	23245868	4965.13	11358860	1390.31	22410992	7268.46	10655777	529.294	24326132	2101.04	8338157	2058.24	9971674	628.289	19267310	4661.81	12857221	1665.8	14219690	115.709	8728719	1463.83	10006254	1172.41	9857042	787.185
6489.57	12699694	3887.85	16102273			10262.9	11698813	3369.23	20623292	4030.51	16516179	5150.61	16411028		5072.48	10506093	7821.6	13381098	3070.51	7958642	2183.41	19600330	2773.42	21614850	8373.49	10337314	8059.71	18519262	880.538	13128274	15684.9	12243726	2521.84	9005631	613.717	7792817	1488.03	20289002	826.808	9690047	3681.82	14614858	1064.18	16277133	780.099	21511848	1581.18	25341950	2914
921.495	11850088	196.914	21394490			9718.42	18564182	5831.99	14611037	6472.38	8427041	2153.06	10089915		245.182	8886118	3915.17	11747665	4863.63	14306892	1531.99	18986290	1947.82	10238368	5358.56	11029311	10479.6	8575565	5161.65	12305244	324.973	11382223	6337.38	14263259	1526.04	8.05191e+06	2353.11	13440303	1776.22	12577852	297.291	10449549	1127.18	15510350	221.592	21095668	95.4233	8547506	548.944
715.272	27419438	8719.75	18617564			434.401	25881572	2885.78	8233065	5351.82	17460268	433.782	10073834		7317.23	14763723	6247.08	12416832	163.681	17974960	2923.2	17625220	2873.24	9492650	4821.1	11329932	2695.33	18489312	7866.86	13886269	13113.1	12228908	191.496	22234048	1758.73	10648753	2979.09	10953659	122.692	8597040	134.103	11204914	2405.35	14224338	618.719	20890904	4620.36	11461335	1369.47
175.393	30427100	6225.47	8566073			14734.1	10697452	1639.36	23728920	6038.16	8484618	8565.19	16449775		4045.69	9073374	5412.61	22470256	9433.78	12020951	4474.89	16641585	7293.23	14367465	84.4941	21824700	2521.72	16315714	141.067	19721636	12376.5	13881678	3978.26	9864909	138.764	7990279	242.888	10327891	912.82	17193750	183.045	23438870	261.709	20066970	148.589	20959120	2684.19	12384831	2199.43
7907.68	38240216	264.497	24348506			164.055	20968078	4134.32	26019578	3274.61	20135672	1296.31	8858432		1970.27	10173804	189.575	22474944	106.583	7323955	216.5	20221834	1598.13	11080706	154.555	22344342	143.595	18750628	1293.15	7005152	8670.2	11242343	6312.97	14593896	1959.28	9416417	758.205	22086604	986.782	10177878	254.115	10911070	1575.71	13830985	2604.47	14170229	1887.67	12527955	2274.45
399.801	14251170	144.019	18465888			4106.41	11889156	347.169	22481536	2641.45	8509170	140.894	9300666		4680.98	16401632	3076.25	34305264	153.8	16826942	1764.47	19189158	4793.2	9446365	4414.03	13737776	8659.99	14876839	120.522	18984956	154.687	25383454	3470.19	13185860	3296.93	11789741	1532.72	10753240	2383.56	10081729	268.823	11853582	246.09	16059253	158.843	21132380	2666.27	12029924	747.036
9141.72	13763379	159.786	18247780			13128.8	12220991	159.975	17497684	3957.06	8517085	795.635	20697566		2487.77	10051410	317.319	24136448	5291.36	10701817	490.414	20321800	2879.36	14961136	8197.16	14717613	3056.71	17696934	8685.27	13010924	16487.9	12854793	6021.95	12823568	2187.44	20709112	1262.92	16249218	1951.58	14824353	106.425	24302776	303.431	19454376	2409.95	16712554	770.277	19892258	1782.51
6658	25694412	693.466	10519614			230.754	11908814	5572.18	17194270	4686.06	16124874	692.682	9814671		3800.23	11281091	357.116	19990538	6076.65	8338289	4632.75	15273280	5805.02	24130364	94.2798	20248804	13587.4	9246095	5954.31	17785734	2970.89	25328094	2153.48	20440332	1565.39	14567272	2670.81	13467725	301.257	19923608	597.117	10926249	449.94	8593888	374.781	21446404	262.101	11241755	127.893
6216.74	27868724	6795.65	9237832			13471.1	16815066	5397.88	13418369	4978.71	8644263	129.646	9849016		4514.71	19933968	4932.21	11616883	7075.34	13800565	3954.01	9838690	5654.36	13917445	5214.36	11692284	12315.1	13217033	8025.41	11381954	7132.22	21443854	4713.58	9935811	1942.89	11183614	2153.25	14111138	817.768	16853324	220.931	11171725	1939.44	13569270	1600.33	11066469	845.349	19012174	750.867
7005.64	13065646	3240.01	9122853			6376.52	21976724	5551.26	12474411	3072.37	17341358	568.859	21329526		5863	14484563	1703.9	23594196	402.083	7061644	5053.53	14368198	4041.61	13353135	1143.56	8642706	468.774	8169604	5980.63	14463218	454.352	11790529	5329.42	14737510	1274.23	15011382	978.125	10418787	2249.06	9830006	394.649	23246550	546.879	19610428	301.695	9759639	1606.69	10215781	570.091
6003.34	14448261	152.423	19129384			242.037	25875000	3336.17	7383436	2755.51	9809868	6030.16	18333560		5599.72	12518196	6066.91	11518582	3423.81	7718927	1660.82	9298160	3233.2	20824042	9265.97	13614808	12287.6	13805876	5961.43	17998962	155.698	24570388	148.507	20562132	739.527	13671408	243.041	22174694	2317.61	13367820	2567.93	17477138	1153.23	13937941	346.244	21072566	234.705	10290916	1421.65
195.519	30090678	3699	10702678			14200.1	13954082	3641.76	8431629	2903.56	12421600	120.797	10164787		3709.63	16778238	4736.82	9574948	121.921	7449003	205.328	19322600	184.563	20034000	4192.46	24025116	14087.9	12684608	4386.55	7542034	16345.8	13198277	8247.77	13618060	141.147	8154267	218.897	23223722	2031.65	16365264	303.958	9805361	683.354	18638980	1395.95	8602242	841.473	8282994	951.706
5202.57	12831141	10243.7	15748454			13356	20951542	3905.2	15701003	3775.69	20596360	9047.86	10839438		408.119	18559078	114.782	19108548	9824.61	9495804	1510.87	10132434	177.034	9647853	3986.63	13066712	7827.28	16158393	132.349	7.6282e+06	7756.49	11386282	199.063	21581274	1404.82	7840184	3759.48	15723715	1541.21	10756317	1892.32	19633474	249.018	20283704	794.126	20542464	1919.57	15740559	144.238
5064.34	11670172	137.06	18786324			5272.1	23420912	4611.73	12497854	4885.22	18358172	123.233	9519077		4190.9	14141195	6071.06	12501525	9003.08	11062220	3134.08	10785986	4751.63	20038640	5951.55	11268265	9654.89	9900792	5753.58	10959029	13152.3	17232228	218.061	19794922	2867.6	10154452	170.55	21663148	1817.44	16251033	2407.11	17468680	2000.17	15191897	1738.26	18109084	810.283	21240870	907.208
3850.25	24117808	2181.76	17157450			211.224	21995368	4758.31	13727370	7663.73	14905776	4170.27	9695302		2347.35	18466210	5166.01	11147795	2861.67	7700444	2385.05	18963116	6618.83	13260337	4534.14	10268587	173.621	18993466	4802.41	14501467	16214	11601497	6621.62	11331535	1294.02	14898398	2540.34	13638502	974.852	9753609	1548.11	19552528	743.216	16978358	4986.14	13516253	1646.87	9456239	189.475
479.522	28154180	7041.55	11405568			7946.76	10798251	1903.05	8804509	4957.23	18804528	6605.17	18285210		3043.3	15702638	5962.74	13904962	189.689	18906530	747.929	19106538	2388.79	19707782	2978.36	10446199	5763.72	7894117	8013.33	11695854	8959.13	11424495	7267.67	15584008	2800.86	10055311	2925.34	15334662	1851.27	9872818	3968.86	14192667	1141.98	14130778	1448.64	11391362	980.5	20381554	280.642
10809	17091816	144.937	19722664			159.642	10520599	4465.18	12823335	3686.2	20074030	4471.12	9764396		6230.97	15041536	7084	11494568	6254.23	25097440	662.511	19493046	206.432	44279952	3935.44	9878075	10080.7	9520132	5162.94	7231962	18304.8	15348737	8707.23	13380906	1661.13	15329072	6056.32	13991521	2083.81	16363573	1443.58	10472002	1915.98	16049865	1466.03	9691874	751.005	17599692	301.795
8405.36	13731466	9131.82	11081555			7067.16	11629880	5417.4	12487506	9002.82	11878347	8088.77	10472952		3596.4	19150690	4161.31	20526534	6599.41	14156077	1763.91	9547793	1552.75	20895636	117.054	9795037	9029.8	17268258	6201.26	13593283	10384.3	17844430	4324.95	9389400	2120.79	15447073	1391.28	9441957	2753.71	15534655	142.465	10438827	2329.43	9880387	1484.36	19161188	1067.12	10584902	2085.46
5343.18	13107963	4571.57	10776820			14532.5	12637567	3614.4	20580776	1623.71	19621070	571.864	21971214		4891.08	11146710	2267.38	17320626	149.522	17046062	6773.51	14135188	5452.22	9875812	516.956	11329766	11531.8	13392973	3979.56	7221678	123.807	26381012	3304.57	15598102	103.692	8438751	570.119	10161638	1754.37	19550194	152.095	22634252	246.503	17376026	1383.26	13428571	1178.04	18005826	151.567
158.161	29275504	274.53	21157842			14789.8	13841444	202.512	24719330	9939.16	11740461	7831.94	15119822		5244.07	10832250	173.164	19744972	3902.8	7803493	1775.62	18772874	3614.97	13670163	2858.48	21930572	7822.43	15831537	4561.78	11914936	14409	11841134	4513.08	10420082	150.104	34933816	132.443	9439477	942.949	18848578	2136.6	15917438	524.279	16181629	1800.37	11040469	922.781	16379765	2117.72
7940.33	12918268	8379.33	19553626			11821.2	17716118	5618.1	14327173	7184.45	16934896	8655.03	12820192		6171.34	14464774	5452.92	18079342	6561.84	13576484	255.667	20806808	4660.58	14468538	1653.08	22659772	15313.3	13810851	893.688	18938670	8182.5	10310660	168.802	20990276	1125.52	15834839	2714.82	12857210	497.907	20754916	123.584	10611464	62.455	8771548	659.327	7636238	1070.3	14420360	1600.6
617.917	13467199	919.672	18714084			166.407	23915594	222.591	8560286	7528.42	15537394	4303.8	9762045		5485.68	13045562	4310.2	23430132	125.738	18310528	4684.11	13186052	171.19	20355986	200.307	19448598	11814.7	15108026	4554.81	9365500	341.616	10051864	6809.54	14842581	771.622	15809706	567.803	10729775	577.754	20628888	2668.44	14017948	3066.64	15106266	132.484	9468596	1411.9	17981226	1007.69
356.432	13004862	637.384	10520262			15201.2	12586504	3918.81	16428140	5321.07	19960854	8106.19	11740551		6181.69	12771797	5883.53	12303423	8595.3	11778954	3809.88	18220182	174.416	23547514	6648.39	14395151	152.095	18801366	7967.51	14904517	117.063	25154482	6217.23	12900843	1948.74	12316269	2175.81	12254684	2192.5	17191986	652.583	7239907	1033.41	8842509	969.541	20985808	477.757	8994251	1617.87
7888.91	23836922	149.954	20979192			10163.2	15405466	510.896	17583212	2591.5	19531672	4499.08	10044263		3751.22	9983597	1830.51	23777136	436.498	15823165	218.515	19603752	6014.08	11896655	130.006	21785418	136.612	7984588	6852.91	8872302	407.3	9721640	9447.97	12076792	1328.43	14763993	2270.82	13393231	169.584	20020938	167.255	22365642	381.467	19613604	675.682	18539948	1832.46	20293484	1737.04
8343.37	12728976	7949.17	11249847			15830.4	13590777	3441.95	11723632	589.508	20388102	5411.52	10247413		4960.39	10426782	6402.27	11901296	114.952	18056862	3972.95	10050802	6401.09	10931195	139.591	22191826	7342.23	8640756	4001.94	15673768	19624.7	13466493	8691.55	11142250	1394.73	13089742	2260.57	12289721	635.216	9656655	2071.92	11535680	3967.38	15527668	204.319	9070938	1837.65	8609349	1491.85
5770.14	11364959	140.928	10906219			295.173	25140146	5782.48	12897399	4995.89	9660133	2824.59	20759598		4624.65	16746980	5178.5	10246179	604.237	7770891	1932.09	10019873	5300.98	10851025	2586.75	20041706	143.503	18853974	7193.64	12972248	13915.4	18974240	8530.57	11308472	1820.96	8058964	5473.51	12717750	902.282	9815310	3154.15	13945706	2587.1	9021533	717.265	9695134	1139.97	16257241	3069.4
87.7372	29196234	16234.1	15867354			11563.2	21704462	169.342	25036260	187.616	21090628	9373.07	10678701		6032.27	12228432	4762.86	23151130	1595.95	16447243	1727.2	9400435	8396.16	12828428	4862.35	10516174	11693.7	14743872	153.999	19615824	131.412	22729154	3369.44	14618740	233.176	7448062	1458.86	15226021	371.652	20425916	121.291	10809802	117.571	6274901	1081.83	13945597	4155.98	11803103	1192.73
115.061	27218940	15390.4	15419374			9034.8	10861224	145.693	23921006	12264.3	12983430	3176.21	22353186		6431.98	12434724	5640.58	11573462	4171.09	14043367	236.074	22536128	2604.6	16306489	11767	12709177	6107.9	13550739	7527.15	12047098	8950.75	18487234	7226.15	15342945	471.093	8071384	1381.78	9954699	2002.23	11928038	1868.54	9101080	570.86	20762408	925.923	17175886	1885.46	9328332	65.2095
143.611	26388218	2786.14	13077580			5321.83	22934610	5482.93	17218604	181.515	19839390	4177.81	9812337		3646.06	17157040	2038.98	19886278	137.129	18230952	1962.62	19574090	5501.17	11198549	2347.01	20317576	6794.6	13990188	6123.54	9221122	15521.5	11624279	2876.56	15516644	143.488	7955112	2699.37	13720595	1439.45	14684577	401.313	9656337	3863.44	9079785	2002.82	10357284	834.67	16889076	2013.74
152.392	54490768	1767.4	10534749			2301.1	21961966	3194.79	9856508	2876.86	19465006	5956.86	10473755		2622.49	13606693	2874.23	11562917	145.018	18080530	238.157	22583234	6429.38	12109371	4920.25	19343764	7120.18	18184940	4056.42	13908289	9346.84	11872744	149.748	21077874	1908.37	12177774	1321.24	16086622	2176.68	16065247	1830.87	13015884	1400.29	9002635	179.933	19909422	566.976	9527749	1449.91
12363.8	11920586	11590.2	9531769			9678.49	18518310	3025.9	8249046	4555.94	14042023	4893.9	9456638		1457.54	9177638	2613.16	18228330	123.559	17024068	7088.16	13818408	5088.02	10182453	6304.22	12249443	9247.13	17294948	127.285	19611886	9267.35	11309191	741.484	21101912	2592.05	13944675	2758.65	14335947	745.769	19260678	777.748	10565737	4135.71	9290878	1380.95	12670036	1515.19	11987909	524.418
8893.69	11130189	12346.4	14461715			9378.86	18952852	4841.11	13593067	2698.57	20398352	277.622	22328382		887.98	8616978	7112.42	13854268	3831.92	8185437	3068.12	18959952	6070.22	11059317	9613.88	12227344	153.403	18625062	128.383	19418014	16497.9	12890643	7130.97	17478698	1818.96	14234665	156.399	9862725	514.461	17029174	1926.33	13326735	1210.71	8483463	1451.62	20398456	1742.8	15427696	172.204
5827.87	27264900	159.004	10273551			7190.32	11103129	3816.21	10434435	151.092	20341630	9990.69	14447303		2288.56	14564250	5540.93	12471914	5519.14	10753587	2005.74	10023890	252.953	20656296	7532.57	13438733	7336.05	17335234	130.481	19529282	5067.45	8417980	146.424	20803864	3259.56	14127121	1202.88	15784110	1455.57	10487951	536.392	19920402	3328.58	14711978	1147.87	10007771	2037.65	11083431	98.8838
5642.95	11778445	17206	12150744			14419.6	12724411	193.843	24579110	145.941	19899138	7209.34	11382315		4033.56	10493872	7259.39	38211588	5284.19	17956796	3336.21	9389751	3876.87	9737000	4346.7	11322514	6611.49	17489404	8945.48	11542142	10959.1	11445373	7994.58	12399019	2035.97	15877852	139.467	9596980	1950.4	18581538	124.203	11018113	1425.5	7812149	372.295	20235550	245.992	20624908	546.562
6088.88	12366473	10137	12243928			12923.3	11638078	3195.81	9413437	768.421	20285480	10919.6	15088282		3735.22	11234583	3893.69	15802348	231.737	18861252	4235.23	30021828	8620.31	12868869	4935.41	17560534	170.284	18934502	10100.4	13200441	8333.91	12316159	6832.67	12971197	169.991	8332073	717.593	21808734	167.598	20827418	1134.11	18566672	723.993	6477021	151.467	19684060	1548.65	16586178	1037.85
208.237	24753560	6276.3	16952784			15820	14518835	3996.31	9921490	223.928	22304556	151.642	21107206		1768.81	9149203	5355.21	10587599	5425.2	9485796	531.087	19137812	2941.13	19241386	1170.58	10168717	10074.3	15771379	128.482	9570083	10151.4	11084756	186.617	21800096	6554.85	11490830	1163.34	9849461	1666.77	13155374	1774.89	11551152	432.6	19988998	1231.59	17270472	1380.87	15420325	317.566
134.662	24689372	7289	9018102			8104.4	10722672	4322.66	17956192	274.978	9189817	2544.46	21244938		4822.37	10596275	4356.49	20522908	5126.91	17751714	3637.97	9696492	154.211	20059176	135.694	21872914	12329.3	14506130	107.004	8840816	6528.75	10077749	8922.18	28528742	1754.89	12083219	158.222	12699174	309.498	9608873	2464.79	15984029	1701.55	14016736	882.413	20639294	2008.44	17405672	1998.64
8840.18	11208850	9582.7	10804112			14239.2	25330338	161.607	20924880	4963.28	19217354	4341.83	9801014		4920.97	9851457	6300.25	17816882	5438.77	12754048	4276.22	16067404	188.51	20589570	1096.49	9749273	198.062	8286364	104.915	8991701	7959.81	22193856	4561.72	18189384	5427.18	10777579	961.736	13171471	2083.71	15390211	850.713	18822428	2435.08	7017158	899.613	17734170	771.659	9344632	555.044
127.332	53208200	13847.1	11991742			6588.08	22814254	6054.51	16735941	6825.12	29272348	11445.3	11144076		6630.55	10700840	5183.5	22830702	3977.14	12824054	6288.96	14719180	4138.37	12036536	5238.65	20048796	11180	10727120	162.022	19891360	10616	15705920	149.792	20317072	1906.7	13891511	188.074	45171724	1333.32	10104798	1763.09	12353658	1206.13	16848534	2346.15	10539383	847.519	10914251	200.164
151.336	26973298	10461.2	10916896			11373.2	13069578	2249.22	7.97256e+06	163.026	19698808	5063.5	9892713		2781.23	16821220	1299.49	24159942	2679.15	8265560	5644.62	12745884	4551.61	13525890	2354.23	21235796	194.341	7962189	10031.8	11534976	11275.7	14154607	4979.57	17377066	2378.77	9420863	1311.44	15319899	314.119	9634012	661.93	11887287	1604.24	10776252	724.871	9623307	1446.78	13607771	141.705
8085.97	12221199	5765.72	8521783			4396.22	22130980	3678.51	13748551	206.331	20715308	3691.31	8666409		5035.96	9776595	260.275	23788222	98.9235	18522366	1643.9	19854750	5339.22	17477024	3535.65	21129636	8446.38	8524282	5530.47	13071073	13033.1	20453008	3343.93	14828852	1559.06	7841129	1656.57	15928878	1464.45	20147830	1981.51	12336973	98.024	7151935	1150.07	16158863	2083.91	11022008	1244.74
4644.24	15863409	7602.04	10611058			10529.8	19932258	3770.75	10103295	4761.03	9601122	88.1039	22139380		3647.56	9521895	6099.18	10408811	7569.31	11205735	2034.23	20146956	387.075	9836418	5496.44	13197741	13814.4	10889853	132.601	20995892	178.738	23076164	4914.2	10639462	2678.34	11495855	327.826	22232774	879.131	19139416	3403.53	12947958	2520.97	15293352	812.75	14936797	1388.44	8866655	558.377
6110.9	16849334	10263.6	12104284			8752.07	19126162	3493.91	17333282	7690.72	9779331	4556.81	9962132		3745.11	9475006	82.8136	19373668	142.919	18474828	7099.39	14735682	4278.67	13710111	6433.92	12328415	11135.2	17303908	5831.91	9468470	7825.95	23681458	4439.35	9965380	224.743	18054396	144.209	12963325	858.598	19316156	110.682	10447550	1348.63	14356392	205.604	12438224	2210.87	16793616	140.576
175.558	23771106	888.021	22169066			1350.41	22750682	749.222	8720693	509.645	10974562	161.71	22088024		4154.59	11088313	8593.6	14604238	5302.59	9623579	5777.21	13002343	5384.42	12725411	7137.02	13828133	15029.1	9950905	187.545	12751470	7348.91	22813230	3037.32	14702715	1649.95	12638193	2369.24	13943264	2235.88	16631885	1657.74	16551866	1440.61	13742605	2568.38	8325725	947.876	9844902	673.027
7674.64	12995373	11653.9	9782048			2848.64	23023622	151.325	24077984	358.538	9372641	2943.74	18704546		2024.29	17447946	6080.58	12339927	5210.83	9637621	4781.12	12460422	6082.07	14756920	2927.42	19582810	9654.37	8015574	4938.73	11884379	8062.6	10736394	3602.59	14552156	2413.84	14402925	1458.17	10527100	2428.52	12997060	779.021	15088497	1767.97	18174728	1809.03	10358923	1539.88	15138896	253.625
3776.4	19539724	12027.3	11890924			140.088	22611342	3130.64	9920762	2618.12	22271506	4469.45	10218493		4476.39	9960666	2544.14	20826956	236.517	18828218	1775.26	20514656	412.246	9207700	7015.26	14882209	13408.1	9292288	1425.88	9482728	20019.2	13593581	8817.49	12748265	1923.19	14933404	1709.22	10057820	122.697	9658662	111.545	10418324	484.104	6738623	1687.48	10921116	944.66	9769317	364.468
125.39	21651288	10019	12582103			1166.21	25436400	5365.96	16348356	1790.52	9618297	2934.93	19287688		4163.23	11759105	5230.94	12078988	108.271	6921616	3149.99	10765511	141.636	21436508	4790.47	12782172	12126.4	9296195	11094.4	12429641	9826.46	11399214	112.801	20775472	2903.05	11488245	130.07	9388367	2088.92	11387429	2000.3	12738122	1163.29	17139316	1015.75	6313602	869.188	19893416	1123.34
120.346	22621444	11423.1	20552256			10133.4	16209079	4172.7	11196690	5766.95	18742200	9151.83	10673848		6392.46	11676667	7727.76	13871706	113.843	7250420	1802.18	20205844	5788.19	13954266	2571.06	20642450	630.958	8854681	2469.33	23213624	7513.66	9554131	2323.67	19587540	2180.55	9577239	2483.44	14027107	2691.71	10897539	2976.71	13759228	713.389	6003588	224.301	17732946	703.979	9507118	567.999
9902.41	8663212	4290.14	21552336			13247.6	10825562	2246.23	9461590	9250.04	12849716	2942.27	21059732		4739.61	27269182	195.721	22695322	4136.78	9922938	5816.52	11877040	4547.72	9187389	4188.76	15635071	8506.52	8388808	166.164	19942332	13680.4	10471313	165.19	21131990	2515.09	8863688	1024.98	20565606	286.043	20320238	3423.8	13129892	131.691	16342102	909.359	21119400	1614.67	15245319	252.457
4943.76	6730941	121.137	10162900			10235.8	9936832	5474.44	14494762	3919.69	9622346	9406.81	13140966		2473.61	14966204	4420.56	13938252	6228.36	13119421	2944.83	9449755	5287.89	15207671	5789.85	10583522	14425.4	14591838	2418.29	20253190	6711.52	10270766	6555.22	12292312	1891.87	17292280	3599.26	14480666	1849.5	11117377	1889.92	12081243	1697.72	12245810	119.703	7422664	2285.86	13539945	139.949
250.73	21572466	8603.4	21615772			13049.3	21036492	2549.49	9790716	218.983	20078978	5514.6	8750720		3851.83	10089900	377.495	24956282	283.755	19827252	209.685	21141978	205.409	19435412	472.412	8707251	12695.6	9141987	7797.18	12267215	6647.81	18486376	5370.69	16479128	2919.23	9156460	135.469	8929954	2568.07	15958887	1007.99	18369168	2470	8943332	1016.49	12420640	132.318	8550320	272.064
10125.1	9583445	9474.56	10956582			251.715	24735162	176.928	8162286	4449.89	8891422	4971.67	8577149		3301.08	8691238	5181.11	10730266	4932.86	9972643	3685.09	9672693	5376.2	11817127	180.16	18998122	5796.79	17498676	169.902	20509266	5958.28	11425176	2735.76	20082476	544.043	8133251	2795.84	14963315	124.15	9598612	258.911	23952296	1262.43	7782502	215.425	16986198	2678.93	12315646	760.227
6544.7	12411356	5726.74	14704310			17260.3	13774143	3544.74	13585742	3901.07	9360561	3599.29	21686576		5365.85	9462233	4935.38	10463160	133.403	7263889	5910.33	12636286	1898.51	17993416	7284.65	13785640	5058.83	17010234	183.727	20257250	10496.8	7412787	1130.12	20732826	121.373	8.27194e+06	2185.17	10886934	2506	13390225	2841.53	15382695	1589.62	13093937	132.036	23051990	116.566	8868033	2381.21
3808.16	16319531	9287.03	9258412			286.222	10739763	265.962	10720820	2881.82	8767608	5808.27	18444396		3639.89	12620668	122.687	19474638	119.588	17476302	4511.04	9972068	4201.82	24458136	4203.25	20853950	8421.4	8568956	3518.66	8962608	15430.1	10967115	4518.12	19265044	2245.67	34584396	145.298	8951688	1268.4	11892361	2449.04	12643930	2325.13	17787382	451.585	5658692	1880.11	11456446	2401.45
5379.48	6056869	11928.1	13069140			13485.1	10672044	3093.22	8352028	827.791	9380329	6329.54	10914119		1724.02	8148950	459.612	22362224	143.966	19101930	2228.83	19829446	3779.11	17339244	4274.83	20351256	3117.7	8391650	9420.79	10853446	7979.96	9754765	6158.67	11131218	1158.96	15736408	194.593	23013202	2020.08	18654636	2220.36	11550863	1627.25	15311180	1516.68	11654862	142.949	19917572	402.61
3932.69	18953986	8821.03	17205626			16240.2	16897538	3402.46	11422662	169.244	20513856	6842.61	18103488		3725.29	12988716	78.3211	8807987	145.233	17685194	5479.12	13772443	5405.13	15623579	4780.15	11012680	13001.5	13770018	3296.53	19216864	237.042	10397982	5641.77	10373039	1683.05	9663562	1050.52	20330964	470.413	20460238	1697.21	9092002	1752.74	15608587	1297.57	13900679	146.246	20523966	314.339
2878.25	13056454	3272.02	15344860			187.38	21477180	450.533	17096524	6532.96	12303047	3610.68	9986784		3347.84	13353822	861.59	18008430	6063.95	10009908	5014.71	13604566	446.787	17171620	3552.84	21796076	9418.12	15234180	4904.77	9240169	6511.5	21535884	7054.85	16890006	641.258	8535151	1224.45	19960336	240.284	21909120	680.699	9554496	1837.71	8234375	111.687	7467301	1859.91	9594813	111.837
4335.82	23568362	692.384	17853252			5438.96	19316092	2269.84	9254905	169.807	17695912	9954.21	12025265		2031.48	8539839	124.881	22607790	5327.27	15289062	4144.69	9791484	4585.44	9249430	4771.84	16224175	11146.7	13101763	137.145	21753734	8255.62	11077458	5833.18	12543404	3215.87	13316593	166.503	9074944	1867.4	15344374	1101.48	10057847	751.002	6578460	152.072	8876379	615.707	20438590	2892.44
11041.2	14420144	4849.76	10951866			6520.16	22238898	297.086	11325692	5118.29	17429154	8134.31	11569949		3685.77	6125730	5883.54	9394378	392.852	8367425	628.494	20620082	186.581	44377416	90.0898	9406608	15254.9	8673366	212.471	21334962	1534.78	10567184	8753.99	11934270	1864.64	12707632	967.028	9956901	1550.36	10149011	1962.16	14970171	868.226	15995531	756.637	17514980	2214.39	11341908	719.299
155.253	12349391	1280.58	9175028			5836.55	22483730	142.659	21092656	9044.52	10489391	6097.72	16974774		3833.49	17701756	1070.32	14203439	5259.99	11194534	1575.81	9353113	310.379	9676696	4280.93	10011545	12438.7	10286546	142.188	21761838	11234.8	17801114	4910.27	9703703	109.307	8302262	830.525	22744938	898.232	19737452	1461.89	18954904	1055.13	7.46584e+06	239.695	13520349	1131.3	10007489	945.228
154.081	12508459	145.48	20005322			6670.37	26489890	644.826	9078703	139.897	21075616	3129.29	19875100		2784.35	17367510	9204.72	12770936	1223.87	7324619	157.111	9269223	4024.91	17509904	1817.51	9274839	7792.32	7824990	2302.48	9655699	11167.4	17999036	4306.38	9877860	1788.27	15056168	159.095	10470661	204.195	20857606	2539.31	16028091	134.282	8494650	2042.71	17550756	4936.67	10675275	235.323
10762.6	15326652	178.972	20963384			7646.03	21238254	2286.66	10443627	6184.1	17663458	3867.14	8866573		241.555	20736878	4896.17	9372785	7667.29	11103748	2909.65	42646748	5813.16	13894329	2855.09	8270517	12349.1	8607667	2082.33	9422437	12189.2	14704990	3607.62	10685524	303.017	18938390	1666.19	17630108	2143.78	13387111	2501.71	13387785	924.164	7549976	124.807	11064332	2933.65	10613311	523.681
59.5801	29285848	5169.37	10057443			6120.04	17228758	4358.2	10548959	5347.28	10165825	3889.93	14227267		3478.49	16208678	119.064	18937434	8487.12	14782694	865.016	20031948	1228.63	18930574	3620.61	18199702	177.183	17631034	4570.07	9456448	9947.22	11602133	326.87	8421943	2035.09	16991234	150.49	9639385	1835.58	15858276	152.117	22569728	3026.81	9734798	246.424	17368126	1226.59	9703431	2719.88
1246.27	12238319	5836.24	10829827			9113.3	18081680	1339.09	9324573	8189.11	13050253	5431.28	11927924		1370.49	8396385	4801.61	12495854	10122.6	11692055	4085.37	9414938	638.87	21148336	3226.71	19444090	12659.8	9419015	2144.86	20250860	114.619	22739658	4824.87	16992910	486.339	8578078	1251.05	11402432	2453.47	12908118	1907.39	20308404	812.255	15483313	1283.6	15939235	461.038	19720340	860.337
8047.71	20036972	845.809	8461939			420.701	9969179	1383.6	9104464	10603.2	14467677	4135.43	15320516		2250.09	21221764	5036.91	9529179	167.304	17231826	1323.31	20061608	498.027	20585196	146.067	19746960	5970.58	16286188	1817.9	9682921	13108.1	15896478	4142.26	9443252	2401.28	10762340	988.473	20910926	311.318	20262678	208.384	20545580	997.878	13655141	408.883	16552790	161.494	19285256	1039.53
200.002	12304980	4720.75	7371243			10443.6	9437673	5943.93	13849633	4078.88	12409782	2986.58	17587742		329.676	20440100	3972.94	13358725	9907.95	9429743	404.677	19214934	146.779	18364500	113.871	7183810	4983.86	17509062	10250.5	16852246	9554.38	11750858	6623.27	12164251	216.227	7.38693e+06	1107.78	9127611	123.861	9654537	1978.98	9196841	172.115	16629724	2077	9915183	2128.49	13641311	512.816
108.067	26912270	125.094	17711382			331.248	9928433	2295.46	11526388	9660.59	26814046	161.842	21835398		3526.17	9924667	1686.66	19836954	9205.59	12196432	1370.1	9079949	199.45	8951155	7947.91	28005358	7407.71	8463749	178.754	21294430	122.328	24427402	282.079	21107910	1028.91	17828292	933.554	13086385	2271.75	17185104	167.284	23560636	1355.59	17480678	910.487	7.11546e+06	1923.92	16378624	265.987
4450.35	14878033	3595.93	7769394			137.579	20998596	210.286	9392071	5547.72	9952523	4556.7	13643791		5624.88	14975951	136.198	19138648	225.581	19477156	3356.66	10713876	5820.78	13598999	4089.92	14713753	13829.1	15142296	11516.2	12682949	5938.05	24230676	4041.73	19116550	128.554	8651012	952.587	22553070	1014.24	9542139	469.39	10711223	3328.96	18523090	1148.7	7508107	3188.4	9662791	898.465
3297.11	34553676	4336.07	6374274			147.625	17939962	2777.91	8737431	151.258	22931730	3884.61	10216800		3815.98	22661558	3931.35	20123206	6147.55	16201590	5366.54	10116352	2440.39	19230770	3481.06	18470696	19314.2	8708654	339.604	23111738	778.044	25959952	369.136	10096428	1716.9	8557680	4061.35	11302796	1544.52	14626303	3792.44	14852896	1420.19	7976204	1934.98	9103167	2221.61	14379692	819.624
1039.05	11724728	3207.96	18065640			10976.4	10668532	248.591	20598828	11000.2	11376877	3522.13	16380527		6130.55	9585395	2106.53	10914461	7023.92	11521179	216.152	19931764	159.192	18608154	3906.77	12278208	8477.3	15536064	124.308	10791666	152.421	26120126	2981.58	19677128	2101.02	15378108	1271.79	20860798	162.325	10812670	501.941	20714084	1750.35	20217810	1467.2	9024319	366.643	20881982	139.506
4475.43	23298162	4607.78	11418671			17349.7	13480911	938.877	20489932	10170.4	11484382	3906.71	13061649		262.841	25042470	1095.86	7.94795e+06	7121.26	16551335	1340.35	8960103	5572.58	13590152	124.008	9343746	3688.07	17222142	193.206	21904454	91.7468	12018183	6975.3	11796821	2130.45	17993676	148.231	8988064	1515.94	19355796	3841.67	15074163	998.023	16031605	809.226	8.07918e+06	496.582	8527659	114.94
55.8036	16876222	4233.66	8348488			2273.03	23446396	3248.56	14481943	4997.26	38065212	4052.09	12335136		6176.81	8835611	4961.82	10046982	9735.64	13800290	2830.89	8949997	6945.01	13485785	538.947	19244812	3418.79	16871666	112.499	9165445	150.625	24872726	166.924	20243950	1894.96	9758593	4173.3	14876914	127.492	9847502	145.627	23173918	702.179	15648960	633.347	5974866	126.745	9250491	782.122
4916.45	15404509	5706.53	9653845			305.067	20067974	664.796	20733326	10408.8	10587296	127.338	20606828		3192.91	10594581	110.656	19773116	9656.27	12656510	162.788	9110922	1772.35	19222888	3218.84	10752115	205.487	18227170	1828.88	9824277	13609.7	14611881	542.116	8803812	476.083	18151998	479.333	10680917	565.28	20670288	103.566	10661720	1992.95	13148519	1593.8	23185100	6494.76	15811269	891.785
4759.28	15791274	5365.04	10160775			10734.2	17844026	3753.05	10092713	9590.43	9371356	2598.96	16192423		7460.41	6.04713e+06	6381.66	10890070	7159.22	16755616	6637.22	13222689	2625.29	15646064	3707.52	15487378	147.254	17325576	8908.35	10380173	7806.83	15684965	4779.58	18283526	326.977	7411004	5234.59	13921357	527.996	19882674	778.708	10794491	969.419	15723289	1426.72	8479970	1121.37	9912989	900.677
104.995	11705474	6163.56	13399716			10232.4	16129420	2915.94	11741747	5291.72	18338034	7680.9	12755529		2218.01	8027751	7309.43	15033474	4763.26	9857145	2407.15	9064680	5685.41	16464986	152.956	20091374	6620.01	16094531	74.1601	21921462	13562.2	18489804	5679.66	14736143	479.965	8557398	335.633	12074451	141.174	10020077	822.141	10900438	638.4	15186970	138.006	18134394	2853.16	9727089	2442.62
53.6781	21669628	187.253	19221868			313.879	23061946	3360.27	11615469	6239.58	10387651	2503.72	16102334		3186.62	9448545	5626.42	9183291	4980.7	10587390	205.419	19929052	2507.27	16749023	2214.08	9887134	11748.1	7848846	7662.03	10571442	11384.8	16569682	6065.73	16863244	2491.33	16332083	903.05	11114797	695.073	9325746	156.809	20873494	3173.74	9371896	563.52	8442970	1575.58	9215177	165.038
71.296	24644262	3483.61	9204759			15552.7	16253078	2067.43	10180162	9544.21	10722437	4920.85	11786774		9360.77	18329994	4204.93	8823998	5768.87	16021959	3359.97	9896647	1699.31	20297592	291.442	9026678	4161.32	16545070	9932.35	11320944	3100.49	23955984	6980.69	16049391	1794.16	16365751	166.467	20370352	463.307	20532758	4263.67	15226937	5272.37	9106680	1958.81	8625272	2492.39	9439860	478.046
2613.09	21971522	5929.96	13181076			8494.38	16157994	4456.15	16822126	8926.27	33178454	552.096	17615026		7302.94	10595119	7661.35	15543650	6848.85	15882643	2937.52	9344185	486.872	17256070	1279.97	22828370	5188.28	6.66569e+06	6115.49	9999948	13861.1	17497528	6410.51	10903761	2936.13	13813411	146.912	8794656	2451.47	10029508	589.68	20164222	2375.8	8022543	3827.86	12615722	117.424	8969451	459.529
2878.43	16852330	3883.3	9424853			219.332	9600334	2725.39	11176490	215.956	20165306	4941.17	12330235		227.009	22809044	4357.72	8800474	7203.36	15174110	290.847	21226326	5277.47	16541299	2806.64	28067804	9554.2	14568736	208.144	9536793	4376.07	23866984	172.639	19727598	765.511	17949080	773.613	10027479	974.079	19960516	1424.36	16982222	800.143	8452474	321.591	17494526	1651.1	12164622	345.008
142.777	26948232	143.699	17559806			203.346	23493412	3226.07	11122279	2108.94	9005863	291.111	16831182		2770.54	22162504	294.375	20670492	9081.44	13969024	7033.19	12232829	7612.73	14414708	2744.4	18805988	12766.8	39079272	7302.98	19331358	1505.35	23086372	6101.09	16350356	1118	7807170	172.567	9387473	176.477	22797164	588.643	20087776	1136.23	8948013	921.725	7907939	1428.28	16597714	1318.9
2926.67	39847800	2848.44	18643986			11631.1	10571648	211.006	16488681	9914.02	11280781	5976.79	13261031		5320.46	10789169	1837.23	17243206	9608.62	12995763	1442.08	31613218	5826.6	15363299	2066.11	18365110	162.826	19584636	139.178	20768016	13327	18299754	122.419	10535126	1186.1	8369499	4799.09	15691653	303.138	9195733	651.13	19579544	1905.23	7572143	119.213	7611784	2739.72	21024128	927.317
93.2935	12548868	267.878	20967842			8628.29	20795638	4123.17	12712368	6319.31	17804858	2261.46	14198343		5415.32	22562158	5953.03	11005183	6603.94	14909796	1591.4	10623928	8080.39	13775963	410.944	20048206	11524.6	12566632	969.726	9398781	6516.63	20949134	6223.66	10800499	181.854	7682424	967.568	21057330	545.64	17688130	105.957	10478892	4399.93	10583721	191.957	18430714	5962.36	14106762	452.914
1857.26	17435238	6270.86	13949733			266.463	24257990	2489.16	9879509	206.148	21520756	6239.33	14537043		3835.6	25746666	3636.17	43662412	1534.6	17240966	154.581	9176344	5417.35	14772215	2938.5	15116635	10831.7	7600510	1290.05	21013720	8170.27	16877524	6707.17	13359395	316.133	8327122	159.573	9891064	1511.28	11326429	3332.82	14024630	4453.31	18045422	1350.4	14877112	2677.3	18435228	430.352
4269.69	27786534	5772.79	11912981			8718.44	10435905	199.545	22762920	198.413	21491440	401.862	21228728		6841.54	19670296	113.126	9977227	6426.21	11200698	5175.81	13462540	6421.93	15924726	3840.3	16234119	9114.39	12964520	5780.24	18166902	14192.5	14070607	5316.35	16496174	1186.87	17671868	1289.45	20151686	145.098	21033600	1049.31	10920328	3106.5	7839792	598.035	17838932	847.054	9377103	831.737
8194.07	18905342	2997.52	19161920			208.943	9360525	4712.22	9169220	8113.58	8742517	156.288	19348312		198.769	23132000	2165.3	7258801	8079.01	16601257	7536.43	14064235	7122.06	14832597	2775.17	17371412	13807.7	11941584	10071.8	12578056	13902.7	13278540	365.61	10152948	1838.63	15963698	234.833	22522464	179.619	21157192	390.942	8794859	1151.87	14653563	968.072	18297120	767.22	10158937	205.022
4667.45	21031770	4364.58	8708973			5855.14	18423406	3778.68	12266251	4445.26	18290508	2780.25	7023513		250.718	22816776	6115.79	14112099	3805.29	8841012	6442.82	10342460	358.792	21221858	3061.31	18270998	883.781	14194779	6408.35	19918924	5231.98	15378939	205.644	9128323	2050.07	8376468	2985.94	11073406	990.782	19803580	132.058	20465590	446.98	21076612	1147.3	7856278	1419.27	9559638	1862.29
4691.44	16062835	3433.96	9175015			15388	15871006	109.616	17076674	4953	9908215	920.801	18737812		4747.6	16757644	3101.44	18199722	844.491	8987567	6475.49	11050963	5489.08	14065780	4846.52	10096474	456.753	16663965	1763.41	9606261	5318.28	40477232	486.99	9947381	1751.88	9531444	854.002	10195959	492.859	12915903	149.42	18771590	127.153	8787310	4100.92	8722777	3332.22	9558215	680.448
10359.2	14207391	123.65	16983934			5238.27	17923048	2746.48	9449132	11309.3	10056130	3334.99	18534398		7118.12	14006610	146.186	22448540	5580.22	18840344	2012.63	18860856	3832.28	17930860	238.024	18122200	1119.82	16179247	161.849	21505806	8427.25	17152388	160.592	20356062	1099.66	16945048	375.744	12027749	1312.22	19990544	107.204	10092614	208.647	17193628	415.952	16671453	1660.56	15829743	834.814
3698.54	17553838	1983.33	18413620			1318.48	20227492	2419.46	9086739	6423.41	9413720	5423.69	15995101		5393.8	27541944	114.438	23675634	6321.4	10653074	143.055	35619700	1373.83	18504938	1370.09	14868299	12112	10068771	9739.11	14527938	12529.6	12234265	7218.49	16164726	718.293	7344487	936.175	21510494	4394.15	11285363	162.241	10553797	1160.14	8162601	2911.99	9552056	2186.77	17193652	1132.14
339.423	30791432	2370.73	15827343			10585.7	9520474	4815.47	12176918	188.082	19628510	491.113	9368566		229.948	23086600	1875.43	6352062	6173.8	16748566	3226.13	11399995	4153.89	16060567	2733.9	16585003	145.367	19111326	9419.72	12324542	2476.94	25359366	7339.56	14151692	2614.97	11390556	1597.61	24410236	2918.89	10155033	153.989	10633150	160.546	8213413	1583.91	7709273	2925.62	18983324	431.441
5976.7	26586994	124.735	18372432			15152.7	14706852	3806.85	12481272	4668.57	17979482	232.956	19264478		8305.89	12371888	159.45	37592836	8004.28	17712936	6194.22	11482907	2025.19	16537123	5792.71	10258130	11895	8946446	9339.38	10953651	122.424	23297652	4476.41	16850558	1207.69	14692326	454.834	22127440	431.675	9375651	706.254	15699248	296.662	15955505	672.808	17351058	4007.59	11152294	102.079
9605	14164379	124.318	17860002			3567.71	17473346	2069.53	9930546	173.389	19371402	4075.67	19732826		5224.58	11067032	9934.2	16393329	8764.61	9020756	4342.74	14308862	5459.75	14333717	217.784	18243656	148.602	16704701	9767.76	16456964	14906.7	17467036	7030.16	17342652	1125.48	7259696	1282.16	15176437	2962.18	10230680	105.827	22001892	144.673	7.6575e+06	1458.59	25517140	1051.37	21187180	1270.72
6368.14	15477105	175.399	9838543			6643.61	23205596	2637.08	16305086	4625.9	13830812	751.057	19219420		353.478	11069870	4178.23	18317834	10811.7	13377508	1571.31	8886199	99.6648	21184362	162.952	8033964	10222.9	8925803	7131.34	10810942	95.4191	24682980	139.1	10574954	859.082	17004916	1272.48	18541042	808.227	9708643	2319.77	15578599	584.425	5059048	840.448	17382762	262.675	19975796	87.7081
9053.67	19012078	5190.63	9548748			5017.54	15732426	3200.3	16271174	11811.5	13322221	4245.77	35631932		7988.42	11637923	7285.37	15473456	7998.2	17039448	7384.32	11612857	158.546	19227646	3155.65	15675544	13629.2	9839870	243.154	20878360	5746.82	9408765	6501.5	16680089	396.337	16270522	5004.03	13550025	886.401	9805081	1372.68	10363633	4054.6	11420554	7817.16	12121520	3394.94	10158943	1980.62
136.189	29498082	5927.89	11214929			116.601	9112009	1602.67	22279572	4905.35	7026597	2614.18	31299180		4455.91	19978066	93.9026	22643232	5132.23	8804299	5410.8	14564972	2123.05	17990480	347.304	7934757	15068	11164818	161.836	12450770	3274.42	24100762	3858.29	9457626	639.489	17027852	702.552	10108716	643.357	20069192	1272.99	10884570	1574.23	7.21425e+06	677.243	7987932	1535	16754066	1084.94
5470.97	24277238	225.009	15556952			1598.67	20995860	114.012	17693800	7166.72	10595430	5289.58	10348598		5819.54	34391532	98.5341	10286140	228.515	20514020	7317.86	11134871	7026.74	14859293	3855.25	17445366	9775.78	25704022	287.555	24059368	156.407	23537864	5170.23	16401651	191.806	17142462	682.222	22576848	379.035	9357423	3312.18	13550175	2812.25	8538212	1363.26	8.179e+06	1791.54	13807685	103.246
11212	16479038	913.038	20265770			15750.9	25216476	170.705	11206430	1922.81	15663146	2107.38	9496476		246.155	11197915	1999.86	15426686	1189.28	8840740	179.41	38306228	6135.1	14745676	273.19	18914572	137.379	19593872	406.39	19244786	5403.01	15172156	8568.56	13815935	136.485	8344368	1285.17	10868091	149.135	21057020	528.79	9840902	1479.44	5401886	419.561	7839293	1579.1	12907260	1231.64
9951.34	16141314	645.557	20512798			8983.29	9761989	4941.95	14493636	8135.55	9239277	8151.02	12588144		7191.03	21106064	497.307	21478782	4756.32	8912539	2994.85	10417582	5632.66	29501996	4520.71	10672711	3150.96	19075716	5855.69	9282519	10994.4	35503908	1961.05	15631124	129.193	6711353	156.146	11249646	199.281	9726966	608.862	21034346	2923.65	7.65092e+06	476.936	8567790	969.876	9245057	309.659
8888.27	13580281	1781.55	18314618			479.104	10665232	2023.41	18037278	203.935	18278466	4642.2	15079752		1452.34	23217920	1821.65	16649956	5972.71	8880825	318.564	21398558	5424.13	15779791	5090.49	12424438	157.184	19996494	4789.17	21241698	6902.18	9511717	2465.39	18803214	1585.66	10234050	968.142	13346073	200.378	20806920	122.266	10034449	916.272	13496215	1375.54	15221497	1478.29	9734496	298.058
4779.82	16797504	2085.79	15556926			5490.05	7972308	4084.91	12261251	10520.8	10807169	3538.88	9669547		6790.94	17786438	2654.93	12675363	10442.9	23505038	5294.54	11632008	6553.34	9992225	3343.42	16884768	11087.3	9780691	155.038	21606960	5292.3	21925176	161.599	9491140	451.857	7801558	754.22	20955698	151.819	20772270	412.122	19336922	2580.49	9393781	1529.79	17784874	1482.17	11664212	2301.38
4339.44	26116082	1008.78	17090848			8922.46	14487206	1892.02	8629663	9526.44	10101332	566.869	22154788		6130.27	19026352	3494.59	20433242	11574.7	12309132	150.991	8824359	5722.89	14306528	3295.69	17024848	3924.73	19436178	134.198	21444738	10292.8	14289110	409.077	36486988	487.766	13424729	168.659	10512076	205.346	20296160	125.541	7460053	781.73	18174812	246.617	18480380	731.787	9267703	797.149
8550.29	13626942	174.192	8987766			4750.4	20163220	2752.04	9779641	8393.43	15368096	5715.92	16753071		1778.43	22587290	281.312	15690754	5790.42	19360154	165.346	19376212	4428.83	9191877	4768.39	13350981	225.72	18738204	17378.7	18341334	18386.3	14226051	196.974	20792500	756.085	16897816	152.294	9518630	300.021	9684804	193.225	20980668	820.326	15503005	516.593	18308714	1955.06	10551026	302.772
193.031	29262788	1018.1	15972718			20839.4	12969533	4418.56	11270226	4256.57	14786257	5710.5	9745822		3356.61	23195196	2329.64	35013940	8939.21	18732202	128.57	22284624	4300.46	16048860	4469.58	15542627	10422.7	9602213	6762.75	15445288	10291.4	12346881	6149.19	9195683	916.495	16898894	5225.25	14265783	114.462	9367223	2709.58	13505775	223.899	7541477	878.656	19244326	1512.46	14878182	575.278
99.1915	29145412	170.314	18607764			8385.35	10096602	2404.87	20139326	4153.86	5792363	5213.81	9963950		5895.42	20262800	208.734	13277065	10447.7	14395069	5239.98	9989731	2762.95	17127982	5445.42	9190620	7978.46	16764602	142.23	22441426	9424.92	11423154	7885.58	15329803	617.159	15192427	1265.68	21876654	1693.37	16319640	442.481	10244257	1184.65	15281793	183.154	8499338	1272.71	9001322	3121.87
2705.16	12699094	160.733	19935914			128.774	20089288	1730.19	21712274	6857.21	7265803	6889.65	18117292		7062.54	11322643	7100.13	10558578	6294.93	9346750	189.007	19753296	145.386	19261484	2046.01	16047161	912.698	21514166	11534.2	12483592	18162.6	13803622	300.362	21194030	130.226	8354326	151.923	9825886	204.278	20594972	1021.49	13623067	1797.59	14044584	261.487	8544990	2062.99	9800625	2665.05
259.303	13100978	1573.79	17004780			18080	14629463	178.83	8564744	6739.45	8981069	4466.74	14895071		8147.51	11226995	140.7	34063980	9899.62	10856965	5523.54	9619722	5386.34	10977774	5760.8	11918284	14851.5	12037425	141.394	21571798	11141.7	12663466	3148.38	13965882	446.512	15388651	1946.58	10020372	924.917	10049089	567.987	8225354	1055.38	15069193	1016.59	8242176	574.751	9358757	2848.88
6941.29	22554630	1851.36	18421314			10160.8	14723990	110.482	9781914	10186.7	9489281	6273	10717814		7087.18	13897009	2504.33	14281448	6746.49	8128920	5968.41	10080799	156.642	19636166	1319.55	17517736	377.87	20456528	5769.76	10530644	8570.74	24676660	102.339	20657542	1239.96	15891712	221.745	8976276	119.427	9835744	551.99	18806052	1042.82	15768008	1670.27	8513673	4984.7	10120788	1829.35
3100.68	10149911	963.44	20690754			1048.69	21223886	994.801	22624854	1169.54	9021093	4690.85	14992195		2779.8	23115212	8551.1	11813722	11287.6	10619181	423.944	8650826	190.327	18904822	5287.66	9659173	11102.8	11251930	4163.15	21136002	8083.75	10816848	145.295	19254124	939.161	16077555	153.714	29106586	145.534	21695548	1153.69	19370234	1081.49	18944910	2681.55	9415740	124.649	8767630	1109.48
8772.54	21014404	5371.08	11393380			15449.8	10380786	2803.28	21893784	2566.95	14343607	5946.75	15463464		4544.57	20715560	2052.41	10139939	10607.5	14917433	355.157	8884274	5968.36	9930205	278.899	18234924	829.956	21165958	5114.06	20083248	8289.9	10986395	5688.41	18577268	911.851	18107614	350.552	9787834	1786.16	12554057	2938.42	16243091	1176.03	7006506	3236.38	9344104	126.229	8201946	699.185
188.998	29794692	2587.57	19610202			5454.95	8394904	4417.61	12579279	4376.37	13623726	3576.18	9245664		7805.52	11822654	1039.56	8007411	646.089	20851276	3816.39	9305974	5011.48	9195210	3875.22	16461201	11246	9437566	422.051	21802792	12870.8	11388324	4541.98	16360389	2247.59	14757417	1428.39	10465742	1594.57	11527860	571.631	20069720	1018.41	11725515	1439.18	17771172	1617.62	9452258	1526.89
102.096	27976348	2632.07	9170057			3953.29	16652374	3967.47	11882697	3506.74	30083434	3469.46	17364820		7780	13731827	99.1535	25775356	237.371	19470940	2566.25	18680460	4163.45	8953844	11621.2	11239774	169.031	19107216	2140.18	8939885	14702.8	15609133	7928.92	35626720	144.992	17741960	2006.21	15937540	171.517	9644480	421.944	20503444	1706.99	14404911	1306.79	14013217	1652.59	9599259	1164.19
4688.06	25728468	6852.16	11239856			4956.4	8695273	4336.55	14604500	2923.72	14686759	178.942	9673320		5633.91	21100852	2795.81	14796569	6958.05	11012764	4120.4	22137512	7063.2	10355469	6125.12	14737809	9855.18	9565732	6350	16604329	16269.6	15658541	5045.65	14250612	357.471	7940424	1635.72	20102880	164.903	21192108	1601.39	9179572	480.625	6.91591e+06	165.245	8348532	2047.62	9819930	1726.06
6594.02	23563954	1722.58	18895262			5260.14	6573502	4439.37	9467223	4545.37	13245608	4411.7	17386436		2635.58	10224274	4404.89	20044406	7667.31	16409040	1663.55	8839836	6401.66	13922234	3270.78	18466104	11305.6	16260824	10704.4	12852447	6839.32	22226564	2098.22	12487282	713.885	17014120	1025.46	9232714	2541.74	16446892	4663.16	10909571	1635.95	19399304	2618.7	8843977	1210.6	8984277	472.366
6101.1	20493078	1282.97	20088148			1174.32	21325242	1878.66	19814532	3196.77	7967259	5487.23	11645290		9137.92	11991527	4175.62	15600839	8334.34	10186639	8074.91	14100193	4900.04	9446301	9983.69	13472886	13088.8	14322143	8936	7892004	5696.07	22662756	6206.5	12801298	1887.25	9803923	620.919	20898100	128.312	9885405	1349.66	5134708	303.203	9220234	141.594	9481693	1297.35	17810462	367.364
1143.22	34237596	1304.5	9134267			10528	10554879	4474.83	15655440	147.994	12176534	3989.27	18507922		209.279	19231708	3447.77	19828196	634.831	9063499	4981.38	10314252	144.465	32670916	3328.3	20971550	161.431	7937663	91.5399	5733862	9582.15	10477858	386.951	8415643	1297.48	17488228	1053.07	18346158	1208.88	9925627	1390.17	14569885	176.74	17936026	3269.02	10223750	603.25	17574776	1383.74
497.353	15302680	6020.4	13278546			10372.9	10387233	5500.2	16959448	1624.11	26848366	127.685	21303472		8119.4	15919071	3086.76	18844980	6245.99	17476234	6221.65	11622141	188.642	18987102	7555.45	9615111	165.006	19292824	4424.22	15334138	8941.89	24812230	1029.12	7886918	1419.65	15145153	1678.84	9861255	117.089	9431055	989.276	5044367	1054.26	12297231	1852.42	11958960	1810.87	9579359	1297.61
7111.52	22089376	896.664	17873060			6486.74	7052815	195.545	19028298	165.645	8256472	191.86	8760607		4167.54	17315254	3625.12	15075477	4559.83	20900560	199.935	18466226	2865.14	18487670	6777.28	14434018	13992	14039933	114.564	14332280	9930.56	10985220	1739.26	6344569	1053.21	16681294	3105.2	11995850	507.016	12543243	307.534	9585352	3953.24	11531646	3129.51	11743274	2489.48	9471184	169.119
5128.24	11800477	6438.83	11820894			13044.6	12375684	2183.33	17715538	3416.48	15423597	335.76	9776684		1995.68	22920958	4874.95	13314214	10010.9	11304961	5880.73	11459155	4591.38	8882911	139.529	21099734	1952.13	21547078	186.484	19040524	5227.55	16776640	2401.6	6.84383e+06	2199.76	15396538	527.718	9512613	2145.05	12225948	1185.21	18603460	4647.96	9825980	1767.12	19793942	1169.87	9330616	398.512
95.8677	27715468	1983.4	18786166			2092.43	9778714	3742.41	7118232	106.071	15007620	5855.29	10176000		3538.45	21901798	3695.5	14957238	4313.18	9542093	1978.67	8810560	3771.37	19491398	6814.21	14672573	12186.5	9589089	101.805	10886896	448.732	24747846	1463.09	15341342	772.606	17853866	723.354	10146982	103.089	9273257	270.045	16186663	3404.5	10019514	1457.46	8869016	763.087	9904614	3801.79
136.965	26084384	467.225	20341650			13564.7	14084860	3354.4	14339600	6087.33	12807919	6557.63	32985604		4066.46	10028831	5165.47	13372520	4481.62	17933096	5726.41	9761759	3940.65	10353727	1847.09	22289802	11066.7	13596116	98.4012	8417258	16043.5	12594106	2809.76	11657935	889.47	17196314	1149.48	19885396	138.037	9945665	1893.57	6511012	1401.95	9522866	288.701	20563980	1533.83	17169600	1265.98
5595.57	22986300	244.936	20102670			11728.5	14728691	149.233	7418870	3890.33	16451193	4839.76	12939833		867.578	18002558	3620.31	18354380	11464.9	11177157	1809.74	8683695	7545.78	12037090	4508.09	9282055	140.61	19037372	8982.95	10003105	13525.2	27592270	2944.86	9426884	2102.24	15516185	1222.24	11463250	140.106	20817220	134.282	18897476	875.057	16421110	853.033	21909174	1630.78	14395577	2090.63
3607.86	18414484	107.955	20754852			111.655	22622512	4895.28	13629576	127.787	18097214	5734.41	22586680		5208.78	19969202	4674.68	18565312	9756.8	11195458	1812.67	8873710	178.822	17230332	6730.15	12784685	9447.71	16094201	4379.63	12530007	5852.61	10808095	190.6	19415740	1161.51	15679758	953.771	13803292	1729.66	10421312	239.852	18220446	331.457	9191930	1604.48	17911780	1706.3	9668620	2490.9
4531.43	11446739	145.139	20264444			2079.92	10148266	4256.71	11191830	6195.82	15594337	1802.96	9770590		7550.31	10942953	5491.7	12659106	11458.4	11491617	5262.11	18317300	10561.1	14085995	202.297	8437230	5656.46	17372992	7232.56	18416948	4324.66	19105354	29.4182	13906378	939.007	8469522	1602.24	13821877	1687.58	9912944	521.128	16536637	448.992	8304645	2093.11	10613291	1866.34	8954515	150.732
1811.59	20859142	139.787	20623762			121.084	22797772	5318.08	12819944	147.039	18952858	5246.43	10099485		7479.97	13426750	5937.46	12304378	7982.7	9490020	6260.64	10235207	141.372	12633662	222.136	21728746	606.911	18807456	5245.35	13085301	14033.7	11990637	4048.8	16965800	1838.07	9400054	732.24	19162050	337.083	9605371	597.636	18358104	5415.21	10341837	787.712	18856574	1140.51	14509417	1204.05
7560.99	16051522	6488.84	14904499			12563.1	13356259	155.613	10001764	2176.48	6904159	6268.99	12742854		4684.73	13091141	4986.51	10826092	16282	27077096	6318.37	11003842	152.027	13741172	4738.72	13877690	144.595	18815120	1688.27	18993880	13732.3	14024637	5021.35	10327245	1094.98	17323746	236.152	9586378	138.526	21351222	2542.73	9359662	157.189	17843592	2747.45	11607127	121.599	8781653	3672.08
9569	16636957	182.865	19570316			4941.69	10315094	3825.06	11715115	8768.63	13883653	147.718	21454046		6809.63	12031368	5204.22	11720442	7775.13	12455309	7252.01	13050460	8999.2	13038591	3742.83	17392028	6183.68	17696160	5269	7.94922e+06	12175.2	11224522	2437.81	19171212	2315.22	11174222	848.054	21869298	903.887	10011373	1895.31	14264740	1548.72	8677313	1327.13	9100391	308.887	19075658	1625.57
2872.2	23559184	2225.58	9488359			11762.1	16914046	3219.52	12289236	2176.88	19692580	2783.59	15591073		6899.11	12375728	3290.89	17506062	10654.9	10939513	177.237	17246870	9740.13	13396112	2247.93	39996800	10453.4	9579263	8467.12	17504586	11366.4	10719904	74.8455	9684466	1078.89	8273614	1428.5	20161826	110.314	9240333	1369.28	7972164	1554.19	19595104	1572.84	17109236	3483.61	9962450	2223.44
7328.67	20674682	6452.99	14060147			112.218	22493156	1933.11	16452397	4704.86	15876689	5184.14	10021587		10208.1	15999830	4298.27	11712765	11914.1	22728160	4745.45	17944622	5336.52	9313146	201.521	9591053	8458.26	15710721	3898.27	15668650	14933.6	28655986	4138.29	10321106	161.137	17832416	163.501	9453304	1595.75	11826747	189.137	6430939	165.653	8553504	549.31	20843066	6272.58	10701419	1040.65
135.607	27040868	3499.72	42667496			10252.5	16148073	113.168	8751616	5191.12	9978503	8054.25	33134248		7448.1	11361433	116.036	9001034	3890.47	9296331	7394.13	10750888	10123.9	13484032	4700.6	14977495	17138.7	13119298	143.728	18090412	10968.4	13146268	5158.35	10987641	2084.48	15109433	2058.52	9234328	1732.11	19104192	317.94	12278282	108.245	6320258	594.619	19278962	804.043	19375236	1184.73
7389.4	20478208	1901.28	19394192			4133.46	10138688	4109.27	15447203	249.519	8573318	2432.82	20991230		8297.79	17173976	2774.53	18558418	10806	14769213	148.18	20301720	3603.53	16301908	2834.88	17986296	5257.47	8725158	7814.15	14301545	14668.6	11440937	201.628	8002497	4612.39	13273829	445.585	9498272	3796.77	14876062	1443.16	15612148	4223.5	9955652	831.944	19483754	1237.05	16474087	2528.93
[truncated: 2,522 more rows]
[truncated: 37 more columns]
