# Supplementary material for: DONSON is required for CMG helicase assembly in the mammalian cell cycle
Source: EMBO Rep. 2023 Oct 2;24(11):e57677. doi: 10.15252/embr.202357677 (PMC10626419; doi:10.15252/embr.202357677)
Supplement: Supplementary file 6 — Source Data for Figure 2 [file EMBR-24-e57677-s004.zip › Source data for Figure 2/EMBOR-2023-57677V2_SourceDataForFigure2B_Quantification of degradation of BromoTag-DONSON.xlsx]

## Sheet: Sheet1
% degradation	Experiment
98	1
97	2
98	3
92	4
92	5
95.4	Mean
3.1305	STDEV.S
