# Supplementary material for: DONSON is required for CMG helicase assembly in the mammalian cell cycle
Source: EMBO Rep. 2023 Oct 2;24(11):e57677. doi: 10.15252/embr.202357677 (PMC10626419; doi:10.15252/embr.202357677)
Supplement: Supplementary file 7 — Source Data for Figure 3 [file EMBR-24-e57677-s006.zip]

Archive with 9 entries (8 files):
- Source data for Figure 3/
- Source data for Figure 3/EMBOR-2023-57677V2_SourceDataForFigure3A.eps
- __MACOSX/Source data for Figure 3/._EMBOR-2023-57677V2_SourceDataForFigure3A.eps
- Source data for Figure 3/EMBOR-2023-57677V2_SourceDataForFigure3C.eps
- __MACOSX/Source data for Figure 3/._EMBOR-2023-57677V2_SourceDataForFigure3C.eps
- Source data for Figure 3/EMBOR-2023-57677V2_SourceDataForFigure3B.eps
- __MACOSX/Source data for Figure 3/._EMBOR-2023-57677V2_SourceDataForFigure3B.eps
- Source data for Figure 3/.DS_Store
- __MACOSX/Source data for Figure 3/._.DS_Store
