# Supplementary material for: DONSON is required for CMG helicase assembly in the mammalian cell cycle
Source: EMBO Rep. 2023 Oct 2;24(11):e57677. doi: 10.15252/embr.202357677 (PMC10626419; doi:10.15252/embr.202357677)
Supplement: Supplementary file 8 — Source Data for Figure 4 [file EMBR-24-e57677-s005.zip › Source data for Figure 4/EMBOR-2023-57677V2_SourceDataForFigure4C.xlsx]

## Sheet: Fig 4C
Biological replicate 1.																																					Biological replicate 2: replicate shown in Figure 4C
GFP-Sld5 0h AGB1 treatment						GFP-Sld5 4h AGB1 treatment						GFP-Sld5 8h AGB1 treatment						GFP-Sld5, BromoTag-DONSON 0h AGB1 treatment						GFP-Sld5, BromoTag-DONSON 4h AGB1 treatment						GFP-Sld5, BromoTag-DONSON 8h AGB1 treatment							GFP-Sld5 0h AGB1 treatment						GFP-Sld5 4h AGB1 treatment						GFP-Sld5 8h AGB1 treatment
Technical replicate 1			Technical replicate 2			Technical replicate 1			Technical replicate 2			Technical replicate 1			Technical replicate 2			Technical replicate 1			Technical replicate 2			Technical replicate 1			Technical replicate 2			Technical replicate 1			Technical replicate 2				Technical replicate 1			Technical replicate 2			Technical replicate 1			Technical replicate 2			Technical replicate 1
EdU positive> 350			EdU positive> 350			EdU positive> 350			EdU positive> 350			EdU positive> 350			EdU positive> 350			EdU positive> 350			EdU positive> 350			EdU positive> 350			EdU positive> 350			EdU positive> 350			EdU positive> 350				EdU positive> 550			EdU positive> 550			EdU positive> 550			EdU positive> 550			EdU positive> 550
EdU mean intensity	GFP-Sld5 mean intensity	DAPI total intensity	EdU mean intensity	GFP-Sld5 mean intensity	DAPI total intensity	EdU mean intensity	GFP-Sld5 mean intensity	DAPI total intensity	EdU mean intensity	GFP-Sld5 mean intensity	DAPI total intensity	EdU mean intensity	GFP-Sld5 mean intensity	DAPI total intensity	EdU mean intensity	GFP-Sld5 mean intensity	DAPI total intensity	EdU mean intensity	GFP-Sld5 mean intensity	DAPI total intensity	EdU mean intensity	GFP-Sld5 mean intensity	DAPI total intensity	EdU mean intensity	GFP-Sld5 mean intensity	DAPI total intensity	EdU mean intensity	GFP-Sld5 mean intensity	DAPI total intensity	EdU mean intensity	GFP-Sld5 mean intensity	DAPI total intensity	EdU mean intensity	GFP-Sld5 mean intensity	DAPI total intensity		EdU mean intensity	GFP-Sld5 mean intensity	DAPI total intensity	EdU mean intensity	GFP-Sld5 mean intensity	DAPI total intensity	EdU mean intensity	GFP-Sld5 mean intensity	DAPI total intensity	EdU mean intensity	GFP-Sld5 mean intensity	DAPI total intensity	EdU mean intensity
2862.46	377.98	10702325	2577.64	678.514	10040447	189.252	407.106	20139742	6378.8	753.896	10109924	1982.03	583.049	26029756	303.891	626.535	17961258	172.676	317.037	9593384	3848.25	819.517	15051304	1182.45	406.183	17518040	60.1047	378.064	6829202	237.428	447.743	16302309	820.952	204.495	8064758		1567.59	545.11	18980726	2907.62	728.125	20828988	9441.89	961.286	9459256	80.9779	471.984	9055530	395.973
5066.54	1004.24	26290556	3810.03	535.511	10561971	5480.49	801.952	14309937	6947.09	791.437	11585831	175.245	340.356	32756836	223.272	586.834	16893080	181.35	276.252	6134277	4242.42	752.594	13599568	764.893	346.693	7204375	133.31	468.601	18614542	1295.65	508.765	14366331	117.142	206.622	6071836		354.549	710.767	17826786	5962.91	1182.89	19999848	425.873	569.662	9554656	95.5714	507.819	8950823	199.533
5135.36	2342.01	25751318	3110.58	559.286	9567729	1504	609.857	4954956	2305.13	381.971	12672684	106.838	270.09	8878254	4665.53	780.532	11175328	5206.65	596.514	14754504	192.228	457.221	19383632	585.848	380.204	6310406	365.226	670.702	14799617	585.904	517.314	11641191	454.852	241.064	12330714		21294.3	1605.02	15958603	253.387	690.53	21052586	218.06	491.828	8894065	551.757	997.3	9442900	5337.59
261.338	284.888	26631082	4435.2	708.175	11136379	302.941	1015.63	18120392	4583.84	756.123	13378491	3247.92	627.869	8.04301e+06	1329.15	581.747	15989435	4492.05	703.651	15184754	185.49	441.776	21588386	5719.02	580.207	8141520	675.904	643.454	13676775	4879.53	736.774	9909422	578.471	296.241	11890379		217.587	570.546	7434206	292.706	639.481	23038286	12189.3	1162.17	18037368	133.228	655.319	20527450	4301.24
7031.51	624.21	17970632	6289.62	1256.39	12504724	2125.13	748.92	6.73904e+06	4447.24	799.992	32220568	4461.96	929.108	15828437	1023.8	436.318	4754411	10771.4	1068.87	8736468	390.123	514.635	21893734	1258.83	389.29	17373708	166.91	390.728	18248586	2421.06	555.604	15320312	1301.76	430.946	13532454		12880.8	752.844	16474170	6153.94	1245.17	18238508	15401.9	1233	13706314	191.325	743.733	21299460	5689.32
2002.84	399.896	10496218	124.792	355.655	17131134	155.45	405.547	7417170	95.3805	425.67	9078814	3468.13	631.624	8.11666e+06	2678.16	533.537	14769233	10231.9	1036.28	7089975	2524.05	621.485	13556319	6699.56	566.198	6295382	298.423	443.61	11015329	290.745	468.077	7877469	1060.42	454.734	11339471		4557.58	575.83	7057234	5159.26	1420.4	11921246	17296.3	1474.27	12775174	140.796	628.87	19736788	3940.38
3250.38	456.714	18022008	3789.96	967.763	10334256	3133.1	697.314	12119091	135.189	254.107	4658842	879.856	659.04	27184762	4929.43	643.131	11031247	10157.2	936.167	10030354	4977.63	868.096	13502280	940.629	408.346	20056000	365.047	543.758	14403027	2034.1	512.937	8936215	1840.91	476.732	12459449		331.729	559.039	14818181	271.098	574.374	20404950	17081.1	1409.93	15504124	5095.26	1331.52	27022268	281.608
6067.52	548.951	17900838	187.649	591.073	21839426	2094.08	636.042	17163800	5213.24	640.152	14325834	3926.78	956.877	11314458	4348.12	263.42	6616911	9859.32	748.932	14526045	2645.92	602.182	13296048	526.829	345.543	5120166	1004.18	487.78	7.19957e+06	4030.15	524.605	5147354	4716.17	631.691	12007790		31751.1	1339.3	20363744	1393	727.26	22822842	16190.4	1180.14	13372628	197.753	715.783	19937444	217.058
6382.79	551.424	22118720	168.5	483.055	19405496	300.158	412.284	18373928	2115.48	703.147	16393897	5228.8	759.395	9372006	2025.3	319.823	13704884	5055.99	672.313	14775660	5503.67	840.077	10359718	578.637	387.64	7351710	1782.24	662.207	8819572	3215.7	514.418	7703227	3163.48	510.842	8705935		13468.3	1012.84	17517326	5218.56	993.599	14619286	8817.81	1136.56	8628440	137.07	616.756	20455380	3870
9225.77	582.476	12905969	145.943	510.566	11213784	2343.66	566.733	16369268	7192.97	707.567	7.51089e+06	4648.85	658.748	17911062	4521.89	558.15	8413787	7232.28	724.85	14816813	5495.85	896.836	12484218	2684.9	467.909	16827818	2482.28	666.439	6263138	1764.7	510.523	12249434	161.68	326.405	14214618		37756.1	1633.74	22973572	238.458	616.686	20322578	9024.71	1018.34	18332736	1703.89	1481.46	10463893	2353.16
11874.3	640.339	13599454	132.975	353.634	7.91214e+06	2549.66	790.931	8068761	6536.65	633.798	5278829	5201.35	694.258	18690728	1847.18	339.008	16660033	129.796	414.344	19298606	2302.8	891.86	9875041	391.868	368.986	12742013	371.881	407.758	8181279	5227.92	955.736	7.72743e+06	2066.05	507.077	8490217		40510.5	1671.26	21632440	8224.26	1363.11	17689140	10326	1158.49	9088105	141.534	623.705	21511124	6501.42
5444.84	460.047	17075426	159.318	380.97	7200982	2959.52	599.485	11411184	4153.55	5875.95	15545546	4026.03	624.534	17260124	5292.49	646.089	10669313	11607.2	1062.4	8779806	2881.53	835.097	9652341	2603.2	410.772	19195116	240.069	484.94	9483790	1548.74	523.489	14396021	3431.18	548.306	6947950		34779	1570.53	20019180	5037.76	1163.49	11926216	11189	1162.12	9312083	1110.67	824.787	19249488	2346.68
7653.29	581.44	15027246	4869.5	741.487	9044448	3446.14	838.731	7694726	633.587	389.333	11262727	5006.9	966.768	13604772	1967.2	490.62	9478818	188.033	370.659	16470928	2716.97	775.282	9862264	1636.86	453.55	5577077	873.442	441.793	13407332	2397.81	514.138	7330404	143.198	357.698	4653894		164.908	723.93	9940786	4730.58	1299.54	10451085	252.293	559.004	18368478	89.4013	572.751	21421556	183.709
7812.62	545.395	11848029	174.925	424.948	8357650	167.641	428.531	5603013	8260.85	763.3	6297417	5495.35	1053.48	9872732	2142.15	504.666	9316882	2284.07	399.591	5777714	277.318	455.266	22617268	1615.12	403.837	5923159	91.8229	331.635	6800048	1279.09	469.113	7056563	3203.25	522.289	7220553		25079.6	1202.85	6177702	204.445	639.255	8512498	165.754	438.179	8430795	2717.78	1348.99	9005739	197.144
7671.7	669.138	16790182	2581.97	786.424	8591747	3325.67	796.288	6354335	1288.08	557.115	7686583	4858.96	992.037	8399743	4299.61	538.059	6989714	6683.74	553.913	11361642	3242.21	663.676	21520846	3266.48	508.724	6416584	210.898	599.405	5223030	3028.92	656.723	11382567	496.827	458.224	16491811		706.381	583.521	18115362	837.246	637.106	20572510	185.21	473.004	7880796	2542.65	1389.67	8714583	197.754
7241.55	449.178	10107844	841.085	587.761	8657095	2875.23	760.956	7053516	6936.28	687.623	8029669	205.899	540.273	21823284	5502.16	695.333	14897550	8227.73	699.709	11674188	1822.86	598.17	19206792	3083.69	471.529	17239696	850.129	620.822	7517544	778.795	475.623	11492863	2836.65	678.125	5710294		51712.7	1752.24	11749414	2671.01	782.183	20483460	173.618	430.021	8282809	154.411	720.547	19604238	1672.22
5668.7	406.856	29210424	3150.89	808.536	17324022	1738.64	654.044	5735689	8317.17	717.517	4307475	130.519	377.467	8464871	7037.35	717.646	12473882	7223	636.864	15279309	161.447	708.874	16486984	2542.34	419.548	18466024	284.022	294.802	7426106	1788.2	436.72	5364091	1980.65	600.46	5899210		40499.5	1591.48	7808106	4462.01	1144.28	11808003	301.526	489.572	19275548	2953.26	780.833	11890691	2068.76
8494.77	546.174	15712828	4346.32	896.263	11717108	2008.79	796.775	6624365	190.061	105.986	6503544	5795.07	886.823	18924866	3836.02	755.625	12209806	563.437	288.791	13668453	6694.23	938.301	11807056	6055.79	490.213	5.73889e+06	424.01	395.678	9456750	905.698	204.717	9274508	857.526	280.952	15715956		48374.6	1589.08	8.3319e+06	416.507	563.145	9684703	173.242	419.644	7938793	199.069	178.63	16822746	4243.92
109.507	208.018	22613244	3656.71	782.093	9572140	329.132	491.461	18403740	1921.82	423.953	8964317	7148.07	1018.86	13676176	5921.24	722.717	15237247	6536.21	1297.84	13136207	3075.53	675.86	20317362	1748.87	383.793	16167316	824.708	381.346	9679781	362.634	380.463	10447279	180.993	246.887	18280664		1434.47	619.089	16253943	274.785	648.939	8874444	969.22	705.57	19208778	1460.72	500.534	12526719	2833.52
128.267	311.978	10079277	2563.58	713.51	7969281	344.152	621.559	19303904	7347.71	675.429	9070725	2842.61	736.349	19198786	4268.08	639.751	11191475	2453.61	572.431	21526248	225.166	550.789	22063802	1721.69	376.486	15584410	337.269	398.529	15763805	1636.86	473.465	12735152	571.821	136.879	5431453		31371.3	2798.65	5947320	2568.09	796.295	18573756	199.2	536.362	17876828	700.72	513.335	9698452	360.441
88.2791	201.807	8512272	2874	788.324	7867585	265.79	702.203	19101420	7674.12	708.318	9146941	2731.09	986.665	26811892	4216.28	590.428	9569900	5597.69	684.446	12487241	180.003	405.987	18693262	15333.3	726.382	8966924	251.31	572.927	7.43281e+06	3476.98	608.271	15552795	888.392	411.45	14910681		12036.4	752.17	6494279	3630.82	1038.34	11489820	11697.4	1417.53	9759568	5340.17	577.172	4578093	4217.26
13891.9	642.264	12165101	143.536	410.688	10035081	3952.32	774.794	28951668	1904.55	743.488	9537626	7831.07	931.133	12900795	3708.27	599.644	17456346	9062.37	764.13	20468154	2083.15	418.983	17128372	8639.42	548.943	7718600	597.981	705.891	13993917	6319.96	893.092	15255224	1248.07	439.334	17827626		13775.4	929.827	12453410	1420.02	1196.05	8578513	10802.8	1410.21	8998399	393.684	412.875	15634936	193.283
99.7257	222.577	9713492	654.279	560.329	9338264	578.611	474.182	17466750	6833.78	704.321	12456220	244.332	571.717	16884302	3936.36	477.426	9721312	10802.4	867.041	8743419	5662.2	898.936	9363328	9275.06	607.639	18276182	827.544	747.363	8.37691e+06	4021.26	647.062	16504880	1480.65	500.771	6927925		4964.96	1128.22	8262252	326.36	555.474	17183178	209.909	537.814	17771724	1895.67	921.537	12333672	9182.79
1635.01	381.789	17511144	2708.21	794.551	6293100	5766.04	753.038	9922591	387.264	502.84	22087824	223.784	466.566	18877700	9364.29	782.978	14317392	12423.1	924.074	14931042	4964.31	755.028	16641429	260.586	375.368	15473423	785.871	681.934	10032921	3478.61	524.619	15116536	1340.07	385.389	9395879		3570.75	633.571	18247188	10665.6	1159.44	8286211	340.358	499.848	17008024	151.652	583.677	18904832	1027.09
118.875	219.262	22969198	2938.39	732.586	7423523	2750.8	727.485	13912018	704.793	368.992	11616099	141.071	394.293	7129459	4137.17	567.255	20121458	3661.01	500.183	13396805	3977.26	727.274	31913284	6507.09	488.605	11266602	897.749	738.685	10809048	643.89	314.556	10293279	2036.19	358.925	9721416		4477.24	1040.3	8873035	92.2048	369.983	16294222	19141.3	1333.28	20979080	162.277	649.645	19858508	229.297
9317.32	547.88	9879466	2022.66	581.159	17871928	352.973	1174.67	20899764	7582.33	930.1	7.01745e+06	189.546	466.408	19266586	95.0784	329.639	23060370	11959.1	848.757	16772686	6672.12	851.096	12383070	7282.8	500.596	8940368	573.116	504.04	10223201	915.253	313.717	10998293	1620.94	398.985	16773343		250.19	477.538	8364743	5219.03	1143.75	10795994	19758.6	1344.46	13902258	2043.29	991.266	17910316	9490.72
12047.3	689.313	11942334	2551.85	649.189	6202108	2747.58	845.164	15571351	5247.85	739.945	8662740	6953.15	1060.13	11913848	209.823	500.511	22551320	1397.19	444.41	10459606	234.539	575.912	15463998	372.893	354.676	6886354	220.599	521.373	6399543	1829.35	418.933	12972037	1696.94	395.121	15291930		256.216	512.859	8159989	11755.3	1288.69	12815969	19209.9	1290.04	11559402	95.4106	1003.4	12564233	500.794
2161.04	252.686	14843366	2825.55	694.49	16221112	2888.62	729.906	13532278	6831.58	954.137	16519146	4144.53	921.665	9216451	126.106	362.569	5873961	4424.9	541.791	17043008	679.886	422.189	8895224	157.953	266.224	18224170	642.452	369.89	10919208	1430.37	423.725	12025222	1573.5	374.166	9394307		45150.7	1500.59	7.70902e+06	10715.1	1118.29	9899893	17907.6	1259.86	11934523	328.294	787.635	8994231	4950.4
12557.8	818.59	12449293	2328.99	627.562	18566310	2691.96	632.85	19716864	7569.69	918.925	12466802	2958.95	707.407	22076070	131.194	411.475	6178080	7146.15	756.314	15496608	4995.53	766.233	17689196	6539.5	489.368	14564656	533.018	683.444	7903274	134.025	283.582	4947505	254.513	222.125	16095298		42006.6	1459.11	7705192	10241	1034.63	10885171	1268.61	497.527	9425080	5046.77	1127.66	16437275	3001.61
1635.29	301.847	19929314	1802.6	594.955	21180048	2990.26	754.27	12650813	496.44	450.359	13051118	6783.49	1006.19	15978462	5417.24	577.131	14033261	6291.11	605.51	8728955	3083.34	726.344	17371042	132.662	365.567	17333800	185.54	574.427	6.95004e+06	1935.06	382.088	6967581	137.911	166.765	14033815		26062.9	1298.83	7081752	11358.7	1154.22	13397366	8443.54	793.693	8391639	147.788	514.306	19656774	4332
5981	666.891	21883090	950.059	534.221	19651816	6447.33	846.977	11070576	7678.56	766.76	15557989	130.835	381.678	19220760	5277.82	585.173	12071301	6810.38	838.555	14799667	3221.82	720.151	19921168	175.208	293.264	6721885	342.457	579.3	7259319	4572.95	481.854	10957112	2084.06	433.267	11770431		37370.4	1635.5	7430354	10725.2	1067.32	10040993	189.898	440.494	18385670	8027.21	1264.43	11353615	230.978
107.156	192.946	21607756	2688.94	700.95	12230629	467.913	391.817	19425222	6493.23	683.818	14975948	838.407	540.513	20466646	172.466	452.058	7439263	10542	747.439	11054228	132.68	353.581	16909160	6692.31	529.088	8412562	487.681	443.496	9504464	3189.84	435.721	10288988	1988.29	430.65	14049897		11612.7	1586.75	17281530	11727.9	1320.39	10796127	17276	1308.85	8667901	120.863	535.383	9679775	233.784
7739.28	466.643	6154307	156.585	435.807	9988961	7123.35	832.377	9185026	5938.56	596.315	14586736	8435.71	997.957	14705005	246.798	521.491	7865896	12628.9	817.699	10873260	3356.1	635.099	19136600	174.888	336.504	5858053	972.213	363.039	8867011	2879.78	474.356	13886025	1000.58	357.405	15633269		11653.1	1585.57	13476952	11064.9	1039.72	12274732	872.034	910.084	10163222	8075.73	1220.23	12528456	252.448
7874.25	563.678	8500048	195.986	469.566	22850604	181.784	420.941	17617924	6629.29	897.072	15666302	2471.76	647.228	17465860	5595.4	725.462	12594874	9226.93	683.06	11659821	8666.37	1055.16	11296922	5502.64	469.103	7161638	582.35	484.522	16831540	2166.89	402.587	11120002	878.565	336.102	13891297		4941	1350.6	8986559	11011.1	988.724	12503250	11930.4	1200.68	8572553	5059.97	1153.74	19146380	10160.8
6063.68	507.713	21906246	2701.34	715.161	13211590	136.024	342.499	14901819	206.886	332.204	19683504	570.926	1522.87	20215118	2298.14	590.995	24782750	6516.35	702.633	14360153	5520.43	885.963	8797405	3517.53	460.886	7.18791e+06	202.704	283.152	5977325	10856.6	746.688	8116905	230.014	327.934	19524200		3424.86	1249.7	9021478	11791	1123.26	13777423	3003.43	1044.46	7473187	2677.5	900.191	9806085	119.731
3706.65	427.717	21636186	205.268	539.653	22605220	157.701	303.829	17953850	6873.17	629.376	5975569	147.455	371.148	15835955	5611.54	680.047	14408550	868.962	355.403	16973534	4953.22	1008.51	26512234	4970.97	491.557	7091931	946.803	676.421	7381810	1398.9	492.621	6495122	849.248	349.955	16188238		8356.28	1418.97	19060166	11437	1011.84	11803918	1157.3	594.993	20710560	3794.32	1060.68	10090940	270.67
6719.24	458.14	37279248	2643.67	690.675	14517232	1673.16	506.782	17755366	2699.95	519.106	14517238	2782.24	566.303	5275913	10868.7	765.559	13873197	5701.1	620.074	12669288	8302.56	931.983	12516239	4938.23	488.048	12532797	544.719	649.184	18130078	2673.57	579.9	10665665	1054.62	342.92	18524658		1303.58	687.148	23080148	10981.4	966.413	13137437	14827.5	1312.41	18479038	111.244	481.078	9287055	610.429
12800.5	721.256	16266420	4396.93	860.712	12188527	3561.61	692.454	18636098	10251.3	945.372	10469786	1600.97	917.34	38167576	5518.83	659.256	10243549	13002.7	930.998	14370076	6909.21	954.945	16525504	3392.15	469.256	11805697	1055.71	530.994	13052129	5151.37	596.378	7640318	1460.22	393.557	10667084		4162.69	256.006	20929882	9458.33	1459.67	17322626	21486.3	1626.81	8100726	118.191	480.088	9382506	9236.75
1338.08	333.463	26465192	352.65	479.094	20771960	596.757	512.483	19725844	6257.54	3161.7	7809736	468.354	415.757	6384805	4422.39	580.842	9776060	3355.97	655.106	23688144	2906.95	714.319	16650532	671.932	374.539	4592108	249.533	377.123	6513507	5593.19	638.294	9792578	230.654	361.876	20326284		24055	1168.32	24900304	586.952	787.837	7926837	273.656	569.648	19411126	3021.15	1221.97	9692829	7484.57
813.662	211.414	17968774	5170.12	916.367	11774328	3864.01	779.093	15521401	4881.66	2075.61	7.57372e+06	1268.65	575.929	9834898	127.003	391.361	8645230	6895.98	598.062	13860318	3020.39	749.442	14185894	2785.98	396.956	4955938	980.429	468.315	8087595	3418	610.175	16040241	675.289	366.269	17619020		75.0497	240.351	20798836	235.484	617.865	21515738	758.498	539.81	18496848	1808.86	773.366	17217582	277.603
2682.54	351.088	25300504	1243.7	651.254	8770281	303.6	357.906	16942340	5742.85	1433.56	8012857	3367.07	666.905	14210909	126.2	419.267	9862536	557.577	320.345	7875684	5043.82	1164.8	9016535	1628.78	418.663	12305430	820.568	566.637	12029040	2275.15	502.295	16470519	633.349	455.42	20146350		11960.4	878.04	9466904	275.224	588.655	22461310	22865.8	1665.94	11639303	3912.57	1455.87	10756961	7985.49
14242.6	771.148	12514735	4177.34	814.116	10063094	3132.74	721.708	5198766	9322.04	857.957	14069093	4500.36	451.673	6773902	6556.34	736.282	13787833	7209.48	599.458	9059472	7071.72	849.45	10137687	2894.43	422.72	13328134	1510.51	740.79	11696841	2354.59	510.159	11125251	130.74	359.301	16537502		7012.52	795.547	9798808	244.008	467.976	19821808	22601.3	1790.53	11153159	1255.08	1070.83	8488983	8589.67
6681.64	498.09	42476708	978.696	649.468	9724067	6812.59	525.531	8783062	8697.91	796.01	9364916	1576.01	455.676	8727095	349.021	435.668	21784966	7105.84	810.383	8408577	5446.88	1006.24	16364242	1426.87	387.262	13775808	980.933	590.901	9906178	5257	615.09	12013786	720.327	386.444	5780701		32998	1147.98	9685989	11202.4	1182.83	9959867	751.43	443.015	18306128	2541.47	978.618	10089584	8791.35
2836.08	352.328	23008402	1467.33	702.091	9615516	2178.82	952.942	10112356	4380.05	624.053	16164666	2316.14	757.347	13680253	6077.22	675.809	15371681	7681.79	835.118	8714547	4248.49	789.497	13841114	1701.31	441.823	13082689	622.722	576.358	7383477	3072.03	547.002	15554437	598.337	397.669	18198358		1362.44	396.451	7569585	9956.02	1090.51	15345931	19393.1	1492.87	14556560	112.505	452.148	19818488	205.635
3489.81	354.219	21439486	126.34	383.727	7753366	6273.8	518.885	4757236	7305.08	734.05	27094330	306.788	505.909	22464432	892.783	453.352	21984010	6920.16	757.046	8710610	1995.53	3927.32	15566726	3334.04	451.814	13668359	1228.91	820.612	4796051	4792.04	610.578	9552831	1091.32	424.613	5571468		1200.23	407.612	7492112	4093.41	641.505	25361634	1508.58	531.111	19377732	1790.72	807.991	8473731	270.561
2494.09	289.165	20500474	116.888	361.314	7746239	3470.7	691.782	14754036	3098.84	533.325	14659906	96.1094	305.88	21261834	146.117	369.842	8943878	7041.69	825.167	8659957	4439.59	808.336	11450040	5308.08	630.629	16231422	461.347	516.886	19857360	2062.57	500.489	17230092	423.893	353.952	20494454		11786.9	1058.99	11021262	8542.24	823.912	15810369	8494.85	1028.17	18245102	2587.77	1008.99	12126378	3614.18
3232.69	320.004	17811848	412.116	385.137	9765162	2679.68	540.68	12248765	4456.61	733.165	8456348	3420.91	593.042	14802878	4781.92	495.262	6051560	12820.1	940.074	14222037	2614.59	617.425	19230594	9395.16	501.491	6384825	705.46	456.228	17369460	3403.17	562.624	12879150	1190.54	426.508	15147594		135.561	198.2	7.154e+06	486.918	477.125	9627973	959.472	511.246	17158148	90.8728	339.105	19651044	10340.8
7049.62	763.52	12473188	5918.93	992.023	28862640	4876.26	829.701	13225860	622.925	672.353	11444328	6159.02	654.96	9785680	110.061	274.534	6278457	186.433	402.294	8899766	2788.63	528.697	11910319	195.727	404.174	7785952	956.62	688.603	10676211	1681.58	463.552	8582153	618.458	359.104	18512294		20783.6	881.571	14490549	4584.04	718.824	16780948	1122.32	594.77	19834216	265.07	615.214	18609620	12249.4
8596.51	417.54	8692190	3509.57	788.774	17093200	428.55	111.022	9469638	10667.8	779.135	14103722	1324.95	653.86	6.82051e+06	130.87	317.256	6876157	10737.9	1105.44	15556299	4242.09	742.989	19171606	8415.71	594.612	5843884	697.718	767.457	13043728	4226.67	543.188	5572051	1271.58	396.051	17774524		256.333	455.5	8908447	502.167	431.554	9826107	1209.61	556.176	18457314	2036.48	978.519	19535468	8412.61
12561.3	816.832	10547031	6591	1112.04	28016626	1320.59	363.643	13293981	1572.17	677.167	10967671	761.147	618.361	12067317	3971.09	533.871	9869707	207.967	442.868	9677532	144.644	349.891	13205759	164.162	364.339	6058594	265.463	534.046	9233261	5251.39	608.234	8719248	843.203	425.741	17721378		145.127	268.821	5941478	8385.96	877.25	18202344	19221.3	1672.31	11768180	3428.79	1366.66	16632512	202.285
7405.29	687.656	10605252	1169.62	668.256	9683968	235.118	106.265	10557209	9746.5	766.673	9971032	273.764	593.283	7046158	4332.81	577.119	10344431	5516.16	663.616	13977094	179.768	403.597	8288798	2500.37	423.879	17113242	359.105	523.789	18601800	6387.56	648.448	7571545	4477.08	652.347	10663179		16664.8	783.925	13511170	10221.4	937.024	14757316	10048	1225.67	8769777	151.936	289.907	17754512	169.837
176.209	254.357	20718360	4814.84	1339.84	19233918	5591.88	825.72	8532896	7359.29	857.887	20759174	181.899	486.402	19443014	4967.99	593.661	14795352	476.285	759.361	7448643	7023.98	831.403	10767280	9011.85	584.72	5896082	562.067	517.614	7580122	4821.86	596.343	6221147	98.664	206.875	5631492		36681.7	1108.88	10998587	5749.73	719.805	19196488	673.404	448.237	17968172	160.27	548.908	9593791	171.929
7810.21	666.558	13544199	6588.1	1419.17	19291512	1328.46	506.012	12391986	6244.86	737.763	19032244	1180.48	577.55	5570963	3348.27	261.766	14923177	181.938	437.11	7158302	2867.32	676.225	16733006	3127.21	471.752	11177303	520.404	489.964	16936132	2185.93	454.906	10739598	175.283	803.728	8497242		34198.6	1018.35	10590828	14022.3	1379.59	13856704	15504.4	1269.32	14476500	3878.39	1581.43	25213856	5063.48
4145.83	391.159	15560129	2674.06	645.525	14179749	241.07	443.662	12561333	87.9236	304.429	6344888	615.479	602.397	18210558	2426.01	175.45	15036807	181.807	472.811	7421160	114.982	352.061	20801934	3608.81	444.657	11145783	809.524	730.078	19114188	5337.47	645.969	9254343	729.451	401.514	15631630		21909.1	968.459	18745114	8303.44	743.022	14868561	17718	1395.67	14057615	5113	2156.7	38201596	263.404
2917.27	279.412	6.71467e+06	3655.74	1000.86	13040651	2844.56	685.501	7782449	3487.39	1114.08	15055353	1119.94	1203.12	33969632	3875.18	404.058	24183514	8818.83	678.486	7296684	6305.71	787.114	9851029	4125.4	421.285	8.38531e+06	500.65	579.086	9023136	232.97	396.224	14429710	2071.51	497.572	14906080		31226.6	1039.15	8887304	11630.5	1154.75	12016543	8725.68	1214.97	9764531	309.896	1008.91	9512750	518.132
3227.97	362.325	9073547	5182.46	1155.54	18650514	5586.63	587.285	9122719	171.141	3695.59	33088746	506.257	398.357	17657600	958.184	340.833	5699265	12585.3	823.07	10992967	5992.89	946.594	10675624	8443.44	551.268	8024202	442.143	575.404	8578193	2104.7	493.734	9473262	5114.89	639.378	11244601		10627.8	527.61	9669653	7864.11	751.392	17884792	376.665	555.285	9508183	3171.6	1449.13	19483658	233.744
7761.55	718.235	12737557	173.257	398.728	6676251	1670.16	301.065	11580077	323.319	412.981	5679812	2478.93	831.568	9560884	102.558	224.473	5519205	15977	913.986	6455372	5187.56	683.992	13708387	11386.1	521.229	15875464	217.691	619.537	21930884	2118.76	488.644	9088163	2420.03	498.867	14434115		40243	1543.37	26565964	9278.04	849.332	20679302	3041.5	1048.91	9985543	128.576	512.494	19754266	608.216
460.167	255.626	8799511	3075.82	709.321	16072024	666.482	421.015	17584786	5141.18	712.052	7.25846e+06	92.9785	317.63	21849562	5097.27	585.018	8.02215e+06	10403.5	935.441	6238828	192.5	381.817	8204276	3927.59	292.851	6382708	208.984	648.737	10971469	471.794	395.334	11225953	817.897	311.699	16542625		449.767	369.714	22579354	12378	1204.2	10185231	9159.74	1270.48	9315686	909.986	912.437	20417918	6577.79
5648.27	526.795	18587130	1898.42	415.986	8739364	1180.63	498.824	15889467	584.612	1373	7372212	473.981	628.244	21375132	151.495	446.857	19568086	147.392	322.838	13345920	3477.64	684.678	16307708	4518.68	472.025	9218474	170.063	551.715	8919680	4767.94	658.638	9443182	1387.88	343.214	14326749		534.169	380.869	24472038	5798.39	532.455	17498876	13488.4	1245.23	14320729	3345.11	1351.89	13856763	10149.4
130.124	427.811	26065958	3198.94	937.148	18807024	6045.92	836.002	30058204	4816.38	662	10747956	4656.17	1288.29	15959464	5439.85	582.762	9957708	671.907	435.807	6266060	4594.98	895.045	10809271	1252.06	370.587	13581908	582.702	693.916	9244628	2039.56	455.977	12912363	135.258	361.69	13985219		11226.1	518.551	21478584	11302.9	1012.43	8432933	279.638	556.575	18829240	725.852	716.091	21198190	2907.77
1169.85	383.313	28325654	1833.33	682.311	18848872	5265.93	669.204	10378603	6394.55	853.817	6099481	2954.16	673.751	19018460	593.299	392.622	8759618	191.331	339.522	15334037	3158.13	797.611	19729554	1361.39	368.065	13308948	196.5	572.114	7904816	2188.44	427.349	8662845	331.294	483.72	20198304		9022.11	502.677	22426764	7532.11	881.437	8897345	11995.7	801.531	12398833	710.017	680.449	22340698	7735.59
217.572	370.158	12506346	5201.26	786.537	9823909	5222.23	854.75	18918286	159.147	453.365	6.91414e+06	5340.21	864.921	8421937	5563.89	560.841	6843876	185.042	314.199	14837845	6105.33	830.913	11916800	2529.02	397.293	5140118	386.048	726.016	27142686	313.1	336.883	11198059	1486.61	535.349	15971304		321.214	343.908	21643756	10136.7	888.341	12185369	20358.7	1432.39	8820485	876.41	1190.86	9824205	8488.48
203.408	293.71	25957252	5568.08	335.203	14429612	2050	574.445	10478486	190.246	439.779	6690683	3391.25	665.594	12660521	7521.33	727.254	13289117	7470.69	685.354	13045935	3463.01	777.121	10944426	134.424	358.188	7244869	765.218	558.135	15348600	1561.69	393.746	11840818	1821.79	548.34	11066384		30815.7	1120.79	14123560	131.072	319.809	19633112	224.943	597.63	7985866	151.739	538.453	9782782	6117.38
14539	742.125	14602204	2975.54	368.261	18233906	2041.21	577.113	11910704	127.007	346.814	6927546	252.771	624.961	21708244	8502.99	564.376	8421635	5100.7	646.987	16791798	2462.96	642.906	13366419	2834.01	407.679	5129822	517.662	444.886	15420060	368.349	415.002	13893808	343.506	451.076	30582606		25779.1	1038.56	24769676	6161.66	955.703	20070616	3183.68	471.695	17885374	142.424	485.563	8847042	2544.34
1070.64	254.497	26371454	6318.96	1239.41	17421138	5459.46	493.314	7.43329e+06	171.396	451.614	6791970	4909.88	927.2	5443373	151.844	357.478	18855810	7203.57	639.627	10503899	3732.52	704.017	14708911	982.651	308.836	8236484	662.11	763.878	5643722	1572.27	380.836	11473235	923.363	537.778	19433406		26604	1128.51	14237988	5846.32	836.42	22169580	6399.49	479.004	7.94362e+06	2543.82	1068.31	11476867	4894.7
5919.69	488	8790128	3332.51	705.95	23901910	2863.54	659.133	13845346	365.856	378.233	18475974	2755.68	846.214	10430080	128.913	256.85	18775516	5737.26	663.235	6081797	6432.68	870.437	11391635	2099.21	256.22	11593403	171.35	381.979	6489998	1264.94	430.002	9967384	765.093	535.112	17020032		849.923	1347.24	15753908	13626.4	1426.47	26477186	21674.9	1312.03	13211159	2322.48	944.137	10507066	481.039
115.369	247.286	25494390	4702.3	267.939	12539305	182.543	166.323	12112291	139.507	418.469	8112510	746.964	503.481	13740213	93.2492	217.363	20338650	4816.48	696.775	8196375	5989.76	798.975	11715059	2320.91	257.748	14230833	173.071	360.383	6.33114e+06	5875.24	555.639	10132017	963.474	538.44	22138140		879.061	561.701	31597882	176.298	518.039	10355295	14229.8	990.948	9585424	118.117	412.559	16050695	8274.92
274.515	218.529	28457040	241.212	522.965	6710150	860.168	397.11	19080896	158.013	417.858	8808402	6239.85	724.716	5619555	3420.41	493.1	11366567	6009.49	601.825	14998053	4045.34	855.504	10549282	2421.52	259.095	16074543	212.813	493.883	7964753	1301.38	437.387	10423532	783.838	483.635	16831894		400.342	638.889	13891524	185.15	460.095	9884244	13005.1	1016.02	9810658	331.663	395.711	18140226	12328
1893.2	279.125	28046276	6819.69	932.05	11159255	2254.8	646.068	15583117	3836.44	595.215	13717891	2429.2	897.962	29143644	4433.88	563.438	14364285	6443.83	559.033	14047046	4102.16	803.323	15910962	1927.07	306.633	16249765	1269.36	677.011	15184073	1276.04	436.84	6131475	2232.02	415.811	18530284		39471.8	1386.94	16638559	226.469	461.846	22660944	200.891	375.808	9163650	1243.34	417.979	14956123	549.758
3819.03	466.523	18821710	5753.74	675.523	5949140	6565.84	552.299	8461326	4495.53	789.39	14007411	2032.36	637.619	35278492	5375.7	501.943	10866993	9373.3	643.643	9311342	4376.74	787.061	17351280	1569	287.324	14843414	354.746	579.554	6941251	3038.84	425.487	5804272	3861.41	692.335	11481864		26308	1154.9	24185656	12403.5	1361.76	12263973	185.8	399.911	8786580	640.176	646.527	6931308	149.509
147.151	277.561	33009522	72.2476	271.585	16705949	3846.41	658.372	14731025	4491.08	831.273	16481218	190.538	487.047	18463512	6158.99	616.556	14583551	772.034	412.991	16273262	3518.91	797.738	9984969	1718.36	305.576	15146527	306.088	385.925	5320215	957.624	368	4371854	3230.81	567.736	13880634		16504.3	857.3	17628436	10934.3	1250.45	11585509	13546.4	816.056	15677484	864.658	419.302	10115686	8462.22
8271.7	507.582	21236634	2504.13	559.307	16309599	5060.44	912.295	10592893	2391.83	562.219	12600189	2589.4	815.751	12842899	5597.83	1223.53	12525236	9310.39	669.449	9154714	222.198	411.631	19177044	4946.03	422.473	28472162	777.566	497.568	12861510	1514.51	413.192	9596141	508.67	362.123	21418900		39603.4	1381.56	13612840	568.291	481.228	23538298	22453.8	1219.17	15295669	124.317	121.383	16253379	10030.9
120.279	276.999	32619962	103.774	273.804	7264673	4130.78	830.609	11212858	4914.45	698.533	17317026	515.714	424.878	18104018	5301.67	577.189	17176938	10147.8	696.22	7518704	4049.46	895.644	14967857	752.246	377.387	10298968	192.167	513.079	15971392	1083.36	389.354	8590407	504.48	365.032	16532115		179.833	559.945	11698290	6789.59	1113.73	10707679	31074.7	1418.38	12637775	1201.46	356.44	12415751	8841.46
5028.25	466.991	18576150	154.792	368.634	20530924	5044.42	913.925	14348992	3243.96	451.984	14232864	181.575	386.249	15580627	5443.42	599.149	18520052	14139.8	857.67	6112589	2591.35	694.575	11867717	4486.64	349.312	9720985	967.457	668.335	13552781	4922.61	518.962	22077798	1451.46	435.633	7.48502e+06		167.312	595.941	10964283	181.213	537.983	9449385	17607.8	1055.85	16728232	1259.52	617.503	14336258	138.83
68.0381	220.997	8.11012e+06	214.189	741.304	48054572	2421.44	346.85	5046496	3931.97	555.812	14190643	5314.39	993.976	11470299	384.288	376.978	8188185	1003.7	463.502	5075976	3824.03	679.647	15668361	2311.64	370.302	11819574	224.777	608.312	21135744	4674.72	644.473	6440398	807.596	396.706	20953852		28403.1	1133.28	15385233	19087	1665.92	13196814	31406.3	1532.04	12873466	1197.39	570.357	15205192	12897
11226.6	590.203	17262942	176.702	501.557	21523716	2899.14	393.556	7674474	3203.12	558.525	14720908	1167.24	537.786	12129544	3716.98	568.522	8751153	5708.42	626.773	10587110	316.391	513.063	22464898	151.845	267.98	10660404	855.271	627.012	7910951	4542.02	603.175	5785789	2336.74	405.418	15740348		27613.1	1213.14	18918068	11913	1538.91	22118308	30153.7	1621.12	14257105	105.449	291.616	15838932	4987.79
9700.06	544.336	16188974	4617.8	1375.82	5460611	3485.66	478.338	8907131	245.785	526.815	19844742	5243.8	1041.5	10801884	3997.82	503.311	4446839	12552.3	811.837	6891867	4378.9	1092.08	9569894	793.425	397.541	19001972	1141.87	711.015	21206490	487.144	365.502	14339162	1511.42	401.725	5686156		38653.3	1295.66	12868410	9632.47	1386.96	19169432	26300.1	1506.5	11809379	2059.31	791.053	10843899	9846.37
5302.38	412.595	19534344	96.6533	260.03	8879773	5167.29	988.638	14830017	3811.98	613.664	13446481	161.248	323.657	14219466	5180.95	418.065	9343076	11064.1	833.434	9030072	3884.77	906.834	8524380	202.217	336.67	18375930	932.332	572.175	18564092	5039.15	597.592	11116113	1766.13	379.051	10091711		31053.3	1062.58	11194814	9332.09	1070.9	20796104	2212.26	1011.33	12709421	233.514	311.574	8408746	197.719
72.7113	274.416	8424987	108.578	391.578	10462721	693.899	126.367	15321321	5104.83	624.905	12549117	1151.29	671.135	7599052	5504.82	421.522	7850617	400.919	400.393	16196932	6610.21	723.169	11315777	990.435	429.143	13596165	353.036	580.687	19813242	1848.5	426.741	16977406	5837.64	517.673	11153576		42913	1458.2	12822784	196.165	353.302	17932728	182.295	555.886	6861210	171.206	151.182	9977547	178.889
75.1444	267.087	19370110	6194.3	830.095	5093323	2883.21	790.656	9243732	145.481	313.118	6067624	205.373	476.549	19353072	7411.53	422.227	8275692	7580.28	734.79	12148021	3461.52	659.041	12884279	3847.45	563.553	14474918	505.034	629.176	11319992	3748.09	574.344	8453575	1439.49	170.858	15454284		39700.7	1327.48	13264063	10833.1	1468.53	25314094	13439.6	1137.09	9963575	3983.32	2143.98	28636120	181.735
2063.38	1143.04	14763203	161.679	467.784	21554788	239.594	286.106	15009921	3520.41	557.153	10973413	748.368	636.083	29635368	14545.7	789.032	16548273	301.451	321.864	4587274	4599.94	941.969	8582278	1367.7	673.232	12267245	722.41	464.565	16017896	1599.78	429.691	5949759	2898.5	432.937	7.08234e+06		13199.9	795.485	19320066	11739.3	1518.74	27739238	14135.4	1231.04	9034398	2018.85	1101.62	14824004	172.314
8969.78	504.976	13674850	2368.01	639.242	14134820	112.817	327.796	8.00675e+06	2540.38	510.774	6.31796e+06	1276.76	486.01	14698607	11913.8	613.281	11485852	5395.71	516.146	13924887	6465.7	887.992	10121798	5955.74	564.328	18949426	1519.73	772.207	16223194	5123.45	664.011	6154822	898.223	127.895	10901318		1344.25	440.479	10437364	505.603	565.42	9603014	154.84	398.521	17007052	2637.56	2524.58	12115991	167.065
2236.76	569.783	16110493	165.342	508.539	9545254	282.365	409.338	13851894	136.221	360.11	16255730	3968.78	876.357	12524216	85.5292	260.467	15644841	2663.39	669.495	16134652	3868.37	788.234	14540220	5982.51	523.362	12013316	1160.75	698.976	18730802	1602.84	522.984	16534871	2522.87	485.509	17503920		32553.6	1252.24	16764132	10670	1351.63	26975900	2153.1	483.053	17081608	2743.67	1136.42	15136571	7845.33
272.13	233.04	27077814	153.483	394.993	8493397	3650.27	397.485	5913534	137.188	337.336	16885296	2290.32	970.582	9711865	117.866	7180.19	24208940	5933.66	538.524	16186943	4427.06	810.978	7357819	6947.99	553.12	11300789	960.728	642.982	14374957	2395.9	448.543	7868530	2309.35	334.971	11836785		36512.2	1385.7	11443665	4412.6	644.637	16381345	5104.17	899.605	16991716	223.131	2682.27	20531776	8904.47
12019.2	575.256	11676597	3007.93	289.331	10372558	111.309	359.539	8189955	2157.38	583.558	5965875	2410.88	855.972	25852500	10186.1	528.614	14502802	250.365	258.565	13521210	3859.68	803.574	14850530	540.096	339.874	13407239	666.16	618.296	9788038	3045.16	416	5551226	1574.6	281.775	8840112		30910	1121.5	9318515	192.599	558.002	9074088	532.71	290.828	16291619	2486.48	1088.6	18480252	6244.23
6166.6	533.213	14382731	5461.65	329.827	19896910	6829.4	716.387	9571063	4259.72	375.899	12047432	2994.41	745.605	8149302	474.041	784.053	16756467	5253.47	413.684	14050352	640.622	459.371	19761016	1686.1	370.586	5993150	438.892	589.936	20877482	2709.37	506.258	7856368	843.85	341.313	18496226		17872.9	637.306	13861054	193.827	556.482	8897973	226.743	457.559	18739502	627.048	1030.61	13973581	6564.57
11156.9	754.965	7751184	2602.27	736.915	12114124	836.482	461.953	20064306	5566.38	678.751	7848142	4936.65	1194.2	26377978	135.968	304.304	20752872	4005.35	588.099	15806544	5678.98	861.251	17196766	199.742	308.258	6391315	775.62	487.066	17087106	819.437	568.692	13685068	886.138	396.691	17592836		11461.5	691.091	12087912	223.563	638.032	9144587	2312.13	855.275	7551447	2411.06	975.592	18822986	7580.61
5851.59	662.412	24829154	7951.39	1601.16	11532635	1684.3	574.187	22560464	6261.18	730.843	9041045	4675.34	1256.17	11213951	8602.46	497.035	13494256	2108.53	463.052	14277180	4493.21	762.717	8773539	6271.9	489.027	15472698	655.345	500.116	16338133	3072.09	659.736	8822584	1428.41	374.196	14541876		27693.9	1107.08	12744542	9650.31	1151.54	10994737	1605.28	577.939	18013014	190.689	482.842	20660038	6610.09
2448.04	233.951	25119070	5927.03	1824.84	15726056	4509.31	466.259	6847057	7519.13	865.238	12184638	5310.27	1116.78	11649962	167.108	358.783	20803480	82.4985	94.3855	7478842	985.815	570.005	13894522	3323.11	428.933	9620676	396.022	506.027	9717482	1199.36	455.768	19229652	2573.74	233.433	7536036		146.307	374.47	19386080	9744.42	2338.48	16058223	14140	1549.4	13805374	3919.04	848.332	8448222	8519.58
11450.6	852.693	7380262	6271.15	835.369	8903216	1411.99	439.096	17627558	1691.59	497.85	15347635	1841.26	916.44	8.16248e+06	7591.89	1023.01	9044138	9384.31	582.629	12152989	6107.56	821.131	8706176	1129.71	264.596	11619844	295.785	609.245	22041862	292.072	433.519	7.34756e+06	2167.04	451.572	13836377		12692.5	696.773	13625928	10499.1	2079.55	21953208	11517.8	1149.71	8476309	2279.81	1272.67	22961910	428.687
4468.19	452.182	17012880	1323.05	550.25	14499870	5015.51	806.662	19152920	7125.8	796.004	12691403	196.078	669.32	7447282	2766.86	428.46	21099858	3702.48	634.079	5600095	218.561	442.382	18187050	876.833	150.655	9705046	385.756	551.722	19738044	209.349	397.377	27839612	1256.24	475.222	20012040		1512.91	643.066	4883689	264.911	1187.83	10912692	2840.44	644.921	16548765	2114.34	832.681	20632264	4358.06
450.747	191.196	27254368	6304.36	1309.79	28891566	6014.09	878.261	19504738	3225.62	164.433	6372761	2302.7	726.172	15532184	183.634	356.869	23568660	393.443	486.557	8872215	1422.97	540.879	25837926	1412.7	434.844	7707004	556.099	542.479	6935431	191.754	372.087	9154398	231.678	248.651	15340129		11149.1	667.773	18369812	4405.6	1022.69	25776824	2619.94	557.661	17139812	2988.23	1405.81	16956098	8272.17
1704.83	239.242	25925248	6984.1	1367.61	7273365	6196.65	830.96	21137274	171.989	250.629	6287860	224.175	603.094	21444520	4854.01	421.508	7420796	4043.39	599.71	5419627	896.035	489.613	15925955	4023.53	472.481	12067241	227.816	496.414	18815552	413.739	419.625	7.72615e+06	1978.58	382.391	15565004		15457.3	826.318	6695988	643.823	918.857	10594847	413.22	448.514	17076974	1734.91	744.044	12118068	8452.25
3838.08	541.789	20834112	2316.76	416.816	13884471	2032.14	630.919	10114507	666.355	228.837	12665713	3202.29	781.053	6.89563e+06	104.649	273.116	7.61338e+06	3624.04	567.163	5956555	6637.8	915.922	9696145	1537.89	409.782	13675141	1618.99	933.147	11028104	593.042	461.594	16764169	1918.46	369.351	16983756		9498.03	637.263	8726531	427.607	527.896	19909574	194.24	497.61	17043344	91.4417	500.148	8346058	7665.34
3597.23	457.211	20388910	186.013	322.118	12575092	5739.45	751.704	12143888	174.806	363.642	18413012	3063.44	852.281	15283852	4769.89	419.532	4980063	3201.89	422.36	18189460	4444.77	725.998	12810378	3791.83	400.755	8901220	1432.28	727.309	8650703	433.056	436.03	7.5611e+06	1503.87	476.683	14118831		16559	967.834	25263680	5676.02	1448.46	27253406	11470.9	981.614	9193879	95.2	566.08	8407368	7962.22
3893.46	601.369	18333546	1393.83	473.749	18517520	5136.18	691.466	9359578	142.574	272.632	16988648	2228.99	723.572	19712496	134.003	285.819	20657072	1040.85	311.378	17774464	177.534	486.661	18515420	4707.51	454.229	10913621	601.713	704.646	8658807	4428.84	638.071	18409512	165.288	326.071	20217110		23016.6	936.303	14219232	527.487	653.747	20528592	207.727	510.188	20711526	3365.71	1455.74	10334029	8195.16
12090.8	629.959	15984081	1079.2	551.203	18622294	4798.25	702.508	19085412	1295.54	351.268	19855530	3699.32	760.732	7759585	7153.45	877.2	17284226	16593.2	1035.07	10773656	6023.13	871.239	12932588	166.254	404.247	7207998	731.65	534.173	20012958	4171.57	579.742	6526169	297.641	378.081	20472772		25491.1	840.816	10475451	5263.43	957.183	16385041	15460.1	1294.81	12246003	2821.31	1296.17	13891566	8586.72
5386.31	401.057	5181339	520.342	443.811	10323266	4274.19	710.904	11247912	5118.97	448.232	12758393	1116.91	564.583	18108838	6272.21	927.769	15267268	283.916	323.425	15860754	6888.12	883.867	11636768	131.922	359.591	5768682	649.248	530.428	18685152	251.709	538.146	16047195	3122.38	645.003	26027062		30762.5	1437.14	21015002	6577.98	905.345	12894807	17759.5	1175.91	18213604	2948.4	787.483	8933144	3787.89
3766.55	383.395	11947678	704.41	441.347	17328486	5784.97	715.918	8471987	155.668	330.865	18687210	2920.55	902.896	16428024	5664.11	795.055	14163959	3219.63	534.103	23638234	2008.79	541.19	19200338	7677.4	621.004	16344471	1109.79	599.728	9284143	1585.82	448.973	10247961	1179.1	481.33	15915705		37292.5	1489.75	19406964	148.007	550.185	9479348	11203.1	869.602	19472178	2767.42	670.652	12237198	6697.51
3707.04	492.601	17277800	165.747	598.945	8030810	3602.51	592.35	15956090	4553.46	709.074	14501846	3869.94	931.424	8888852	3624.06	778.41	13125101	234.943	292.044	17286032	179.43	444.69	17615064	7071.05	638.083	14480252	247.215	534.591	18771394	300.124	379.495	13925134	740.92	444.449	19987630		639.505	486.838	28966158	239.284	590.845	8931217	9009.56	1088.78	9069193	3570.23	635.898	11729534	8085.97
3309.45	447.855	17386950	2446.26	325.972	10166183	2460.02	560.028	21321660	4645.73	704.55	11819613	2485.29	827.17	16846040	117.501	287.462	17142716	13966.8	830.203	6561152	162.89	433.299	17381044	8644.41	562.697	19617322	417.93	535.921	8573871	2322.32	378.534	10020180	1240.63	509.498	8346496		1915.37	422.472	27726508	230.801	623.892	9583581	12856.6	1471	9088491	156.314	552.381	10422103	6848.48
6953.84	616.981	15293762	3146.62	441.624	9549991	495.613	579.599	20903512	79.6233	243.17	20486180	4014.77	816.533	13273198	1513.93	368.476	23059130	2849.17	382.511	6057626	1476.47	446.628	15702021	2167.29	353.791	11975119	1347.88	654.654	23070382	1462.27	443.877	10524680	1516.6	543.83	16992940		17126	851.931	31016060	139.892	517.108	10067037	9513	940.867	14839041	7154.12	1199	14477591	11381.3
9154.91	409.66	11754842	554.395	486.457	5934843	4251.66	637.115	19415062	5021.12	772.062	29573150	4345.29	926.9	8783758	98.2145	269.847	7080797	7607.94	543.829	9172897	1977.38	549.642	16667002	3633.5	471.981	13008092	235.413	483.988	18031254	970.046	423.07	12009314	1804.06	450.941	15593906		4294.62	512.81	28189608	15340.2	1468.18	10996755	285.82	761.469	7617399	5086.74	783.037	19085202	3562.96
14090.2	618.962	23214914	185.545	562.104	18159844	1647.26	588.567	8497763	6723.7	521.455	8133763	5019.96	1057.83	24458426	4921.81	810.143	16246792	351.357	260.28	13290265	2434.68	553.313	19540670	2321.58	345.974	10472258	552.678	425.582	17710882	171.167	370.46	12794890	1432.16	522.751	13461345		30857.2	1316.83	22580082	5950.72	1149.01	12605643	159.476	674.281	8668276	3864.03	711.025	19482708	3219.26
15016.5	767.899	19468938	161.327	291.657	15246743	4249.02	602.582	8247343	6114.53	915.793	15704729	4135.94	910.641	14101207	5592.26	769.365	11813272	5709.39	674.387	13500756	427.682	405.959	19385006	4908.25	502.981	8390643	1328.94	622.338	7087447	524.954	400.342	10038367	183.316	331.936	8935541		20352.8	1037.47	20885322	7232.1	1081.36	15219165	10896.9	847.078	15135599	92.4383	300.482	11794112	186.105
2784.45	406.899	22122648	4270.57	911.928	10317605	7081.85	878.926	11113537	3510.67	784.616	20471192	3326.61	910.72	9448813	2775.87	352.671	13168187	937.129	419.323	13882482	5607.37	699.041	6.73911e+06	8367.69	587.732	9637471	820.737	428.574	17513496	3000.92	566.9	9038459	1073.15	401.353	9188880		35670.9	1302.87	16534327	8125.86	1162.28	16067487	1521	461.957	13820156	94.696	257.095	10636474	96.3343
4438.85	425.042	17663544	164.436	381.986	17573460	5239.37	737.542	18425074	6130.78	834.767	15085283	419.104	512.627	21058974	1135.05	771.009	14258198	1006.44	351.495	11438478	172.209	325.479	4795704	560.417	350.804	12970473	1262.33	540.275	24815658	4961.99	495.91	6.22241e+06	896.505	311.459	10873629		17386.2	609.853	35919816	8768.11	1163.33	18936290	2054.06	499.855	20929700	1287.64	720.698	11067897	113.646
7265.49	524.284	14651506	136.027	96.3012	12953186	151.917	380.384	12695912	1321.72	438.939	17683284	2874.97	938.255	17060176	271.299	362.813	20181720	5176.91	671.338	6149335	80.9527	281.367	17285470	1257.36	371.398	18496782	785.533	524.282	5612079	4287.77	502.857	10872119	1176.43	437.273	8665991		1372.13	453.134	28532260	7983.9	1018.46	19099190	467.227	533.551	20608968	268.544	362.639	23281668	3020.96
4340.59	546.309	42147204	306.407	373.177	18369616	8031.06	980.854	14951934	5553.46	663.273	19146638	171.552	429.434	18858752	3065.5	360.358	15579559	5730.08	759.664	7105678	79.4114	188.607	15515928	2268.5	363.596	9976501	1227.53	564.748	6666726	510.966	340.631	16861440	1845.82	373.558	11359912		7315	586.149	20160296	8958.65	1161.7	18631732	478.205	400.919	20211438	517.769	494.441	8.16236e+06	8655.21
10463.2	702.188	36295324	7415.56	1302.73	12109163	151.019	334.758	9449377	320.436	331.306	21300378	2588.79	699.937	6833435	3175.46	532.983	6802106	3635.08	593.812	11595046	2485.94	801.528	9095846	1857.48	347.335	15093141	2188.19	513.587	7281094	259.956	568.414	12998199	393.48	225.899	5287286		35848.5	1382.21	15640003	6556.59	996.269	14218165	3890.12	600.385	20956020	5812.28	1196.62	10010105	10512.4
6679.77	547.148	15651134	138.383	356.599	17728436	8158.1	877.928	10907047	2719.14	675.642	9455024	212.041	1536.9	20367902	135.42	293.255	17729834	240.761	420.559	12483198	349.701	461.261	7645004	3732.08	413.628	10320661	438.679	455.294	17629316	253.648	508.767	14157350	1364.67	440.45	12456463		23181.2	1130.85	26806372	12506.2	1522.44	19364542	5960.56	699.262	12279153	232.947	721.403	20834312	6837.33
126.696	265.849	11730119	4476.61	1244.19	13141676	142.337	425.56	9940602	5078.99	952.788	23614164	162.175	514.565	8621333	6647.03	4856.25	21574334	10176.9	702.456	7333027	140.296	461.717	5371324	5052.73	421.19	9539407	2395.04	652.871	6470911	234.949	405.683	14313272	2016.01	589.288	15823912		26095.8	915.738	12002438	6018.7	1189.38	5343568	7678.9	883.402	12473768	4704.59	1055.27	10401035	4754.69
128.961	206.469	11272177	2635.01	454.269	10480116	2448.34	652.978	12487854	130.633	6689.8	21087032	3932.48	905.175	8.09294e+06	258.981	656.8	13055537	239.551	361.616	12381096	147.21	410.797	6237774	4458.28	500.404	7360681	1025.04	371.247	13295820	1417.34	438.481	10004094	1513.45	512.449	16506082		18802.8	974.783	19723076	7153.87	999.206	13123011	12981.8	940.443	11056130	10964.7	743.3	9847331	6246.27
160.101	313.66	24138552	2780.54	636.962	6816355	6125.65	774.922	7907336	677.663	4038.76	19970298	1674.16	644.428	20232192	4317.33	786.494	13357094	4816.24	4706.34	9232537	4578.05	770.741	7655345	6053.93	499.676	22094494	938.036	565.649	18341384	5475.15	540.759	6615257	616.103	312.47	17226706		18323.3	1092.3	13984232	10633.4	1246.42	18698992	20186.9	1394.29	9924296	4404.83	1200.96	11883019	4690.25
146.719	300.915	16345959	730.765	284.298	13385961	3465.53	651.828	20161638	643.667	358.247	23417750	155.447	456.284	7449210	1579.99	1657.13	20587622	197.617	424.205	12103222	4172.23	797.222	8789855	4858.47	440.43	12386973	1180.83	532.268	5419832	6901.24	714.613	8902262	164.487	387.29	8577613		22248.9	1032.54	12428958	13976.1	1590.18	9204392	20600.4	1295.17	9560795	1916.66	1219.88	9257280	5866.19
16694.4	901.281	12455056	518.814	534.029	8401756	3638.56	716.913	18806444	3036.75	694.482	9774941	3626.96	836.366	7161775	2377.98	486.025	14102404	8188.85	992.972	4764194	964.411	528.701	7877572	185.427	204.558	10732963	2594.96	777.032	6340755	3157.46	2494.42	11521547	1169.29	447.425	9006782		152.211	343.801	25073644	10692.3	1365.2	14927485	43565.2	1849.6	10671514	114.169	249.112	8212049	9813.44
10236	790.17	11202359	1910.14	895.825	10180881	5049.63	642.096	15801012	141.852	238.541	7311112	2111.19	915.401	9892756	281.186	778.566	15351580	5884.12	637.688	8.26331e+06	150.749	434.745	5461541	3194.59	404.107	31138152	650.265	547.523	14280983	2625.43	489.641	6076281	540.73	382.497	8220898		798.764	639.624	12331221	6259.8	974.532	14950589	17249	1147.8	14271234	5238.48	870.752	12569879	4840.3
6628.44	595.351	17484128	2114.75	517.958	18796680	2812.96	786.557	16149208	141.838	355.343	19959306	1471.06	625.899	19563550	4117.37	637.122	11443697	6820.69	675.715	7454111	134.689	374.585	4848773	218.826	333.53	16201212	1188.77	427.118	15065938	3998.83	883.988	5494757	2441.14	960.545	21322138		22337.3	966.52	12152346	11629	1438.84	8879660	6971.05	941.35	8750565	1664.5	896.202	7829748	8260.62
20340.5	1035.61	15625370	164.641	490.97	6.98638e+06	1998.59	497.719	12334384	169.987	331.421	7704873	92	334.821	21216834	3978.5	496.264	11063155	7657.38	502.109	5057836	103.465	901.914	20020788	4340.74	441.145	18591782	2496.04	795.669	8894519	4419.5	527.377	7175877	901.015	409.647	14154359		1308.52	576.36	23503004	9233.01	990.028	14446314	153.503	395.042	6536624	2961.49	1103.07	15463391	172.787
19078.8	1102.25	35042804	682.875	611.503	10059074	4285.33	949.121	10362692	3876.28	791.632	7.69534e+06	138.608	418.223	7.73134e+06	6603.66	619.441	10962686	292.921	574.252	19565366	140.866	341.891	4281701	4319.04	422.679	7520934	513.368	452.663	12774025	2750.3	476.861	8854716	1010.06	479.587	15393009		248.541	544.579	10767252	237.434	865.28	24286996	5225.76	477.698	7570004	4459.14	1301.58	12340885	221.021
2651.14	408.115	23891914	1895.63	814.952	9062308	4767.02	808.506	9060466	5146.15	798.345	8503164	177.398	549.196	8071467	398.934	377.303	22453356	220.288	447.393	16047667	169.406	463.601	7273044	7859.96	540.624	10188839	1213.89	465.191	11777569	4485.23	524.657	7618900	1200.29	484.166	13314606		1978.75	505.165	23850852	11936	1028.99	14353170	5736.31	685.3	8440451	573.167	538.48	12824682	6750.42
18743.1	846.081	12786232	3330.4	849.596	14620828	3406.06	690.723	7.63256e+06	6284.74	804.282	11036204	135.952	467.006	9254314	1078.51	690.708	27569332	9266.18	707.796	10254312	148.642	414.917	5661278	489.349	371.605	6368794	207.162	545.252	6848892	201.448	405.645	11564774	564.43	421.83	20509110		9956.47	696.663	20343104	2142.31	397.281	19205402	8050.35	1149.8	15210124	3142.16	1052.16	16478752	154.776
1929.28	489.808	18400578	528.665	542.59	14226961	443.766	344.65	9449343	5863.36	850.534	24316456	155.495	469.906	6788972	1924.97	588.444	15550934	2606.73	537.629	11783369	141.696	264.232	13848587	6973.22	497.7	12992161	1095.65	400.194	16509099	981.962	314.093	6863817	1223.36	471.491	12955176		20726.3	977.99	7838447	9787.09	902.264	13830581	402.093	334.729	6.99888e+06	1800.59	913.113	13575957	2434.35
17285.4	847.76	12506906	152.261	336.745	13091915	4303.82	650.274	14572084	6815	798.811	12823276	163.055	547.558	10087420	1016.38	565.664	23672354	7802.16	721.626	13902153	140.18	194.291	12408509	7021.57	657.905	27576062	2032.83	3113.95	12668141	1299.97	201.727	7.96624e+06	139.695	336.506	8780119		28000.7	1390.12	11974817	207.024	299.662	16087528	2642.12	485.24	13453847	1764.47	976.62	8868629	1688.93
12077.7	671.118	11121578	282.892	434.955	20058192	2821.87	619.298	20023278	6483.24	902.244	17052424	163.963	467.946	8837261	13470	659.427	7731736	3261.36	630.323	8651965	209.639	421.722	17417750	1529.07	378.502	14176988	225.207	299.889	14978267	2430.08	432.685	7.89108e+06	248.822	440.13	19934694		142.196	444.062	5915193	7141.06	646.592	13175940	261.916	468.501	17764308	2320.77	1405.07	9667683	3174.91
6915.17	651.269	16709690	3260.41	889.051	15695405	3818.21	597.341	20429860	172.385	390.224	21265554	201.078	1466.59	10082306	127.415	301.765	7120428	12428.6	2231.12	5372691	114.769	291.199	4722608	6960.36	462.765	9257547	1467.86	422.94	9832978	786.3	440.035	16316224	1139.43	534.699	15612479		149.379	225.275	14248642	3752.62	342.76	11771810	241.212	598.543	16896226	3141.89	972.872	13185829	1234.99
4767.55	856.757	19744824	2899.14	740.346	10429383	4447.15	775.809	13744657	6368.3	930.254	26970540	307.583	964.175	9689168	157.943	304.913	19074912	11733.5	746.114	5528171	3268.53	665.233	7905552	9367.67	577.145	6.22713e+06	3658.24	2830.59	11156808	4084.39	589.093	7044954	1658.19	351.053	12937186		22148	1090.65	12508206	6676.25	823.042	6488168	18179	1209.94	12498740	782.836	633.733	15941090	190.818
4111.83	1263.27	19637324	864.528	455.746	11592515	4442.26	1062.73	15001425	161.696	434.52	22317494	2817.81	665.404	16324062	3475.5	240.288	10864286	3612.03	489.444	11567181	1843.16	619.746	6283713	5205.41	444.668	8271832	938.036	539.305	15226387	1003.05	383.568	10694975	853.652	407.539	12700395		16652	847.361	13475293	2815.67	594.459	18872456	7305.04	768.3	22449278	4959.16	1070.12	19831564	407.135
1880.32	388.05	18077330	153.285	463.097	21650998	291.14	368.667	10408992	2091.22	550.469	21392386	167.312	535.498	17577504	2272.56	323.891	17075052	4563.76	512.328	11705151	3333.37	680.574	16043513	261.658	236.437	14674550	874.062	2491.07	15819412	2346.77	1498.16	12478638	147.949	255.436	16953982		10279.9	689.653	7733383	4322.95	736.63	17897396	18092.1	1186.16	12897185	712.401	612.585	23482238	283.596
4886.39	608.923	20361748	545.988	451.254	19553232	518.466	505.884	22405704	3535.31	795.685	9638747	3288.44	669.427	12063007	3250.26	419.163	16918184	11940.5	779.07	8273734	146.941	352.012	5954388	2505.96	303.899	16417982	893.417	1204.15	17688634	1576.86	400.206	7996046	1207.69	398.755	16648116		8081.35	508.747	6.31399e+06	5992.94	758.484	12861316	18883.6	1205.29	12620905	3077.77	1188.58	15031922	1751.64
3473.88	399.835	21360398	156.602	428.671	15471103	509.03	413.563	24952132	932.612	528.87	10801708	730.578	603.02	22353932	5801.43	415.329	15367469	14212.7	1072.2	7610232	3555.9	630.992	11502177	4912.23	489.429	8228616	773.739	541.47	14111272	1248.63	440.388	12976175	148.918	285.817	17078278		910.122	266.615	11289155	349.168	909.096	10131884	20504.8	1323.02	13279007	2557.33	753.046	21178912	260.491
85.8623	124.793	8339813	1942.09	781.723	15923286	5689.55	780.342	13228769	3910.82	1000.01	24892830	3460.42	886.358	19554378	611.051	391.528	22770134	1143.43	378.339	13895175	150.811	377.452	15682028	1416.5	280.624	15459237	2627.21	647.475	12059003	576.21	456.951	18548846	2176.25	502.073	20422154		128.312	228.253	4493280	176.667	403.419	18689426	7228.11	998.393	22493178	154.036	497.23	22287742	8667.01
6265.6	501.406	18859310	3098.9	567.727	10908568	3996.15	865.074	10864330	6799.47	931.901	10917450	2214.86	555.917	6575364	11461.7	614.759	12944546	7787.02	761.135	7730998	3113.36	399.409	9081363	2560.89	312.081	11555722	412.296	460.702	11165344	1570.15	513.084	5938258	1324.52	360.899	13529976		17262.4	775.19	7711361	23287.9	1479.42	13708113	6119	704.191	13603319	84.1932	434.606	10874519	3728.33
14771.3	873.854	13334792	5708.76	969.012	14576034	5738.68	839.058	19007154	5833.15	748.349	8813311	5425.98	909.373	10149850	13194.3	684.291	11168629	9363.66	653.754	9721440	2170.25	535.199	12486652	550.433	322.346	12464369	3098.49	682.429	9478753	4003.79	654.723	9528945	1411.53	431.349	12206926		134.795	486.497	5019638	117.565	212.893	9141926	22766.4	1265.49	9035448	3925.88	976.236	20027382	292.844
185.914	266.148	11413101	3141.2	775.428	6.54247e+06	9126.09	1770.71	15352640	3222.7	593.393	17258702	1208.93	468.028	18188798	5435.55	455.843	22729694	7304.14	688.619	7221404	3696.67	571.24	9712347	1018.28	269.914	23573098	432.208	454.863	10587629	363.965	452.973	16108860	659.4	420.89	21188388		592.977	456.977	7302055	122.864	206.663	7705067	22291.3	1450.66	15682277	3782.07	1011.16	21745618	259.937
272.491	274.258	14079066	131.456	310.131	5900065	4395.02	860.385	21619876	7042.06	895.496	14097255	6446.27	958.1	11225213	6983.71	589.042	11035923	13036.4	817.21	6461858	3424.66	594.715	9269903	6276.5	365.742	11150421	132.196	313.995	4828301	5544.25	808.951	10930373	1063.98	447.577	10859750		14136.7	698.595	23119186	13001.9	869.941	8889955	17916.4	1179.42	12752697	5687.1	1304.41	18483666	15772.2
2657.78	278.023	23175578	5705.72	820.549	9990244	4817.26	766.919	19726242	6357.61	952.255	10123955	4571.74	956.736	9770982	4775.37	583.46	8512176	11973	906.031	8520933	5751.25	750.842	8.38498e+06	1458.42	302.567	8334899	917.874	485.748	6894065	1717.91	964.782	6509760	173.489	388.22	6808426		38253	1265.83	13348119	7629.09	754.589	7424936	166.707	473.953	10985264	5311.33	1157.98	17692740	14030.1
248.968	97.2353	12055972	136.389	334.375	7078923	11613.1	1475.22	33246134	3195.47	624.423	16263977	4752.57	833.171	9931628	3241.2	375.94	4940284	8332.62	657.738	4978942	444.503	351.48	11263594	3995.68	410.472	6306606	138.718	288.139	6118966	835.835	435.059	12590014	834.037	426.549	18291800		4606.68	597.482	25105998	342.845	518.926	20872568	21499.1	1412.97	15771355	366.061	587.525	22799718	946.715
251.392	306.038	21070358	3678.59	737.419	18588120	7090.93	896.994	8531781	2618.3	516.101	13958375	4025.62	887.498	6428219	4872.05	631.276	14011678	5973.74	573.392	9898477	174.416	301.648	10346559	1974.22	340.013	8447045	187.36	428.565	5897999	605.28	383.095	10507653	1218.18	423.8	11605845		12327.9	791.117	21590872	18587	1095.17	9817222	261.112	744.531	7541761	5237.53	1295.42	12654213	12197.4
14267.5	997.484	35044032	133.341	401.238	6387721	9595.3	1204.21	27143468	4197.41	636.583	8049480	5210.01	976.443	10031339	7913.22	723.002	15694700	15057.2	864.205	6873808	121.621	74.386	10812197	2964.96	385.356	12471519	1086.83	372.432	14432131	4727.21	695.715	20997316	1500.51	518.695	15774718		265.618	487.968	9990677	10050.6	762.524	19036502	32798.7	2101.68	13472545	108.952	523.162	10512511	12765.6
159.284	153.912	8400302	201.589	465.783	20228164	9715.43	1074.83	13185725	5624.25	721.805	8003570	3250.02	773.057	15565242	520.677	1189.57	21778898	10118.2	658.977	4710275	2884.28	452.438	4907885	153.397	252.054	5704456	3149.16	651.854	11564206	3213.08	468.686	8575747	1301.16	448.505	12127252		43433.9	1827.87	10522561	31689	1799.38	12363516	38973.4	2333.6	11397908	1976.52	774.715	22280306	12184.5
9005.31	606.516	17970586	188.985	443.649	15500973	8373.25	1102.34	13144276	342.423	518.88	8191339	3160.77	659.467	9050566	8204.3	651.006	12210042	3934.32	604.296	15936424	2475.18	528.205	11309052	8177.25	457.905	11756112	2300.3	661.626	10876363	4433.55	518.271	4885553	1249.76	410.129	16782430		1107.23	386.209	14258489	3537.98	514.558	12523562	161.856	336.69	16551335	2323.71	842.174	23058156	8524.38
172.114	254.295	18961394	740.725	449.889	13982128	2636.9	614.804	22872332	5727.25	1467.07	9378633	173.144	485.856	17714460	687.43	1294.9	21340490	14910.4	906.778	7199455	5217.2	490.484	7158209	3869.48	496.1	14089127	488.396	450.249	5072259	1176.14	376.863	7687818	1243.27	417.491	14846148		12635.1	767.982	23834906	3934.74	665.232	13666599	155.088	501.675	17662904	109.227	433.96	9612691	12528.1
4247.73	595.797	24755742	2199.44	869.954	8510210	5680.16	755.862	8911074	5221.62	914.663	8930311	1418.08	530.082	16638056	147.931	1170.68	18486624	14009.3	779.922	7907456	1168.75	221.488	18715406	11210.1	694.093	4373685	1785.61	646.397	12839306	3678.08	665.286	11513172	985.943	470.773	21998162		29083.7	1169.84	20289302	3109.65	913.601	13038571	16843	1273.21	22116408	4675.94	1225.08	18993160	5786
1079.65	262.839	5017171	4168.43	866.042	12517692	4915.31	802.683	21806898	330.274	422.33	20354914	4714.61	951.285	8685489	7313.17	502.184	10958205	8588.46	641.104	6239542	3657.87	680.873	6984293	4202.53	459.33	8287001	337.56	525.599	7045686	2989.93	613.494	11455360	1290.94	395.649	9522598		18591.8	872.785	14461100	4685.59	997.711	16828716	1757.43	798.356	21678642	4145.77	1037.32	21278818	8275.75
105.364	204.193	8434407	3147.43	1132.06	10811609	8117.51	1178.83	28449338	1508.63	547.67	4521677	3234.9	857.855	15947469	8879.15	462.136	13227965	7443.31	799.044	7283096	5615.77	526.036	9572717	9768.13	559.327	4876266	1324.64	603.38	17889614	245.375	360.777	15533182	364.409	414.437	10522703		6506.19	146.552	13145788	5348.87	1108.32	14301029	15526	1082.03	16763101	301.737	582.497	23119112	11681.3
133.283	166.219	8007282	2399.1	781.445	15621690	2722.18	672.901	23746578	5145.22	937.684	10850699	2368.11	593.869	7127286	966.412	413.462	18629672	9132.63	714.616	11598800	5269.84	589.034	9451074	5218.03	374.892	8072212	2523.56	670.622	6774099	2170.67	436.383	7.09894e+06	173.012	425.332	9954755		1925.93	336.743	14050603	5144.69	1136.88	17636802	336.368	1004	9162661	1667.82	694.244	8361408	4903.58
117.785	169.907	9252582	3454	893.263	14746344	4207.76	710.988	23030026	416.255	365.474	18645942	4582.2	982.789	28822442	7411.33	554.733	17691122	3691.14	694.616	10420788	165.418	429.952	6850963	2173.96	262.854	5247588	1436.66	646.262	4556174	2381.82	445.897	14159023	977.062	470.79	16507608		7038.28	989.657	12110703	3979.25	930.379	19031256	5890.53	889.748	16495479	3729.78	1174.19	12075933	7213.82
127.114	277.333	25544014	160.636	399.506	13700864	724.879	562.44	33099574	155.585	357.639	21756574	2846.53	682.512	16722343	138.008	285.747	18212762	4231.48	740.562	9928240	2982.98	441.362	4709343	2895.78	395.733	13166884	668.805	555.137	13121924	3637	475.168	6.86333e+06	3228.03	570.088	8344590					4721.25	1058.56	16309460	2634.06	1061.9	9333659	2957.61	943.918	17294036	8772.7
140.121	311.431	26652944	3202.64	546.694	12379034	5372.26	741.151	8969758	145.208	367.232	20596808	3274.91	681.676	8073956	146.498	379.555	17930400	4984.82	640.372	9588324	2763.39	616.24	18038624	496.29	327.717	7406931	703.051	601.71	11027623	3068.96	464.494	11453210	1242.94	532.357	10089159					4502.68	1015.05	15198502	893.15	239.576	11459589	1567.18	760.096	14808827	8653.82
154.997	276.998	26135502	144.277	439.989	15309683	3970.69	718.701	14287503	203.723	399.915	21623094	1506.91	534.513	17211990	1959.32	246.45	6592878	12558.4	745.562	10867781	1878.95	494.908	16812832	4736.38	385.54	24367076	612.067	652.025	12365199	1721.55	448.186	11851925	130.929	393.946	7425404					5712.36	1338.06	19183530	41863.1	1473.13	8153895	831.615	493.922	15865990	5487.54
9220.71	649.415	16933768	270.504	487.219	17215700	4110.26	776.147	15179698	4283.73	730	7353057	3221.52	973.258	8225468	161.203	154.236	4920973	6373.26	716.695	11301851	604.826	485.52	20710564	344.801	242.772	5846471	569.987	685.36	12109744	4150.03	564.348	6896408	1915.5	603.568	26244354					3139.79	776.722	19162338	14855.7	768.214	16836626	300.63	178.181	16104418	5058.87
8197.14	567.284	13530755	2035.22	715.188	23560810	5395.59	785.877	7064665	4222.32	487.648	10431411	5022.47	870.296	9853497	2552.04	450.545	20355548	4776.87	436.812	5770469	212.792	461.025	23272024	644.1	220.315	7036195	408.473	609.035	15083864	1895.02	490.124	16574749	1072.8	485.566	20731382					4125.59	939.054	16054481	2873.69	1323.88	16553067	3769.38	870.222	11882931	5674.9
6061.58	602.169	15280860	3313.25	614.296	13663359	1617.89	650.128	9099495	2885.39	548.646	16655137	2008.75	682.238	9552491	938.73	350.753	7729593	11274.9	696.178	9512552	289.619	423.24	10002092	1713.43	341.954	7915561	647.071	639.237	12966010	7355.89	754.658	7647041	223.568	429.593	21374904					186.272	505.85	10016583	271.742	565.605	18363596	3228.89	923.532	13372221	6112.8
3587.34	488.601	24846578	283.116	364.061	17175952	3054.65	784.626	16324695	162.985	329.899	6287980	673.757	580.452	21289108	4218.46	465.047	39824396	10484.9	904.91	11398478	183.741	354.238	8625000	841.819	282.065	5858121	391.668	590.176	14116186	1022.97	387.935	4766779	659.221	441.605	10051674					14365.7	1264.63	12790686	294.2	522.52	16388991	2913.19	905.999	15228152	3365.87
6318.73	602.628	15686083	1668.13	666.014	17704666	4466.14	884.807	18101314	528.624	383.094	22697520	2642.7	772.791	8459401	175.157	360.054	14571742	4417.8	609.183	7202815	1397.19	741.369	16482033	145.826	311.934	16242176	456.895	539.744	17579270	1116.37	325.577	9111027	171.739	401.395	21886538					8846.58	1043.42	21118634	26357	1354.95	8.14877e+06	90.086	445.386	25080884	2653.33
6374.18	593.128	15667253	3760.09	992.144	13269448	3899.74	640.172	19985824	8735.39	923.124	14656737	5122.73	857.989	6658231	2696.78	434.43	5760950	503.378	511.449	6881887	7006.19	702.592	7572044	135.313	272.881	15507434	579.34	635.25	15199029	1435.17	415.225	14238229	193.529	459.748	23385604					6922.32	900.145	20899258	79.2178	343.171	6309784	2409.3	972.167	11965311	4315.97
7475.37	563.172	15067547	5461.49	1341.87	18475854	152.19	369.228	6583996	5180.84	624.484	18326374	4064.4	3228.3	8792245	7417.23	559.946	10208151	10313.6	861.202	10055749	5637.19	829.89	13315507	7373.05	512.207	9415549	710.703	497.85	15402302	2016.36	441.181	7393940	237.498	390.903	20298108					215.959	578.092	21604216	149.094	358.096	7.91523e+06	143.246	486.22	10888791	5835.42
3644.88	372.071	23884248	2247.21	606.865	11291860	5935.83	790.855	8606252	7980.25	843.266	13617826	121.114	468.246	6254901	9422.24	570.406	8249537	8090.46	757.864	11378147	5533.87	813.392	11092102	2432.15	355.646	7191529	831.369	558.022	16784534	2329.83	376.222	13839744	769.457	434.336	20400102					10511.5	1220.33	10479281	34561.2	1443.68	11936475	106.605	427.355	12820047	10093.4
357.84	328.435	11409528	156.142	447.45	14924261	5574.1	653.374	17537944	3616.31	509.484	14067202	1820.46	664.621	13142331	3755.45	262.606	7891779	344.717	383.401	15128242	1198.21	612.624	17640292	4441.05	429.769	9778233	1054.68	608.272	16962012	568.18	301.988	15318104	185.901	393.776	22616612					193.665	588.481	21433094	31683.7	1321.76	14594540	98.6362	400.821	11577082	7603.75
9166.27	624.046	13195391	1612.7	459.26	14034318	207.541	466.089	8669567	5053.88	645.051	7.92514e+06	184.75	378.091	19437068	3539.81	363.723	9586120	13335.2	715.158	12011867	2236.54	478.154	16851316	7159.72	573.301	11106771	938.724	680.357	15523235	3056.05	508.019	4569628	378.834	469.815	19423678					974.841	1088.4	20420398	196.31	471.757	19491794	2254.47	1034.99	10908264	182.012
3259.41	367.92	24653756	3139.99	751.021	8456107	6833.36	761.747	6977577	6684.99	705.097	9597435	4125.86	864.624	16096277	3519.22	302.562	6411044	504.879	464.071	13922412	3840.94	742.097	19339022	108.519	359.803	18635812	229.191	503.989	16289171	3472.26	518.205	7.09893e+06	117.196	292.028	12724812					14194.3	1297.26	11391205	301.695	463.177	20753758	1601.67	956.12	14955602	256.805
165.217	319.47	26990820	3755.07	829.839	12514452	6552.19	863.242	6427545	5221.13	5004.85	6652813	516.657	114.818	12658708	3610.82	298.049	10471498	586.282	377.403	18705708	4561.52	865.51	14023364	954.094	517.819	19623962	367.6	593.782	8101980	3310.09	513.9	9274756	1001.22	399.793	12616124					14190.2	1396.19	16289424	29755.9	1074.19	14600769	1841.14	863.528	12174566	5561.04
161.474	271.545	25869578	175.589	439.092	13761176	6849.1	857.901	8146515	3928.61	676.276	15336599	4414.93	972.201	19101138	2396.67	364.895	8.03389e+06	547.566	413.185	6300785	1261.44	573.139	12038124	8774.44	753.357	16625683	2700.27	833.453	9079998	1378.48	385.218	12065570	651.484	378.259	16222323					13468.9	1315.87	12897989	305.26	575.188	37082252	2598.35	949.22	10805484	5980.37
3524.43	394.126	25001698	3595.88	923.258	19368566	9073.13	926.88	8114278	239.374	400.03	20477230	1348.79	331.348	11383039	4240.36	439.292	6029133	12423.1	720.742	11764740	150.94	398.551	10204641	9173.08	696.919	13289085	1404.88	728.343	15977872	3514.97	523.332	5665311	1261.93	419.845	10973707					8325.71	1057.64	19880230	10699.4	552.583	16462015	3407.4	947.764	14652070	170.118
666.97	339.215	12262783	965.61	563.141	20127952	5514.11	764.095	9490882	3726.29	460.169	8714528	4060.65	842.771	15538144	5359.18	607.53	10655971	12009.1	954.018	13108750	3726.44	774.863	8885402	5894.91	498.277	10162729	1815.46	809.374	9158780	6117.86	529.491	7464871	1235.36	474.735	10855912					4256.78	912.604	21288166	30777	1036.6	29049360	889.653	606.061	21393930	8762.81
160.532	281.146	25980356	3515.51	765.219	17782876	1925.24	627.386	18779244	5176.57	787.107	8408995	2924.95	651.01	13228450	5467.3	561.332	25717808	9995.05	674.899	17208856	222.772	495.119	9859252	2043.25	441.234	14837250	1605.81	855.588	10727113	893.304	371.372	11713268	993.797	414.051	18549250					4391.79	926.486	9180542	187.564	343.505	12997926	2953.11	1141.55	17249686	341.41
9558.2	643.093	12182701	5374.86	1105.29	12629045	227.213	371.211	17852704	3056.69	584.886	18119430	2654.8	769.715	8765519	65.0871	288.361	5869076	1151.96	421.47	7225037	170.635	407.54	22053670	5597.99	523.949	12856735	1601.32	746.034	15788935	1296.03	332.432	9718922	1395.12	528.177	8250364					4066.32	851.405	17876460	23870.3	1148.09	8538024	2598.56	1081.26	13121370	10003.3
4875.6	540.217	23705086	2802.93	874.984	14565160	8431.97	1054.98	13927062	3180.73	528.706	21134334	311.574	228.264	13472369	109.452	231.167	15778535	13558.5	809.092	10245187	4549.06	673.09	7403628	5005.15	611.79	29094848	719.965	652.833	16067124	5575.17	594.755	5117791	2244.19	590.774	23119688					4711.77	1155.09	15880353	174.391	387.732	17339510	3209.91	1300.43	10969377	5797.29
7038.55	606.092	26390520	153.612	379.901	6828960	7605.95	1032.97	12168576	4570.88	661.314	17214896	2317.34	529.755	12177793	101.181	238.251	17102746	7471.98	675.994	7462550	98.3555	257.199	21679252	7117.82	526.785	11194671	580.703	592.633	8170989	2748.95	343.5	8314936	3345.66	830.004	5073884					2981.44	930.217	12732628	24359.4	871.241	5.66312e+06	3455.34	1206.52	13785503	10415.4
5315.02	447.527	17283794	183.614	472.949	7185965	7228.12	910.787	13741635	5355.18	707.862	16262690	263.603	251.914	15654268	11316.9	841.175	13577489	443.869	310.338	5839304	3859.24	770.525	14682937	13990.3	734.695	8878813	1735.03	762.907	9859250	2806.42	382.359	5423158	530.318	369.479	7.72298e+06					9915.38	1085.93	12305759	11893.4	717.32	14330591	1386.86	1100.03	20203350	400.651
8470.59	693.087	25342464	5197.61	788.584	12024829	3023.28	489.057	9443404	3481.66	590.251	16913390	3165.75	730.044	5541367	6350.25	605.246	10554437	9364.82	628.493	7199424	273.507	413.942	9491164	3494.6	448.996	11786917	726.4	651.168	9622962	4240.57	410.534	10633571	138	343.457	17683720					13772.2	1457.98	19254006	23550.7	957.059	8219474	2157.71	1331.38	11213151	6416.26
4913.66	614.914	26911134	5695.97	786.103	20797494	351.12	406.743	19553818	4050.63	517.903	13857263	928.519	460.532	19263388	5990.4	597.755	12366616	12092.6	789.255	10561150	171.862	391.296	20636114	3442.05	428.677	18061650	363.046	734.446	8.26854e+06	822.142	353.284	9779953	588.655	340.655	5162081					10027.2	1245.29	13008786	8132.75	612.28	18188594	1781.62	939.364	20217868	2809.27
9776.06	771.07	21791222	4719.74	730.206	8598790	2009.2	603.633	10493354	4715.28	599.234	7214269	146.892	303.297	5489905	12381.2	796.853	13779063	291.232	894.85	15527545	3638.3	742.7	14863151	1218.68	420.754	6531187	2580.4	839.14	9967615	150.449	342.978	15341032	2218.27	570.659	5633327					13250.9	1236.16	12248281	171.011	415.917	16223175	287.696	634.903	22592490	5535.04
3912	468.445	26619910	139.19	125.215	6511160	7391.1	792.968	8733156	213.366	436.293	7941387	146.489	395.251	17987238	9238.04	673.684	11163046	13273.6	847.393	11355313	130.493	304.26	9383877	5552.04	475.702	17210766	513.585	592.565	12018858	7117.28	632.563	7.56785e+06	1647.92	365.215	16242192					11434	1088.25	16250279	159.409	400.612	22831126	575.801	649.214	19659706	3327.23
6038.96	624.23	18817448	180.498	277.769	9638910	7745.95	842.194	10779872	162.621	308.325	6.94708e+06	139.774	3300.02	9529811	9045.25	680.602	9778231	12496.5	834.994	7584995	3965.77	1017.57	13240401	463.344	349.926	13291168	1769.72	715.585	7018075	3616.27	597.287	9980310	1385.35	371.489	18192728					13547	1285.24	11785878	14400.3	784.902	20859472	1538.05	921.567	20428268	3674.23
1597.08	315.011	21086216	176.877	361.87	6174400	4298.2	924.291	9704648	1030.51	426.775	22349504	3931.46	894.512	12491202	5461.94	562.181	19503858	950.623	483.121	6957502	946.122	745.759	10838310	254.309	384.725	14120481	917.588	560.229	7964751	1837.37	382.043	13663566	1495.91	395.285	16134711					8216.86	954.097	17999576	336.383	507.143	10413765	4224.2	1499.67	16737024	8625.97
6085.89	571.584	19751762	186.931	352.033	7.22373e+06	5532.94	759.766	14815688	5159.25	644.045	9124713	186.304	317.85	16898540	11023.4	643.975	12855792	10899.2	692.948	9833161	3170.77	747.708	11986649	5962.07	418.399	4390124	773.616	691.372	13900337	9845.65	749.306	7179045	838.328	414.357	16473801					12909.9	1325.3	15526682	2590.28	495.008	15579970	2211.3	1037.03	16611193	14828.1
7653.88	539.697	11714431	7300.28	1339.86	42464464	7577.94	769.02	8867145	6706.67	752.329	10391981	123.629	746.003	8134764	9921.35	636.335	11242971	569.248	398.725	20344754	100.707	289.139	20709490	3212	413.113	4784487	770.237	654.516	19752510	2997.46	466.434	10264714	1697.01	536.033	8523263					11143.6	1262.11	16719933	257.779	534.05	17856080	1976.62	1236.44	8687728	17640.3
8871.89	670.234	18636946	3634.27	949.572	20053652	480.985	619.933	20832330	129.139	248.109	16349206	2241.86	793.837	13764106	11113.9	806.501	14384461	732.365	415.1	16948914	3548.87	700.601	17971510	329.272	230.992	5858054	867.561	654.865	11565085	5333.46	468.281	5586437	606.369	444.814	19952102					10760.4	1201.95	18519352	133.358	522.446	14795942	227.432	912.864	19889406	22062.6
336.215	284.114	26328236	1527.68	331.829	9748351	6477.58	891.387	6090322	122.44	252.345	12116794	225.283	335.046	17935754	6655.38	573.456	13081231	13701.4	788.245	6013730	1525.86	673.729	8458012	468.791	155.898	7.95826e+06	685.82	571.777	17142688	3332.03	471.957	10758284	889.468	387.049	16104104					297.91	474.233	9715677	301.621	948.519	16800204	224.018	551.545	21329428	3874.07
1478.24	325.569	25493736	454.454	379.958	24043918	8140.58	865.867	10962405	6812.94	661.357	12224239	2938.25	827.972	8166532	8107.84	654.087	9772322	11870.1	792.406	9909726	6882.71	772.479	8763037	3948.24	518.862	5551777	650.623	627.097	19745390	905.346	372.754	10107879	3187.78	764.565	9728760					164.176	465.078	9259067	10525.2	642.752	17336708	1891.84	1003.06	13619240	5082.79
3885.55	510.695	23007844	114.466	390.144	9786476	8920.04	834.693	10589270	4661.44	949.575	9596169	133.467	276.3	16708898	10049	757.851	14315148	13737.1	801.039	8596224	4474.56	850.697	23556520	2122.12	337.261	14636741	839.469	649.185	14533403	1853.51	408.415	18411008	396.619	392.69	20014750					142.769	427.75	6679473	29408.2	680.109	14370105	1674.33	968.429	17443072	232.849
4420.93	495.007	13596753	2138.26	755.731	21325848	1378.4	521.116	22972136	2828.78	641.927	8570684	433.09	514.886	7744813	8850.46	648.993	10502667	9102.37	780.923	11334469	162.6	351.752	20665272	2934.82	275.333	9022930	186.942	427.245	6246116	6375.27	523.487	6.94251e+06	690.078	436.44	19003368					3017.57	624.278	19560746	2063.58	193.201	7532813	1217.19	729.555	19746960	3207.3
12173.4	599.508	13573240	4193.4	1053.97	9943928	10576.6	1099.9	9620561	293.663	573.565	7730463	907.128	600.409	7584046	10243.3	701.98	11816010	590.205	402.707	21495680	138.74	375.067	19151246	129.733	264.823	13399711	556.148	591.618	18244744	578.348	282.421	11000665	1465.99	500.601	7049479					3666.35	696.678	17591302	16046.2	658.327	16765461	1822.49	997.512	16353667	6046.5
8083.45	630.072	14302177	2775.48	706	17086948	8582.81	938.152	8657353	2952.27	734.871	8552380	409.99	602.444	7301548	8995.12	740.5	13417375	4470.65	534.326	5005216	125.108	314.848	9146603	1141.34	328.367	12357070	835.345	666.128	14407394	143.703	273.846	13722497	69.3582	255.554	18183968					758.509	240.259	16497387	11831	509.983	11264246	1774.92	863.494	14175956	3831.86
65.6198	366.419	12150457	3825.77	806.611	6499770	10312.1	975.107	13370501	1745.12	750.375	9115161	134.788	397.889	8938110	7725.72	623.412	11943506	4670.76	668.779	16205633	298.948	387.587	20823146	3910.02	255.531	13285906	1186.58	2459.38	11631198	2475.13	403.428	7082164	1113.71	480.734	19038600					7546.11	1037.77	9944211	1045.23	318.18	8198711	1921.05	861.206	9851729	22546.6
12038.9	667.37	14382750	2794.55	718.136	13060248	9772.98	940.051	12579729	2412.19	695.023	6485459	146.347	420.696	9274410	10547	681.524	10850355	238.976	351.669	5708572	3462.52	617.455	9637893	5424.82	311.874	9666828	501.808	538.821	13072085	1850.61	351.557	10281395	10325.8	954.26	24393534					170.461	469.264	18770356	11981.1	526.904	14590753	164.229	288.04	20686098	22927.6
4637.59	497.475	12002189	489.977	378.873	17104542	7777.46	852.475	9207354	2924.45	493.217	11550409	154.474	286.493	16760657	9591.29	699.871	11659725	8980.09	755.189	7738517	6193.36	840.551	12849187	7931.19	430.116	7852425	819.05	666.81	16055832	5199.07	488.853	16334687	4725.69	655.949	11785488					3916.94	416.36	12711341	20852.1	989.646	10436055	1429.42	961.225	11364301	292.24
9919.1	528.334	13208353	2106.17	590.961	14894736	7468.62	955.376	7180993	3738.64	851.926	10527894	423.823	605.593	7.84536e+06	12662.5	830.062	13046448	252.843	352.823	8599705	189.4	442.873	22666862	2141.69	354.993	5683090	720.28	705.107	7492117	2091.18	453.127	5039529	2309.58	519.451	12364384					8777.71	756.768	7688853	17793	1050.19	19714382	2803.56	1241.55	13200546	353.426
2303.57	399.262	29505594	2020.45	615.694	13842815	2849.65	708.256	21071720	1428.03	598.228	20426476	777.268	640.629	8788399	3597.88	733.285	25295394	237.546	441.347	7719946	2100.89	471.804	18581426	598.892	218.638	16485109	632.193	581.873	11898441	1989.4	362.787	12243930	5495.14	687.64	11111270					7091.6	556.999	9327194	11043.3	870.192	13890536	1195.88	647.974	16689496	233.449
1942.71	352.261	11773448	1004.15	824.628	7923871	1445.29	616.017	9704942	159.553	448.366	7555692	171.663	438.248	24128580	789.561	529.423	9626218	525.635	396.982	17793388	82.7838	307.409	20949710	7116.39	370.463	7.63863e+06	515.089	437.401	12086690	4210.5	513.426	14879231	10823	971.947	24748370					5616.37	812.578	9002792	3662.81	469.9	17716490	1656.83	1004.51	11601398	10662.1
139.994	363.873	11542091	4278.32	899.349	8628138	334.022	421.846	20925306	165.131	468.427	21713804	1876.73	695.743	13851749	5197.64	748.069	22424156	6274.56	594.785	14347876	168.479	488.765	9580919	1141.01	214.72	5131491	684.528	716.767	20112538	359.301	383.581	12121230	3193.65	492.104	8024227					5178.28	760.767	16537547	24192.8	978.374	21672126	1212.7	624.627	15224840	4251.46
154.678	384.011	11187197	617.69	482.616	20432160	7245.11	779.258	10333119	1957.36	524.821	17867540	156.039	440.073	9083393	559.375	319.037	19540974	298.461	407.07	6687434	3704.86	769.25	17313308	5653.9	397.987	6.96844e+06	329.756	602.57	6887388	1964.66	387.84	12089171	1511.61	429.238	9346380					3685.87	398.079	11945736	8435.83	460.427	20453580	159.602	478.858	24170538	13900.1
142.09	368.095	12445523	4445.28	879.126	8447388	286.404	319.896	21379402	170.965	549.244	20964624	181.829	450.871	21780850	2423.64	748.642	8854614	195.447	382.574	9572523	164.56	416.775	19751710	4819.12	282.767	8.07957e+06	272.639	617.663	8616504	1023.8	351.619	9323896	1975.3	304.673	5698151					2650.6	721.063	8634336	9125.12	480.843	17506422	8216.33	1299.22	13572349	9240.34
149.524	396.749	11371189	2420.43	638.769	16483190	7576.5	937.053	14676921	180.889	453.421	21015238	204.003	409.303	15285729	10469	796.96	12393245	4627.37	531.063	13787044	3421.19	480.19	7681109	6842.37	479.417	33187316	326.845	809.705	11502700	1649.04	404.767	10870070	5077.91	637.602	15553802					6241.92	687.445	13961393	167.157	145.452	17787894	1070.69	857.201	17393390	11662.1
14586.3	613.243	13253433	365.391	439.206	8768939	9403.28	942.011	8700333	2222.65	550.039	21525212	145.032	419.078	7.3278e+06	6795.09	943.806	11607184	9347.5	763.094	12429526	206.541	354.863	17023734	3483.19	499.805	16851936	500.914	626.558	20531448	1185.39	339.188	12456937	1071.76	390.293	8111010					9656.27	1203.71	10858302	144.142	113.133	14743426	148.145	346.294	7948891	6822.69
3680.87	416.528	22123204	1051.27	561.469	7088530	10371.9	988.664	12258735	4339.21	857.859	9083787	222.027	520.973	23231484	8251.39	584.201	5776655	159.427	293.634	6837316	347.401	400.63	20464606	3676.74	436.495	15521151	1096.99	766.358	21341026	2542.31	356.015	6236785	6396.69	738.022	12025119					8825.28	1017.48	12194851	24539.1	1240.9	11857669	371.438	1001.02	16846860	505.695
5487.65	564.816	18480140	137.579	389.826	5618816	8122.52	909.485	17527506	356.39	494.647	6603458	939.317	627.033	6.80445e+06	2677.5	329.539	16725763	5478.68	606.726	12193984	3784.56	556.726	9213810	759.224	372.876	18381784	392.619	552.549	8414854	756.083	314.848	16576698	6268.06	693.269	15037243					8123.2	861.746	10162531	261.08	563.233	7326025	3079.38	641.904	22807626	2577.62
10022.3	631.096	13569664	2110.87	583.1	12710586	202.092	407.771	21388894	4873	673.143	5791322	153.695	422.606	4994620	11142.3	577.235	9730206	229.756	285.853	9096942	6781.35	794.606	10926935	2764.85	434.681	18414130	765.288	705.426	15688928	361.094	374.486	15502908	1220.43	336.082	17308220					8835.1	1426.36	10911745	35742.7	1402.76	8845215	333.359	150.793	17027628	400.247
2684.8	338.297	23719802	2613.95	645.375	7521976	9462.34	1015.03	10193514	568.706	536.409	21619330	1002.12	534.213	20969778	12874.4	711.131	10213909	13822.9	753.131	13935315	2308.19	580.916	16654368	3443.43	395.363	8780266	237.881	303.586	15095360	485.833	243.16	6711213	5080.76	548.522	10650998					2397.11	788.583	9870513	13333.6	473.442	9195993	25622.8	1193.14	9014669	309.568
3821.73	384.527	22426930	2703	791.911	20713814	3247.91	514.06	16957528	110.293	277.484	4656177	147.649	473.54	17965596	12320	823.205	10127102	1425.48	464.978	8499030	174.665	369.139	8443511	174.014	287.268	14854361	968.934	975.849	13038761	5721.69	519.122	8206826	2713.69	511.268	17409258					10385.8	1483.29	11175514	12542	1518.9	33981720	146.259	349.811	17337728	470.469
2691.17	390.739	20763694	4279.96	821.025	13198200	3027.54	557.232	19507022	6108.41	1156.87	11838730	5582.84	997.451	9897224	1299.84	364.402	21868952	19249.6	1008.1	9829181	5555.81	843.079	7797589	5307.17	437.617	7796815	900.941	467.786	10545079	1744.68	370	11820153	4984.7	508.902	11817966					240.727	512.826	20770786	621.415	620.776	20259250	1199.5	218.01	18768276	7524.37
472.626	250.816	12009507	2402.98	626.344	14684376	2501.78	505.995	18289858	4334.98	2378.54	14899890	4990.91	902.472	16441313	191.302	388.241	23058544	15004.6	783.206	9130643	1333.65	417.777	18271442	6519.96	455.256	5257828	704.013	608.712	12752731	1734.68	369.286	13573352	1661.86	403.856	15691061					281.615	461.699	9486117	385.814	396.823	20235496	139.874	459.879	17861448	5133.05
8204.27	559.758	13303811	1975.36	717.345	13209788	308.351	377.85	19069706	5019.05	807.942	18778192	221.273	445.569	18949712	4333.08	476.557	9354670	12430.4	739.128	10965641	2961	576.218	12970715	6649.57	536.424	17696902	739.629	616.229	14341933	2238.56	391.644	5389863	1419.44	352.097	13067696					8153.69	1191.76	11465004	392.225	1266.88	9608501	1420.95	543.873	18944844	4436.55
5825.58	373.003	9271270	2449.43	714.403	20307270	7122.17	765.797	7779251	3230.08	2852.19	7532214	3109.73	759.552	8.15294e+06	3524.59	431.042	24012706	6782.47	522.193	18715512	103.663	314.101	21075806	755.273	393.366	18573482	968.607	553.581	9648589	1606.41	394.094	14355224	2272.59	398.074	8952689					484.703	423.1	20612116	24011.7	936.5	10981716	6284.45	624.089	17371940	5876.62
265.1	249.485	24021578	3384.7	806.123	20686482	5551.96	762.911	10417098	4637.33	1625.51	18072018	1972.44	753.009	12927188	4731.02	427.613	20018880	338.724	281.561	18590420	196.895	402.824	8701165	5549.65	470.345	8851148	580.509	543.571	8725611	2086.44	463.781	15829298	2672.93	292.22	7728653					3295.02	772.551	17027176	241.12	592.368	9890299	14624.8	715.644	8553298	12767.6
6098.78	333.455	6685163	1663.03	693.017	14791111	6205.84	787.468	8417655	6448.27	927.39	22869658	192.528	389.427	13902963	13166.1	804.676	12586802	8768.75	818.141	6659281	4804.07	695.735	15700887	9063.06	598.788	10917607	68.4702	302.562	18125270	1605.86	367.284	10818479	3365.84	721.899	9616135					3347.46	765.24	19860510	31020.6	1255.89	10576466	8860.58	761.223	11891708	121.308
5368.76	552.81	13019373	1737.17	801.454	14449628	6724.51	723.733	17106950	3185.02	684.622	17818776	164.882	418.513	20005468	5092.89	625.427	10855207	11667.5	708.138	10142712	5224.47	698.332	13977451	5142.2	431.796	7452125	130.835	582.124	9905171	544.55	339.932	13262756	946.235	434.387	15371214					2664.51	685.574	18802418	40389	1601.92	13800570	9762.57	922.161	33388378	164.372
4971.78	530.04	13419619	1309.85	481.909	4847061	1823.56	471.129	21192374	247.521	447.143	21914598	209.785	658.888	21089396	9696.53	452.158	11781327	10524.4	718.874	12357420	4992.83	657.589	10261664	4428.9	423.81	8934826	202.782	450.875	11298739	1480.55	449.57	6606254	2848.74	391.052	6165370					1714.49	415.533	16044089	160.632	427.615	8458766	5279.81	1533.85	6505800	11393.9
74.4197	217.564	20277310	1622.59	569.596	6762542	6632.56	869.204	14377377	4510.83	729.532	6767045	197.724	479.573	20265392	141.341	221.835	16646852	446.779	370.554	5136110	135.77	352.421	8805989	227.266	380.724	17135312	632.791	453.618	12202520	2289.56	411.335	8402625	1556.75	402.891	19230832					3371.78	714.286	15411753	29334.1	1404.13	8375584	214.453	644.96	20015176	159.314
4274.71	413.875	22980234	249.214	408.499	9434407	3058.24	538.003	15951892	3576.42	715.022	14157897	3552.2	856.161	20830820	522.916	512.189	12683572	7196.53	667.221	8115229	1359.92	457.543	14499087	189.738	374.007	7122592	702.648	492.218	6929714	4767.75	537.825	9117176	599.91	386.514	6022543					3963.5	943.602	14713025	18304.2	792.183	12350979	5497.35	343.97	15740935	158.696
96.7348	233.553	23056868	507.815	592.762	6059072	917.455	1413.07	17767188	5104.11	707.039	11998366	2195.31	674.761	11853629	5447.8	417.162	7971577	211.456	349.422	19976402	6311.19	852.557	9429890	2677.5	425.319	13554234	38.84	128.956	5263450	3549.55	534.206	7.60721e+06	436.915	361.013	12503822					486.049	523.395	18211072	31405.1	1277.91	13546605	300.869	67.886	10986490	511.961
3290.37	337.836	22118604	147.145	399.004	6108890	4120.65	663.063	15827362	4957.46	910.056	10507417	3085.02	987.232	22506430	6573.8	634.952	10973890	12116.8	772.747	11117516	7150.74	987.023	9898426	4043.6	467.167	15070472	31.5142	91.4769	13750298	3983.88	419.274	4920869	336.086	352.452	11308825					2518.77	519.643	16115025	19507.9	1011.75	7076218	479.198	265.31	6926709	3305.27
83.6316	174.01	7644638	2263.89	571.07	10680296	428.749	412.116	21897868	4833.45	815.569	14858916	3555.75	833.462	20812752	8499.4	611.394	7.11903e+06	432.274	389.143	17761886	4001.21	618.39	18420312	288.641	377.973	7397570	676.099	441.252	9813407	2314.67	365.148	14488697	1485.59	241.747	10426130					4359.73	802.554	13527091	167.433	3468.19	20423158	8875.67	634.485	6523084	17792
163.871	248.457	19240616	155.138	165.186	5633876	4879.52	719.219	37676288	151.773	350.667	4970769	2291.78	797.287	18561306	201.641	422.541	16684080	8674.76	815.135	12299191	311.39	544.416	9213112	265.356	777.912	17706764	119.042	302.428	4632609	9330.41	657.31	6716757	86.6194	309.49	21075002					3756.58	985.994	14991825	25867.8	851.212	12143311	18426.2	989.694	6149709	23712.6
7827.38	598.197	20949762	1769.39	804.738	16064238	1074.53	401.306	17542228	1874.72	533.398	20255248	177.311	492.709	19650550	7786.49	698.749	13929159	12794	974.884	10166425	1442.6	416.17	15408586	143.104	283.654	5033634	245.071	452.468	6.99921e+06	1481.23	286.185	5996574	2777	512.224	13680608					30856.9	1793.23	30543166	30691.1	960.753	11634268	260.718	1087.13	8590419	227.912
85.1563	243.767	9381048	190.857	127.271	13856419	6145.28	1176.41	8980525	3941.01	759.645	20204444	197.264	574.739	24032934	136.923	334.941	20228504	175.622	354.252	12940015	4113.07	665.966	19679042	7698.17	580.814	12640665	1879.07	608.218	6594708	3017.11	315.389	8.25818e+06	165.669	341.344	20605336					112.064	236.771	12858507	27681.8	964.17	12776988	1391.44	941.678	7203825	161.667
6230.29	438.576	10120432	2533.88	744.331	15406922	4615.71	1020.5	10047727	3984.64	777.049	7802933	1625.61	603.894	17425746	8948.33	592.555	14648313	169.789	361.059	13697870	5103.45	723.195	8901358	6497.19	417.815	8702147	1377.54	478.52	5431801	1987.44	456.678	15190578	1589.9	436.086	19756572					25111.4	1247.78	13315060	34683.9	1025.71	13691068	1887.41	474.455	10098464	165.334
3731.43	416.855	26164526	2986.41	705.696	5642418	141.917	324.021	17064282	3314.16	755.804	17007972	3242.54	778.263	32356452	289.276	239.996	6287802	162.363	326.172	15627794	5209.34	663.39	14024990	3753.62	320.337	5778015	538.617	604.144	14543132	259.522	420.177	14076012	766.185	561.726	11879172					197.542	603.757	7.81371e+06	28387.1	943.215	12600891	8095.1	1212.98	9776471	23076
92.4446	236.507	20219712	4743.29	1017.86	11010306	128.232	347.066	16635450	1362.68	507.532	19509156	2356.49	725.094	14311502	11181.9	550.371	6.56202e+06	199.376	353.836	15402816	4025.69	694.861	13349558	5418.66	383.602	8867073	671.812	575.083	11702870	4239.34	520.181	6076421	2796.66	552.041	16092530					12561.8	760.169	18026490	29913.1	1193.77	12966310	8999.76	1213.88	41934592	26245.8
2542.26	381.652	21635934	4323.77	613.47	6365956	4733.75	1088.98	10159936	139.584	356.832	7468990	2526.64	947.746	10952472	818.385	244.987	7275607	403.946	339.398	5141870	363.59	449.851	8011847	5699.04	324.293	7444383	2089.98	514.329	6660311	5660.61	532.845	9651391	193.268	385.459	20415414					19600.9	1153.42	11902185	13926.2	1813.18	10196129	18284.1	1581.97	12952196	14917
2433.26	323.97	25040024	3061.42	628.997	8.14015e+06	3180.5	673.498	39543568	3090.03	609.107	19703452	260.224	634.106	22160416	10161.8	456.377	4577331	190.364	306.719	4979336	6173.08	734.679	9755107	1035.41	164.476	8108301	1668.04	365.011	6062821	5133.64	545.041	10076350	262.013	358.279	9839533					7074.5	562.252	19458140	15094.2	1743.4	10455565	9957.68	1059.76	22117656	270.256
4243.04	427.98	19591288	3276.52	518.402	4367896	4313.73	1715.02	7195270	5099.15	736.861	15980874	2875.89	736.777	7.87121e+06	10162.3	476.617	17831796	8078.12	714.5	11170768	6954.6	865.361	10788418	13977.7	667.789	7999955	754.242	206.107	7.35927e+06	6531.59	746.249	9120115	1412.41	436.526	11315203					19930.9	1054.08	13154519	19775.1	1878	16017259	8243.74	1182.93	11047458	14541.5
9547.68	734.461	21060638	4960.15	935.607	9249702	471.052	434.137	22659848	255.102	321.44	16685219	2883.73	1056.93	12645867	836.03	217.467	12326422	7330.81	468.002	10314653	3009.47	578.869	17062050	15686.7	708.323	20894830	1680.47	843.491	10084630	4706.32	613.707	17701140	244.174	388.275	22431706					19169.8	1019.45	13704622	334.788	624.187	8124178	164.412	445.093	20699532	19810.6
6524.8	491.281	12890473	4972.7	565.257	4379299	6827.68	885.912	17961794	2427.87	672.965	19770826	4735.83	1008.21	15438088	4180.69	273.225	17601628	4647.41	407.511	11173904	4803.19	795.736	29036212	591.015	180.453	4610088	194.907	278.545	6949981	828.254	354.149	9606322	863.909	348.936	14446350					20995.1	1003.35	13695772	7354.22	647.566	7336762	4343.43	727.35	9623213	24056
2824.02	358.607	25603696	259.921	468.01	12458820	3667.94	657.752	17175122	3223.86	670.129	18750520	2356.43	923.549	7810425	123.198	170.137	13409770	835.183	536.847	5828377	5624.92	699.735	13807712	4273.99	342.921	9581726	478.811	523.849	18448256	3227.08	419.257	12579710	1452.39	423.585	17056966					270.379	365.375	18531702	326.308	955.78	6.83102e+06	4901.14	847.029	9521075	24942.4
2124.84	312.588	26201532	433.173	324.658	15318237	8231.49	981.486	15607023	3710.52	757.581	19874290	751.992	626.099	20603898	2338.06	369.181	19579996	13693.7	764.432	4612569	191.043	396.044	18692228	4137.53	346.93	13145311	203.992	177.842	5522822	1618.13	361.281	13292271	2756.22	501.937	11946717					11247	949.04	22267464	15036	1481.32	15140482	3477.66	339.607	19803770	513.437
4666.92	563.15	33985320	981.48	373.533	12008112	4583.21	611.474	21000660	5265.09	755.127	14973203	2592.76	760.275	6528417	7829.56	814.66	13849304	207.673	372.501	12774189	179.995	358.806	19231376	3886.4	211.412	6682887	535.026	239.744	12854794	2580.79	473.989	11978300	1044.13	454.741	19711696					16411.3	588.746	7445684	197.489	477.362	29515426	133.877	495.442	10024579	23884.7
6501.52	382.259	11459185	1292.43	307.204	6833473	2272.95	699.129	7.36583e+06	4651.97	748.776	10618017	2631.86	842.457	27632838	481.612	615.276	24323682	1380.55	368.731	10886874	2935.35	646.262	20711472	913.653	289.758	9033236	151.822	278.128	6449249	2279.31	398.189	13378951	389.895	300.791	13742107					1199.98	103.591	14771047	13484.3	1446.33	14500826	9771.12	841.211	21849948	12503.5
267.522	261.248	26915844	2056.09	455.945	5345200	2390.5	761.722	10001388	4373.31	813.245	16294349	322.537	623.298	20430056	218.135	615.722	13789473	7463.05	704.819	10385195	1418.33	450.542	6183879	3699.98	368.676	13446849	557.165	300.464	11357064	1445.41	357.388	6346913	794.549	403.78	16003061					6667.37	213.796	11854201	13212.5	1611.26	9596009	20283	1117.5	9901981	17326.1
3071.45	377.728	23416774	3400.69	418.996	10416936	5407.88	754.564	34039604	6956.16	1003.47	13795386	2223.1	880.282	17583702	3319.16	555.322	14407668	8765.58	747.262	6964797	531.555	548.702	8467058	1974.29	295.879	4919370	239.192	289.797	11168406	1567.15	334.972	6039907	145.298	424.767	6.75826e+06					21286.3	687.365	8068494	109.888	520.339	22553512	6308.96	1018.16	6530475	10394.4
4870.04	617.764	18281420	3497.48	539.886	21049240	4047.42	669.279	20514654	4367.78	750.965	16014885	276.196	627.739	19577662	5736.15	662.647	8321388	208.904	401.008	14683754	4297.02	803.956	8006884	378.367	287.025	13864731	933.548	449.142	6008934	3438.64	507.112	6740126	144.255	339.211	7594629					16644.2	505.454	4777582	16225.5	1635.21	13028539	291.009	342.223	14362895	24194.1
7053.01	344.616	10490593	5344.9	2353.31	18029480	227.193	385.725	10096244	5546.9	903.185	14695003	4382.46	988.328	11737365	5547.86	659.336	9010976	7044.3	448.584	11247788	4765.26	773.644	5870431	4800.67	447.443	9463920	1425.89	434.917	9919491	3471.29	513.522	7817393	158.622	348.12	18396964					12463.2	735.584	16345008	17582.8	1552.17	12267256	3112.64	783.741	20176696	12364
2489.45	306.849	30774950	245.239	284.258	18619932	1685.45	778.428	10035162	7410.18	968.65	25345200	3839.56	860.621	11196236	2052.27	328.029	15316207	10596.3	831.522	8487227	5365.17	782.402	10468479	3226.4	260.399	5731533	152.762	657.395	7155023	5325.77	615.878	14749574	4763.49	936.663	13050037					9502.26	508.845	10178228	15271.7	771.741	18454354	1852.61	380.324	14491868	24357.1
6559.94	503.167	12999977	331.924	343.458	22431404	330.19	474.952	7113842	5209.36	775.399	15574660	2757.49	947.393	15381288	2166.96	342.658	13003861	393.471	685.12	16145275	4757	814.939	7189543	3181.4	417.911	12506944	508.663	551.166	8482103	4298.99	507.118	8434316	4092.6	693.218	11647228					10174.7	1018.67	14482462	16132.5	826.311	9601255	1920.6	639.641	21998792	10193
3212.94	497.227	22297188	6906.63	869.143	15876049	6288.92	740.515	9674154	4609.02	772.476	24287256	4104.03	832.697	5962214	6746.05	400.511	7167392	426.691	869.689	14676792	6566.72	758.356	9645391	3912.51	296.415	5885894	185.634	467.168	8.06676e+06	1376.68	393.951	15393011	2804.8	559.177	11413695					8480.46	1074.9	11436685	17707.1	996.48	17926908	5583.36	1136.7	6353499	16598
452.787	194.509	12477485	158.818	2418.66	21478222	573.274	418.837	21114766	3266.11	876.4	8427032	2738.29	1037.08	17962298	7838.34	374.419	8945737	8828.93	791.807	7742986	6105.83	775.638	9156734	291.16	265.035	12147940	144.126	467.467	19452954	4287.55	503.861	9091055	78.0813	320.687	18222552					2147.66	616.398	18134648	268.779	461.105	18006416	2283.66	641.719	14362013	119.713
2327.2	200.682	25512386	5764.54	774.887	18148886	154.688	363.728	18536902	344.885	434.384	8024959	4548.39	965.555	11836175	2253.73	304.642	8468952	6498.82	601.786	7982954	167.391	402.185	17642246	3806.17	397.283	6369590	170.552	433.383	5589375	867.08	380.141	14172594	2351.62	512.712	8.10206e+06					5291.51	721.308	15187684	18283.8	862.346	15004727	983.33	639.022	17312912	16384.8
1877.59	201.932	26607994	7173	788.768	15467591	1807.01	488.199	19766626	2943.6	721.504	20140476	2163.77	896.603	16568798	7940.2	523.982	5065817	8356.98	512.99	13290960	170.447	471.424	7812005	825.341	341.167	12930176	1160.13	616.776	12153808	2829.26	517.592	12563572	877.488	343.41	14892074					7191.86	692.571	18291384	13069.4	911.99	15171666	3910.2	1040.12	8217030	16475.4
4642.66	370.599	25461682	407.143	380.773	7334078	5044.39	748.888	17507480	4433.32	828.452	18311294	2350.33	542.924	5582852	2031.44	833.632	4967100	1952.57	404.905	19503100	186.723	465.389	7907186	3188.63	518.8	10162917	317.945	439.064	18105034	176.422	403.718	14265978	252.861	389.835	17222554					7838.48	936.063	8672210	1124.03	327.105	19703118	7802	1016.24	15593750	22164.8
3906.88	381.341	25816232	5237.04	584.845	7782490	319.047	431.127	20432438	6422.43	1035.74	11150372	1721.43	642.952	14549308	214.146	691.715	17986064	11139.2	685.734	10673172	158.808	413.654	19495762	6953.07	332.344	4525822	2102.53	536.715	8619428	4261.94	617.807	9552252	999.808	360.235	14334189					5262.64	711.911	17773210	12661.9	685.436	18293504	5641.44	262.278	12073740	122.913
2416.41	334.61	12305781	5628.18	702.095	9541153	1898.51	433.369	18122780	208.243	476.761	19171538	1051.55	536.04	13271940	3130.77	390.331	17261688	5647.81	537.321	13785686	245.021	618.747	7669217	1136.86	288.409	15402596	204.234	499.606	12660418	1850.31	416.395	7377176	145.81	360.404	19137300					131.44	461.42	12243793	11180.7	652.826	16422054	9282.02	959.051	16676823	108.111
1647.64	410.667	13222258	9218.9	921	9954915	5469.77	794.053	18593588	3033.17	680.808	19898296	137.507	360.115	4796362	2541.84	378.367	17909154	6231.72	524.148	11880799	363.672	517.477	20213448	1181.3	367.687	15053319	1664.84	1311.33	15692149	976.178	346.682	11105455	1407.48	433.626	16842710					18627.5	1305.65	19719548	24329.8	1014.85	13017257	13807	1203.02	14760583	14181
6435.16	384.761	9502128	440.467	348.962	19893928	7421.15	818.025	19206178	3992.09	652.781	13982726	1190.31	602.259	16859518	191.39	370.633	17139116	5229.17	547.989	14261796	186.883	517.438	6192444	3965.44	443.851	11948119	3550.6	1203.4	6.31582e+06	11534.7	706.345	7.58401e+06	1179.57	454.731	29870226					218.371	548.656	9914326	203.021	290.298	7.89739e+06	11233.9	1011.01	11936420	8130.94
7146.92	414.658	9806249	142.875	376.457	21909054	5465.15	644.11	8140413	446.486	404.923	8636448	1268.11	841.743	15524515	108.399	278.021	17203950	10464.9	546.819	9143368	9610.85	941.291	30569758	4954.32	374.111	8300861	232.441	459.138	11707842	4001.7	563.383	14794155	347.209	428.392	10499975					17757.8	1208.22	14701969	29814.6	1055.42	9797205	4785.4	709.453	9084101	17191.3
896.046	150.439	16332357	161.919	409.952	25263164	7338.28	903.048	13978928	3172.74	622.82	16243960	4108.08	761.679	7121446	7084.16	908.151	8680494	5815.21	619.959	23193270	3321.04	707.783	5886255	938.733	321.092	15744764	1954.97	720.926	6338435	7028.89	561.179	9486522	1943.82	505.942	17107486					19669.3	1293.78	14499850	334.66	395.665	17974178	12940.5	906.57	15625417	17930.3
1998.23	400.547	25960452	96.8824	249.1	6734190	4154.2	639.981	19493850	6877.18	944.232	11381177	2743.36	750.247	7306697	11925	489.976	6228372	8429.9	632.965	7.3669e+06	3506.94	709.088	7055951	3419.39	443.568	12921466	101.767	297.306	14507352	6413.51	595.745	8103940	1645.29	463.854	9793756					5488.91	705.149	10287160	528.949	652.844	8499899	9337.98	1104.9	11379546	6074.95
6101.09	734.16	19319166	192.2	479.913	22610786	403.344	403.447	20711188	3197.04	952.104	9780519	2084.47	663.185	15096169	1980.69	131.227	19092554	10972.6	688.969	8275426	164.775	346.141	16463969	6444.55	498.864	6819138	174.712	387.586	15136769	7805.87	671.498	7947979	975.343	465.29	15490549					8908.7	998.909	13682497	22503.1	966.655	10416367	324.164	1132.03	17677712	17943.1
11161.2	651.635	18823738	780.596	752.492	8902559	6154.54	743.475	19278698	7812.08	1196.98	12650227	3179.58	954.948	12211057	248.203	191.666	20473218	16431.1	978.132	9535367	9197.01	782.249	7.60482e+06	1066.33	311.404	10721773	186.987	390.209	16347592	10741.1	679.982	7567193	2024.71	571.789	10950730					479.446	2187.78	16232905	16528.9	1029.71	24846084	404.527	449.805	18368584	13121.9
10119.3	647.843	15264739	6393.5	912.297	16365363	6794.4	806.565	18675182	8024.48	1052.4	14631555	2393.17	890.281	9613673	294.976	140.649	18755716	7474.24	614.928	15237821	5609.94	721.918	11862437	2494.61	419.463	12863789	970.438	459.326	14433686	6559.55	530.829	8637957	967.118	430.937	17215802					9922.04	1058.19	16717372	18894.3	973.62	9433238	1848.86	590.048	18053192	5917.88
202.642	135.386	17789786	2526.23	617.471	10361229	8557.16	788.668	7732575	5960.34	1010.87	10419380	1697.19	764.843	20808668	765.456	142.202	18534430	13031.7	825.483	12977068	5380.99	736.153	12108810	1691.56	374.56	16756614	105.208	302.547	15495855	7574.63	579.511	5448217	2038.53	494.755	15915611					9378.32	1018.57	14614819	8925.27	718.265	8624055	145.996	479.187	8917421	8360.82
3050.97	244.698	19135748	3213.45	491.779	4688990	7695.33	914.378	17438016	130.566	402.207	18480914	2928.68	748.268	6324259	589.24	236.682	17218388	16712.7	1051.55	9992040	4340.55	705.54	11796529	2806.42	385.986	11019291	118.557	322.619	15637755	2008.54	380.471	11123437	1345.76	473.502	20158662					20222.3	643.105	10235289	17533.9	983.885	22239946	9831.93	974.761	14480195	3571.64
2277.48	200.192	15627876	532.946	433.59	12194583	220.636	424.082	19858014	389.517	486.335	19339350	1904.76	794.111	18111502	11229.2	448.958	15249162	14748.7	764.879	8858471	144.357	315.571	11789227	3506.79	439.867	12625401	202.174	389.02	18098332	170.096	363.203	16086680	804.571	415.182	17216812					20162.5	767.298	12044455	26022.4	963.88	10227010	6488.32	1262.09	9272905	23300.5
435.898	145.728	14729955	7335.53	1010.57	14269774	7792.84	823.527	17955916	7902.72	1070.32	10468920	3746.16	954.77	13134027	11884.5	614.994	11263518	15396	760.859	7966001	6124.27	658.05	5976775	3330.59	393.742	14615300	269.842	381.782	18565198	3882.51	484.986	6.3696e+06	197.565	378.795	20633932					18159.8	1096.12	9710068	24071	952.419	9973912	658.085	906.32	19679068	194.037
5709.3	546.105	12054021	5870.45	709.185	8249233	3754.31	564.055	14828918	8469.64	1107.75	24015418	2463.87	975.899	20008910	12934.7	569.131	11787357	3666.36	555.877	14364887	143.02	73.7643	6532834	4535.43	492.241	10733560	545.975	417.375	16748153	652.293	462.67	7.62894e+06	769.554	413.4	15912058					1518.18	439.251	9799463	113.169	482.383	17860504	7498.1	1175.91	25599188	14132.5
3090.88	425.953	10083342	4560.98	580.722	4506344	1629.19	434.075	19332700	126.876	315.222	18697914	541.177	686.094	18330026	5921.52	399.364	13474991	3122.51	456.44	13257263	3529.68	583.567	16121576	1848.7	330.253	12231261	1373.07	367.945	6896576	900.728	491.459	15268963	1289.31	440.714	11098051					25746.2	1424.03	21156638	3351.26	731.337	17386138	9114.56	1142.48	10757662	512.452
11670.2	736.241	16050685	3174.24	804.447	16409169	7878.1	797.981	12059737	71.3795	237.618	17816874	3396.82	870.94	13455896	11249	605.56	10356072	9506.64	675.326	12249089	6723.05	724.332	7002664	4893.09	446.853	15290816	155.278	520.641	7168879	149.331	365.293	7619827	3009.07	625.063	8484120					57.8726	148.539	8264108	27936.5	844.949	13502042	361.725	733.916	10085087	2630.17
1153.41	303.064	16329440	2712.48	571.957	4725554	4531.21	539.115	14051442	715.209	415.545	19348026	2414.8	813.203	8174802	2498.56	753.256	18187662	157.549	292.947	5264408	11009.5	1106.48	25834340	983.24	361.273	11520769	196.397	422.136	11376774	1772.78	511.855	5424356	99.2089	289.78	17043982					16175	1069.95	9197951	321.028	505.088	11253593	198.358	607.391	21915234	166.838
183.019	313.588	15975127	3211.88	749.724	16219741	480.263	562.073	8917431	77.6337	249.394	20068620	3570.08	1010.22	27779950	5308.92	766.323	23271538	6578.01	644.267	10919784	5495.14	718.698	11190026	1895.12	373.924	11733855	282.741	459.848	8609426	4641.1	484.537	6990875	940.983	410.717	15199097					19713	1152	12266265	35410.6	1408.13	12823587	213.278	642.733	21875082	139.8
6463.33	394.103	11295272	2785.6	816.156	25049502	7586.41	714.33	10275848	68.6003	223.083	19099644	2825.97	760.511	8745857	10205.6	603.052	10576614	183.886	383.201	6267133	920.205	443.933	6377207	1335.55	427.835	18078306	151.189	562.95	5811472	1393.25	376.947	14972472	4288.19	913.797	11626084					7259.75	774.563	19250712	35388.4	1409.73	14971055	213.315	466.123	21910112	35301.7
377.064	292.677	14311977	6457.3	728.815	19015484	7611.4	753.986	11631963	127.139	338.091	6805046	4141.44	709.744	15800039	1904.65	761.58	19522410	10154.4	1049.47	14201754	212.422	326.498	4953144	3693.26	506.775	15841490	378.608	495.379	7526454	358.462	671.276	5808291	916.087	504.517	20991388					26692	1472.72	12467505	1115.77	387.448	20058314	6819.22	1018.4	11048303	142.897
7229.8	560.683	14679669	1355.81	534.819	17197938	8662.69	834.364	11958981	130.488	356.324	8537413	4276.43	821.474	7645371	2797.57	541.873	26233902	10412.8	897.462	13958192	149.463	163.431	13129990	2380.1	455.789	7643123	1077.73	500.351	11794734	1003.06	303.484	14639336	4024.1	819.831	13732255					167.418	441.925	8707021	14778.4	912.913	10004090	6013.24	638.459	19853262	1407.27
1053.14	299.737	16170752	4918.36	648.451	13476483	176.901	409.898	6484044	155.757	351.131	17847912	4017.77	787.163	15473492	8672.58	569.963	22192606	10158.8	956.098	14547868	5948.47	745.315	15156621	4305.49	472.631	24459938	2408.51	517.488	6125382	2658.23	417.906	4742543	863.637	436.473	18368004					4109.49	720.794	8574533	16706.3	876.373	11027607	4613.73	885.326	33141078	19596.8
6452.54	1616.89	7930727	8446.72	663.462	6334709	8663.49	873.66	5915817	3464.44	924.424	12928570	256.967	562.507	8436122	9900.54	459.56	9374396	10788	895.932	12980507	3312.4	639.742	7563802	9971.65	675.229	12035365	271.116	432.056	6931366	221.685	322.818	13180787	4165.27	830.852	10968425					15322	1164.58	16785934	25717.2	1034.07	18552976	6842.8	715.88	21595344	196.207
156.36	191.14	8.1499e+06	9985.99	819.609	6831016	8241.6	758.317	7284523	130.304	268.729	5755521	1077.38	464.421	11795188	6159.5	415.826	13842119	7179.51	851.481	15055786	154.426	187.949	12856462	809.257	388.422	16386345	1997.51	602.553	17122302	1726.55	325.964	11015456	1203.96	507.716	21371700					8453.74	856.654	9262784	15234.4	1007.86	14394535	2165.32	633.807	14291414	198.126
11592.4	703.061	13932498	3662.39	475.469	10940844	729.236	259.212	14317924	5999.97	776.562	8342579	5254.83	968.368	9472252	6312.28	405.554	14119387	8451.51	711.602	16077111	6384.95	876.818	13837101	4419.78	447.368	6872971	4389.85	725.097	9119913	5987.07	625.846	9505138	805.962	366.157	7679434					580.926	201.256	12226219	9167.42	718.227	12771389	860.626	528.879	21839968	159.605
148.238	327.528	6105948	8313.64	603.292	6599323	8196.34	1061.36	25962278	5631.69	926.795	11946529	4810.65	858.616	6.90186e+06	267.464	345.007	16455648	13393.2	839.231	11088274	7471.28	714.405	7982146	7543.35	556.476	12268730	2628.03	720.486	7279821	5897.52	482.117	7453639	1540.58	517.921	5468212					696.116	247.193	15343414	6630.22	568.015	13759011	10253	1131.81	17510200	17766.5
121.85	260.286	4552833	5358.23	553.524	8845789	5665.14	715.723	8781422	3961.36	809.806	18846144	730.273	628.909	13248697	119.17	361.533	7841143	8370.42	733.372	6790575	849.57	353.228	16301930	2244.65	476.587	16908494	186.994	413.196	16637241	2542.52	374.066	10490611	6550.62	755.84	9080960					6535.53	590.664	9038126	3933.3	463.238	10660928	258.758	575.134	9668852	8010.41
137.649	312.423	6266832	118.468	182.161	13376964	5433.51	1004.19	11772696	4076.07	905.839	14611279	1163.53	379.094	14646927	169.837	456.156	14675249	9462.11	783.508	8333401	6880.18	607.782	7058447	1074.55	405.413	16266568	238.128	465.416	5449273	2750.05	352.864	9878577	964.607	367.219	10184279					15196.4	1114.22	8500056	161.158	324.279	3.8682e+06	13077.8	1337.83	10072407	21280.6
555.125	1637.27	6036417	2964.12	599.376	5747628	3772.83	819.324	10889868	4283.08	730.785	14665330	307.825	349.157	18012650	183.552	466.616	14880539	10074.1	880.622	12471377	227.033	515.277	21161948	5630.09	516.58	13860265	3694.3	735.45	7208007	177.858	286.453	5683291	1947.61	528.422	7181564					35765.3	1330.65	12778153	123.68	344.119	3.99132e+06	5808.13	1185.46	24046672	20426.6
56.3568	244.767	5199844	145.101	292.919	18649310	4202.67	680.167	11138436	4061.71	761.128	13609480	521.616	311.615	16090032	145.523	350.873	17401116	876.971	342.79	12719084	154.828	368.891	19239778	1905.21	429.636	7108556	4163.68	655.878	8460012	3942.18	422.064	8834033	1250.5	480.93	9889489					23154.1	908.949	10354934	21617.9	1076.71	13422610	12079.9	1544.36	10282331	19870.8
141.553	295.263	6106847	2145.69	336.862	19562874	2688.66	585.038	9877091	120.415	351.432	6948457	2724.1	622.513	16849474	610.836	269.619	17458700	12598.1	797.133	8309431	1917.59	620.236	7.5319e+06	4013.45	489.026	12008941	4442.16	693.931	9144177	3551.2	594.191	15653139	1364.38	436.634	9259676					853.64	443.601	18941074	20456.7	859.571	15871022	6450.63	790.49	21431964	3550.78
12333.8	1042.48	8416523	4430.48	638.903	6580576	6737.87	1028.94	15825037	1542.67	498.268	5672032	651.814	559.804	9719057	11257.3	650.506	7010281	5266.92	575.684	22709092	3715.34	827.758	15119265	1992.39	391.27	14906076	1755.11	557.164	14679849	3503.47	661	16233793	191.886	367.479	22564390					34.8548	491.325	10269811	3232.73	1054.67	11855093	7108.19	665.585	19611654	15923.9
260.033	383.208	23220920	3772.11	595.436	7.17935e+06	265.8	464	8828719	5911.15	1013.39	11686007	1257.39	549.643	18453944	11740.6	597.427	15909118	12367.8	769.463	6743309	315.826	384.561	19326592	7517.12	556.072	15442623	3308.05	679.578	5911123	3181.02	625.975	10883166	2577.78	580.084	11787349					4870.47	466.349	24037784	29501.6	1007.03	14178813	7575.06	1125.88	8525226	16673.3
5891.46	630.608	14180771	136.67	332.017	5180755	1651.2	380.667	12380931	89.2636	287.933	19168570	1327.32	567.996	14245216	14704.2	481.598	11172259	378.642	176.254	7.34561e+06	5365.4	729.701	9657483	6024.67	403.786	16306340	1983.65	666.865	13191668	3800.89	434.803	8347772	3048.92	809.315	11973330					15546.3	918.44	18276262	30476.5	1016.61	17956562	6834.24	787.754	19238162	31544.8
4310.85	530.293	6768127	5383.78	891.099	12553467	5112.09	917.902	13116668	6147.41	979.279	13578786	1319.45	607.091	10955153	16741.8	848.532	12729690	10805.5	495.913	5342523	3169.12	702.439	8762013	6459.31	595.354	17418154	750.364	709.331	5703753	2389.62	355.061	5205919	1372.75	439.24	8.05238e+06					13875.3	929.093	15784741	1564.99	432.026	10040095	630.338	733.096	7891103	10518.4
12302.1	525.679	8917782	9015.15	625.547	8373797	4637.25	768.933	12082449	3345.98	705.276	10661303	1702.38	698.551	14020706	88.6133	208.16	14265262	9179.56	768.66	4721268	150.217	330.58	6599271	1434.88	339.399	12595219	3057.8	640.126	10678806	206.414	394.515	7.91566e+06	442.248	441.569	20059952					13036	1006.72	10143277	374.443	382.341	11284176	205.575	342.736	19867978	21653
14342.5	628.752	11756444	2947.02	354.633	17966318	159.494	406.229	16212995	4573.48	625.413	9017812	3536.09	719.334	13378252	11046.6	505.204	9221771	9708.42	783.775	7677813	2516.72	651.778	13795498	5030.33	550.744	10587223	2390.3	595.988	7370810	4360.46	554.502	12454974	269.417	414.497	10179247					3545.54	762.998	20227416	7850.16	479.255	24047156	171.517	412.032	10424346	209.705
221.762	215.917	9906604	3049.72	526.763	17975184	4790.12	1417.15	10720722	4440.71	641.973	11083926	2584.25	997.37	11659972	2648.83	377.38	18002918	11343.2	852.728	21698528	2003.08	550.092	18355848	4360.27	481.765	5332083	3687.1	709.132	11859739	168.196	331.677	14356712	1446.87	536.371	27139698					425.626	1199.81	8461105	507.378	439.08	20025280	590.13	408.137	10188371	9584.87
180.578	295.334	10454955	7404.59	590.523	9971128	3526.24	768.605	10538213	138.624	390.503	16887152	2010.12	833.357	8764184	1290.61	238.528	17294086	7219.67	932.537	8991914	2654.34	622.848	19964266	3156.08	360.268	12341462	464.915	518.573	12345862	558.553	561.247	8619143	1934.25	478.782	9392717					16375	1040.63	6536444	880.611	471.81	21244850	378.363	317.691	23397638	10963.7
170.391	202.753	10961021	260.781	318.878	21097732	4162.91	871.746	14328661	6378.09	1034.65	23214870	1524.35	586.175	4552124	991.668	226.278	19533174	150.697	239.609	12746304	6627.19	867.725	13190515	2203.32	376.442	16948540	530.954	502.219	7381483	3555.62	446.473	12594635	600.809	411.201	18976414					25078.9	1156.28	8616717	32112.7	1083.63	13157136	6779.1	924.204	12304919	16095.3
6716.17	448.503	11423345	115.489	307.416	8341397	3675.11	921.846	15413502	2991.12	724.755	9883669	1914.33	536.704	8560272	4389.26	459.527	18000182	16238.7	1153.65	22868060	6085.61	891.276	15544960	711.054	333.17	16022272	3761.33	716.891	6403249				4044.9	673.092	16758125					138.422	436.177	5606426	37115.5	1093.29	12380798	6522.11	881.836	14660773	8656.47
609.668	231.512	9459962	3523.12	383.764	15652146	5447.03	987.257	31120226	5752.07	1024.65	19935980	2331.75	952.856	11003231	11560.2	378.937	15020756	167.08	217.859	14741163	3974.28	888.974	15513310	1995.1	344.138	12017768	2309.53	409.06	4550721				1205.76	510.038	22874018					24075.1	1112.6	10176060	38990.3	1182.64	11929589	8726.95	994.761	10706661	860.16
225.305	224.718	11312014	5109.39	470.828	12308623	4579.96	857.872	11940683	637.331	593.119	22778884	2075.58	842.84	5279539	11121.6	457.106	17629566	519.347	333.981	7685212	5824.1	858.304	15913676	204.726	279.228	5929607	96.195	276.751	5734150				2295.04	633.714	10421473					16513.8	886.5	12486604	35889.1	1067.64	23198100	9647.01	1013.37	8.38455e+06	1439.53
220.689	190.191	25524000	5309.96	654.272	7268145	4501.11	699.954	19219012	1471.92	471.71	20825402	2521.22	1162.28	20982004	1102.74	225.3	22151090	1234.25	393.922	6911916	4828.42	805.398	15478124	1153.11	362.258	14555376	2406.53	280.722	9366185				1504.17	489.157	18452986					14640.7	799.24	14826913	35004	1436.41	46025952	3418.48	661.737	19995610	15329
9457	558.677	25730546	72.3409	175.945	5820000	3632.89	786.689	16773613	4734.17	616.607	11616737	4145.88	968.343	8933027	13809	529.783	15634464	8109.31	693.289	9226933	5414.01	712.407	8591018	2323.71	384.987	14680333	2147.31	361.821	12400948				1080.45	494.236	15719325					21641.4	1054.21	13716920	132.636	493.264	22614640	6877.98	776.403	11440578	21000.8
12177.3	602.964	12247342	66.6088	181.934	10298756	5449.68	705.732	19540936	166.417	500.128	8739935	2131.03	953.398	20074756	2485.71	244.523	22214472	10252.1	688.152	7751016	6231.11	863.705	10653157	3170.53	405.307	12292141	3489.18	579.355	17743520				1614.42	601.726	19273486					1705.57	1528.07	12582155	26993	1130.23	21021060	216.522	376.066	5539298	250.516
16711	630.129	13269997	8453.09	834.758	11290671	6669.87	810.932	12662303	4862.61	815.598	17691186	3253.61	810.8	9281800	6405.52	906.323	11842606	260.092	309.508	18512678	4216.7	777.415	9073619	773.28	337.303	12045246	3571.17	567.047	6075146				1338.48	434.951	16318381					7383.97	928.513	8216246	20523.2	986.715	18587896	147.229	468.653	6933747	143.766
10899.9	597.406	13911357	7255.3	822.15	6833354	3092.9	716.009	16259987	488.295	465.692	20839346	5351.79	1131.64	10563142	1245.48	819.613	21431316	295.259	359.504	15318140	3903.96	916.849	9281708	1885.87	338.354	12277960	3023.61	543.963	17071910				1471.94	557.205	27304620					17773.4	908.545	20544316	39408.7	1257.83	16482131	298.695	394.059	17701208	164.513
9437.89	561.138	11657471	4497.27	607.622	7217375	149.192	413.663	7201381	757.735	395.852	20801140	3669.25	718.531	8570781	18348.3	608.623	12890136	11179.7	742.324	8179296	183.2	445.354	18759918	2820.94	425.802	11489787	965.018	178.162	6147513				1417	548.041	17804072					30856.2	1397.41	11618675	34309.8	1115.62	14677753	11415.6	995.935	17179698	143.314
18435.9	961.538	17063048	2203.85	417.852	20086400	124.935	312.16	6900363	1243.55	408.645	18791638	11671.7	834.773	8753286	11285.1	579.411	8474243	10958.6	668.517	7.94791e+06	3960.06	728.048	15063750	5101.46	425.356	9152704	167.924	391.67	7.0838e+06				738.545	470.233	14442847					17107.3	1067.08	28566516	15122.1	686.765	24784970	3856.46	770.59	13907115	174.647
18347.5	735.415	15942595	5587.91	734.943	14937709	145.109	314.489	6999137	151.221	396.472	19341362	10447.8	751.557	8765074	274.586	338.844	18476274	10826.3	682.607	8340993	2918.61	828.432	21035032	5465.91	442.261	6582980	3971.1	566.441	14240842				1259.8	458.43	7589226					35136.1	1583.99	12319955	29533.1	1033.76	19203882	12574.8	1072	18157958	1967.71
9190.68	628.739	38432068	5918.02	836.461	5167902	184.267	478.797	11431480	4507.13	688.921	8084554	5874.21	620.537	10548902	115.959	250.903	12903579	7206.19	757.266	12106780	4186.45	802.007	17554278	688.85	343.872	12024188	1757.13	435.827	12373910				1942.84	506.725	10126179					28698.2	1276.18	13607312	25757.3	889.579	18100440	18734.4	1426.33	16406768	14975
8130.69	570.984	38850444	3196.45	553.196	5751957	8642.22	938.585	25852770	170.441	274.739	16759159	3354.89	545.644	14081131	2657.86	287.009	9871334	798.598	367.558	15301523	596.121	401.266	21985710	3448.67	335.274	4801287	6817.52	680.744	9903801				1798.03	480.356	8168087					28980.6	1279.76	11273027	13986.7	662.095	23839776	16464.6	1849.69	8750961	9466.49
1041.07	429.379	14008538	143.67	313.217	17174986	5445.37	706.029	13411357	4781.12	697.439	14765256	146.401	320.723	17624154	7092.76	482.723	7219521	129.72	358.278	17972160	4048.61	800.914	16300211	152.028	319.409	12253419	8882.02	858.518	8936754				1025.19	367.678	5317753					33101.7	1512.6	14558497	573.514	553.872	25170032	355.542	894.653	8499164	17025.3
15998.7	1030.91	17949216	2882.07	467.597	7272155	6724.46	776.441	21450534	4759.9	616.111	6365684	2917.06	372.988	19383742	13637.1	496.969	8536098	9874.76	705.868	7674023	172.3	425.678	20738888	1612.18	338.877	15997356	2128.61	495.047	13660250				783.652	446.712	9035441					30577.6	1317.06	16160435	26983.6	997.657	18325768	13753.5	1122.24	9664446	595.163
154.374	293.161	26772332	138.675	349.192	18845892	3838.67	125.542	9288087	2794.84	453.752	13142389	186.057	414.946	10198697	117.522	185.323	14948237	175.242	344.78	13498494	3328.38	827.239	15755449	294.45	356.303	6182836	1431.99	412.194	12571652				2074.93	580.954	24271740					10993.5	763.797	16168888	23223.8	964.316	16377253	7203.73	841.397	21884026	25902.8
5887.88	561.361	22753720	2686.73	476.472	17565606	6575.45	122.693	11768941	4687.37	720.6	10030798	203.648	556.604	7.96166e+06	18456.7	589.154	19410422	13946.8	850.333	5733104	7129.59	957.925	11638902	139.881	394.675	6016823	577.826	488.266	20754298				1328.75	552.828	9810619					4471.89	861.833	9809788	284.202	435.611	10650936	475.961	500.146	19468704	27978.4
7053.11	555.458	20402048	2624.24	511.139	20353510	8078.31	1342.41	13261304	5297.09	2005.85	13298680	146.739	471.791	10353408	143.97	398.676	14995729	257.573	414.008	5809259	921.591	404.94	22380184	826.893	129.148	5752586	157.207	351.439	15765834				239.923	508.908	22310994					33909.9	1438.77	16206969	30034.3	1044.11	11504782	18676.8	1490.99	11626214	815.251
11854.2	674.17	14050240	121.323	311.297	22606580	6485.33	1107.87	9521783	164.6	410.802	14364074	278.618	662.856	20582574	223.688	392.321	46246236	10754.4	642.191	7261374	2812.69	671.002	21097014	151.799	266.632	14501753	1529.18	507.05	10384179				1651.07	486.007	15691009					19368.7	1128.18	9583508	34827.1	1205.72	10277893	7570.31	837.274	9128263	18552.8
12825.2	624.142	9236159	3558.39	551.073	18061820	145.737	399.604	13828641	5059.32	611.897	10208495	5898.34	714.212	9145136	116.462	226.859	19004110	144.358	314.98	16132801	3898.51	814.968	9694968	864.753	115.48	6958581	3129.07	622.347	14174847				756.296	467.154	18795696					29087.1	990.12	11326664	29750.5	990.681	11057300	7381.01	742.897	10614512	6828.27
8958.89	696.073	28116884	2623.47	511.239	19180556	112.851	254.199	4539254	3547.49	671.489	12413735	5794.42	685.765	9588282	17589.5	573.069	13471576	8922.38	758.113	13620891	2512.94	588.477	20084676	8459.58	580.455	14186043	1808.59	478.886	14057433				1691.99	441.426	4935485					9402.02	690.886	11022728	25676.2	1022.9	15180352	12273	938.294	17246414	19127.2
5840.9	481.061	10005827	4575.5	684.998	15123838	3381.55	608.064	9467029	3753.65	618.296	21457526	7849.06	1055.57	27617114	2212.71	289.829	20159824	8115.61	624.577	8642119	6621.46	855.591	11866999	9856.42	592.667	11577130	2727.97	445.518	12394628				603.324	344.726	16617068					5256.1	443.617	15508359	26687.4	958.985	15056992	196.932	610.499	9444158	2941.11
14914.2	647.769	11167320	758.018	336.61	20183214	2825.06	712.839	8.15415e+06	3810.36	624.034	24785780	6103.61	818.479	37242560	14533.8	549.448	17834606	3461.94	476.97	14535899	4728.69	768.639	18239464	1788.84	372.364	5911603	10005.2	666.028	12837211				736.229	376.285	20441680					6479.35	516.688	17237442	23333.1	1073.02	8846248	20263.3	1325.18	12802958	22775.2
8768.99	426.056	13709762	3469.4	623.772	11200627	2727.03	602.719	6087682	70.5719	302.505	9143924	12207.4	1239.9	32840986	10972.6	513.006	8653202	7692.21	807.118	5385384	101.084	289.295	6442811	146.764	339.464	5681560	1465.96	430.02	8968156				1340.01	423.981	14926904					385.789	404.04	15974606	25094	1092.35	10597083	340.253	414.611	9982189	1798.15
5267.01	488.098	8134512	8309.09	826.48	12260320	8840.46	1189.07	9310800	4546.71	560.211	12683021	712.436	486.647	9646985	817.08	434.305	22088706	2845.24	440.71	13756740	176.719	358.078	21619534	5721.31	541.765	12430034	2018.9	381.574	16972862				1353.91	488.038	7385258					298.842	352.831	16608318	32094.5	1160.96	13641870	147.464	477.216	9930178	13548
7930.61	433.277	7065807	7425.66	797.417	10117269	3231.08	806.729	16230356	8356.27	615.665	11640346	190.453	336.086	14344585	10917.1	510.562	9586105	8879.38	783.481	4523135	3279.02	614.845	15095588	2335.53	362.301	13539786	226.315	477.847	21290872				1353.06	423.43	18402368					13593.4	912.383	7037980	21227.8	908.108	17448842	6493.12	797.962	18669130	8618.03
148.335	130.869	10590517	3170.77	501.621	19266880	4492.9	1001.69	11886850	8042.83	1499.11	13901627	108.302	312.137	6468494	4428.75	182.996	7214729	6533.32	574.447	11193076	5645.96	906.013	11064591	3729.82	158.878	6265548	7724.47	622.518	12227368				1312.85	548.708	22380590					15097.1	924.688	7641211	25695.8	1154.63	8953697	5705.1	800.552	17107716	506.307
9320.19	596.873	16398500	3665.04	608.258	18628382	956.162	690.617	5307432	114.103	282.76	13789325	3987.47	399.104	15503970	17866.1	450.613	19601170	2537.74	418.79	16882556	109.699	302.496	5590521	3439.29	146.088	6933543	11568.3	753.187	14803512				1289.7	434.106	17612632					15061.1	937.556	9609589	24427.1	992.387	15234654	576.114	450.047	20803462	1450.12
270.23	203.611	24232400	2263.74	541.178	7540387	1068.82	505.09	12023183	2722.13	504.177	8.17707e+06	3436.12	395.322	17871302	723.294	146.165	19087072	7385.6	567.992	5690277	346.709	467.396	5987932	2896.4	253.752	9884542	8697.02	647.218	13296076				1744.14	502.366	14554358					22075.8	1134.59	10101873	35624.5	1236.37	13370440	99.4043	113.792	16088816	12963.4
4965.26	427.095	7121793	2999.84	638.918	12470507	3185.42	632.174	5029813	8718.01	1466.87	9594298	3929.26	534.971	12134107	2117.15	360.225	26424442	7411.85	644.536	8125979	4536.7	811.856	19064660	2020.84	294.628	5411888	2207.55	449.344	12006635				2692.64	564.182	10598593					4350.18	669.653	15800710	755.641	402.79	20340298	97.0729	107.225	11332062	18490.4
123.373	159.93	8.14611e+06	9184.78	900.379	12725844	2458.53	631.538	14415422	5087.73	1251.07	18263840	3690.06	497.378	12674063	14234.4	468.931	18820392	152.732	328.32	5286986	159.149	429.031	8281734	3433.42	452.95	11588397	2498.18	382.768	10774709				1041.8	434.78	14727317					15920.5	910.21	12671756	1929.88	537.704	22970704	176.259	316.072	12640934	601.742
6141.66	351.509	9258333	8776.09	895.429	11395542	2858.36	523.719	17951246	10946.5	628.262	4957251	7363.03	694.529	15064184	13577.5	376.897	15966885	187.885	507.416	5401672	3710.43	749.702	14184306	5199.4	450.257	13313681	623.399	352.303	17056650				1240.04	406.074	8955846					216.342	386.159	18356918	22244	955.795	18545984	370.308	557.61	19768736	16183.5
4925.87	305.273	8486756	10544.7	1012.54	21814850	6351.77	841.446	15077016	7973.87	509.478	11953043	5121.83	560.245	11229219	15721.4	365.093	13820570	5814.12	487.489	8060952	1982.93	456.101	15296711	1886.98	277.847	10693070	1645.48	362.254	18070692				186.645	403.09	7466713					4439.85	937.673	8069253	24782.5	1089.09	12882376	17885.8	1112.14	8266576	149.885
10368.1	547.626	9439257	8040.64	819.416	13615216	190.81	458.28	14098685	1910.92	1491.42	17082468	6426.08	776.152	12361504	689.602	2219.04	11879123	187.423	333.362	12030003	5359.65	944.808	9940411	3851.41	341.235	4937433	775.935	442.323	23286476				5104.85	628.604	11969081					962.923	557.136	15070674	26462.7	1074.79	18019510	313.899	296.353	19610716	8964.55
6513.83	485.074	20213206	3387.55	535.332	17377332	262.18	334.752	10863270	2935.22	336.417	18242828	181.066	408.521	15722071	15343.6	6639.27	13729690	7372.31	554.992	8489821	6746.82	987.461	15154713	3309.52	404.515	11647425	1357.4	505.589	11487726				509.743	380.978	17958026					23397.9	1194.04	11777925	2112.41	569.947	6734285	8437.19	1448.88	6.39904e+06	558.692
13205.1	614.413	10562509	4867.51	629.884	11023100	1527.13	688.194	15412042	6524.33	455.22	5499070	609.541	310.488	13297993	14060	495.557	17954264	14611.7	905.271	6429028	3818.59	845.415	18165554	5865.5	486.139	6196058	2641.91	439.554	12432180				2288.23	511.011	7918323					2149.88	581.015	17340844	11777.1	681.81	17154786	11640.6	1045.73	6751562	176.544
5413.75	392.762	8906152	6003.87	686.516	8012324	1814.87	644.764	12245874	133.626	355.565	12581636	1418.34	906.455	24797546	10263.6	4497.6	11449290	7902.5	605.822	9458430	416.083	557.398	10313620	6817.37	476.426	12551831	3277.48	530.974	5936723				2256.46	426.723	9366018					7659.58	613.598	18541208	18956.6	948.434	7493282	13377.5	1098.12	7.95002e+06	9105.08
6136.87	463.402	11394370	8013.72	920.054	26516998	2562.56	534.501	8761296	3419.37	475.238	17622068	172.505	310.004	15043053	494.035	2007.88	24459884	3602.99	437.103	15276096	176.296	428.93	20172270	4384.84	412.18	16944538	7111.51	627.69	12831002				1155.01	511.775	11296406					3100.89	429.252	16560853	25262	1075.41	6607608	13568.7	1197.03	8462951	17141.4
5066.43	521.974	42050332	1689.19	431.908	13751617	2570.3	476.898	17736414	652.879	361.547	19902558	171.857	247.787	14982382	711.392	374.628	18684600	210.665	369.623	11580664	163.797	461.552	9818013	7393.21	448.235	5408629	5944.76	606.471	11538798				204.007	417.627	21959754					14190.6	1362.58	11004190	2026.65	484.709	16706276	16309.2	1330.31	8947518	383.388
194.982	229.943	24563522	334.748	297.148	25280878	139.755	399.873	9084956	7371.88	735.899	19253990	166.235	246.54	15545506	12234	10772.8	11887443	204.86	363.678	16724277	4817.17	935.9	10764493	4546.16	498.111	9206679	7713.11	606.596	10584162				1270.42	338.585	6205211					9789.45	628.802	16096240	1492.87	331.926	7543775	12333	1031.13	6732884	436.292
6141.8	443.971	10975340	7571.42	830.339	12287883	8566.67	929.344	9967291	5234.11	2710.77	15002896	972.412	318.496	13189785	16056.5	500.379	13358667	168.763	358.856	15464782	3513.83	506.942	11631141	7178.52	610.007	13887968	3639.97	569.621	9197939				812.51	355.078	13830851					490.947	631.861	9713350	20472.2	843.414	8.13401e+06	15135	1027.31	16832718	746.213
1043.28	351.041	22490850	222.928	296.684	25025880	136.895	338.413	8320351	125.41	297.238	13165184	5279.99	316.874	9317733	9221.54	756.284	17843220	120.373	310.844	16851818	270.81	413.517	20655282	141.176	329.064	17789340	3160.73	607.765	9205393				3632.59	592.303	11223658					336.154	99.664	14047565	32064.4	1126.9	8474072	19313	1190.19	8524474	29751.3
212.761	330.87	11919181	3646.23	848.209	10664001	9139.34	1053.23	11705336	134.466	292.645	12412956	5924.22	658.975	15805559	15758.2	527.757	8698396	3337.97	409.005	4773742	2534.06	623.542	22459236	659.457	312.877	18598730	1431.17	505.939	11438479				220.419	348.747	8.16519e+06					361.324	176.731	15721111	6896.19	352.183	14735085	975.385	494.148	15299014	171.22
8635.23	714.836	20916732	2896.61	530.277	18803078	4169.7	751.979	6275899	3889.4	417.567	10019671	4454.37	793.734	20377412	20778.9	675.321	10751843	145.625	327.146	6130200	377.049	482.064	11215401	7043.84	598.208	12164483	2585.05	694.201	6407007				938.518	358.124	10549388					115.8	284.579	6.51731e+06	140.299	118.809	12762976	18133.4	1136.91	11877666	1128.45
2902.15	456.506	21183082	2685.25	642.192	19350546	3077.91	577.188	19490766	16098.8	980.212	19356726	107.997	447.349	18557708	18904	553.57	11884852	191.132	282.059	12525783	3846.33	701.416	13202477	3849.6	501.072	10049868	136.571	269.607	5650265				1025.94	290.028	6997486					135.61	374.51	7419379	5716.93	371.929	11551389	18336.6	1122.91	6494198	27944.7
5329.91	475.408	21506558	423.502	408.323	22044048	8499.71	991.752	10896595	12243	685.925	17755268	2250.18	394.353	14274448	18946.8	612.066	10016033	176.249	376.572	9396436	2980.47	601.968	16990190	4752.33	525.203	6475508	206.63	418.091	13446146				2405.01	457.954	8108357					27252.7	1062.83	11601372	5212.77	215.74	8681798	2210.92	719.654	8389880	161.142
193.046	288.938	25017394	3500.52	679.165	7583751	69.0891	270.077	12415015	2856.43	335.157	11968845	2455.42	574.89	17039448	12364.9	514.831	18537952	171.264	221.294	5465959	188.746	427.682	8811807	879.095	391.302	17424794	2528.94	417.705	12359054				344.474	174.18	15344082					5650.86	445.911	19378252	16757.8	3177.94	14293937	19164.7	1132.75	13214222	23405
8698.73	652.385	26489796	4684.95	772.104	17268076	249.008	733.069	15932167	275.313	255.21	12496402	2543.62	499.8	15011244	14595.9	426.129	9030367	18689	1138.82	11294885	133.588	345.76	8448915				2689.55	402.271	7.8726e+06				255.815	196.485	14351588					38097.9	1522.66	15238683	5565.21	182.066	18686030	2979.56	825.146	6733254	274.754
1182.19	395.207	23151246	2950.39	707.839	6277190	3918.63	1026.81	8.04064e+06	3202.85	358.554	13370253	160.875	383.602	22145162	11130	486.493	16100690	12562	815.145	21140826	3306.34	753.915	8278687				2589.86	711.4	15234320				1201.6	260.96	6420531					28712.6	1224.68	15709779	211.114	436.806	11026163	17437.6	1145.69	19475512	863.957
7393.32	575.081	18598356	978.194	336.343	17719038	3090.6	660.173	6668686	174.038	312.071	11444481	2846.25	719.282	21830062	12516.6	505.803	16725346	6985.3	512.333	10607839	4608.25	866.724	5770841				396.699	397.438	19617580				504.743	328.382	16586668					34855.2	1882.06	9846550	12714.8	863.016	9359449	150.434	536.817	17650760	33190.5
12963	554.902	11735593	5431.45	830.457	8675724	6089.8	940.106	8249033	134.024	347.93	12250273	5550.67	635.675	13244866	20398.4	596.984	12123354	16416.4	847.399	7.24832e+06	1651.39	471.056	17335066				871.363	467.585	20261050				612	323.607	18285788					17476	1259.61	18886604	13087.9	957.635	11093828	1003.5	518.559	15179890	25027.7
306.401	379.564	23397740	9103.61	835.341	12819678	7130.57	1115.84	13700268	6412.34	650.78	5380602	95.2	279.622	7555766	7857.13	373.992	17050156	165.489	345.08	13436013	1684.35	650.208	8402033				3326.29	569.954	16064493				2089.06	266.62	7894868					462.905	649.834	23112868	20205.3	726.159	20846168	166.766	402.28	14774103	487.29
8047.01	627.315	13336256	11327.5	983.56	13318255	6412.65	1149.87	11294867	76.0985	296.549	7473405	152.225	384.465	7565667	15527.5	569.774	16508720	9677.72	821.542	8929082	6792.94	809.414	7.30866e+06				3446.96	562.553	13188127				2322.96	365.839	11306383					533.143	711.673	9507379	21202.9	897.533	19821628	663.516	468.298	17569346	23183.7
12937.7	866.885	14357057	2667.24	638.188	17063582	4404.35	844.236	11568564	4629.69	490.438	18163346	4690.96	469.906	10517771	20727.8	591.478	10938038	9746.31	763.677	10069154	2395.81	555.574	16984834				3163.22	637.48	13724543				673.047	355.159	5132896					197.002	470.81	9165147	31323.8	1364.08	15953186	6329.02	1001.67	6192239	343.658
14432.1	634.8	13700295	4333.31	679.269	12547015	3856.37	1098.88	24318406	5204.67	546.184	17662944	242.771	328.625	7.00822e+06	14850.8	532.137	16492677	5171.26	408.189	8561984	2797.32	605.578	19266634				3294.8	658.909	14181715				3092.58	467.674	15280497					21163.3	1020.28	17741384	15295.9	781.161	17538904	19783	1127.1	12008328	13663.7
1888.79	383.797	25729498	182.691	483.034	5639086	6324.07	1220.52	11815846	5611.01	331.396	12928972	3947.63	553.244	5903947	23932	744.449	38555940	8761.51	629.314	10123864	5104.62	872.768	8101357				2832.17	471.924	11174029				2024.41	457.951	12905236					16593.9	1643.31	18574866	22270.9	849.464	19469316	135.076	411.766	6.8865e+06	884.669
7325.49	685.37	26986950	5073.17	669.924	7.18487e+06	4908.04	914.311	10449746	280.277	440.511	20737726	118.719	331.355	8820941	21468.1	649.704	12007906	183.216	312.632	11549330	2045.64	758.872	19300592				3446.89	564.26	11751737				330.514	387.098	15930247					16411.9	873.981	18911236	18175.7	738.812	20466682	19691.8	1164.16	16838624	19819.3
3988.23	417.041	23835896	9336.49	901.803	15480809	255.184	780.791	8222951	4688.24	618.575	13826160	2066.69	558.078	5512570	10215.3	731.821	10493599	223.622	420.112	7057486	1633.4	1066.9	8053340				3139.36	402.66	4620485				2497.82	544.842	10206946					20652	980.922	9442235	3868.78	386.037	20947222	386.835	468.41	10354782	744.289
15657.5	653.944	11379200	2427.41	483.959	21267438	3571.54	793.715	13822034	4314.34	663.895	16699027	5196.61	773.012	14035424	26252.5	660.233	13623896	16183.9	983.376	8333338	165.336	359.455	17051294				2328.59	378.661	10748407				3343.25	498.124	10050945					42046.8	1349.09	11263764	14335.3	824.984	15665243	727.646	407.484	10426988	8879.92
15380.4	947.779	14544785	198.386	353.478	19896250	7652.84	946.529	11372577	2528.28	409.422	13328467	12150	1289.39	14429503	21895.4	704.983	11957553	10755.2	851.351	10931944	806.282	352.915	17645608				1169.91	250.032	9278177				1694.51	464.313	6015558					21926.2	995.58	19619288	39460.5	1338.01	12714534	1051.2	494.998	20660750	8888.53
8301.31	667.262	22332294	2205.15	472.096	20887314	11240	924.247	8216382	5730.57	833.443	7675127	7165.9	1099.45	19609226	8345.46	623.619	8591094	6346.63	627.767	9740377	137.842	338.529	16126104				1088.93	357.375	14580211				4162.46	574.894	14821874					27052.5	1201.4	15390379	34016.1	1231.08	11602693	280.733	459.297	10852906	10095.1
691.773	401.771	26058854	951.175	376.349	17854660	211.239	579.173	7.24361e+06	3494.65	568.04	14242177	3025.54	699.54	23538438	15982.4	609.017	13737399	149.905	314.173	5958109	6168.4	877.377	9918970				125.742	132.824	10399376				1005.89	470.237	13113760					24010.2	1019.78	18244216	18766.3	902.327	19668104	476.022	469.898	21648580	135.73
9613.05	766.266	11311817	233.217	475.699	6996434	245.598	594.162	16014661	156.27	396.563	17268812	106.491	314.522	7322158	17378.7	570.731	9300360	8844.9	682.074	17420118	1484.51	522.914	7718989				953.878	294.115	9662767				153.097	337.372	10104600					234.488	365.821	21148972	35070.9	1306.63	9719187	4494.47	2129.22	24140040	22660.5
5184.72	562.79	18734948	166.771	342.857	18577878	146.782	354.661	6169299	4686.98	690.103	12247052	540.871	503.147	20015430	15363.1	496.582	8281776	2207.58	2237.56	4986204	173.621	346.253	15135398				643.69	188.374	13585506				57.393	141.952	14427517					20020.3	974.705	6495499	28121.2	1113.28	11440173	7875.33	775.741	17970600	178.852
102.663	298.487	6612919	1642.96	374.294	12072848	2496.04	810.244	6455857	5902.16	611.007	10241376	3818.98	816.967	6518986	12255.8	538.112	26149148	9220.67	727.283	8485625	967.181	712.716	10743852				1014.33	331.057	5765552				386.202	213.339	8832807					23700.1	1045.47	13405234	18188.6	1066.42	8417387	6033.1	1082.65	10294831	162.366
7400.56	542.936	22240394	3360.83	915.318	4885713	183.059	508.031	7618805	6009.36	580.106	16292382	2772.74	667.857	25116798	15794.3	487.847	16070484	10515.4	687.381	6046260	3916.59	859.453	15816201				476.196	228.841	12587807				121.413	292.686	8762483					683.616	320.517	21386428	14142.3	788.593	18717926	240.631	446.6	8996012	401.103
7635.32	572.759	23729390	162.338	261.84	18376986	2794.88	833.614	6335629	5141.33	550.263	7053506	316.592	475.665	17858256	15280.1	663.78	12095353	8754.1	733.288	12707510	2986.62	738.87	15119016				556.309	299.555	13653623				176.169	336.916	7235280					17189.6	903.578	9007257	224.529	404.758	6649655	5962.34	960.312	9641874	400.655
9739.09	725.59	20773606	2889.63	422.667	10121531	215.746	503.322	19331442	3710.94	690.796	27756534	1483.12	364.59	17795744	15209.6	602.144	9498836	9398.82	895.481	5032822	4369.92	787.564	14173376				656.626	247.725	15227908				65.2592	255.437	14621001					10543.2	1345.74	8721127	33600.9	1263.95	7177231	943.542	472.75	22467424	8016.22
560.126	1443.06	14104402	5394.38	446.236	14197430	274.308	410.944	14773076	6666.27	512.183	13556907	5219.79	752.049	7687937	678.705	331.434	9106442	4086.12	570.764	16491800	3642.5	1051.87	14337614				238.513	254.141	15989784				845.375	410.044	10750985					9714.54	663.871	22033638	15292.1	801.36	11844288	16107.8	978.531	15089478	1541.91
198.268	408.605	21269406	6325.58	491.369	14649686	4133.27	553.315	14920981	6886.05	519.23	16178644	174.144	378.976	15797588	1581.41	378.239	10046460	3284.1	491.856	16698533	2627.86	643.997	18483936				212.691	416.111	9737200				141.832	294.349	6581298					32833.7	1384.03	10956597	15222.8	800.912	10742717	2862.97	550.639	19249872	5441.98
10193.2	700.932	11741191	1428.29	401.87	16642518	5709.93	771.411	10136265	836.478	285.525	8759775	6318.69	785.018	8.3101e+06	19416.4	586.845	8163775	9423.45	672.145	6191429	143.56	370.452	8530284				111.825	325.647	8491110				234.875	295.629	4749730					35413.2	1174.47	12547002	39888.6	1268.11	14463413	12590	874.324	21863164	14791.7
9340.09	583.942	10245853	3967.95	752.365	6837273	131.068	309.703	15490832	8309.38	544.74	11549423	984.875	318.834	13476151	12055.6	504.627	8213961	1274.99	368.119	12994385	138.924	370.361	6825339				1140.73	468.268	16105393				907.602	391.468	9989113					1035.9	202.002	17101666	26845.5	671.971	8386885	5467.57	600.669	19323632	23592.7
7954.39	394.852	16689904	1207.58	445.044	17404270	3292.57	543.927	14695466	7539.62	679.49	21459086	4683.92	603.259	7550029	17010.1	565.402	5778296	244.193	343.015	7143822	2389.54	750.584	7939454				883.609	302.135	6392409				525.934	401.358	17534484					732.756	2472.86	8979103	11039.9	554.87	21325940	31922	1610.48	14144135	13432.9
4833.91	559.512	10500705	124.063	333.744	5527943	551.134	407.259	18004264	5916.93	604.066	11940256	153.016	352.476	23480650	9130.61	561.479	6461008	11450.5	900.853	11568668	166.553	401.885	20752150				1537.03	456.337	11226889				1118.88	408.545	14557348					42031.1	2023.98	22219912	22217.9	872.501	15389520	11132.4	816.367	19437162	5979.08
1054.95	153.017	7479809	5004.4	751.264	12798268	2904.35	797.857	7202530	3657.29	545.724	30206192	807.163	431.372	4710211	159.657	326.183	7343525	7298.82	777.661	10123136	173.751	405.766	21208156				1233.55	435.346	11731963				2972.66	339.655	13120043					30495.4	1716.21	11647059	36359.3	1219.6	12594361	535.902	436.847	9982063	37702.8
4697.06	296.989	14219933	3504.11	627.462	13150273	300.578	445.437	4645106	276.435	445.089	9718255	144.282	1445.68	13338484	7944.99	416.24	5283741	253.626	397.42	5816965	158.409	380.795	9025240				545.383	336.407	18544000				721.718	163.827	14923908					31228.5	1367.2	35869516	22533.6	950.713	19882858	22449.8	1054.61	14248226	42523.5
4931.08	231.108	12074721	3947.1	695.246	12516744	3179.03	636.122	4438288	201.186	432.951	10318410	202.252	3058.49	15605959	13057.5	542.372	7547962	4213.52	527.211	13870387	4577.37	747.818	13735755				716.08	376.541	18765526				1697.76	308.178	13198397					183.449	489.44	21102344	226.949	462.887	21061058	17090.8	988.059	19594236	26931.5
1788.53	79.9573	12723085	4917.05	638.794	10338118	136.532	288.186	10968919	5249.45	530.388	12866193	455.434	6783.84	13496369	11475.5	497.081	14354019	4510.79	561.241	12905429	710.281	541.798	21990652				450.293	278.443	10579392				762.887	295.702	18878016					20506	1005.96	17371148	37982.2	1352.05	12421631	136.538	338.821	22756550	18762.8
504.424	155.308	8149268	8224.71	736.377	9306262	2401.96	516.371	13151205	4796.45	492.504	11328404	2302.43	223.092	8914384	7837.09	299.659	18194726	4519.5	456.412	15367335	2728.31	909.723	11381435				1168.54	498.073	11638190				1285.65	363.2	15826042					24652.4	1009.54	14325819	6167.59	587.323	19942438	14251.4	864.266	20276510	22086.7
3376.62	176.442	16690365	69.5064	263.785	14626528	3360.64	749.375	9380857	7088.78	769.765	7896273	67.0616	306.353	17711764	1349.77	270.783	22535732	11303.7	764.429	7216210	2900.41	717.47	8536485				1573.09	461.948	15455200				1351.33	370.11	14289165					14081.2	560.237	15468313	2720.9	543.626	23938002	269.772	440.593	23507260	38913.9
7331.46	268.918	5501611	715.784	491.639	7.93128e+06	2205.87	630.99	7198977	6231.58	636.813	6151763	2343.18	461.509	5641060	197.514	244.473	19685428	255.194	360.853	4545996	533.724	571.658	10427287				1260.27	494.75	13868688				503.439	415.804	9933696					11985.4	649.942	15564239	836.251	506.334	18234096	734.473	497.097	9860414	251.675
6397.65	475.782	10605874	7189.28	948.983	10924607	1901.73	891.883	6326520	3625.4	549.385	8917759	6553.13	686.249	9877802	1298.62	194.418	20375892	7389.75	887.473	10565694	128.979	375.232	23485040				589.653	456.278	19782554				938.047	378.421	15235141					2572.94	683.873	20929204	256.383	675.702	10375578	248.049	427.275	21866834	1667.75
7377.96	473.739	10800797	289.421	421.034	6918973	2788.35	991.741	10763047	6452.58	646.23	5163583	7636.84	729.54	7.85316e+06	8272.91	321.941	14713324	1972.2	391.137	13926861	201.997	391.863	18725208				594.376	341.264	12489778				4472	620.687	32303390					26121.1	1161.02	15690551	34873.2	1348.94	11172295	843.948	397.678	19464076	18652.5
4509.66	480.979	9335037	161.842	452.424	6245963	3135.19	1139.09	9128065	12483.6	755.401	8209166	337.909	438.215	13322758	1343.53	316.04	20541446	13731.5	935.073	7.09138e+06	2526.53	587.065	8361751				1134.68	437.988	12780441				160.087	426.165	17796624					10532.4	1095.66	15739067	21962.6	917.023	17175724	17681	1002.14	18655202	31835.9
175.424	93.7589	15710952	3424.29	655.281	12114217	8703.69	1534.57	13585234	3889.19	446.058	6.267e+06	5750.66	709.914	7945558	326.728	357.105	16053268	4717.28	689.526	13428312	403.024	500.477	8858327				2138.99	610.445	11955824				1069.55	460.543	19348242					11648.8	849.573	8866081	350.256	486.978	19306494	9219.94	735.771	9955785	21094.8
5414.12	472.333	12368604	2910.42	592.525	17374354	485.594	770.466	34518060	5629.76	524.334	7722007	144.371	356.358	5848982	24062.8	722.175	14023181	6245.56	708.292	21392024	4358.1	774.802	10954686				332.535	411.156	17263964				3400.38	408.435	16372430					7315.17	461.938	9207870	20722	939.869	18023750	18588.5	1099.95	8.38355e+06	262.57
2815.45	319.003	7168845	4011.84	899.701	13811636	6367.38	1402.87	27261942	6693.03	410.465	9223195	6087.56	781.335	12627943	14093.4	449.764	4478964	17912.3	1280.09	12522225	4419.71	680.658	9824660				2966.02	579.751	12948559				9443.13	928.888	10928255					236.804	275.596	9774170	21778.4	1095.44	16189511	468.535	120.501	17598736	38062.5
5253.28	390.594	17553254	3605.11	635.921	18305116	210.61	514.829	20454290	10515.9	550.897	9211843	6064.97	735.325	13185921	8673.99	357.778	5121406	3286.72	730.779	10128626	4482.16	753.907	11532107				657.166	289.687	10055402				3540.2	516.302	17703112					4975.91	594.314	20888876	1748.97	414.685	25532616	20892.4	773.837	13442332	5118.69
8517.08	559.075	5206527	5854.31	722.745	9419578	7105.29	1098.75	10683856	10813	469.17	10207632	151.189	333.484	7595027	5008.99	392.573	17267896	6183	732.412	12376848	3402.01	698.224	6787592				1910.6	650.796	4995073				2932.11	417.416	7162004					11870.1	454.016	16935894	34436.7	1102.06	9712699	4778.88	403.429	7421915	34603.2
5171.5	419.106	19052522	317.103	372.17	17974184	2125.6	875.1	11538149	3695.41	473.516	18828602	129.696	301.751	17915090	97.7061	141.168	12358142	2424.54	428.518	20298034	369.877	393.646	23580118				144.857	263.06	5590907				2494.6	454.288	16742588					8553.69	997.049	8.25904e+06	29029.1	1170.61	11881233	19788.8	1062.77	11701806	905.42
10312.3	470.679	10856229	582.115	412.778	23003954	611.804	779.128	10098752	117.817	260.873	16003069	1505.05	451.404	4692457	10502.9	513.052	8273718	11411.1	974.323	12004671	1186.01	546.25	10877606				169.194	337.532	6938828				153.932	344.272	8167181					410.775	337.651	19867376	25090.5	1099.11	8366943	12270.5	554.908	13720717	36965.2
13799.1	812.497	17860378	2736.48	508.274	20606716	5896.1	1008.01	11169280	140.171	267.202	18718780	173.708	377.886	18964256	293.277	181.989	13107907	996.725	502.618	8951903	227.469	385.433	10904134				1207.11	490.475	13496147				151.544	331.76	20000524					28321.1	1314.98	13531537	27463.5	1240.41	8073642	9681.74	341.777	6862167	1225.65
155.356	369.683	19038586	141.362	377.457	18106304	6790.07	1094.67	19677080	132.757	367.664	13197064	937.887	504.224	17771312	234.592	204.044	14398490	6758.46	703.018	7515692	215.523	411.625	21081226				266.088	779.221	8904518				3297.07	439.491	7326494					15383.7	893.535	15156720	2016.15	513.292	17375930	433.583	285.895	8121896	11465.5
2146.26	449.925	15038200	3329.9	693.064	9622493	338.915	756.755	24663564	115.707	308.194	19062950	5339.07	896.959	13335036	8168.52	402.505	7772584	8265.36	674.237	14334612	179.213	413.218	15669858				1682.71	546.646	10128574				875.608	382.015	14893801					11328.2	871.189	9995328	28553.5	1129.38	11943224	121.654	131.564	6207273	5699.83
9605.59	485.608	11108741	5509.32	684.285	11178786	256.405	701.944	10274781	112.824	409.616	16183189	144.186	343.576	5110775	11118.6	418.96	13142284	7750.7	644.453	16504288	5203.19	733.681	12635534				4780.86	622.296	9233384				888.941	380.385	15349464					11604.3	728.675	15096154	11738.5	1521.18	8012375	6079.01	754.714	8532333	624.531
8922.69	553.951	7801898	2946.64	640.682	9802649	3697.96	1005.7	10158383	127.458	328.755	18282632	326.843	303.746	7204821	98.9349	6234.83	22836246	6991.02	735.404	14217752	6465.65	1119.05	17309386				761.441	464.16	5592337				57.6499	220.041	18021500					12564.9	705.117	16441882	812.823	1864.93	20828434	5506.6	765.847	8841191	696.657
13889	996.169	12583511	3668.64	671.147	7665566	3873.67	802.364	8803246	16209.9	1028.93	12008745	4673.11	755.286	9006081	21082.1	554.549	10411407	22019.6	917.176	7696747	3478.58	788.885	9647978				1651.05	474.136	15010816				285.679	413.887	17035668					7161.32	633.042	15739622	7853.08	597.268	10543064	223.041	424.287	20118250	30792.9
4236.03	592.783	14388664	193.321	274.365	13502170	6436.4	901.492	13107577	9626.44	763.561	20254134	385.528	415.936	17986186	10254.8	490.54	15750924	356.964	401.957	15625757	140.164	274.036	8869919				1240.84	652.585	17873276				781.631	356.085	18584144					5231.07	567.121	17087424	22247.4	1002.47	19256142	4079.21	605.542	20084912	230.6
8050.79	1033.15	19825656	4577.79	940.459	7.7919e+06	3430.96	712.009	21223778	158.338	365.424	18875256	92.5985	304.628	5544671	16309.2	522.041	8210800	6144.23	634.014	15647565	468.445	403.95	8806155				917.707	431.579	17046708				638.629	332.404	14160621					26906.7	1162.64	8840858	167.947	482.938	19885866	5496.23	830.14	9224390	1340.9
779.556	353.565	19638958	2124.87	585.154	17757994	3802.8	651.121	18701532	7266.29	626.64	23157826	3198.08	371.325	9430516	8090.63	407.38	17756942	11970.6	617.262	13217909	395.926	414.019	12396691				1992.64	549.228	8947356				535.795	410.41	7392222					25683.8	1051.71	16690032	21783.8	918.535	19053850	4040.14	758.34	18229406	18835.6
11927.6	754.035	11723619	3033.67	631.229	4927841	176.893	529.454	19523194	14462.6	926.249	10615970	3370.39	406.7	11198489	216.245	294.252	20380142	3587.12	3253.66	8555765	536.626	438.878	19650008				963.2	433.75	18130038				4009.61	510.624	9726864					18449.2	314.1	11297950	15492.5	802.073	19612618	2633.77	912.09	7637999	362.016
116.202	364.325	21732404	427.724	1428.29	17329956	154.48	344.162	18827584	8717.55	817.545	9996322	4065.12	500.681	12531392	20837.2	770.798	25931058	7314.6	625.433	15000004	3564.02	620.417	7077428				2035.92	524.53	12885778				4271.88	515.731	9833994					47498.6	1675.94	13127219	165.387	530.41	7499501	4387.59	779.152	19514710	1493.82
3741.62	465.695	19801774	264.795	743.537	22364772	138.939	228.153	13641046	12850.2	1057.88	26806604	1755.86	391.332	8268280	3766.63	404.782	31386246	152.4	318.053	13687201	5431.81	1063.68	42614148				1203.93	464.178	12389725				5063.66	612.456	26859864					1324.84	515.67	19898900	30212.9	1167.12	13261842	6207.35	725.774	13071674	340.945
9332.45	573.784	11197718	5395.22	821.512	13151120	218.077	454.92	18430652	11309.5	810.516	18014910	4474.16	659.951	15549818	4204.43	447.608	23249904	6711.16	582.758	15471709	371.801	352.455	17608718				1241.38	481.022	14154682				2607.58	450.728	7414143					28345.2	1158.34	15446912	7102.89	630.661	12848984	11623.8	1041.28	9209318	30079.2
3687.45	414.254	4840759	7632.51	886.208	10701890	144.901	275.491	15766047	12314.3	688.77	17251338	3183.97	574.915	5813376	122.744	256.562	7660322	11646.9	719.437	14305575	7069.93	747.545	10148332				935.103	494.558	16415451				132.481	339.863	7902987					35556.7	1396.89	11098617	14302.4	566.13	9670648	16115.9	1300.44	12591110	39287.7
368.413	455.131	23049262	3518.18	505.832	6928052	95.2475	227.13	18023566	13182.5	736.155	17879556	1948.02	403.444	13085772	9035.97	769.247	18532842	5661.75	471.975	15116642	3603.01	691.055	10536939				1022.43	490.633	13480697				135.525	325.563	7182637					21910.4	1093.47	9508400	222.483	97.8493	6956804	6842.07	1098.09	9461912	260.217
12485.2	714.701	9861362	135.458	135.051	15510542	4056.72	511.131	16438422	10970	609.084	20446936	2046.73	818.636	13970120	8387.39	468.677	9252506	315.538	393.596	5013768	3699.59	703.397	6623306				1633.29	553.972	8118694				567.884	386.588	15422230					19116.6	890.915	20332068	6493.74	478.181	16993288	409.076	434.987	20872030	17530.8
6971.65	457.337	5994243	159.697	123.655	14725090	148.681	338.072	15449143	287.847	300.396	18402478	5025.54	638.485	6756435	9101.29	467.16	20814208	8617.87	713.263	6781995	2111.87	625.846	6282857				1293.27	500.725	12090513				5975.25	701.518	12258670					32161.8	1336.96	9370336	244.139	468.586	26406170	16423.2	1074.33	11660643	630.659
9420.71	3947.46	12708414	3988.85	598.923	14826884	306.445	470.188	8618682	14539.8	835.329	11440973	262.025	424.286	15930717	381.129	308.656	21981792	1068.28	359.03	18344424	2946.08	740.441	27221856				603.345	419.251	5014430				5698.51	574.666	9127017					3379.61	713.066	20459658	11688.6	727.866	17149664	7041.28	1075.76	11173342	171.881
546.139	1537.98	22507484	1292.76	490.816	4987455	304.241	323.889	13445929	13213.7	789.125	14055179	1382.16	558.398	11861041	6534.97	473.655	18343116	9355.46	759.816	7366720	5614.12	705.356	12724549				1322.62	607.794	16180598				3010.76	547.07	5469661					39363.7	1630.79	34928900	157.184	416.218	14731285	2630.99	620.595	10562447	736.898
4181.82	390.66	4735612	312.108	366.77	7140670	6552.89	612.305	8472768	13813	946.451	8515137	2090.38	625.339	8566686	131.682	310.635	21038776	8897.33	650.439	9320561	6334	769.242	9677761				1162.86	525.919	7459912				2499.6	486.412	13089290					272.894	342.866	18367936	10516.7	737.214	15220949	7193.66	443.607	6583670	15562
9932.46	650.862	12538996	2655.8	664.454	17084026	6636.06	595.248	7.79828e+06	133.465	364.979	8848157	3752.74	589.414	11615970	138.413	445.056	21989902	7735.82	581.734	14237146	224.89	330.786	15748135				362.913	454.844	15468843				2856.04	500.823	8342761					902.642	577.926	21539040	210.848	469.863	5400218	109.641	250.628	9442278	22775.1
9880.35	604.151	8704926	196.92	350.119	8680783	358.508	163.02	11026753	19279.7	837.92	26974280	3715.55	732.029	15584002	8603.07	540.813	9171246	4219.8	468.422	15478220	4262.4	856.805	12329489				2442.34	526.708	7.51213e+06				2113.08	513.219	15367655					8025.02	949.479	8981633	157.673	325.576	12692377	124.707	216.777	9521889	394.408
4386.19	458.125	18965930	958.264	446.193	17508348	1541.33	214.121	13576388	17143.8	960.345	8875130	138.011	314.512	18026964	10589.5	615.605	8518593	6621.65	525.155	6221017	174.926	353.421	13525163				710.643	632.805	19559596				4880.79	459.564	9776228					320.668	440.804	18975640	364.921	423.125	13983109	135.076	280.654	9685238	32618.6
9521.23	2713.43	14874478	2422.4	601.897	15920785	1734.31	278.895	16338299	127.525	397.959	17406380	2284.06	534.288	11129038	5549.38	399.113	24489488	130.771	116.539	11087548	170.446	315.904	13438412				2009.19	578.23	9379716				5274.9	538.71	12308588					4008.61	474.181	21832412	16234.8	810.551	8860958	123.254	215.306	8595764	14027.8
9812.78	980.236	13704596	1568.03	636.245	26540524	2434.2	350.007	12638807	178.302	399.933	9182217	2204.73	565.088	12027146	11512.3	413.032	14570267	295.102	297.878	13805201	4029.02	736.601	8412584				603.888	509.831	9922662				413.43	356.864	6714321					44521	1250.14	11402929	42968	1510.67	14303072	281.925	317.196	18000418	36710.9
13417.7	727.176	9573527	2681.07	599.132	11853541	1891.97	192.839	5728021	170.824	359.827	17663442	4958.72	649.586	6.89682e+06	353.529	280.041	22070880	13232	901.4	5707637	770.732	583.6	6107814				1814.24	510.064	7366091				3752.82	487.961	8095105					388.201	373.636	19067422	41819.2	1283.2	16807640	87.2194	268.821	19435506	11599.1
11978.1	516.378	8827673	4036.96	615.933	13085866	3452.4	576.559	9635769	80.9084	377.141	6576253	294.385	389.67	22282174	3422.46	928.25	5833725	7513.01	554.198	6667260	4175.56	682.666	16407627				126.939	238.77	7634390				5420.9	525.905	7767223					2946.72	811.594	10426378	45074.3	1180.85	14539987	92.817	367.477	21865514	26659.2
6787.87	543.059	23198880	5805.57	665.8	13969118	3308.86	480.72	10317957	10045.7	878.466	36100984	2120.76	559.869	14668450	9587.37	520.469	14432415	3174.01	402.838	13828876	711.511	495.446	8275988				407.253	439.666	8519289				710.447	326.962	16925252					52029.1	1687.42	26073204	287.741	235.831	7767465	9662.6	1120.76	8.30077e+06	21536.8
4228.33	730.003	8133749	2907.72	623.055	19663064	4960.32	642.951	12614582	98.8906	125.189	7130921	3687.46	738.403	5256302	7479.24	477.8	15985412	5395.26	546.579	17495548	309.549	452.3	9795932				183.293	293.144	25369220				1501.96	353.068	17651942					3176.13	867.763	9405607	15905	804.685	12807457	7539.46	930.923	18616960	8264.42
4908.47	459.615	7081461	2987.48	758.951	16903478	2943.77	504.337	18454244	7700.39	566.238	16064269	134.444	294.219	15945815	12821.3	532.195	5619455	9134.12	696.264	11211589	125.399	303.764	5454780				168.545	346.409	7722718				239.469	237.624	11519276					37332.2	1122.8	15278294	152.502	276.25	21366886	582.551	796.167	9902921	279.083
6079.55	374.738	17864536	2259.37	664.701	20798444	11427.1	766.769	7497706	8864.5	706.955	13861039	5376.95	702.532	14673459	1858.66	344.386	7326166	4619.89	502.791	11536347	3566.39	599.721	11910310				189.332	401.145	9310575				263.51	317.735	12837166					49324.6	1612.83	13625678	49235.2	1409.93	15298138	7662.66	711.605	19549408	15269.7
1403.4	171.065	21732092	2021.42	541.715	19032472	146.479	311.628	13136703	18431.5	729.66	10249470	157.854	406.471	18190626	86.3887	112.272	6453008	9382.78	704.576	15611272	2950.84	513.062	16617486				380.835	917.043	25819940				743.498	308.676	5368441					9807.78	882.351	10209456	674.313	281.921	9434973	4234.22	874.996	8.38268e+06	1813.73
6958.71	458.897	12041835	2730.04	577.416	10259702	9485.13	748.132	12546869	21320.8	1522.3	28723466	452.452	393.779	17100346	471.835	577.106	6010527	12274.4	923.125	10606234	5735.29	910.486	22087476				162.391	422.358	7506282				137.265	256.826	15439171					32397.7	1161.93	15951392	6024.54	652.908	11184962	10029.7	1213.62	9427326	21967.6
8069.02	514.993	10305085	8233.09	660.896	7386009	2443.75	456.862	15061587	11849.8	1730.09	32743270	4776.91	774.132	32892804	132.984	301.85	20720630	13126.2	917.316	23068448	4497.82	623.886	7508266				940.209	412.801	8610884				1214.59	334.799	5948428					17181.6	970.563	10204418	43355.9	1285.27	13717001	108.478	413.596	6223713	15707.3
3821.07	441.639	20426254	176.939	365.074	16236621	2629.53	624.907	6958421	15567.8	804.222	9450298	166.553	408.311	8689268	1004.51	410.922	10097943	9775.96	822.521	13903037	5195.79	844.232	22772672				1397.96	2667.85	7687422				117.618	303.96	13109125					48454.9	1485.92	10900665	3952.48	265.329	18796628	62.188	438.084	15842918	31756.5
585.953	228.218	23360964	9370.84	786.308	12982912	10537.2	681.301	8041698	123.73	304.714	13848866	5125.57	621.658	14311030	271.449	299.686	23466262	4475.68	473.416	11366722	3273.31	812.492	23292374				1518.83	999.65	13937608				1313.27	357.166	12782211					50647.8	1648.96	11736088	31501.4	1037.3	13733582	11257.5	634.039	12833432	30765
5713.88	572.614	35545644	8558.36	774.75	10776488	142.128	300.925	7737712	6427.36	560.756	5918999	179.601	455.28	8364225	2765.46	350.737	13703880	6337.37	458.997	6.72899e+06	5354.51	653.271	5165817				568.573	1211.13	6604314				1759.04	469.899	9778012					45817.7	1579.36	12534067	17867.1	781.282	20713102	66.925	100.937	5708161	33736.5
7851.01	509.713	10747289	7975.76	895.525	24005588	13432.2	877.2	10567919	4503.96	501.726	11271657	460.211	408.671	16310002	172.421	427.557	22040870	8344.01	636.081	17643236	234.178	330.342	18053622				5163.57	811.703	12956189				359.264	318.772	16657345					39000	1279.16	13413280	44411.8	1371.08	10972093	11982.8	923.542	17173360	16284.1
4158.32	423.782	18039152	159.35	366.763	5389226	11544.9	705.005	9529843	2964.34	525.008	6124633	10061.5	936.456	12836925	2887.36	505.235	33830588	8319.71	612.912	7183762	153.264	376.671	13743196				698.538	1245.33	7449474				258.266	359.58	16444053					2501.92	759.768	9436363	37280	1119.18	18823976	3994.45	680.245	21133058	29637.7
7493.94	514.233	14084571	81.1076	225.944	5894521	16982.7	1107.41	14957150	2861.84	434.797	15123713	2328.8	422.322	10330130	123.449	260.36	14419947	6101.62	673.926	19978860	277.194	437.012	19476584				2188.33	1100.45	12447362				1504.16	440.242	9633426					39677.4	1339.64	14953148	35611.2	1272.63	21333016	3978.51	685.577	22814018	45949.7
334.944	325.301	23654040	119.614	304.768	7164331	14725.6	941.893	11525168	2959.43	714.293	15941722	3903.44	517.692	11001765	1999.08	456.528	4924440	269.216	350.054	14755212	4582.01	656.067	9357143				174.561	366.546	8749005				354.703	211.772	19268176					33832.2	1305.86	16146566	26679.5	964.75	15615654	11391.2	1195.11	16037769	10908.2
330.181	261.069	21433450	1644.61	506.085	19484374	2431.78	476.99	19982264	5710.27	595.919	11529656	10501	1006.67	20728960	15642.2	525.807	8996255	221.346	278.539	18091542	5256.91	1020.14	6841389				281.06	415.022	19337212				3034.66	411.437	5833245					1058.86	555.804	9453439	43784.3	1204.13	11692688	19382.7	812.598	17605880	18413.7
8588.81	607.834	12447479	9080.31	711.753	10129313	663.964	371.18	4977570	710.672	413.122	20258732	7775	669.416	7.31872e+06	6830.8	460.232	10913613	3015.94	414.713	17562844	5315.38	729.462	9987925				561.373	1027.45	14075062				1821.58	376.433	15719758					19123.4	847.042	17425802	1051.75	560.087	10012412	16367.7	461.159	9682045	9974.89
2726.65	342.812	21001396	2978.67	552.183	7980194	4684.18	670.16	17246834	8256.42	666.103	7199412	112.267	274.108	19501670	4345.93	467.042	17223974	11491	846.075	18272122	3337.28	668	11421681				1331.78	391.408	5829016				711.204	331.375	15609857					7803.92	830.343	8685800	643.836	495.394	20893344	48614.2	1992.75	30285770	16007.9
6626.18	494.068	8942711	4090.45	518.473	7365004	6572.37	641.336	11565393	6992.94	613.674	6414621	9714.83	996.668	12192701	3356.8	580.731	21686284	162.958	292.448	12933296	2497.67	616.285	11783662				2748.68	1771.37	15922456				1883.72	327.65	5312481					250.553	515.02	20362246	38517.6	1256.98	14274087	39601.4	1477.79	11772250	759.864
7657.53	577.844	8866040	3494.84	455.96	10281357	9580.62	728.454	18944372	7632.79	674.209	7062329	120.943	301.697	19378386	5127.75	300.683	7968291	149.053	271.04	5278388	2909.82	610.462	29546226				215.115	644.311	20444338				2496.96	332.349	9916281					511.88	316.316	21417288	31781.7	982.642	19743234	18996.3	1155.8	11476059	9749.42
2003.05	331.507	19747724	3382.49	478.608	18654542	10628.4	683.838	17061538	124.374	304.485	15872776	3663.93	569.12	32085046	3419.12	339.608	21652692	250.152	300.136	6300134	790.791	417.669	8079856				788.008	478.415	6013554				2766.49	490.725	7004213					287.268	551.705	20918910	12131.7	925.424	9148534	34475.3	1308.42	13269755	15693.8
12767.4	556.607	11219907	1259.23	531.692	15573351	129.918	241.023	7769340	91.8802	309.231	18521196	2463.93	259.364	13578755	159.819	335.367	9660126	4718.43	541.355	12010283	6793.22	923.023	11890595				143.199	472.821	7608881				1835.25	296.594	5369150					27199.5	1009.67	16099691	39431.9	1098.54	19071038	38814.2	1446.8	11112591	14804.8
1101.23	278.021	19844136	4983.83	815.18	12206530	182.153	337.268	27963724	203.244	347.191	6368113	285.177	321.291	7534638	137.281	326.886	19304422	13355.9	730.214	6033554	3308.92	673.305	19926550				2573.25	562.643	12406882				180.958	214.616	12968622					43361.1	1453.98	14146915	36416	1117.45	18472460	14069.4	351.282	13076150	29242.5
331.43	238.495	19359708	54.3908	190.614	17522108	3043.55	563.985	17199406	5680.91	575.982	15428141	169.176	307.91	18472006	4597.58	382.267	19712578	11938.9	719.356	4223103	1137.88	596.998	17026886				569.865	259.955	5254971				5033.27	562.996	5711813					110.539	395.399	8377715	7339.26	525.875	21055432	18027.1	571.569	7.27492e+06	18262.1
168.45	268	21138052	2558	482.894	10513411	145.358	255.709	8.13028e+06	3256.68	601.36	4417205	10360.9	934.935	8774908	12762.7	426.785	11180210	211.841	303.742	14246943	5929.45	888.192	24644632				987.382	356.869	13051862				1599.2	294.919	7026765					43761.6	1459.3	15009176	371.209	247.898	17121700	187.959	556.197	8973707	35145.5
5131.93	301.308	11011256	97.816	255.153	12021821	2919.73	485.54	17344446	2516.75	392.659	16858884	8691.17	810.507	10248890	4041.73	290.359	9869314	244.208	261.773	4778743	2531.49	495.078	15476970				143.429	257.915	8144159				2083.5	339.544	7665009					42348.1	1398.19	11379258	21891.3	787.599	7.97065e+06	213.143	694.652	23866230	36386.7
5975.46	284.837	24160312	247.966	548.069	21427396	123.855	289.756	12733418	6013.06	760.071	8.10055e+06	737.985	448.575	21991062	260.094	264.415	12961302	7563.34	600.292	10042279	334.283	348.149	17780486				4684.61	479.958	12025306				163.498	343.944	8796018					239.429	355.633	8658041	23902.9	940.938	15758830	201.425	561.823	9285286	36983
5582.49	286.009	24229794	273.443	369.377	15214135	3676.04	511.59	18527254	209.392	506.902	21334860	389.426	293.672	20546642	4159.35	259.749	7315451	1980.21	378.518	12992742	2372.57	573.617	8465595				1396.26	279.971	9020935				734.483	329.668	16560389					46437.7	1342.91	11297697	34675.6	1262.8	18164022	178.436	468.817	20157412	38212.8
2665.94	1850.88	10152684	2630.75	906.9	8686657	6668.15	781.831	13549567	10163.7	1171.41	25536204	4214.63	587.465	13055919	13619.5	652.51	12514091	16752.9	982.793	19035470	5174.63	716.389	12601053				3101.48	579.927	9728623				1468.66	417.865	19485496					47228.9	1610.91	10729818	17359.5	890.74	10528719	338.327	434.961	9647767	19096.9
9611.76	676.671	9008237	7285.39	647.632	17952230	10517	894.905	9273214	324.223	377.045	16242104	6583.17	598.682	12468504	5135.13	392.133	25442214	551.26	336.298	16762509	5258.77	789.38	15999848				338.27	180.328	16367036				585.249	276.177	16630306					29588.2	1205.37	27147112	3976.19	414.104	12069744	7801.51	535.345	12776115	573.33
1084.13	313.975	6558928	7208.46	626.081	11706848	17473.9	937.012	12918098	1228.58	507.069	22519376	793.36	426.261	25052904	5687.25	408.857	5347046	12243.6	670.106	7019230	741.38	206.488	15955634				2073.06	421.679	7.93769e+06				3967.9	545.59	27784348					46940.1	1562.06	12154557	35058.5	1018.8	20386740	22594.9	1168.59	9866935	13438.3
1345.78	330.634	13961016	7040.79	787.584	22618056	2757.49	463.375	18551180	4763.17	839.504	9507864	9801.82	852.501	11505044	4411.14	479.217	9669858	18567.9	850.048	6848761	4845.13	720.586	7545659				2096.82	577.33	14965922				5527.94	542.054	9978961					41330.7	1497.65	15177361	7819.48	499.129	21217394	20002.4	1054.88	15578409	32209.4
136.101	283.025	20083020	5342.14	610.667	7814548	6111.87	639.53	13021676	2591.29	311.571	16416271	8258.04	758.33	11714236	6051.72	6753.6	21892706	7991.86	682.023	29529346	7138.65	830.094	9860478				2211.96	518.627	13305696				337.383	373.133	9069560					44860.9	1548.91	12546803	20716.2	847.339	17591022	7002.1	612.611	10903953	1315.1
3761.73	309.35	20060936	8284.54	672.783	17104652	6849.13	713.275	16031066	4102.56	385.449	13221887	4098.05	598.329	12884529	11820.6	469.77	11879996	890.398	407.508	8550664	228.097	149.488	11063333				1095.7	1442.86	7.83544e+06				570.081	381.208	18352000					25012.9	925.562	9414041	34593.8	1092.6	11364417	22369.7	988.268	14009113	9805.89
130.902	298.609	20683054	183.523	580.151	29799724	7641.6	786.401	12370829	3581.24	471.408	17452144	163.593	400.486	18876758	157.629	309.489	21316146	15586.2	715.925	6708559	6298.33	645.025	9857712				1984.11	984.406	13623760				193.793	320.314	6761771					16768.9	887.375	11208874	2686.94	524.294	23446632	22227.4	1323.28	10249498	5193.8
162.393	331.556	23598996	172.667	453.771	19746982	10974	829.407	8146280	11674.6	713.597	12019024	115.94	342.729	15739380	16261.1	626.747	11672907	18695.7	825.925	6087429	4769.74	561.934	6.90287e+06				2717.87	991.117	8386768				5041.35	472.159	7186658					29356.6	1018.44	10634911	2687.32	833.32	6290877	27596.1	1192.74	10188073	2989.94
9442.5	676.594	20140852	3160.49	861.569	7045612	127.429	421.913	11663489	2957.98	599.476	14128769	174.938	382.292	15853427	18914.1	632.901	14980057	307.261	419.846	14310877	4846.16	623.203	8055896				1734.95	480.317	8838483				120.284	313.579	8.19945e+06					38204	1386.23	16043429	324.687	400.622	9910219	20108.3	1203.91	10960139	17981.4
11329.5	628.687	14743277	176.849	478.171	22576618	7974.18	690.843	13628256	1566.51	4633.4	17774158	4776.19	764.636	10343226	11535.7	557.535	10624492	1790.69	391.528	14230450	5801.98	596.311	8655191				1935.1	1081.82	12951411				143.975	327.665	17685366					6306.92	857.715	9316634	20795.6	997.021	9470103	25810.5	1220.07	11658811	36540.8
10961.5	562.977	9227776	2562.22	817.306	8.25897e+06	859.776	426.502	18451518	290.884	5409.72	19501452	378.264	545.951	21831188	7112.3	382.706	10088425	16558.9	1008.92	8158551	3077.92	513.675	7243098				1232.51	463.63	7590849				1970.48	434.352	17759178					17818.1	741.745	21327076	23773.3	901.867	29978954	28856.3	1377.33	12252239	41512.2
3427.31	438.887	13167838	163.391	390.97	19902878	3161.51	612.674	5832426	6077.25	610.409	12792765	187.311	469.952	19545088	14904.9	809.976	15725259	158.749	324.349	5263762	5990.33	522.189	4913010				624.432	872.712	5207982				1587.89	393.871	16352390					39942.3	1384.94	17051720	486.268	366.601	21909422	7619.39	902.393	11414681	13212.3
5874.25	503.23	15709107	4021.94	1113.92	10132798	5220.52	610.117	15194888	4446.04	549.599	9754721	5394.93	833.261	9126463	395.406	498.678	22313064	2091.62	396.526	14775673	153.289	312.867	12371603				827.375	1344.6	17793934				282.362	313.219	7.0575e+06					24631.2	921.495	12190301	132.23	368.181	18370612	10012.6	783.819	16647733	21755.1
13855.7	691.111	19421210	3749.68	878.35	14272275	7941.27	800.876	10025132	1368.01	463.531	10262036	146.016	334.375	22569902	18401.5	845.452	12730277	7788.59	578.815	12717455	1312.42	412.413	5689642				173.667	381.086	6667111				145.653	410.952	21340182					38387.3	1335.07	17634678	122.88	370.912	18967206	653.581	421.828	9607794	13799.4
4938.01	349.637	18967712	680.677	711.893	30113926	4761.21	473.142	8716803	120.248	355.739	15573049	1078.94	491.895	17403330	13815.8	605.621	10731948	259.512	322.719	12985402	2369.74	1025.88	8876106				2145.56	1065.17	10936964				3856.52	632.101	16378573					27493.1	1082.99	5620361	27895.5	873.366	10689815	11012.7	960.04	9760140	33486.3
235.021	238.187	25470736	451.98	573.425	18964182	2822.39	361.446	11002482	235.663	440.816	8173212	2934.63	803.886	10995885	12706.2	632.233	17217158	539.281	317.597	17871740	2340.26	620.9	10666039				2520.59	685.58	13451718				1461.78	366.807	13288227					20027.7	1093.99	10717698	1146.42	253.733	6312967	34795.5	1623.32	12748746	34168.6
522.964	246.555	25594692	254.372	534.863	7806296	4562.41	438.912	25925256	423.402	378.682	7503529	2771.69	836.94	13775827	14278.7	568.676	11470219	4072.45	414.147	17438250	3475.66	737.523	9615345				2158.85	384.417	9341986				1674.88	366.694	13707152					23253.2	924.364	15468739	32209.3	778.53	6562541	193.616	418.9	8570522	737.519
11031.6	624.24	15358518	236.62	607.837	8783018	4207.52	537.249	10253592	9958.4	849.412	25648826	660.992	556.261	20418848	59.1198	149.507	17688812	5268.46	549.497	24135358	2889.5	668.465	14047945				694.291	887.75	15655189				805.282	441.133	22329136					17652.3	775.607	17615222				13817.2	1033.23	9642701	31036.6
174.007	303.21	24838362	735.517	529.843	12019660	4900.26	594.506	9510518	119.026	277.924	13720512	3155.46	772.617	11305838	10432	485.92	11073722	276.691	343.421	15520281	4610.87	762.17	11383049				624.714	423.443	17530778				201.706	344.217	9634143					12136.3	634.879	20105532				7030.99	911.653	10494116	12545.4
5223.35	391.483	11343198	2295.36	714.283	7856434	6289.23	678.293	9021960	1655.08	444.304	6242787	2084.32	1420.45	12855266	18459.3	694.293	10906398	8919.77	715.048	7606642	5052.93	776.539	12766872				1374.32	255.194	13812894				170.369	387.22	19402458					15619.4	837.412	35975828				1076.24	464.852	18373466	155.456
167.994	285.126	23485350	5746.21	1251.95	13045823	1611.81	502.756	20294368	8201.54	607.905	4687223	209.492	595.032	18764054	7545.73	452.697	13740220	207.343	375.623	5567073	1722.46	688.654	18422612				1788.91	263.325	11639270				1012.5	414.742	21359430					41380.8	1263.8	10941201				219.144	433.467	19545732	25788.9
12265.2	722.771	17487760	2759.7	880.291	18471792	127.098	375.11	5866747	3446.64	505.34	5141829	1806.37	1049.03	26878558	8350.5	413.692	9173313	196.037	322.144	5535734	4715.79	774.927	11274053				453.462	452.5	4551232				1147.71	401.404	18468434					33920.2	1208.93	12984239				676.67	420.074	21925594	8750.7
7475.61	440.324	13776031	5714.41	1050.75	11392405	127.848	325.228	5525107	256.318	696.692	5012458	6091.49	1083.04	10357053	3485.86	441.485	42022536	12213.1	745.128	12128175	3831.62	799.142	8741893				6070.47	284.933	10135807				3498.16	617.151	21129644					1857.73	502.103	7874003				1203.34	842.613	10026518	6364.08
8129.76	610.565	30035800	3795.5	815.702	12230532	449.7	565.096	7420593	218.259	697.061	17004786	335.291	625.928	20859528	98.7182	304.48	20043816	16107.1	811.467	8094213	4216.61	805.425	8.26433e+06				728.188	83.0186	22087370				202.88	302.699	7553235					21938.2	792.057	15608926				23369.3	1161.68	15043196	148.144
6309.96	670.116	37875312	1077.4	719.055	20852574	4734.28	1904.1	14845152	5973.17	974.2	9378040	226.848	521.479	20031396	111.41	220.404	21230182	17096	830.584	7022988	3203.54	824.528	9154346				1550.33	208.861	7253484				2314.73	348.791	16519105					14435.3	752.495	17723066				615.389	274.74	15371713	133.215
9720.88	706.793	12782953	266.945	588.318	6576248	490.358	557.747	20268712	1147.28	575.216	16452004	4624.42	1129.32	10358421	537.586	1559.86	7189808	4002.22	701.871	11468703	3160.69	842.997	7.79467e+06				1401.88	120.582	9712271				1574.64	352.894	10213746					219.689	392.41	20914674				23962.9	1202.42	13825323	14918.1
1165.42	332.893	23413230	2712.06	577.009	10039939	109.593	293.035	4808316	6477.13	768.723	9089509	2252.62	640.685	6581062	318.283	764.065	8102832	14432.2	749.868	6011763	3434.33	814.97	7332984				2350.21	320.333	10069240				2089.11	401.165	25339216					46384	1582.37	30267564				7684.87	769.102	19146934	201.432
10605.5	683.935	13445736	5635.53	775.238	7903781	1918.94	530.351	20053448	1999.25	669.467	10814791	3302.11	1351.19	17930452	18163.8	666.953	9247250	7948.47	693.527	11955065	4105.82	675.983	7.53231e+06				2665.09	443.673	10674783				1535.47	308.475	7096548					27561.3	937.414	17060978				33866.9	1513.67	9910159	24401.7
10513	653.811	12202755	3171.08	743.124	15985758	6897.66	1035.78	12486998	3728.79	622.156	8009006	2240.32	815.266	14042108	112.803	1453.6	7356403	13401.6	806.299	9274631	4120.08	728.613	8601125				440.334	377.389	21717060				3529.03	491.372	12461562					37665.8	1292.78	15200240				787.43	471.872	15783307	32709.3
9486.62	714.173	11402387	132.835	294.315	22334186	10854.4	658.204	8724372	6811.38	743.334	12551577	2930.45	938.09	9628075	11177.8	546.847	32877354	576.937	452.686	6169239	3746.71	590.333	7.32484e+06				3025.98	380.017	9005329				515.752	309.665	6052050					178.828	413.389	19661048				26645.6	1280.6	9836524	2139.62
9415.47	588.909	12567806	238.044	322.917	23490116	6326.28	557.42	14813388	7371.04	789.018	12676629	489.376	696.847	22643836	14553.6	516.208	9128320	9200.94	638.433	10636288	3688.65	707.857	5823996				2562.01	541.003	10537892				2471.25	428.286	7726046					23791.8	1002.71	20625376				11488.4	785.276	13269857	7429.04
5850.91	670.177	13167664	281.614	751.845	5845297	6246.65	700.179	13693468	4071.29	578.316	6908631	2754.38	851.878	19126982	432.216	296.065	14126009	15929.4	804.721	7.76429e+06	3012.29	715.909	14703384				4418.53	738.744	30232728				3165.17	527.85	26822250					22923	853.11	19626132				7742.37	614.482	21495182	8992.91
10535.3	906.081	19326734	3633.42	851.474	7334190	369.722	245.877	20065738	564.675	408.394	6743127	4449.89	1100.74	9597649	9285.75	463.571	7638169	3483.77	374.789	8631805	4980.17	1050.14	12328217				245.387	450.606	17812116				2124.44	430.516	5281543					40523.5	1244.49	11109917				837.413	493.28	10472818	8094.51
6184.58	601.635	12563644	3966.87	858.81	7588057	155.685	391.114	17466640	10716.9	963.849	13305188	6124.73	1249.76	14564191	6255.81	415.429	12240455	15746.9	1044.58	5421574	666.334	461.897	19602962				163.017	322.955	7305816				2138.39	442.29	7256054					36981.3	1232.07	14343478				30507.1	1349.64	11808572	1118.97
10620.4	749.983	17040120	3999.15	725.666	6909138	3078.41	499.628	17082704	8068.28	1021.63	31878174	6242.17	1268.08	13951443	179.605	292.566	19368142	15305.2	962.938	5517990	167.019	408.093	6229609				1268.74	594.047	9631063				2428.31	457.367	10445434					15558.1	709.331	9184676				35974.9	1484.91	10839738	222.842
9023.68	671.763	14495678	4125.8	822.894	8695920	7276.91	707.694	11656829	4640.67	1001.03	10484738	1928.62	609.38	17302334	11952.4	631.539	5182950	12596	909.731	5680862	343.642	437.691	5471764				197.712	343.625	8.15622e+06				2292.89	422.47	11590068					11023	651.153	16173826				369.362	440.275	21383852	8604.01
520.239	317.335	21725372	11456.1	216.833	5341403	116.875	196.565	16675876	3901.87	619.771	13135614	3923.06	1007.27	19099302	116.133	361.784	4738350	11115	796.946	4497001	763.029	446.51	10966401				133.751	209.852	5363655				2254.18	398.285	23423238					44042.5	1581.32	14978561				12027.7	862.485	12229523	5376.24
5140.28	462.996	12292508	12227.3	356.165	6208962	5853.75	588.594	8624258	3022.27	551.301	19020178	3340.61	924.223	22236120	6953.8	428.661	15988906	13538	716.942	6918868	1510.62	477.925	17714768				629.898	661.06	30139358				121.699	404.77	5878417					1767.24	411.442	16948330				5738.98	839.881	8682834	21963.1
6215.37	514.312	13560337	10804.8	365.473	9773290	3154.55	575.839	14293564	3444.43	571.683	14918860	391.483	748.33	22050662	4695.45	503.374	5070133	218.182	393.428	7677334	2695.14	562.032	4620703				174	451.377	6243344				1300.95	1189.67	14104032					40961.4	1446.64	15706952				5818.9	646.442	16537381	78.999
23864.5	805.951	12085390	8249.58	243.131	30449936	5343.54	759.734	12663466	127.498	272.439	15358670	2698.91	619.753	16300882	8752.08	505.965	17327038	12871.7	872.304	6562261	980.914	479.639	30547080				237.212	350.955	11042999				1554.8	651.298	15358769					48273	1410.05	8647816				25452.1	1331.38	12321768	23284.1
3657.87	400.924	28558612	204.362	145.13	19050274	7041.75	727.545	12101592	5257.54	646.588	5219157	157.635	352.154	14532985	4626.89	413.786	17272936	22789.8	1044.18	7.91579e+06	306.502	488.616	7429986				261.368	305.088	13049859				1708.29	571.427	17090394					44228.7	1647.53	11059722				12148.1	1010.69	6472092	22729.3
1876.28	546.972	17304114	15669.4	375.364	8841755	9004.44	777.806	7474178	2034.54	391.517	28022926	235.558	578.094	9490649	161.147	438.21	22923644	211.296	386.947	17728330	1616.47	766.417	17745236				116.63	281.941	20630752				174.726	368.838	20618948					34218	1439.49	11737547				205.777	475.559	20110470	719.991
2630.2	375.863	28173338	286.939	197.885	20793250	152.307	428.425	12059637	153.128	482.985	14196707	370.356	505.003	9773834	1732.77	305.27	18636700	191.985	332.767	7144308	249.906	418.86	6900436				2083.93	656.122	5379638				150.339	284.624	17798366					33394.7	1439.1	9457123				641.097	402.341	21331802	27440.3
17317.6	701.006	15238666	16479.5	890.789	11910024	3626.51	551.331	12639001	13574.1	764.394	11051814	171.308	425.103	9452169	10620.1	624.532	19007818	7579.19	652.86	5816046	4443.89	799.53	9766389				155.166	329.623	6870501				872.445	341.635	6.99738e+06					35220	1507.14	9749629				8314.18	847.744	8.14003e+06	36895.1
1102.43	322.468	28936040	10764.4	433.008	5843432	270.138	520.605	7009961	12116.5	675.728	14724364	5248.87	1325.31	36451844	3463.65	357.565	20443522	13903.4	684.525	13962122	2956.24	659.201	14932624				601.517	408.251	14781315				2942.26	451.682	11701205					841.764	394.992	7166908				4642.15	912.44	7814917	38624.1
5806.58	573.595	28863148	12018.5	378.813	12794005	2691.21	390.257	16297028	10167.9	591.002	13927777	5879.7	831.099	11643186	2174.29	309.285	20080550	7919.53	653.025	4973144	3152.67	1052.2	6118231				674.999	454.22	18342896				164.107	315.356	8094040					15347.3	894.13	8.25996e+06				5390.31	895.043	5792952	38853.1
7297.05	619.984	22969830	5995.51	446.452	17081048	2697.95	361.379	14337277	12211.8	705.44	7820806	272.917	880.252	19296764	15716.9	721.13	37867396	153.526	297.211	4979554	743.378	605.547	7569325				588.878	614.923	8158182				188.987	302.893	8513653					18720.6	849.37	12982066				574.432	466.923	16933622	1921.07
11450.8	633.884	11122107	334.67	876.645	14361155	5413.11	628.725	15169095	5304.72	486.997	16911822	4716.45	986.047	12553936	9490.82	536.522	19539140	12197.5	697.434	9614655	221.486	323.053	5732054				471.885	354.279	15656360				1277.9	385.099	8851295					16736.7	1025.93	18089840				39763.3	1608.3	7059821	24998.1
6921.25	532.578	22346240	13029.6	436.501	14662575	5133.24	504.957	15589362	1735.71	365.483	16318619	5383.1	676.963	8644329	4452.35	234.708	16057779	17719.7	886.623	9791280	3014.01	795.14	8769658				1288.03	692.073	15250287				3606.68	492.817	8403773					688.76	361.847	19684656				524.602	377.239	15919686	23046
14902.1	679.504	15235322	15926.2	403.289	13601685	7626.41	1153.23	16370685	12508	746.487	8274957	5241.87	1391.09	7577352	7920.76	341.045	30512750	14546.3	738.276	9992958	224.505	375.111	17239800				1034.16	644.846	16274004				5206.94	591.571	27411686					20256.2	880.315	7903295				272.035	471.595	13379481	33563.4
5519.5	530.41	12595423	13840.6	560.29	11904265	552.513	424.235	15970508	11212.2	602.436	9459141	6451.97	1520.69	16510852	154.872	326.672	23361136	252.896	310.046	6616907	2157.76	463.654	7379624				258.238	536.733	10323722				2173.95	502.484	9919949					2084.19	640.654	7726487				14445.8	856.132	15271209	21620
9718.7	665.97	18722310	19053.1	596.854	12953356	14044	1122.3	9620528	6888.99	476.034	16683559	5867.77	1659.64	8676299	155.12	264.706	21448814	13958.6	772.389	6223637	1774.49	417.788	13878935				1189.63	584.131	14957430				2036.75	497.289	19960694					20882.9	995.033	9128618				3561.59	747.097	6229543	2641.38
9693.28	775.032	23559234	24326.7	848.7	15044504	133.179	172.502	4846618	994.825	382.312	19401592	5342.49	1219.45	11641112	6674.28	274.857	20389890	16413	766.019	5860532	2069.24	660.025	4223625				158.147	410.79	6669215				3251.71	541.896	9026264					26438.2	1014.71	8965201				26637.3	1165.02	12953568	34538.9
11094	665.638	12304358	14189.8	461.101	18203198	168.441	123.315	4937249	286.902	847.324	15881592	6229.53	750.99	10046182	8066.18	324.289	15943819	357.609	1033.8	10422203	1953.97	551.664	19411360				225.403	505.038	22412596				1410.03	419.683	12009178					34080.3	1319.13	8469031				1299.33	294.95	15912192	29144.1
10032.2	672.28	11599571	15861.5	578.377	17394710	13144.7	722.649	12703226	692.11	855.703	17434348	6033.31	970.671	6345372	7358.04	358.81	9628618	6963.64	637.972	5743491	353.843	461.498	16730429				1205.68	556.752	8820513				3561.48	588.703	8702274					447.842	354.682	9343986				977.808	420.594	17094510	18141.4
13213.6	734.885	15798399	10303.2	572.198	19176986	235.61	138.43	10283226	4794.98	1119.49	9720065	265.092	775.794	16051711	814.535	237.063	9476765	11406.1	683.212	10373119	144.921	330.014	16569692				1272.59	516.458	6546482				1824.82	465.276	18648362					287.484	307.737	7118564				386.482	334.059	15662554	13292.2
9120	700.883	24580192	11897.9	605.348	22289076	2672.8	292.969	17896266	2227.6	982.556	20245232	304.571	592.625	19177004	3896.31	353.844	16311870	8080.24	580.253	18646612	312.089	192.248	13149901				371.028	313.623	9907528				5671.85	598.176	12081619					4535.28	540.44	9172657				7493	476.708	7.62897e+06	13421.3
10818	759.633	12308465	5206.8	559.488	7860669	6182.54	510.511	4803925	287.858	675.233	16068315	8940.06	988.224	4724585	4734.73	400.627	18500212	8952.57	717.237	6931559	2131.34	425.206	19825596				386.301	454.441	18969214				3809.79	612.815	10187881					32149.4	1078.54	11719528				1177.32	329.869	6.07119e+06	10724.7
7001.31	562.252	21952538	1463	426.478	6151808	6174.6	497.408	9835743	4246.84	1156.28	27614092	294.916	841.216	16932120	2902.29	348.399	15535526	7924.46	702.546	7848717	351.261	153.219	17574966				2055.86	548.59	7260587				7320.84	729.269	14132926					31374.1	1006.72	9344444				9260.08	555.297	7.33148e+06	10051.4
881.654	492.24	10207556	5061.68	970.185	5356419	5584.36	653.23	7560026	5117.59	767.985	5948463	6528.03	1033.1	9255916	239.657	387.654	10049165	967.641	343.539	16379334	2307.55	400.652	14624349				118.766	302.133	19606706				411.404	398.599	8289916					30159.3	927.933	14358706				11724.6	687.813	8625318	66.0354
3237	422.467	15216435	158.191	309.24	11256250	7528.86	533.823	7154565	2835.32	874.184	11452815	4475.05	838.06	6793089	432.271	184.568	17020628	6610.19	598.199	11196070	4040.24	846.474	9515880				187.228	348.745	6361453				1794.46	429.107	16985724					1746.17	352.354	18672454				7110.15	582.347	9830400	130.395
916.008	390.929	27509712	144.339	347.759	6448728	3514.38	574.301	17267610	5441.47	978.048	8281576	7471.34	1173.69	10099812	3093.87	335.481	19843990	10389.7	741.788	9716959	3182.1	869.056	8975911				2057.25	564.875	9349242				1928.97	447.495	17924312					33037.9	1064.83	12326782				245.309	147.425	5529544	16314.4
6948.53	648.671	18550720	156.121	321.06	12875003	7611.89	626.63	9725556	920.271	1167.19	9856391	6024.77	375.184	6276724	132.599	299.121	19006984	9193.26	641.676	4548411	837.271	486.027	16371073				1438.96	537.955	13478891				1478.43	370.827	11415706					31892.3	942.721	14428937				625.232	111.556	11680100	32208.1
2555.31	336.733	25486800	173.673	354.311	16756752	6889.09	530.364	6176939	4127.94	1028.03	10389900	7618.16	500.779	6032292	1810.89	466.734	14445350	11227.5	611.391	8084108	3276	644.854	9755906				1956.3	1034.55	6360623				5409.55	614.341	24544444					9949.25	485.668	19846974				758.152	111.726	5547264	157.424
2574.25	369.8	21867574	132.99	408.139	8135832	6245.08	538.184	12658372	2167.4	917.098	32964938	306.16	827.861	14663853	140.691	301.348	20133058	8785.6	634.334	10021221	3405.76	707.968	10530313				1761.09	451.182	20825056				1447.28	477.429	15995726					37172.5	1158.94	10931588				12408.7	591.32	12036423	150.558
1793.95	404.315	23982366	111.161	247.756	4677825	6918.79	710.671	11517597	227.991	619.388	15769999	4094.49	1178.55	16533687	95.6441	233.108	7774566	7831.97	518.241	7540643	172.515	186.519	4753899				1181.43	407.753	12847919				1685.85	446.283	5394183					344.968	579.093	18652646				12300.1	644.157	11196455	153.246
3229.36	378.077	22146530	212.165	587.988	15389605	5479.38	501.917	14107221	210.418	533.258	14698693	1253.14	423.017	16172766	45.1201	391.721	8072337	10398.9	671.244	5025861	178.484	335.898	11133110				1041.34	427.198	16772548				2737.03	470.751	10803463					12531.3	748.781	29777464				100.168	356.759	15440233	4845.15
9258.01	639.631	19698644	2646.77	979.294	11994472	6934.9	485.38	13938062	212.649	94.7775	9582946	185.529	534.485	21033112	93.8232	279.672	18044372	6260.6	453.974	9154305	179.447	254.672	6386818				1280.02	425.016	12996889				3947.8	514.408	9955194					30055.1	1083.89	8.04158e+06				9694.26	580.916	6.36109e+06	35987.2
172.271	331.716	21444022	2913.34	777.01	27981028	97.6268	177.577	13316796	128.824	69.5952	10104742	5704.8	738.41	7985330	143.914	278.718	8173356	166.819	274.647	14454719	144.601	285.116	6214922				1331.93	456.95	8561899				1530.52	483.284	16929928					28930.4	1052.62	12599204				98.3027	266.517	17820114	10609.6
281.885	312.698	9762645	215.093	617.495	17560670	147.397	317.934	18664758	6334.02	166.733	10918996	182.583	352.957	7218735	132.686	278.594	7419425	1570.85	202.416	11693344	172.016	292.779	5735705				600.497	409.645	17737804				2171.09	382.991	7273483					163.699	398.583	17229460				1128.42	350.309	6978740	28111.8
185.775	320.438	23348426	2076.38	650.314	16151527	263.674	344.203	7861482	225.53	93.3462	5127243	6846.41	796.539	11679683	9226.74	362.499	12598222	2897.77	422.863	12299155	313.29	386.993	20710670				653.973	463.092	7700791				1609.83	392.844	14845839					22767.5	876.737	9541285				13722.5	934.174	19458310	20937
111.028	279.352	9446294	1979.61	646.314	17624498	357.086	69.9745	17255062	104.758	300.055	6287352	4999.58	723.44	9809059	12686.1	618.863	17845978	3878.2	416.727	10705602	1863.23	561.234	17684552				1150.39	478.768	8853851				2326.35	479.407	17527420					3311.86	490.846	19780380				20736.4	1124.87	15085887	18497.1
12581.7	3644.39	15930128	2242.35	874.529	13380461	5484.92	413.738	6748388	852.649	93.0672	12735623	4991.39	797.923	11138508	122.299	319.257	6582344	8368.03	560.329	10179227	755.008	408.375	18090032				1287.71	554.119	7203123				2574.12	466.895	6190938					516.666	338.495	18458768				18241.4	1072.91	9707147	6981.13
3700.44	349.366	9221023	4211.09	921.028	9154613	4489.89	522.813	17197390	944.831	329.651	21760584	293.719	343.985	19287100	627.611	417.541	8860742	199.369	307.978	15053071	2947.03	709.653	15697164				554.694	479.969	18948780				3949.44	559.281	8330037					32662.8	1078.85	10867487				19931.5	1316.79	13274932	3855.7
177.079	265.334	24010064	4027.03	836.847	11047421	3626.48	341.201	7545543	194.603	354.324	20402890	63.8768	162.875	13252815	329.056	992.961	10019263	3790.03	480.024	14069692	2791.68	607.34	18084048				155.756	344.726	5253739				1968.01	567.005	14396266					17826.3	740.617	14006848				30320.3	1449.41	15911461	11747.4
186.916	282.208	24381304	2231.79	913.284	9699885	9106.64	826.049	30530496	11593.5	583.77	17581744	72.2106	231.518	15242964	14862.5	624.591	10498703	162.672	280.451	8222574	124.341	345.954	4703791				175.194	476.413	6906714				3518.13	564.985	7.04362e+06					16963.4	912.116	7.22759e+06				12325.4	519.51	6.84667e+06	12431.5
1427.33	351.662	12639347	2392.44	325.504	14509229	5440.15	622.844	33815428	125.389	311.459	19203330	1337.2	447.414	21330766	12720.9	586.932	10562922	6373.94	496.395	4791760	1459.89	487.04	9234677				5069.34	1169.06	8751952				1225.44	421.311	10602054					25095.2	921.582	9775748				154.653	306.037	16979854	28007.9
11745	738.333	18700902	5596.66	363.717	10852837	8643.15	729.462	7.87052e+06	14724.3	795.118	37145784	84.1326	264.781	17744926	81.2008	225.283	20521066	14192.7	803.854	11809284	101.439	279.757	7.20116e+06				3610.4	611.503	16586614				1104.46	411.148	10231329					11625.3	609.664	16993088				1422.99	562.925	10132685	52459.4
16066	739.621	11734248	8766.9	544.287	10999380	8750.71	782.057	7974454	15026.3	628.048	11214647	967.543	439.295	19665630	9531.42	375.388	8488067	3628.72	370.646	16664396	108.054	282.33	6954795				1791.36	431.22	7714887				947.81	404.905	21275026					2476.94	238.249	15196946				20169.4	1090.09	12295059	31832.3
5545.8	439.47	20901436	8734.75	654.952	15042405	4504.89	433.091	6389613	646.801	298.81	8746029	257.936	374.196	15355595	16308	575.26	7989064	172.929	304.606	7028541	99.5875	302.602	14109378				1045	425.483	5760988				4489.07	657.411	9337348					25529.9	830.761	11619847				207.566	416.626	18364326	30407.4
16438.7	771.019	13403698	1040.58	349.738	23390278	4316.24	1013.84	8777638	15138.1	642.921	13979992	2329.56	679.478	7021185	6469.9	427.77	16294650	14087.9	587.952	8.26316e+06	235.262	770.852	24125146				1802.79	489.138	7.56874e+06				2534.98	924.09	13921978					73.2237	310.474	10862848				17327.5	478.704	11751973	42799.6
249.162	317.126	24822308	182.481	319.73	20320442	4789	924.084	8718208	15345.8	572.777	9271632	172.161	370.555	18341852	18986.3	447.527	9767647	11829.8	823.812	5628060	2743.82	601.365	8943272				1314.61	398.753	15644982				2630.35	448.149	8683232					25024.3	822.758	9250882				19323.6	534.865	9591974	6126.74
7578.01	681.111	20082212	111.358	325.265	18293854	6184.08	606.275	14062390	426.409	312.688	20854242	4879.82	936.328	14654141	17571.7	423.925	9256319	3426.68	457.315	14630520	254.893	332.523	7291091				778.476	316.505	18045052				3787.71	468.111	10902299					16689.4	460.769	10114418				16256.2	697.628	11254580	8819.73
5024.65	467.297	8.18776e+06	102.394	279.685	14138786	921.574	584.02	22552504	16635.3	550.835	8908342	3961.43	1044.91	21762804	3668.35	509.411	10803058	13685.1	717.802	6919935	122.692	274.276	15173062				7065.46	623.705	25117032				4332.49	503.693	9466829					17880.3	311.484	10664026				13990.8	675.712	15509071	36381.5
5777.32	439.737	9546880	118.716	244.762	8064538	12683.4	1318.25	34828496	303.479	337.104	21475508	221.282	540.599	9681671	2735.19	458.195	11554877	191.821	358.843	13853745	132.197	182.181	9701085				2046.37	360.03	15874865				2369.66	442.694	19873792					35627.8	1188.22	11690724				8771.05	749.385	17131532	155.254
16364.8	640.613	15819017	114.235	276.96	5196722	3788.94	949.477	8.11603e+06	7793.67	462.107	20495872	3525.18	886.359	9848263	947.837	359.352	17424554	5680.89	320.995	9998256	3129.62	579.378	12382249				377.59	432.505	4312610				2340.18	506.268	19750460					38570.5	1389.21	13209779				10694.2	698.244	18314610	45764.7
278.581	271.224	13286576	112.801	277.322	10526695	6494.8	510.296	15894634	9801.19	557.511	20367296	4356	1021.14	20744770	4802.62	453.009	12577048	3646.96	460.087	6371027	825.524	509.587	14309946				1071.9	428.768	11394934				3406.06	484.282	8503479					90.886	368.005	18090080				20251.2	930.27	12934059	435.515
11347.3	607.918	40945980	486.344	314.878	16326472	6767.73	570.622	15794847	18870.5	710.951	13542849	2478.1	737.501	20810502	323.113	264.272	15784951	6713.67	753.047	10747455	180.979	421.169	19024720				1194.51	396.258	8904514				2866.08	503.102	14822256					94.3521	308.819	19457574				11458.9	766.498	18023796	20283.7
279.611	315.571	24564188	244.994	304.086	21170708	3847.54	576.808	26911006	6597.47	517.613	17041288	185.261	415.788	20973008	7926.26	181.293	9212867	561.993	273.617	12843688	4928.51	644.219	6873354				992.491	399.763	11312707				3955.59	565.393	18286456					153.961	455.403	9433029				2079.09	821.489	8859078	26647.3
16210.4	815.011	11517990	580.268	282.054	13056829	9102.57	870.534	32884524	20482.6	765.162	11620004	993.488	542.595	8192527	7617.29	255.177	19469544	3459.69	573.331	13270330	108.291	70.1838	20039570				1280.7	435.714	14840615				1453.82	437.406	5191689					17779.3	988.907	15339121				1162.74	389.031	14716033	678.913
579.594	313.979	11364713	7479.21	681.615	15058150	540.007	386.211	9803721	23434.4	906.028	31345000	5504.82	1411.19	18066182	316.688	968.308	6559728	13929.7	817.869	6524946	2808.48	285.23	6144474				187.676	415.498	6.66122e+06				911.851	438.539	31717826					37439.9	1265.25	16932868				2320.92	426.954	6.86255e+06	28207.1
362.893	410.878	24686906	325.896	593.742	4824320	5416.11	646.105	17770334	147.073	283.733	18747140	2790.46	769.557	17877780	152.732	289.654	6276162				2320.7	275.798	6.7734e+06				1023.39	424.587	13219685				408.887	299.51	5827939					891.011	678.865	8519225				5608.34	825.562	7111385	24195
492.689	392.892	12157949	971.538	781.837	13431990	13019.5	629.393	8538129	149.803	213.638	11612392	648.818	592.203	22455464	253.814	54.9752	12873121				2303.63	569.356	10673395				284.887	366.732	15025384				1259.42	366.497	8528625					1250.98	610.546	19991612				539.601	512.453	7836229	2200.23
2217.86	361.642	12581592	3538.06	311.739	6425152	93.4568	227.747	15112809	552.763	1474.69	6.96657e+06	4845.72	914.945	13676606	2546.27	364.656	19843784				2342.08	559.344	12139203				1828.02	469.277	9305170				1843.52	420.809	10222952					1138.6	736.511	8790192				12083.7	883.039	19402248	29450.5
16924.5	644.487	13896029	9688.1	667.582	12276704	11223.8	435.657	7552439	4376.79	368.649	16788310	179.247	512.115	7761423	261.535	487.337	44817692				6864.24	732.563	8241536				1906.46	560.423	10661377				170.242	278.457	20146688					7517.26	1028.9	15855054				765.81	442.952	20577558	15699.2
123.85	319.251	9842250	10722.1	742.319	12921081	10409.7	567.239	8378839	8885.52	523.659	11134834	1657.38	607.171	6812483	3113.69	449.158	9614244				180.169	407.012	21630396				1834.56	554.965	7815084				335.476	272.951	18459038					5675.71	1111.9	9194815				73.8645	389.67	19255846	26644.1
12172.6	795.02	13489310	4098.92	411.486	10116789	8439.93	259.529	6429206	6183.96	498.584	11689502	6685.91	1343.79	30743768	146.457	316.666	19009548				9939.68	887.082	17299880				2031.62	457.204	13672936				144.462	245.408	16732389					5066.17	957.574	19469768				17815.9	1023.06	8720062	24402.8
3991.63	399.632	23288490	3236.98	375.984	10340756	7612.23	271.86	8667526	8700.79	1063.1	7.95701e+06	2759.99	724.797	10063464	7107.76	502.594	19042686				798.827	408.495	6337920				660.617	551.493	8925657				234.729	290.148	19953238					2596.02	1066.81	9601994				465.816	930.784	22828640	28846.9
4062.99	526.858	22226794	362.276	290.446	20345544	341.357	60.25	9494391	8088.42	582.651	11159773	185.166	463.863	7991315	9313.13	321.647	15850512				7653.25	664.808	7300226				163.368	352.304	13199148				508.448	368.377	12484387					8174.26	1095.8	11248870				18780.6	1168.41	20066686	367.611
13500.6	589.984	12483528	3298.17	429.477	8421300	11542.4	792.737	10983173	5692.77	423.685	9152135	279.954	486.156	21719664	5548.84	450.672	20643536				3007.06	539.778	13040602				2243.36	904.711	9789216				122.372	347.407	6821537					6856.2	1043.05	15587963				2731.65	644.758	22716002	13854
493.25	346.611	23877612	4234.45	367.954	7761298	7757.4	654.051	6026653	6071.98	556.01	9093266	211.823	511.442	7861834	3359.5	464.302	8241660				3460.92	558.812	14017759				3484.16	444.589	8513686				977.543	400.246	15575448					10063.9	1343.98	11614587				402.774	696.341	10635906	13326.2
14976.7	802.89	11892572	4970.43	489.702	10523362	8486.17	285.493	4921194	966.219	310.707	14073564	5298.79	1260.63	40238996	12369.3	533.215	15574583				4283.91	687.792	11281947				2112.14	512.913	11507170				714.115	371.255	18297754					273.594	570.517	17004006				14034.3	1232.84	14803808	4884.97
163.454	475.41	6342044	352.307	320.078	6612965	4258.28	500.102	5337743	14836.6	736.534	24209504	3174.98	686.603	11766498	14102.8	775.934	22169494				152.341	355.641	4852897				1852.2	508.563	8420276				3700.8	482.153	11586467					4367.4	676.985	16102542				24713	1950.37	20478266	41101.1
7461.86	560.857	6917656	9492.83	729.02	9323833	7906.74	771.402	8061049	143.501	336.282	18961590	3295.27	816.974	14095087	10316.3	321.366	7450870				3618.31	609.016	16570774				977.109	402.888	16546077				186.481	347.568	7176158					3974.8	752.392	15767111				16658.3	1223.9	9201516	33864.1
6709.87	455.849	9522008	3863.02	449.505	15575894	7552.43	442.798	7526236	11873.6	609.598	9456162	2650.85	685.182	12597622	14152	425.068	13894677				3515.42	573.698	14303871				310.01	704.734	6570756				7133.88	762.896	6941367					6125.09	807.037	7297432				15625.5	1013.17	13762354	19403.8
15142.8	717.145	29451938	446.631	393.399	18449802	857.796	57.5021	6085844	110.229	276.871	9664682	66.8943	256.529	11333705	10697.1	385.107	19935452				5745.83	794.36	13745749				1051.44	601.811	16283749				3650.88	434.383	12870993					26697.5	943.307	9246644				593.071	525.639	18746472	38890.1
1064.32	364.036	11787786	1115.02	350.335	20520072	8883.98	406.841	8149739	122.474	325.364	9486268	2079.64	547.138	7860285	15013.8	471.053	13462017				5878.25	712.274	6134265				952.087	349.848	7.44413e+06				5329.41	789.586	10947677					47182.6	1567.54	24307902				12803.7	884.677	14137196	35584.2
5122.52	589.955	10068028	8086.7	753.921	15943389	9108.5	888.715	7973804	2565.75	208.099	17658740	934.189	410.321	18099020	3950.7	450.144	18625784				6805.72	883.947	8533695				527.686	343.17	8143951				4569.55	515.308	7827905					6165.7	998.557	9836358				283.359	538.307	17828966	19980.6
4740.26	595.773	31335586	13820	792.24	8574743	10576	710.792	7178049	4827.74	540.293	22079896	3289.53	700.57	14649710	13308.8	617.083	6692814				3842.6	724.073	16120557				2295.51	414.475	7.70124e+06				1794.95	370.214	18449870					5714.03	788.489	13529861				27331.1	1676.79	17008052	35570.5
7569.67	522.011	7018737	251.994	468.23	7703895	811.818	388.689	4892063	6201.63	450.907	21325074	4590.03	982.254	22529990	1252.47	468.53	10122908				6484.17	575.658	17056768				1218.7	387.74	8517208				2746.36	479.639	10083955					9090.34	1538.94	20869356				23346.7	1095.26	8569999	31220.8
550.884	444.332	22852040	8027.05	547.85	7459526	9348.4	688.223	7244629	14824.1	715.594	14051291	3238.58	932.494	16263167	357.591	280.192	21198404				6493.18	858.619	10004214				2344.75	399.049	16022441				5895	684.763	7731877					5488.69	746.8	12363718				28182.9	1897.24	12605098	10754.7
12574.1	680.475	28157720	7750.85	480.344	10030692	5519.74	627.346	19551572	17730.8	714.21	10080890	5824.59	770.952	5769723	4751.57	353.338	12697950				7903.75	829.339	5466973				2856.13	421.849	16699401				333.086	330.315	9459633					4162.75	597.794	10976365				7244.61	857.817	16946692	35872.3
7469.06	517.42	21230774	1017.66	487.282	7941474	12120.7	922.337	22177246	6047.68	590.883	24810254	5794.12	729.55	10374386	1874.13	381.544	15875655				7504.37	812.414	8281663				1918.98	439.698	20559792				4128.38	438.375	8653962					32666.8	1569.54	21685198				12516.8	1230.52	7.51254e+06	46195.8
7333.13	534.006	19392088	2827.85	912.654	5112921	8721.9	684.825	6530682	4098.66	508.643	28811272	3201.39	617.624	18751538	17234.6	563.469	6537624				1390.85	451.985	4245499				2252.29	406.289	18442920				299.876	413.936	9781611					453.882	114.149	15429804				17578.8	1231.53	32043960	32995.8
6676.54	529.615	18963198	3927.87	859.557	7851592	9612.15	784.155	11115199	95.0081	223.875	5436748	2496.76	871.145	35284636	1129.3	554.24	20027684				570.608	425.793	16070399				2130.29	389.286	14804260				466.181	413.353	9537437					28316.6	1145.54	9336241				16542.5	971.07	12668872	40727
1011.08	330.531	29502914	2329.2	823.594	15623155	7487.86	694.583	16101920	10612.4	628.651	6163333	169.311	463.302	18618942	2065.62	308.911	15012980				3868.3	542.588	9473087				1673.05	399.852	18672014				1271.64	354.818	18903182					552.099	500.116	8246798				26524.2	791.91	9538750	24598.7
4825.48	440.873	15884948	1567.89	523.017	11446272	11310.7	918.251	11532152	12889.6	777.124	8606038	118.031	307.785	15200620	2153.26	323.545	13717635				4045.08	595.734	12842869				1389.61	382.883	20484092				597.641	354.217	7001338					24838.6	955.597	16000973				898.523	519.582	10426805	25905.1
6993.48	567.183	21890170	4221.77	790.24	8314919	8275.56	674.758	15140207	1090.28	663.59	14380828	2806.94	775.494	15544088	11720.4	590.809	9161869				2864.97	471.471	14297968				1959.64	405.209	15627392				1253.63	426.06	19062904					20005.6	588.614	8371226				3086.58	255.843	29842636	17831.7
7545.81	589.061	22023430	4325.43	817.868	12095550	9148.23	702.169	7.05748e+06	1893.27	711.35	12023132	116.314	359.735	4485579	8125.9	443.605	14088082				7049.51	548.128	4711994				3845.62	423.099	13655407				1582.67	402.734	17989040					7668.63	490.631	20619604				27574	1094.19	13696662	18420.3
1228.37	429.64	19596322	2746.28	812.324	16302560	11341.8	794.986	13423502	227.768	616.98	15862753	1109.01	423.761	12889115	105.423	33.6647	13747472				3723.89	373.41	4628580				148.96	253.719	8519988				1689.21	357.492	8273269					230.924	384.893	19332374				229.813	390	9566664	10869.1
2639.96	529.766	18774760	2604.18	668.798	7655789	10133.3	830.162	9711323	8350.34	1013.5	6883409	1546.47	516.457	16368459	107.426	322.306	5003451				2635.6	394.902	10286805				185.955	252.958	7398963				3783.38	501.468	15125366					39298.6	883.362	22041886				178.038	1564.31	16599047	32945.8
2541.63	479.378	36148672	4013.8	736.108	7706638	8802.81	654.516	6223381	11557	662.286	14758499	1106.54	378.988	16029221							4555.14	590.793	15330511				3298.08	499.95	17384564				4561.54	502.452	9843946					9151.59	639.734	9785777				22703.2	1129.86	19084410	11740.4
170.926	238.964	21626434	3736.48	851.974	13087500	130.251	330.375	15880441	117.994	279.123	10105958	1975.4	582.988	12190325							107.028	281.533	10119574				7372.51	639.399	10670422				1589.79	387.439	12903379					3301.55	157.067	19310570				41417.6	1627.64	12480281	29120
13046.8	671.92	12171494	13399.4	798.796	11771287	6087.91	487.278	15991003	5653.25	489.29	6302462	3899.97	654.023	7435794							96.7606	312.652	8937513				6403.88	539.929	9835587				2807.73	491.92	10806314					7706.07	342.475	7.73556e+06				16331.5	903.672	21111470	22107.3
3809.65	497.345	22772384	3929.05	554.645	19409096	541.96	535.467	18217344	5384.46	538.404	18772932	2875.89	625.092	8706562							160.956	372.076	21611138				657.187	452.459	15573405				1146.16	351.195	7553210					21913.5	755.966	17358634				467.561	402.976	13987643	17044.3
13528	619.204	14862298	10512.6	768.286	12404688	8677.07	638.575	9944653	8462.33	918.708	5276060	281.937	443.76	17029328							807.989	346.846	17926830				154.325	368.013	16167012				130.426	214.549	6803221					32072	1155.24	10878572				243.576	3739.99	22373276	3203.62
8492.6	597.29	15266221	7485.62	773.868	12619980	8291.24	964.362	14422905	423.746	381.356	22689378	513.439	548.444	22443394							1534.97	375.551	19474464				9680	717.301	8.25675e+06				148.856	368.15	8306948					12881.5	522.24	7460690				44640.8	1763.99	9969580	873.818
9846.32	625.901	18019356	8025.82	815.45	9849505	7450.17	885.586	14749502	7474.92	527.228	21298776	129.322	313.144	15316498							192.883	410.625	5705818				7452.78	614.81	10737294				211.738	281.769	16016209					26838.9	1071.48	17765652				38275.1	1378.81	8591138
5661.26	489.263	12255240	157.56	452.702	12594887	228.541	511.977	4912802	247.022	290.552	8689521	4114.04	741.546	7929513							1130.53	336.164	15682653										1592.22	374.393	9565505					26200.8	1103.94	11048549				43263.8	1924.15	46434840
730.776	312.035	28419762	7540.32	814.699	8.03597e+06	340.456	428.941	13745847	7479.56	468.344	16285962	1412.66	588.589	5769550							10108.9	892.989	10207973										1525.63	428.633	6905130					204.333	447.955	7899569				7382.18	840.34	9372254
3675.54	440.057	23741306	6348.75	596.344	17786956	6942.99	900.835	9196790	129.862	401.267	20682260	204.601	516.27	14675483							5747.82	682.952	14566167										1486.5	481.388	9653989					17502.5	699.233	13847612				9506.19	976.441	20478656
15179	732.735	16073205	4325.7	602.156	13868442	7433.76	878.136	7552152	183.539	4229.76	22771972	3311.91	572.292	13851062							8538.04	733.208	9745676										560.708	352.233	17607032					15921.1	802.139	10225594				173.501	436.803	20995250
15602.4	804.366	14564978	12433.3	706.529	6791920	7669.76	915.874	9918520	172.104	6255.8	19476734	2162.08	376.545	13049417							3357.45	566.716	12710649										683.099	345.197	15446715					31582.9	1213.76	13653516				40774.6	1532.01	18258174
142.945	331.256	10748151	8695.28	783.863	11376684	3829.86	696.061	15676425	14640	748.021	5478037	348.163	292.343	5400128							3430.27	604.575	8658426										1048.42	552.253	11165511					41851.2	1640.35	9360566				37943.9	1428.75	18636438
14223.7	966.127	13705073	6321.98	589.605	17628872	14484	1225.32	24623722	1051.82	340.179	16849810	170.692	262.302	13186807							4581.18	564.518	8926687										1215.31	448.279	11058460					48273.7	1483.66	12541122				6636.2	677.083	10730123
77.4371	238.664	20231766	12984	735.341	6118485	10232.3	938.125	9559455	14213.7	787.859	13198790	2483.6	697.782	6426009							4874.92	603.002	11929003										696.502	365.425	17803434					17678.7	855.935	17392510				1201.84	430.44	21818286
240.739	362.422	26289828	6658.23	630.663	11730972	2960.46	369.732	14669733	60.1636	220.765	13864157	966.896	340.762	18470136							6579.81	667.878	13863548										1206.25	569.314	10318583					46954.3	1459.13	11527142				32650.9	1197.02	17129672
13310.1	1038.08	12019620	6590.85	594.028	15505014	15269.6	931.258	9469557	75.8096	315.11	18304384	1289.72	307.004	11389617							1642.77	511.234	7198919										697.005	344.994	17003988					1680.35	567.182	20535084				1227.26	438.097	21465276
4390.36	471.604	11334639	278.314	769.507	8.13626e+06	8654.13	683.091	11014319	71.2004	221.386	17429624	154.699	369.021	8687987							5725.25	1015.81	10496053										597.485	382.893	19094406					35360.2	1397.07	16560615				6045.16	534.026	20579836
13694.9	829.915	19776180	1916.77	261.206	16118158	6086.05	737.812	13731065	3452.9	531.885	7560806	520.894	486.288	20380720							353.496	399.203	8583113										672.403	336.497	10574903					169.883	481.759	8667758				38265.3	1566.89	10089560
133.85	284.404	22550804	11817.2	448.57	11485257	9143.8	722.74	9293350	11750.6	753.312	7572776	3643.5	538.59	19150654							4545.08	690.284	10735135										600.898	384.594	16345060					24104.7	1027.46	33582372				118.868	312.715	8252704
7121.47	757.254	23277944	5561.33	721.604	4412304	8527.05	725.284	32734088	13742.6	767.66	7595719	157.492	387.659	7182188							151.613	303.919	6.79925e+06										843.685	391.707	21329216					25002.8	946.183	15960016				29427.8	1149.43	18118252
12580.2	645.88	15396327	2850.67	158.52	18000462	12368.2	809.891	9383435	13709.6	755.33	6655620	4591.32	579.579	15015051							6435.21	823.874	8083687										386.763	343.57	16576345					15768.3	687.939	10820904				30854.8	1169.13	16214865
190.21	326.803	26758062	4646	441.488	16438561	8688.86	803.703	9277391	9305.48	521.596	9704897	169.846	393.761	18373170							146.904	348.073	7.57228e+06										1572.96	259.886	5589011					28067.6	1125.21	19008362				125.77	396.328	14628010
13907.9	755.61	18304974	213.828	275.299	20032604	12990.4	1179.95	11449082	1446.47	386.39	7135988	5531.18	836.84	27001304							5624.69	761.18	7292184										1830.07	384.37	16482874					22332.8	716.742	7.30274e+06				1298.56	464.038	22403846
183.478	351.862	25904838	319.729	253.473	18250516	2595	970.932	11442016	2622.71	452.165	15957246	6123.39	710.03	17949248							8189.68	798.28	8825797										1055.57	378.722	14506514					45697.5	1448.93	11071536				28661.3	1307.27	17983452
15643.8	920.3	34188952	14408.1	743.504	7336464	2580.19	712.811	12370585	4164.78	402.617	17110262	9920.72	744.034	10241960							125.664	317.708	14612814										205.352	312.225	9255314					18843.4	748.477	12496711				1375.29	463.727	24507974
121.343	256.654	9583349				13331.1	791.863	4507506	3757.52	464.842	17348646	10250.1	777.271	10391815							6976.5	811.315	7496160										4862.86	375.559	8.01391e+06					882.496	598.292	47768280				32669.7	1211.42	18011424
115.843	258.564	9677518				10017.2	597.011	8969806	4640.32	419.119	20859074	142.822	339.292	5676289							3130.53	486.789	18570686										1382.54	247.327	17287824					30470	946.078	17514316				32841.3	1317.51	18518634
10552	712.182	14893847				3216.42	377.856	7861374	11282.6	630.834	14787390	9719.5	1089.34	22813692							4048	819.007	46489340										317.95	212.874	8678253					33151.8	1148.54	16112948				832.143	495.942	22494266
11976	810.784	14284916				5246.15	754.458	21991850	3545.76	378.879	19753676	307.569	675.603	12895496							4617.24	636.834	9889695										908.959	372.239	11830014					32365.8	1126.71	25580090				318.739	460.524	22588284
7302.05	477.923	20293296				4513.8	548.644	10800890	81.1213	483.289	6374941	2930.72	897.27	14848282							4538.8	624.765	8951233										716.439	316.26	18087626					33491.1	1049.48	18064044				15125.5	915.529	16612343
6913.86	503.621	13182695				1822.61	413.44	12135655	3712.61	955.823	5396789	376.657	595.514	11810778							9400.3	737.684	12415779										4840.17	605.817	17899772					37331.6	1160.66	17543912				31939.7	1370.59	17817370
10474.1	669.171	13996164				878.899	139.861	5565934	1348.13	756.766	13888338	141.378	389.823	9809780							6462.85	620.935	5650798										1182.42	400.828	17611050					5666.11	1190.05	8253166				32006.9	1299.36	10567060
7959	533.08	11672578				353.825	335.37	14318399	3096.13	911.525	15534122	2741.41	496.575	10210151							5702.79	779.864	19879322										1320.54	272.145	7828084					51747.9	1682.04	12216286				31071.7	1371.15	10846328
6270.92	483.16	15585607				1107.77	417.655	6593261	1588.81	1038.26	6343781	166.072	476.578	15563933							161.981	385.549	17844106										4632.63	445.403	5954149					51397.6	1576.82	11226068				41689.7	1538.51	11599051
6452.06	518.219	12516589				6897.98	662.803	9004281	4591.81	886.599	5763421	999.421	598.442	12622451							165.852	301.402	14532397										430.38	317.87	18888368					51755.8	1634.74	28115788				41362.5	1563.3	13499437
5329.14	472.295	23965244				7238.06	695.595	11787443	134.387	338.907	6514433	3998.16	883.938	9762999							302.933	267.148	10836218										2211.18	403.673	8799007					56264.1	1840.44	12571667				33941.8	1382.62	13451973
9031.04	556.123	13888168				3788.4	530.253	9883684	11021.5	616.547	7505290	2508.2	660.585	8.00058e+06							3361.22	467.765	13668026										4038.79	531.635	15493652					140.543	405.129	17436900				34968.6	1503.45	17241630
9260.04	521.123	13564612				3953.45	635.799	12386059	7301.84	532.721	13341162	2113.84	572.555	15944817							6795.88	730.286	4418384										180.514	395.648	17343882					14245.5	769.379	22260572				34126.1	1354.2	16767470
12371.8	706.944	14424823				380.848	368.405	19723388	3861.77	420.16	10727097	3467.62	763.903	8278712							4452.15	600.349	7820674										455.177	352.422	5724319					40893.5	1417.96	9376909				337.324	512.649	21906330
4063.18	435.724	24665700				7684.03	1064.27	30448144	3395.47	278.942	14919610	6004.84	781.796	5993859							2145.94	420.768	15549294										1973.75	424.535	5397246					39114.5	1381.16	14595064				39192.5	1547.57	12298385
11340.4	659.535	14949793				171.815	386.665	18640272	681.803	190.759	7.32288e+06	1751.83	464.22	11100619							1359.72	439.875	19118252										3309.19	522.918	9442047					25434.8	1046.87	9173059				36011	1348.18	13321191
5836.67	594.34	12752975				6129.13	872.014	15802539	9584.9	525.079	11145641	314.987	509.126	13304047							8598.65	633.253	7981737										2345.84	494.052	6779489					25484.3	923.838	18770326				41854	1559.72	13474819
133.305	301.508	23404038				90.3152	319.715	18784918	138.426	157.329	29943808	4643.59	491.654	16791856							2489.73	447.499	13006845										2648.31	501.653	11281350					39682.9	1262.95	12892396				38626.9	1484.23	14337080
5530.43	451.432	11567935				7738.26	1130.16	13787894				6024.71	458.682	5984479							6776.06	800.101	8242231										184.04	390.061	18264694					26953.9	937.566	12027732				319.613	307.103	8642751
7065.56	679.793	19681850				4255.92	580.14	5597167				14932.3	688.328	16043062							6750.54	803.509	9765466										2029.06	533.649	9395932					24034.8	870.482	8766465				35096.6	1312.7	13763023
7912.83	610.004	13564084				304.034	401.691	6608862				5206.92	441.798	16351221							5160.08	845.396	9923046										1588.44	391.584	14841828					15637.2	581.569	13911373				40221	1544	12046075
10280.9	720.516	37098472				6398.72	848.172	8131490				3142.1	480.742	9343709							3979.06	462.84	14742213										1084.52	370.758	6519277					2616.44	434.094	7891014				297.458	439.389	20798278
113.879	284.786	11001712				2704.95	495.266	15426075				6420.24	480.469	10390408							5379.24	878.749	6686136										219.684	391.828	6462911					11732.6	685.07	5074027				300.523	461.518	22458018
6764.27	536.011	23135394				4931.72	532.611	8693328				162.112	295.437	21795614							5607.97	801.201	9713966										136.899	384.753	6683159					26370.8	958.393	7.73003e+06				869.242	455.945	24813194
123.826	284.782	10520150				7268.55	780.287	11798466				372.317	362.828	21126120							8041.23	610.719	6978663										1149.58	405.826	15654916					20232.5	760.973	12751393				39195.5	1480.03	11940016
152.065	342.825	26917930				3403.86	530.609	5280570				2853.13	447.201	21283128							5217.15	651.401	8570944										1808.74	476.845	6980075					26149.4	906.1	7847977				986.576	337.933	12901367
4400.36	894.543	10579347				3483.49	589.217	6885240				24.8319	441.479	16585301							133.635	335.585	16250628										158.548	466.246	7068491					32239.6	1132.25	12279851				20206.8	794.067	8.18084e+06
114.318	277.599	28632972				6874.98	748.797	20998698				4006.23	827.047	11668302							144.635	337.502	17675982										1128.74	439.847	15865881					28251.8	795.948	14529669				16457.8	834.673	15336517
135.292	283.606	26098306				3312.25	647.869	8416397				6292.29	1085.86	10410511							7998.55	799.477	6596168										1179.3	424.168	10407735					294.536	338.868	13651852				32112.3	1301.14	7504528
7527.73	627.407	13961428				306.12	348.135	19570594				5942.27	1133.95	6.63246e+06							4613.14	542.725	18431666										1583.77	463.938	7672317					37757.1	1238.01	5710165				22444.1	870.869	12342671
7987.59	606.147	13429455				6614.46	963.726	11405542				3982.06	773.681	10262354							271.85	353.236	20558050										1106.97	555.643	10806946											6375.16	325.772	14394208
217.557	293.639	27534026				3987	601.629	16481607				2646.74	1035.57	20435316							333.15	349.025	21256906										1100.09	662.601	12105599											18614.6	821.131	13268585
6633.92	716.222	14314169				574.065	538.104	9554126				2615.18	982.902	21447272							7559.43	752.957	9503326										1007.52	353.49	15347994											4154.69	500.426	21378664
171.094	312.646	26374088				4130.92	564.649	7649826				1803.71	969.006	23587206							6493.76	504.647	13831541										812.488	514.807	18158386											3380.62	529.462	7280785
273.721	301.482	11801179				5023.1	634.367	9198262				224.541	485.927	8468430							8055.2	623.51	5671245										175.282	370.984	12104366											372.523	500.289	9871300
463.186	380.861	25186026				5115.7	635.833	9174787				306.407	643.699	20828030							4838.09	375.383	4.18671e+06										1431.2	428.766	7475683											631.193	438.843	10261131
5521.87	521.95	11631480				310.79	345.964	19640360				2857.95	958.809	6353618							2953.76	410.704	13056045										529.874	406.495	20093150											300.74	507.127	23199812
170.691	390.627	10797268				5934.91	729.185	13388259				4911.11	1079.5	12422926							182.325	342.511	17082574										1175.2	396.297	13190497											19431.7	1091.08	16611678
3757.71	579.317	14467152				1179.66	407.526	18188916				1209.17	909.644	9063672							187.181	348.101	6115664										1010.81	427.811	9695262											35898.7	1442.55	12702535
7187.21	618.43	24861028				449.161	410.786	20461682				7538.84	1359.54	5226639							140.934	287.998	11128903										4020.78	614.584	14214836											34320.8	1338.45	17885704
556.046	366.641	14240878				3197.1	521.138	6501723				1811.58	289.732	12735476							116.487	285.029	8.17788e+06										556.329	352.588	18505230											22958.6	1408.35	8986640
199.171	329.713	28686068				4694.2	585.482	10603119				8048.5	1143.27	7.30908e+06							116.833	254.55	17638552										119.117	482.855	21097336											19470.1	1081.6	15630686
14521.3	734.796	13723391				488.316	378.47	20379580				6058.36	1097.36	10037002							58.9227	103.146	11717009										294.854	326.887	21603428											12795.2	657.105	18086028
15980.3	665.422	13531232				7989.8	945.828	13840379				125.685	322.265	19918780							10601.1	661.775	8528158										2533.09	655.012	7052781											2457.19	532.279	22299196
1206.93	429.781	28406558				8602.23	935.021	15263462				9107.62	766.967	14531504							3666.99	529.917	15173495										441.911	358.752	19889896											1836.37	790.681	28222628
9133.71	658.525	24382656				540.589	467.841	21366010				699.645	408.43	22235976							6201.72	479.96	6.64816e+06										2467.5	433.213	11911639											25290.3	1064.66	12025273
10920.4	807.697	13830313				10545.8	894.006	8341336				3929.69	487.106	19482486							4239.21	578.375	11295872										2823.74	467.359	12344568											22722.9	1002.63	14388623
13705	746.176	13722888				4854.79	711.783	9562374				2268.83	368.292	15229385							2677.71	441.491	15144048										2725.36	448.711	15796177											26769.7	1185.6	18014910
204.004	395.571	27829008				5551.8	776.383	9208899				6628.49	2734.63	10423026							4951.52	464.672	7.32952e+06										1148.13	359.292	17197696											418.769	458.203	21714990
11496.8	835.36	15585491				4271.95	539.68	17545260				10988.7	901.332	17332514							6696.24	776.226	13088378										536.744	360.21	20062060											16081.4	961.581	20679526
231.492	394.938	30771752				6690.12	750.971	29165906				4155.25	570.208	5281398							5590.04	662.216	14925658										2048.23	345.413	10493806											9982.44	723.76	15618730
17358	787.645	23300976				7043.86	965.34	7614915				2593.05	485.874	6111983							272.062	343.871	20299366										3426.52	536.794	15003366											28818.3	1254.13	18001184
212.369	394.843	28587806				7093.36	977.865	6888158				6370.48	753.519	33567444							493.833	341.854	19342054										892.092	357.459	8767362											42763.4	1805.11	14643637
4698.84	510.472	39201668				4651.7	890.375	18586662				124.047	280.42	18991664							157.255	366.425	19600836										739.562	374.551	21937242											3836.67	452.898	17796304
569.356	345.315	30074470				7564.88	1014.36	12705785				4253.09	431.593	12790554							693.985	457.095	22546360										1332.46	445.205	9061483											26126.6	1170.81	8264736
12474.5	753.055	27645686				8939.37	852.692	17620234				475.003	315.213	10493398							6291.33	663.305	17538946										1744.42	457.158	21173312											24860.9	1056.28	9760760
9833.74	703.503	41912536				4789.93	769.922	25966562				7800.51	556.286	10671860							13583.9	797.846	10279607										894.596	415.204	19452724											14703	1014.45	10710560
4869.8	416.112	9250981				4032.13	852.035	17039992				58.7573	302.142	22747840							336.818	942.046	22938066										841.143	416.463	21455132											15068.9	986.385	9850723
535.27	357.807	26869850				10208.1	926.662	11203530				174.444	322.438	7.49373e+06							1684.29	911.861	12579293										1842.45	515.261	20525484											27528.5	1248.25	12293006
638.085	417.16	11691354				112.734	330.273	7207361				3981.33	778.686	11789735							4730.45	481.67	5062616										1210.29	446.203	11220657											182.082	297.253	6609193
280.058	1549.26	16170510				1413.24	469.75	20489176				4645.77	1061.63	13624388							4931.37	492.519	18715910										482.854	430.183	20689798											29820.1	1198.14	12327221
5313.06	483.02	26712902				8467.62	885.842	11763142				2367.77	1032.29	13863401							3434.78	520.959	18620624										3084.18	529.935	8537210											39093.6	1534.83	13549830
227.444	357.327	29121808				4792.1	810.19	8011623				1789.81	775.642	13752452							10795.5	730.848	11264752										2443.79	494.262	10290081											12614.5	807.793	18799904
1283.8	350.753	15424028				636.27	467.591	6419805				3852	1183.26	13285295							5249.25	532.786	17697136										1982.5	538.046	8.31128e+06											2643.83	745.757	7058276
1964.16	392.926	19710640				2100.39	492.081	16329669				274.843	865.351	11631169							4271.66	727.731	13873192										737.889	367.454	15539901											134.87	369.735	8704370
6590.68	623.64	19593320				2945.63	554.06	17074800				1965.35	966.691	6622069							8219.85	702.72	7652076										256.922	620.852	21468542											30869.6	1300.1	11205317
17184.9	936.77	17094646				5055.97	839.224	8.02668e+06				2030.35	1042.85	8505985							9548.53	642.296	7848690										575.113	461.861	19049706											255.594	498.976	8971509
1722.97	398.083	26897878				757.158	440.55	21175378				6473.81	497.052	16054109							10375.5	840.043	7553233										2010.55	535.488	16972750											237.428	516.285	11291264
4604.21	572.629	25105136				161.628	501.801	8250251				5878.95	1228.42	13610761							5670.84	487.459	6815904										1570.71	492.194	10786137											14300.4	907.776	12637849
6837.5	668.914	22976374				4132.48	1053.17	7291443				10051.5	571.118	14895894							5718.91	616.972	8033304										2450.59	587.347	11783541											33985.5	1393.62	10506790
7448.76	750.373	18969580				6629.81	796.921	9696782				5989.79	347.378	10404122							5155.97	669.7	9539752										2209.9	502.123	12719725											36692.1	1793.96	10968790
6521.02	705.062	24450758				1938.85	463.061	10010109				3895.22	995.43	15337279							4923.42	467.465	6590619										467.068	352.078	17490082											31528.5	1546.86	9810312
8661.16	853.542	19599520				3858.58	501.008	17230728				4466.24	338.761	7103843							1130.91	347.051	17984586										1755.71	517.285	13025733											11385.4	677.31	11209272
4161.45	561.614	26166116				7258.93	844.758	8777025				3229.69	1067.05	16670064							5200.55	520.615	7814604										1044.74	396.467	17064316											37023.7	1656.8	14518683
6541.02	621.81	16666943				8945	802.339	12619087				2054.68	861.912	12904409							11759.3	972.475	11120410										2100.7	638.038	20214080											12826	724.357	9711534
7935.07	704.357	22213244				9630.52	803.014	10706520				923.384	948.528	14348297							10769.6	876.478	4323983										208.711	344.584	20960962											12553.4	758.023	9703125
10744.3	642.055	12898996				6341.77	706.987	7745257				103.491	181.851	5766630							6091.17	558.451	5856652										1620.47	421.159	17063278											181.303	458.211	8163214
4202.93	614.877	20942394				6004.31	582.592	5237936				719.089	603.164	15699380							6070.15	666.597	15705861										1666.82	489.067	17212194											37124.7	1472.47	9848363
533.101	410.804	13320323				4634.33	684.69	10199951				105.456	328.361	15911873							7053.2	638.013	13517076										1054.58	421.892	8944403											24319.6	1034.53	11562545
9862.08	766.688	18637156				7398.05	947.092	21874134				3263.65	810.291	8520399							3040.36	301.418	11662077										930.807	388.006	18362014											20442.6	871.008	8627051
7463.88	618.802	11111468				6412.27	761.307	8399721				3902.06	1115.02	8935626							4873.59	675.858	18595652										876.371	341.513	6029645											19859.1	848.613	8500534
8140.16	710.046	10292881				740.711	378.545	18589614				4612.73	891.164	6103036							3907.49	639.696	15045374										1560.75	461.84	21212442											33426.7	1367.18	12005420
6137.3	665.042	11277805				8321.04	800.387	8294667				4120.23	916.641	8448854							997.151	396.889	12468786										1300.84	436.853	15968998											22724.3	986.344	15107066
8490.1	659.119	10388421				5659.54	665.927	5411639				554.361	145.053	5768434							3975.16	586.55	13554265										2565.72	463.327	8918481											28252.1	1099.99	11676873
140.801	324.261	11488896				7978.02	707.866	5894083				6050.89	638.801	17884680							1398.98	327.978	13097234										3462.41	514.222	12619150											28672.2	1249.46	13001906
14661.2	617.287	14706327				3349.08	481.872	17207678				12885	711.962	10169741							5933.46	657.121	10169346										1213.07	433.436	14153420											21866.8	959.97	8290104
158.852	369.308	12084439				10427.2	866.597	7052069				6450.21	637.093	18149088							1645.44	354.926	13105582										2990.85	591.19	21340612											283.933	430.904	7095664
178.989	307.503	12131901				6268.27	761.309	15186783				185.617	380.758	20416650							5359.23	719.374	13880912										1548.95	374.319	15888918											23823.1	1080.5	14142076
8570.44	564.938	20566240				1577.38	461.598	19060218				156.596	369.742	18537930							4263.15	611.244	16321748										1472.52	420.35	10455363											1073.53	269.027	12187984
10286.9	723.893	31771492				5953.74	692.507	16366987				2237.23	382.456	18811546							1939.5	479.694	17690522										2351.19	546.049	7700365											11233.3	571.334	16077476
6817.3	516.906	10975396				3191.55	592.035	6797938				134.644	349.175	18678148							252.987	326.895	22022516										517.697	362.033	15318231											8605.68	986.535	9860236
196.323	273.363	10937831				6993.94	665.762	14139893				5129.66	538.965	14222303							1741.99	303.592	12117804										2546.7	514.016	10533981											445.279	384.654	18363588
355.066	377.005	13031827				6600.1	834.434	10622325				2577.44	492.576	16213721							4047.87	677.208	16465059										1599.37	455.586	7379062											35893.3	1398.23	10085224
10485.7	736.526	27964472				2194.89	897.992	17065784				163.158	437.651	13804040							2725.67	538.249	24300676										1376.46	458.621	27678490											2888.1	652.768	20636692
3802.23	395.522	24896704				3872.23	651.699	20308636				173.708	384.032	19940212							5457.69	574.843	9634557										2645.21	589.48	24478106											21012	1115.51	15101562
15239.8	806.708	21511298				6018.14	674.064	15217467				7994.44	1752.83	15164733							2007.49	517.431	19180826										3495.3	500.769	6.53786e+06											456.899	965.227	9317126
5514.39	570.588	12224752				6088.57	760.408	18388328				8944.42	2086.66	11188654							319.079	423.412	9960242										3496.05	580.9	16576655											141.263	419.925	20632582
9427.77	672.709	27583414				160.365	402.65	20123452				6081.15	666.158	17692002							131.787	321.131	7.24851e+06										930.573	418.902	15868290											21416.3	1017.91	15065653
421.467	397.738	28544262				156.097	391.005	18305354				11522.4	797.854	11614459							3629.7	758.441	7691516										2262.27	451.757	16243574											547.844	1010.23	8.08076e+06
7997.9	805.052	26044684				5483.11	766.776	14268153				10676.1	742.373	13551112							156.518	303.888	17778592										5056.43	575.358	13414677											9816.76	675.191	17920776
17127.3	749.645	11663320				3664.35	629.763	7203430				12110.8	852.8	13305613							4817.15	626.35	15996134										3034.92	536.025	15517961											9247.65	655.304	13158749
11380.4	930.645	10968861				6125.47	622.923	15713881				155.819	384.39	17495970							4048.6	735.155	7312477										2166.17	520.264	11285611											28677.6	1290.89	9207032
13189.6	575.895	9043098				7180.02	571.899	4912658				2940.71	870.881	5865996							3190.81	581.852	17933226										6686.41	620.86	9919144											15200.6	908.543	13205925
9206.2	602.528	9372317				154.324	363.017	15996069				9757.13	736.621	15771899							2887.81	520.707	17840254										4151.71	533.08	8525645											33638.7	1119.71	14964318
19800.2	987.507	14113036				5670.71	703.695	7022032				12628.9	773.479	6952858							281.288	292.312	8560792										4544.02	621.686	18572078											34236.8	1242.14	10424049
21245.4	1023.02	13403548				9977.08	874.347	6206250				15418	907.897	12641830							2123.85	418.133	18092304										2756.94	529.237	9568131											20030.9	997.783	10021009
17866.1	839.483	10873819				177.318	577.55	17806018				4862.24	728.481	14516837							135.178	278.539	17093004										1912.3	495.891	9178411											15675.4	682.653	17605346
4747.48	508.596	19833506				5171.87	642.727	16805200				4135.56	1857.63	19747632							293.697	247.606	13938632										1360.93	430.783	12632335											9610.47	414.218	18688360
14290.8	804.826	17321464				3438.35	534.653	18358188				180.233	362.35	19271614							209.663	311.393	8868560										4319.76	577.664	13035957											216.112	216.234	19609796
6417.36	536.147	15637080				116.255	334.937	7207185				8179.45	718.556	11791175							83.175	266.904	18690176										4986.46	741.969	12457139											135.552	296.448	17430546
11130.9	692.167	19400914				91.4548	372.606	7852728				1199.48	464.815	20161184							2688.32	522.148	14499427										1843.62	541.843	8426833											170.035	201.907	7717305
15992.3	900.559	15064874				3850.01	504.175	17462072				2980.47	477.482	16792364							939.115	358.758	14959732										3627.22	555.744	8285266											10069.1	510.96	13969061
10743.3	655.658	17825644				138.017	378.237	18775326				1716.85	360.887	19986996							3871.09	553.118	14443255										2581.13	431.874	12673121											354.476	324.87	7847125
2377.95	349.097	22957528				164.869	454.033	20261100				401.274	284.953	19576012							2850.14	517.546	12533319										4393.91	520.104	9847048											24076.6	1284.8	10557540
9714.7	525.421	9768298				4330.95	682.584	15264545				5365.04	1970.7	22601790							4415.01	588.039	14541082										4554.1	728.022	11518494											21450.6	1018.93	10383990
205.912	420.975	27112724				345.015	373.865	18308036				13739.7	1876.42	18938306							5685.35	674.981	6670614										2459.91	610.356	10118861											24048.7	1177.02	6420248
438.789	531.49	11640960				392.662	417.747	17172130				1024.14	422.664	15317290							4221.19	684.321	11873527										5614.73	705.175	6988005											26421.5	1286.93	7.68573e+06
515.271	284.436	24302096				2608.15	499.353	16887534				171.183	459.187	6386116							5161.93	574.779	14880113										3385.54	483.791	8656255											521.007	277.89	13750668
15569.2	704.324	13105299				273.295	541.81	7794954				11859.4	694.039	5200704							689.616	324.586	17325038										2269.57	534.461	8830850											21367.9	1224.82	5623631
536.028	609.365	10779982				4113	399.508	12056889				1806.71	339.335	13699987							659.724	388.447	9264253										192.257	336.27	21276390											84.6629	335.054	5421753
13398.4	501.592	9111035				9176.4	861.416	8300580				4652.35	507.539	13713192							6155.73	785.532	14418674										1448.78	467.595	6384754											14166.6	1044.08	6478469
8568.48	502.99	20931634				621.997	569.994	8102045				5722.68	487.847	8606924							5461.58	651.66	12090781										3079.22	420.441	13899993											13937.6	909.671	11215717
150.003	376.133	24050032				9871.54	1126.88	28983342				3100.99	507.625	5873700							5771.83	785.988	13215537										2247.46	442.973	17426552											19710	1091.64	8085992
173.377	354.535	11675055				4534.32	777.363	25636334				5673.06	601.213	16788336							6155.83	909.118	17948752										3102.05	446.604	10099648
3751.6	408.479	19212944				2977.47	728.78	8141646				4020.97	497.812	4978311							4782.56	692.409	16236389										2238.59	524.065	14241307
4101.87	478.282	9401487				6091.08	783.537	14211580				3792.49	284.685	5854425							5788.4	754.937	13100119										262.593	281.764	7274885
207.956	812.358	11280162				1596.41	674.736	9227396				13133.4	576.549	23442790							3361.21	577.82	15435548										2835.19	402.586	9642993
4555.27	339.036	18412596				5429.37	639.503	11354684													120.085	403.497	19170966										138.541	437.5	10335158
1766.12	349.746	22634224				11908.1	978.032	10125050													3674.36	458.798	8583629										1917.48	417.865	8367908
4091.96	180.6	12226542				124.087	354.415	6153292													119.014	184.837	14385912										130.269	473.787	7910253
12846.3	448.684	8798912				11374.8	914.886	11543417													1780.84	470.181	13488100										2523.03	746.99	9010099
2038.63	211.417	19841230				11488.5	870.647	4963385													151.423	253.833	16465774										126.419	307.023	8.02622e+06
7525.4	198.65	11156849				5438.19	724.467	19449426													2371.24	617.827	14127299										3266.57	834.37	11788250
11146.1	402.83	11565720				2947.75	608.437	31614184													1532.17	480.552	17507236										2575.39	1590.36	10706754
12226.5	372.547	9242312				3685.18	454.83	15120626													2159.2	487.727	17636114										2536.75	517.468	10145400
131.426	104.543	8474410				156.973	360.104	7843599													165.041	313.634	19181036										118.459	294.703	6957130
1415.55	80.668	13112686				9773.76	1023.6	9110935													2509.61	639.333	13908482										140.954	386.448	15624694
908.688	1093.41	23521026				171.611	440.378	7255896													4126.55	600.557	12863153										853.581	375.678	15872576
9702.36	637.982	7644794				199.202	227.017	12169355													4701.39	434	5551810										958.968	397.264	17006856
9713.23	3062.42	12985362				7597.32	694.011	6320590													3857.83	515.741	16851662										677.527	347.773	16429951
167.325	475.817	8533696				9959.82	832.614	9289925													4616.55	546.301	6398064										803.222	389.399	17710628
13966.2	908.589	29140736				4885.54	386.691	8657082													6005.16	679.952	7477319										1275.77	407.304	12607633
118.481	257.561	6330455				10264.1	712.62	12501262													162.649	314.328	18441572										960.831	408.56	15757375
127.211	265.643	13279135				6700.9	793.279	8110422													2225.82	590.63	7043134										638.101	369.036	9564892
6293.32	419.512	6897254				5583.47	694.081	5940208													235.197	285.423	21699828										1402.24	468.893	29699036
3806.65	343.544	6277451				12004.6	936.589	9646898													3544.28	641.96	17109992										2006.33	407.175	13435118
3525.97	582.866	12954372				113.916	256.897	14310335													5649.75	954.02	13017670										610.842	372.994	9511559
6650.52	667.707	4860801				7611.2	454.826	6459486													3563.35	514.871	20737508										1028.32	361.968	12869173
7686.62	726.117	9662062				1653.25	298.2	13651819													3599.1	638.083	19073742										1865.37	408.593	7.89554e+06
3953.19	588.537	16360353				7251.45	567.187	13327588													5242.12	924.188	15098638										2635.75	544.781	16540233
6630.37	610.219	5603121				5772.71	596.24	9363103													5414.27	1216.4	39745080										936.05	371.516	7.70698e+06
62.0862	190.891	18367476				4362.31	668.62	24128498													4471.27	661.654	16295873										732.229	356.106	17434696
10607.1	546.113	5564289				4803.6	533.308	6303172													5462.31	880.12	11381494										2761.9	477.686	10660370
236.057	424.053	6984382				7555.04	856.955	15646348													1987.07	609.12	14733702										3136.91	448.542	11053904
14725.2	861.274	9289985				450.923	346.272	15237186													9364.53	848.595	8117113										890.451	480.434	21268908
107.062	226.502	5693107				2064.96	342.881	16949364													2640.02	460.268	11841581										155.455	306.309	7154752
14627	906.774	8292331				2191.46	474.7	14394288													2976.46	526.386	17588684										1237.63	461.543	20601724
3573.83	341.469	4679094				114.612	224.877	4891300													9063.25	730.858	7387761										2105.36	394.483	6309916
10399.6	771.552	20725828				3619.33	597.714	14511767													3582.22	495.552	15497334										3284.51	369.162	8916028
10371.3	603.536	8.32222e+06				3537.82	591.502	14080755													157.113	285.944	7663460										3035.96	427.359	11732716
5257.96	591.181	5944128				4844.26	817.056	12117831													3833.14	523.448	19118918										1999.54	334.191	13856503
10355.5	736.577	9522139				151.408	443.812	6844444													7279.82	738.205	7031525										1668.62	380.508	9650229
175.835	402.078	8502514				120.199	340.522	6211260													4890.81	741.984	29449868										2710.44	371.822	13307859
14176.1	604.121	10827141				8913.51	980.567	16866106													5563.97	691.96	6054906										1630.77	305.108	6612028
1991.36	387.548	21697344				8690.9	964.465	13898191													8141.02	805.602	9031553										1224.24	347.681	10905026
1812.96	330.971	21710748				8379.81	953.153	14454564													6104.67	716.507	8407236										1081.01	240.932	4256018
4044.25	509.23	12528030				5939.85	797.489	13436243													3347.59	507.752	16212696										537.477	293.053	25393120
463.971	397.555	13054974				4250.61	818.236	14671433													713.219	363.9	10997257										154.246	240.637	15239441
4386.83	136.229	15516499				170.453	485.733	5999091													3985.76	748.998	19683458										130.394	171.981	8762099
16278.4	698.545	9914578				4900.86	645.046	5273430													7214.12	517.146	5901776										858.074	293.148	13854179
5768.24	505.572	9106752				11350.1	1002.66	16386656													6164.52	636.621	7482876										143.441	240.728	9639086
209.693	398.054	23305892				7587.1	741.04	12806667													6193.66	618.463	15286888										174.584	336.618	17161624
10302.7	666.227	10360183				8822.64	846.413	7668101													209.233	319.805	19432014										870.692	322.116	13879057
2883.6	568.207	10544694				12312.3	1072.29	16874860													5260.85	545.554	12224034										751.685	343.465	15119214
328.845	397.728	23752928				180.884	548.632	32771396													1164.41	364.183	17548908										939.453	338.363	16592860
9120.58	662.804	8694943				8732.01	1035.78	9829592													6719.62	635.347	7946672										258.204	294.143	11459805
6465.97	438.676	6030008				6627.8	775.967	9676170													7302.85	530.318	11311244										357.62	388.776	9416252
101.054	210.385	6389648				226.28	435.433	8311265													2685.72	494.336	6232176										229.832	376.486	21796784
149.309	323.227	17225072				10408.6	1156.17	10292594													6700.16	588.332	13443202										1364.54	392.715	10423466
11942	687.831	28691848				257.42	372.53	17459700													133.89	324.467	6250769										3684.82	621.672	16257604
8060.68	515.539	6775736				172.982	436.679	6560907													4114.77	348.406	17271208										194.565	418.19	18606954
6903.08	607.716	36061872				160.471	395.624	6406671													567.456	347.804	20622570										405.105	355.559	8178123
14473.5	667.188	15062016				7600.67	813.849	8558685													2610.8	637.019	20220590										496.061	410.514	7389671
100.424	259.003	7402302				3447.83	423.651	12613830													4471.24	906.752	4858073										160.766	365.124	23566568
99.7269	268.142	5788881				11083.6	774.221	6313122													3723.94	836.106	5676598										228.414	376.152	19915354
125.98	287.558	5967661				336.164	533.286	4709519													1487.5	661.517	13736805										307.964	367.687	23564466
112.77	300.571	6035939				9454.02	775.176	6889867													5759.85	921.337	7784900										196.184	384.455	10266539
478.09	410.37	8450674				4574.71	923.633	9737300													3970.56	797.492	5610002										139.366	389.16	15444087
67.3026	297.652	13760103				9376.32	787.035	7223599													279.82	473.698	12966363										134.636	365.23	6.83477e+06
9752.6	545.053	7456955				5011.88	1118.26	13773250													365.168	500.547	14766629										470.804	429.292	10027146
9874.02	846.804	10325489				3353.62	523.485	13251607													2847.32	551.142	12082064										568.68	364.72	20557744
6696.11	549.273	13694756				2125.34	317.845	14345900													909.771	369.208	11237125										1038.44	407.222	17227340
177.268	389.384	18710436				178.262	293.011	11616095													4580	661.346	10498021										158.733	346.921	8135640
12596.9	1213.78	5975004				2858.1	545.278	5109854													6595.88	586.952	5210210										3146.25	587.43	30876866
6450.39	647.055	17172510				2312.88	541.244	7253074													1477.51	455.765	5017657										2470.43	492.429	14493532
9495.9	585.827	5746451				121.693	257.995	4686338													5019.04	548.554	8.36322e+06										1252.02	431.284	18305760
9219.74	536.207	14164000				402.066	602.794	21192628													1049.69	220.584	12409775										1216.53	420.188	7028796
3937.37	401.382	13766873				2929.39	850.07	9547646													1893.77	455.693	13989157										3130.55	600.551	17698090
8318.44	524.378	12177685				2736.22	720.632	18345080													7690.43	810.979	10738277										1240.67	416.69	9881696
3789.18	575.357	13610024				1860.69	863.977	8511985													197.025	288.618	16621626										122.8	346.116	19884392
94.6844	274.578	4712221				2833.82	797.472	9178571													2200.37	521.526	15231749										928.248	394.564	16301291
10441.4	675.073	10101770				243.126	645.233	4979953													2813.35	630.692	10440693										904.463	424.168	19578660
2566.74	500.448	12893685				3445.19	809.845	11617528													1805.71	496.372	16384988										1034.73	452.4	20940134
805.02	1129.13	9344453				4255.08	979.078	15503962													3600.41	654.525	10171295										3877.94	668.422	13342666
8046.22	575.536	16313107				2273.99	874.608	19014550													122.817	150.75	13458420										849.39	453.236	22741758
9359.83	335.033	4349492				260.374	434.861	18693826													107.69	156.126	8424677										1511.94	484.791	10185173
7012.85	526.911	11313588				2625.53	803.633	14866210													12642.6	891.994	9839208										947.655	440.888	19245538
8780.89	430.831	6871853				39.8769	645.912	27570498													6435.39	621.299	13394719										750.665	425.093	5373567
6648.98	516.058	9748901				763.29	380.535	13318149													5073.68	478.309	8327846										3452.52	680.692	10528357
10527.4	581.212	5341708				524.965	465.359	19148928													2922.83	544.968	9477194										3074.14	534.791	13997511
968.519	300.288	20063590				296.015	403.304	19238022													8987.1	583.65	9107256										128.279	324.155	18600152
11282.8	737.242	7850688				2811.55	615.633	18987450													6226.69	736.131	13316207										4348.21	641.169	8423151
6399.19	629.807	9584134				4362.08	928.864	13839816													831.381	376.793	8026906										1444.07	454.876	16487977
941.718	473.384	9859206				3260.68	708.377	18942852													136.861	332.478	17173818										4907.99	656.091	9179286
15473.1	703.139	11005803				3405.69	705.498	20092400													7122.97	646.94	10773748										1149.9	389.581	9107878
6636.08	594.867	22998704				2207.51	620.142	19504666													131.795	332.416	20528712										1051.49	374.656	9952782
3203.67	745.922	22189934				110.34	419.13	9817794													6830.6	645.231	9888937										743.534	374.385	19265094
269.011	1682.46	9374188				100.127	300.554	7294968													9929.12	636.968	15219884										5774.29	644.504	7.93576e+06
242.373	3583.37	9689366				7807.34	730.168	20895894													136.006	301.642	16285540										554.654	368.131	9158270
8273.94	492.196	6982908				3864.79	504.608	9564245													7354.97	543.037	4984928										2789.07	457.121	10368877
8598.03	663.086	6856109				2924.51	545.992	12767981													111.751	320.007	14350118										1613.56	457.704	16078790
10308.1	830.642	10374864				2139.93	499.407	5308678													10063.5	665.917	7.64133e+06										2549.69	490.291	24062244
125.602	299.183	7854272				105.871	355.636	15927438													11140.7	677.319	7592106										860.635	354.034	13738803
14756.1	676.027	9026948				11891.8	734.065	9132391													114.329	259.534	13598331										3857.27	437.362	14363479
2691.88	498.561	19212874				7757.47	710.296	13899917													10411.5	839.754	9282393										946.609	359.371	15607550
5549.71	723.707	13161250				2386.85	620.612	30241308													7335.49	654.155	14823925										407.108	323.679	4458490
93.3754	252.599	8706750				9032.34	799.528	12148341													7190.63	758.447	14886126										546.45	338.213	8419744
7371.69	755.08	9164710				8387.36	1049.83	17228670													7632.11	827.211	15045549										2510.81	399.579	12298584
101.51	267.582	9599369				229.234	504.895	20003808													2941.73	188.586	9261108										2101.36	455.102	11695089
156.827	391.496	8768494				147.415	357.518	7536832													124.789	197.993	14808858										2291.43	441.501	16024602
142.424	335.738	8865054				227.048	544.54	8940397													2041.7	495.84	8796597										4118.25	534.929	10929796
121.137	305.144	7137316				12151.5	988.296	16302931													9109.79	807.066	20614022										1682.46	435.319	7.84107e+06
5347.42	833.926	8042319				161.696	472.413	10087126													2920.16	465.93	4744302										1444.23	508.734	8315838
180.071	454.953	12816098				13175.3	935.806	13744532													150.586	533.375	10772942										2517.88	512.582	11615226
4018.11	598.025	6872238				8608.78	882.931	15778159													2522.81	590.779	6916674										2132.57	464.53	8742985
3867.34	439.385	6978632				8695.5	884.529	16656957													211.008	109.188	11730357										4701.98	651.974	12786138
19305.1	734.143	4811531				10292.1	966.56	10123238													204.708	203.652	5318652										1238.23	438.289	9473938
477.16	6579.41	35187412				131.447	439	8324639													13699.5	740.94	11213370										1049.69	441.666	8084218
13917.3	693.012	5498865				6786.56	1026.13	7487742													10881.1	839.576	7.0229e+06										1533.65	487.833	16999626
6591.92	575.661	8616908				2156.42	1189.56	15865656																									2056.7	449.212	18738100
237.758	546.994	7717986				9534.16	820.938	7.22532e+06																									1080.82	502.885	20707970
4014.35	931.925	9245197				8152.25	3125.05	14239653																									2682.7	439.863	17124730
2897.59	985.156	8390142				10003	841.154	10713770																									4945.82	851.254	11191887
272.565	668.682	18385926				5391.87	488.346	20451844																									849.276	487.735	22395878
3694.8	1012.05	9731604				2826.69	272.055	10980386																									1407.49	477.006	23443594
4906.77	1135.22	10239213				8323.97	611.892	12373593																									175.615	375.861	21039900
1427.81	873.891	8090049				1790.03	363.601	20976548																									5113.14	721.277	29192950
2414.25	909.929	9070149				2951.5	387.014	18698242																									1805.86	430.153	16865094
951.389	750.813	9186661				15502.3	968.894	8752100																									814.05	407.309	9809159
4789.91	1198.97	11500002				8667.95	547.873	15434994																									1803.59	474.819	15598800
221.522	519.607	8816526				7103.85	535.03	13777700																									1345.68	390.391	15559052
130.44	368.795	18592580				6448.05	560.512	4245868																									849.095	424.441	16486684
2073.73	948.006	8516815				2196.56	568.855	4676197																									241.881	303.51	11782270
273.885	711.239	19313448				130.845	257.379	6134868																									2541.36	408.835	14559468
14297.9	699.919	12145661				1726.59	390.5	6257042																									2236.93	573.034	20616562
13995.7	665.1	11960581				5429.52	692.284	17344104																									1847.07	407.21	9026454
9638.66	798.718	6873110				86.5069	332.806	21544806																									1235.37	391.992	15753336
14118.2	812.172	10360952				8062.36	573.468	7155758																									754.027	388.3	16506706
166.757	464.713	21241220				6139.82	600.285	8694028																									1502.33	403.646	15894194
133.067	470.994	9755675				14551.1	856.949	8321417																									1309.17	359.155	12129266
12948.8	2085.34	9080306				4505.26	417.685	9116314																									179.852	291.542	8244338
7320.07	808.954	20030292				161.843	384.682	15350585																									220.213	308.847	12418333
9686.25	597.761	9257906				1371.63	329.571	9211846																									2031.03	390.49	12379273
7463.96	1020.59	36828196				5263.18	439.168	10297640																									1670.14	386.998	12019089
17264.8	803.39	12115296				10429.3	1659.94	11047723																									2088.83	496.522	8932674
5957.29	506.679	14072278				2095.09	353.891	15226356																									1400.72	368.841	12531515
3950.98	427.641	12971609				2769.69	445.635	9619519																									3411.53	460.756	6785788
23175.1	1033.43	33110844				5787.56	281.715	7917907																									4636.73	510	8.29145e+06
						749.71	297.803	15236305																									3588.13	449.601	4769957
						6823.4	303.055	4594071																									6840.95	600.74	6974113
						3447.07	396.441	13568111																									121.435	337.992	14805701
						274.966	250.496	13161665																									6095.21	643.937	9732726
						3919.09	367.783	12348979																									113.995	279.47	13859948
						4602.01	424.936	12042253																									6854	667.232	6836421
						4607.31	462.8	11599504																									1549.52	382.398	10520673
						10377.1	956.475	32221430																									1506.17	379.439	11639333
						7565.06	665.218	13628028																									599.447	191.927	13926412
						6898.86	778.388	13753812																									546.582	139.295	10432198
						574.685	364.015	15419747																									553.278	164.683	11323702
						1385.3	4179.74	17558722																									71.6923	68.9974	9350170
						5166.03	550.246	19962848																									2030.42	377.417	19596514
						110.866	333.714	6721671																									1384.14	327.369	18932026
						172.985	379.558	17268638																									2349.63	425.438	15218248
						328.343	437.422	9300013																									3905.43	516.039	19856704
						19848.4	811.364	9850933																									249.618	391.183	9617488
						80.3435	306.149	5883886																									4781.96	685.231	8255807
						283.128	309.652	15588938																									2031.57	550.193	18573418
						4889.71	607.444	7.53748e+06																									550.762	366.877	9394708
						6802.99	606.449	9400826																									231.001	376.633	15801762
						9405.27	723.547	12990671																									111.466	285.595	6518874
						3938.85	942.084	9289526																									300.173	421.459	6.37385e+06
						373.51	1620.69	14773038																									1522.35	432.794	9161276
						4728.74	687.23	6443089																									393.929	353.015	9944549
						16485.1	906.286	12961268																									5019.2	497.827	7.69208e+06
						1135.5	550.464	21377464																									3362.22	139.818	13740622
						15409.9	827.34	14121621																									824.224	36.6438	12124998
						12092	690.67	10174863																									1067.69	61.1664	11953781
						492.706	305.316	16705637																									108.301	150.759	15885320
						122.52	263.358	4373449																									9249.67	1050.3	12178590
																																	1295.05	360.017	15316863
																																	2560.23	382.579	14062036
																																	1430.97	242.253	6048264
																																	2119.49	221.621	6644990
																																	2667.59	363.932	6064423
																																	2135.68	390.751	9161427
																																	3846.2	437.758	10521738
																																	267.601	205.422	18540806
																																	2480.39	458.478	29042274
																																	1008.99	532.544	34854264
																																	3808.74	428.987	10457328
																																	3753.48	527.741	28249636
																																	1354.88	377.109	20659682
																																	3954.05	295.115	15279953
																																	11662.2	419.21	9583903
																																	5032.68	327.076	12500974
																																	167.788	269.59	18777940
																																	266.932	133.203	11727417
																																	5161.56	453.909	16441537
																																	6412.89	451.8	8477800
																																	7682.83	512.476	9894599
																																	2061.47	359.201	17911700
																																	9234.79	613.104	11355590
																																	9678.76	525.661	9383029
																																	7795.78	604.459	5861518
																																	461.895	368.212	21202312
																																	5457.54	616.18	22068530
																																	3180.06	461.878	15053770
																																	2245.07	459.427	21351152
																																	2574.22	452.159	11364003
																																	8088.73	539.831	7.66904e+06
																																	11236.7	635.598	9239022
																																	1552.06	432.305	6599961
																																	204.97	400.688	22514178
																																	2983.88	378.475	10743051
																																	2108.89	418.367	10986176
																																	2073.62	488.072	18226534
																																	1512.73	500.271	19318752
																																	1407.76	314.593	7.81191e+06
																																	3563.76	453.646	15609543
																																	2398.49	350.421	9077325
																																	4927.17	502.09	6935028
																																	223.894	348.404	16229155
																																	5911.74	517.111	11866662
																																	11370	748.907	10858197
																																	99.6867	261.708	18299894
																																	2861.88	390.063	19012892
																																	1485.15	351.497	10940176
																																	4968.08	472.581	10418231
																																	2194.08	391.118	15720236
																																	4389.77	457.062	10603587
																																	1943.15	364.507	18365084
																																	2154.39	380.078	19418736
																																	2382.01	321.249	9674368
																																	3274.35	514.612	12217865
																																	1380.27	372.724	17351496
																																	6233.65	519.046	14616247
																																	7192.3	491.902	17522464
																																	4087.58	487.668	25875350
																																	4617.26	478.964	15663551
																																	8443.22	573.831	12255263
																																	5007	458.795	9301142
																																	16379.1	703.844	10178612
																																	1461.49	413.903	6959914
																																	2570.08	350.148	10200201
																																	456.248	313.818	8597010
																																	672.107	310.185	7728204
																																	589.287	320.384	6548245
																																	1844.97	392.961	19508568
																																	1750.7	371.445	14038542
																																	1384.46	379.863	12952029
																																	1675.75	427.643	22045992
																																	2914.39	409.053	13126695
																																	2554	407.061	9021785
																																	2113.24	390.438	15858878
																																	3082.21	403.934	9198520
																																	2160.03	393.647	14224283
																																	1676.7	393.376	24673704
																																	1178.63	357.903	16643979
																																	2345.29	356.957	6661034
																																	179.232	235.687	18881604
																																	3800.56	438.153	12922500
																																	2851.97	344.51	9060961
																																	116.564	133.721	10610584
																																	3064.95	961.587	6385755
																																	3223.77	282.252	20172506
																																	2924.26	275.437	4484982
																																	5630.15	345.92	9360199
																																	471.782	358.988	7.99665e+06
																																	3432.57	524.449	44105076
																																	6779.11	2121.45	6047211
																																	4803.69	485.823	15034889
																																	2013.67	316.7	14260381
																																	1157.85	312.926	16073352
																																	104.143	225.067	5425388
																																	2746.66	394.383	5633767
																																	2710.83	381.871	4457219
																																	2416.47	278.108	5746561
																																	2715.95	333.635	6488314
																																	2699.11	284.863	6989503
																																	3825.69	310.862	9333256
																																	1393.74	338.66	17659670
																																	1419.92	330.092	16009484
																																	3763.33	307.602	13265730
																																	2163.84	183.079	7.48565e+06
																																	2157.92	404.784	12884691
																																	4628.56	440.22	8295106
																																	4703.26	462.85	7499541
																																	3978.11	582.197	11167554
																																	1344.4	307.42	16300303
																																	1852.09	336.937	19584430
																																	4430.72	677.984	11023232
																																	3984.74	511.542	9211504
																																	119.209	282.042	13641242
																																	1491.58	388.677	7852281
																																	382.218	414.646	5896581
																																	3739.07	384.386	8055918
																																	4248.81	377.652	12093770
																																	3975.16	357.376	22592078
																																	2814.62	275.637	6987993
																																	2870.21	385.329	19059238
																																	1665.93	391.737	18304822
																																	3628.85	513.518	14785516
																																	3045.2	418.889	8147680
																																	5236.79	475.112	5973969
																																	2209.31	500.158	9964884
																																	5135.46	468.678	6751008
																																	1789.84	297.35	18077472
																																	3261.56	367.65	9910011
																																	2376.39	268.004	10232252
																																	2773.9	278.042	11562747
																																	3359.71	539.236	15701339
																																	2451.07	416.582	26450712
																																	3409.48	326.988	7.55024e+06
																																	5798.53	449.002	9762454
																																	2702.04	342.473	7152435
																																	7405.66	481.758	11138989
																																	1874.54	329.998	18415170
																																	2748.78	386.429	19835050
																																	5457.4	424.746	8634815
																																	12209.2	589.711	15288641
																																	2118.57	395.054	19465408
																																	7516.64	429.479	10684742
																																	13892.4	601.898	16873738
																																	1612.8	426.705	20012990
																																	4965.14	427.788	9702486
																																	3612.68	417.338	20216348
																																	3923.84	406.555	12563025
																																	12452.1	609.302	13425634
																																	4567.35	474.677	14687085
																																	3411.96	383.46	9739654
																																	11530.2	555.219	8657737
																																	6501.41	764.402	9079769
																																	5688.1	569.514	24194052
																																	5215.86	526.645	8804627
																																	155.649	347.893	18490108
																																	8469.97	575.15	11275711
																																	12860	671.433	18279734
																																	14859.6	839.603	29954520
																																	5064.12	559.272	23817742
																																	12428.1	706.693	17870208
																																	4395.64	474.56	7264399
																																	2124.04	413.465	9884946
																																	700.493	385.614	18737122
																																	8069.41	620.403	13870457
																																	7601.77	495.903	7.50245e+06
																																	5325.86	473.615	8309912
																																	6401.57	483.06	18537608
																																	1625.8	412.039	6393807
																																	6322.11	462.727	6398726
																																	6551.71	479.76	9390938
																																	1286.42	368.542	19728418
																																	7517.71	506.266	9232580
																																	2162.03	405.864	20649852
																																	2340.64	414.814	17968208
																																	6749.95	367.006	13269156
																																	1659	432.894	20352408
																																	2013.25	183.564	9190114
																																	5566.57	397.477	5370163
																																	5502.14	404.905	6990640
																																	320.021	275.116	8104728
																																	1200.01	319.375	21572054
																																	2731.51	306.06	8213769
																																	16064.6	546.957	11131388
																																	12751	497.998	13015437
																																	5735.07	428.846	6641610
																																	3742.12	404.767	10589641
																																	7140.69	625.699	34590520
																																	6261	310.538	11711881
																																	233.404	313.267	8019146
																																	6874.9	463.666	7768109
																																	269.846	479.982	7264721
																																	4697.77	445.436	11442754
																																	6123.41	415.405	10264319
																																	1356.02	400.076	19879702
																																	322.15	390.898	10574130
																																	608.035	365.262	8338704
																																	8916.01	739.768	10253284
																																	3595.59	498.657	30741338
																																	157.549	473.315	9858594
																																	122.151	335.904	8323709
																																	177.094	176.984	6512625
																																	700.451	297.022	16666902
																																	546.677	355.815	19589318
																																	130.167	111.167	5394429
																																	1350.7	253.918	15109459
																																	8951.03	557.006	7526389
																																	1328.63	133.136	21403578
																																	127.415	88.6415	4829714
																																	1198.96	293.035	15809646
																																	3629.81	293.11	6044978
																																	141.81	331.167	15297084
																																	70.9507	273.732	23814122
																																	1283.83	460.929	16770824
																																	2061.89	404.433	14971787
																																	4240.4	381.167	10095736
																																	136.35	233.503	16096395
																																	6489.21	493.91	14124354
																																	2544.55	454.237	10129531
																																	240.149	180.644	13764211
																																	1992.81	413.817	9065189
																																	1359.95	420.261	9925822
																																	1801.16	360.921	8328082
																																	1218.58	537.291	10853644
																																	3799.1	285.642	4950845
																																	899.023	368.784	7704847
																																	3181.08	490.663	12189496
																																	7951.55	625.976	14571584
																																	2056.25	348.45	17226176
																																	3539.11	835.989	8967537
																																	4828.47	411.863	7794020
																																	8559.46	562.076	8779119
																																	5046.49	551.826	11650538
																																	138.514	324.815	19596986
																																	198.406	449.522	5300519
																																	138.586	306.349	12118313
																																	148.557	319.155	13220435
																																	2374.08	360.89	23261856
																																	1510.33	350.341	22326304
																																	316.842	171.217	4829443
																																	2973.55	266.039	18081012
																																	3126.03	274.984	8752353
																																	3788.69	298.673	6.23157e+06
																																	594.76	347.308	17393364
																																	509.025	296.171	16766423
																																	1968.58	307.517	13010131
																																	669.515	449.126	16658178
																																	4770.13	470.955	35086128
																																	3125.93	300.467	11226913
																																	3866.59	313.073	7515578
																																	2229.36	265.894	15330881
																																	7571.89	529.211	5680520
																																	2999.49	287.487	23099226
																																	4618.5	291.325	9153458
																																	4360.52	292.289	9132542
																																	115.532	304.271	15106339
																																	3874.91	449.378	12685013
																																	2256.27	199.871	7614571
																																	4691.12	616.736	25040044
																																	2411.64	156.478	8204471
																																	151.655	267.268	9026843
																																	142.413	199.529	8525042
																																	3524.24	201.601	11322990
																																	4734.53	215.517	12202591
																																	3040.29	137.737	10730554
																																	3422.49	141.198	5851896
																																	5367.87	349.151	13647240
																																	1565.97	118.444	11099530
																																	5857.52	258.956	7587187
																																	131.232	405.352	15414171
																																	4980	127.52	11508565
																																	7570.87	166.873	8563435
																																	111.072	313.9	15854311
																																	2260.88	369.118	6792014
																																	2244.21	345.549	11239626
																																	235.791	248.368	20054706
																																	1861.16	351.739	14929333
																																	2611.92	342.653	16426724
																																	1956.88	301.013	10643924
																																	2267.41	384.579	12485197
																																	1708.51	310.44	6277641
																																	2396.79	411.135	18321868
																																	6311.24	500.186	13058020
																																	3495.7	486.268	23772808
																																	8242.75	541.993	8492503
																																	4026.81	493.727	18340116
																																	2690.58	452.158	17129754
																																	4891.19	449.329	4930662
																																	4238.38	502.629	7269840
																																	2379.32	405.01	16489444
																																	2584.27	417.425	14317341
																																	2123.72	432.908	13388985
																																	2821.61	321.955	7975357
																																	2349.47	299.515	15416670
																																	4008.54	519.7	10283909
																																	118.553	293.286	15966737
																																	1550.36	459.889	16397155
																																	1908.55	124.914	11720549
																																	1393.65	277.603	6.82586e+06
																																	151.309	234.725	6700311
																																	91.2689	132.322	21934834
																																	1774.19	154.993	28995152
																																	248.207	246.112	6013072
																																	5289.49	318.244	14261377
																																	93.581	281.603	8302319
																																	4056.72	361.857	12423419
[truncated: 23 more columns]
