# Supplementary material for: DONSON is required for CMG helicase assembly in the mammalian cell cycle
Source: EMBO Rep. 2023 Oct 2;24(11):e57677. doi: 10.15252/embr.202357677 (PMC10626419; doi:10.15252/embr.202357677)
Supplement: Supplementary file 8 — Source Data for Figure 4 [file EMBR-24-e57677-s005.zip › Source data for Figure 4/EMBOR-2023-57677V2_SourceDataForFigure4B.xlsx]

## Sheet: Fig 4B
Biological replicate 1. This biological replicate is used for figure 2C (>6274 nuclei scanned), 4A and 4B (>3497 nuclei scanned)
WT-0h AGB1 treatment						WT-4h AGB1 treatment						WT-8h AGB1 treatment						BromoTag-DONSON-0h AGB1 treatment						BromoTag-DONSON-4h AGB1 treatment						BromoTag-DONSON-8h AGB1 treatment						BromoTag-PSF1-0h AGB1 treatment						BromoTag-PSF1-4h AGB1 treatment						BromoTag-PSF1-8h AGB1 treatment
Technical replicate 1			Technical replicate 2			Technical replicate 1			Technical replicate 2			Technical replicate 1			Technical replicate 2			Technical replicate 1			Technical replicate 2			Technical replicate 1			Technical replicate 2			Technical replicate 1			Technical replicate 2			Technical replicate 1			Technical replicate 2			Technical replicate 1			Technical replicate 2			Technical replicate 1
EdU positive> 320			EdU positive> 320			EdU positive> 320			EdU positive> 320			EdU positive> 320			EdU positive> 320			EdU positive> 320			EdU positive> 320			EdU positive> 320			EdU positive> 320			EdU positive> 320			EdU positive> 320			EdU positive> 320			EdU positive> 320			EdU positive> 320			EdU positive> 320			EdU positive> 320
EdU mean intensity	CDC45 mean intensity	DAPI total intensity	EdU mean intensity	CDC45 mean intensity	DAPI total intensity	EdU mean intensity	CDC45 mean intensity	DAPI total intensity	EdU mean intensity	CDC45 mean intensity	DAPI total intensity	EdU mean intensity	CDC45 mean intensity	DAPI total intensity	EdU mean intensity	CDC45 mean intensity	DAPI total intensity	EdU mean intensity	CDC45 mean intensity	DAPI total intensity	EdU mean intensity	CDC45 mean intensity	DAPI total intensity	EdU mean intensity	CDC45 mean intensity	DAPI total intensity	EdU mean intensity	CDC45 mean intensity	DAPI total intensity	EdU mean intensity	CDC45 mean intensity	DAPI total intensity	EdU mean intensity	CDC45 mean intensity	DAPI total intensity	EdU mean intensity	CDC45 mean intensity	DAPI total intensity	EdU mean intensity	CDC45 mean intensity	DAPI total intensity	EdU mean intensity	CDC45 mean intensity	DAPI total intensity	EdU mean intensity	CDC45 mean intensity	DAPI total intensity	EdU mean intensity	CDC45 mean intensity
5337.32	1599.45	10588045	3248.54	1525.3	12330825	5103.31	1716.13	17350220	167.33	293.7	24993528	3606.69	2161.9	16392505	3151.8	886.138	23054700	9572.03	1236.01	8874969	3874.87	1409.85	18019494	775.958	527.662	20099172	1430.86	483.557	13117018	789.786	483.029	7977469	128.576	115.967	9925583	6695.81	1186.72	11187256	4992.93	1710.55	13336516	718.343	474.02	11469387	218.452	197.077	13539017	137.432	301.27
145.169	258.833	21676572	1367.29	652.165	15756972	2253.09	769.965	13245941	4529.82	1377.48	19047252	3106.79	1391.78	12447475	1746.75	719.466	21950110	165.934	302.469	8332740	4229.56	1693.71	10254378	132.06	401.253	10200577	399.942	312.07	11330640	647.802	336.856	7.00865e+06	374.824	357.126	12659040	5786	913.621	23578448	1907.15	623.399	6695754	768.654	321.734	7670260	717.95	253.58	7.27337e+06	175.307	445.549
7409.36	996.242	7394784	2868.92	1394.53	11814844	165.181	221.34	14627069	3013.37	1268.33	21353840	3679.52	2393.6	17313070	179.587	303.213	23577506	8410.46	1328.01	8974594	3921.99	1270.68	17988488	1670.77	870.051	13476599	146.014	251.817	11217371	646.903	504.407	11071466	378.226	134.892	5821588	11103.5	2689.82	13837764	3825.82	1367.53	11657757	69.1035	212.238	6799025	190.281	220.066	14684276	146.957	300.215
5667.02	1140.49	23587916	111.412	247.302	19458530	2308.4	1228.01	17182090	3163.44	938.495	22738672	1085.77	1230.85	9514576	5340.59	1169.95	13475344	13496.2	2101.79	11678742	3468.3	1534.72	10732419	480.095	379.11	14279287	1117.82	486.64	11554241	380.749	423.04	8432837	315.957	333.49	12112532	6949.85	1748.4	12255563	1769.16	658.095	11029448	115.565	319.894	10461121	767.584	293.811	10824698	141.805	340
5470.62	1017.1	16383011	1045.33	995.071	10996791	4146.04	987.474	13534414	4131.29	1116.87	10123009	1370.48	632.469	20103054	127.337	287.543	24196334	119.557	419.293	5.94883e+06	6469.09	1672.48	13422733	1373.78	703.622	13578763	110.665	358.19	11634892	631.371	558.234	16167779	375.545	304.97	11984758	3057.11	895.809	16303373	1480.84	793.035	16085886	388.126	376.53	21668170	213.419	271.769	18973370	155.563	363.204
11068.6	1546.12	13108312	96.2753	171.654	13248698	4670.39	1733.62	16621452	6896.88	1718.91	14150492	2126.74	1021.55	19140022	3689.49	956.448	13855173	9056.8	1544.3	11786038	2632.22	953.865	19998556	998.46	780.382	17172696	108.004	285.09	21842352	2169.56	1083.1	14692693	455.527	336.942	12436657	118.929	363.782	24436728	3005.58	1150.1	9811398	101.926	312.719	10175911	614.013	452.611	18013530	134.309	288.894
14324.9	1796.31	13023140	92.4281	271.145	11393141	3988.7	1067.23	15383740	5704.03	1526.68	12655115	131.801	298.472	21079970	3676.47	996.041	12620542	5908.2	937.701	15295764	2975.4	1083.71	9934909	134.615	388.711	10537643	466.07	352.445	23256406	883.905	569.673	10364251	282.785	326.66	16426780	9566.63	1415.39	17291452	3779.86	1136.26	11563403	1025.16	528.659	12510517	108.166	305.297	10138787	331.317	391.87
3749.52	625.33	23641374	3100.48	1248.47	13909551	2809.63	2083.55	3430502	3133.76	1052.71	20002568	1859.28	952.208	16180385	3515.35	951.999	20056286	6098.85	1265.11	10375776	2421.87	794.858	22335230	259.952	276.614	7568841	1154.76	588.307	18057832	734.76	636.427	17041854	320.287	391.743	16912832	5646.83	1011.73	25169258	4456.95	1426.24	11868443	90.1967	318.443	10139797	244.561	212.08	16014410	113.318	244.296
12835	1592.69	14244989	3084.72	1193.24	20185218	2729.2	1331.56	21548538	4878.04	1677.98	19336360	5114.59	1578.59	11430223	4047.52	1139.58	13859432	644.421	361.994	20701686	5283	1570.69	15349988	994.956	552.329	8540666	2392.28	690.692	10867175	264.738	502.27	9133565	435.304	340.621	12595174	9405.96	1563.32	17643506	4077.14	1068.76	12159320	128.6	335.532	10805279	209.129	342.596	21700312	342.335	392.463
148.8	410.877	23727948	86.1821	245.072	25336270	207.813	347.183	19360574	2962.8	1009	12399294	1079.17	495.38	20496550	3156.82	903.458	12940159	2315.7	705.937	15601211	6102.05	1545.89	13139006	444.913	458.121	21301854	1386.18	485.578	14449554	546.859	502.887	9639616	373.875	299.557	15705674	3658.65	667.349	23252790	1071.61	474.321	12811387	672.686	477.455	18557830	276.696	288.161	15291119	177.076	307.688
319.09	358.888	23527662	777.327	1045.78	11900611	2659.82	1234.66	15899965	1348.62	963.572	12680690	2631.91	897.786	13771979	4073.27	1234.64	16878170	89.6351	279.837	20673100	5874.8	1579.89	11526569	1114.88	624.832	12943212	134.141	368.69	9705873	246.198	465.218	9482134	920.604	535.875	12519340	3244.8	701.02	25193204	1865.13	971.003	11417547	124.635	334.71	10347369	223.667	240.698	17563750	172.776	384.592
7452.48	1371.17	12033451	2502.26	1943.6	16834406	5057.11	1319.13	17833258	864.303	826.868	12851984	111.768	322.7	9799643	3158.61	951.085	11979346	202.921	597.992	6922430	4856.44	1183.58	16971672	785.987	449.44	9712151	687.396	406.022	20546666	394.688	455.561	18730678	272.459	324.89	11492402	3494.72	640.557	18158634	3864.83	1384.27	15635823	768.798	498.235	19258054	414.671	433.68	19534938	193.611	301.995
7793.07	1538.48	11973511	1382.47	723.348	18019066	4038.87	987.945	11399543	3018.34	1126.42	17482292	148.34	733.131	9826203	3993.07	966.983	18761034	11882.2	1629.53	10265241	155.114	374.102	23489248	571.337	397.941	14051306	1125.59	1360.86	8888703	629.636	503.457	18755062	307.265	316.694	18983058	8704.45	1567.2	18651124	2377.78	1301.26	11867325	127.823	428.989	12947434	514.199	417.25	18259290	291.483	510.711
140.185	391.418	24166768	2125.96	994.013	11287436	3078.67	844.528	13533954	146.88	337.563	24896128	2043.8	824.13	19962834	242.994	582.351	11550229	1938.79	1033.86	19607032	1795.68	629.345	21595320	1130.68	633.254	14534395	1323.44	1441.35	10898866	997.443	693.959	10765377	58.7609	294.832	11416816	2411.74	531.076	21610000	2493.54	905.888	11380381	345.929	369.248	11057124	103.545	300.527	10787723	152.57	382.394
13199.7	1646.86	13811000	3979.74	1634.37	16512893	2192.39	927.277	17104218	3021.53	910.282	13347572	1321.12	599.202	20821692	117.746	456.039	11331999	9938.55	1804.29	7959518	4336.03	1116.92	16646082	105.069	297.729	9955609	802.909	345.216	8964136	578.197	530.811	18275108	363.224	269.505	11721939	4686.02	2151.87	13666050	2481.88	917.805	8880810	961.447	449.571	11735844	692.344	477.952	17299904	141.437	336.869
5812.25	912.614	23712920	2978.16	1759.18	14623682	4704.16	1714	16675324	3745.01	1280.72	15672227	924.881	793.215	9760234	2923.7	964.92	12610972	14212.7	2079.51	12627462	1997.19	778.15	9512601	199.361	346.11	20084286	371.122	544.525	17898470	1758.28	763.49	10565149	374.864	275.034	14099231	8959.86	1389.42	29651428	4679.06	1212.32	17234064	216.732	319.164	11018414	571.112	434.798	18343118	163.045	343.28
9057.06	1632.64	12067966	1043.26	510.648	8383367	228.188	374.1	19076138	4976.66	1715.79	17944182	132.748	419.287	10174746	3010.76	948.92	11935743	131.218	351.387	21616834	2937.44	1013.24	22644412	855.054	533.382	20958654	106.274	457.379	12086988	685.919	554.955	17842908	220.966	255.671	11235514	241.446	485.096	12492909	753.876	416.696	16599768	694.05	486.819	19735314	124.95	382.501	22268032	197.553	369.455
8063.45	1481.99	11680902	118.784	382.387	24188676	4000.91	1880.49	5327837	3218.91	1130.62	12637125	133.707	332.161	20370476	3456.38	984.56	19814990	11566.9	1672.29	14815419	5577.83	1575.06	10833575	835.098	447.422	10483945	1429.44	901.538	9626522	278.218	450.596	17998644	167.26	284.883	11063575	4078.71	692.326	20051430	3047.25	897.663	17457300	566.992	457.312	18333578	138.881	314.874	10194707	134.495	285.839
6318.97	1094.38	22980124	1532.54	730.929	21990132	5064.76	1271.22	18815588	321.203	436.568	26311664	1312.28	839.599	9640358	4144.5	1166.27	17383580	4197.93	732.164	21333738	1609.33	569.72	21889620	295.363	273.881	17292616	108.998	331.853	11679569	1563.97	762.572	10501754	54.3521	239.965	11571085	4556.2	821.59	17933452	111.406	291.217	10488943	129.608	330.586	12251381	230.898	382.986	19145846	246.207	495.928
5505.22	1678.63	11333147	3891.23	1478.59	13388630	2990.94	1427.7	11836545	3138.07	1073.08	13059947	1372.24	1318.49	10155165	3067.77	854.854	12322717	6300.23	1100.35	18524984	319.007	343.641	22093086	1259.91	492.547	11018092	118.467	330.893	23035730	160.405	421.807	18758022	970.297	492.671	18032270	160.457	459.687	11472772	126.726	248.607	23571550	76.0637	194.673	8669604	507.56	501.288	23311170	127.949	330.594
7453.5	1448.09	11611784	883.851	601.991	18681066	1840.49	867.246	22102906	1910.42	512.84	18682230	104.937	420.547	8963112	117.167	490.59	11297224	3556.1	779.525	17994572	2169.52	786.765	22872134	86.306	171.949	6312427	853.979	474.64	20463212	1441.91	657.417	14480575	330.394	280.996	11358926	2662.3	651.029	23965696	3888.45	1191.74	13500995	86.2746	243.183	9624321	117.785	355.27	10850681	130.952	301.281
646.836	716.893	10786157	945.068	544.301	23823286	3654.34	1886.26	7088639	3513.36	1241.17	15151970	205.105	362.586	20516808	2807.68	911.9	11927109	13450.5	1854.97	14320940	2707.18	1164.77	18236440	561.489	409.451	11767019	123.004	352.079	24883934	1812.4	787.136	10000090	269.006	422.567	11816927	9718.34	1985.27	14444596	2992.06	1048.1	10105727	69.68	155.788	6979923	196.461	370.648	19901250	579.738	433.277
3235.95	753.038	22108646	2813.8	1447.02	16087033	3666.54	1253.51	15685811	2425.03	905.282	22425744	146.16	342.361	20550286	4190.65	1221.1	13978773	3841.28	724.913	19451762	3053.45	1567.99	16917518	313.518	365.968	20928608	2740.82	892.683	18933684	973.818	671.599	10524701	338.264	296.187	10844237	160.436	470.291	13384454	3152.83	1281.84	20179874	980.394	616.235	17391156	883.052	381.699	12346690	135.773	343.082
175.169	408.067	23365740	3192.37	1137.01	19525882	195.894	323.271	19051614	265.105	432.545	24879648	2215.39	755.721	20809800	6318.26	1146.24	12338975	7653.38	1150.18	19239898	2345.33	878.705	9617874	1733.27	699.581	15055421	1259.21	563.516	17482106	1460.86	709.86	10046487	730.536	459.34	18530136	11021	1730.12	12290068	3180.57	1178.15	10941415	604.921	498.902	18645126	666.891	441.37	9413438	170.518	449.903
10839.4	1319.58	12760691	1307.18	698.426	23441620	3526.98	1040.29	16766064	205.677	373.739	24676730	1948.67	1056.47	9527497	4081.6	1076.31	18713102	13399.5	1845.58	16698082	2810.95	893.324	9402065	140.285	231.262	7581051	1143.92	619.432	20590004	569.058	488.741	18324972	397.41	352.317	10716335	7753.64	1365.7	15731330	3985.91	1382.05	11938305	392.166	370.622	20177568	643.741	529.205	17059386	174.243	438.729
5973.49	1121.35	20900192	3197.1	1399.68	12232597	2709.98	1578.55	11697666	2067.58	783.103	23846690	167.346	538.746	10810556	1686.65	722.174	23582080	7625.85	1255.22	18995018	4180.03	1340.98	18295496	1160.58	583.081	12028759	101.468	380.676	9876912	768.172	547.138	18751650	835.618	449.377	11606093	119.671	342.2	11578824	2605.39	1208.04	11298382	1259.77	552.698	13034289	121.414	295.617	10161828	178.848	349.412
1261.31	971.147	11015810	139.238	378.153	24597384	5192.46	1744.88	12000944	2298.19	960.249	22272832	3798.11	1348.12	13208263	531.198	373.173	24107632	13267.6	1813.83	11692611	4332.42	1319.56	17025210	1105.36	687.502	17096998	99.7615	313.538	11924195	634.607	569.024	18119198	617.874	391.008	17113914	12500.1	1519.98	13275799	4428.66	1413.56	12507319	1023.8	492.534	11536390	699.94	486.442	11801375	352.666	433.065
5578.95	1200.2	20405044	3779.41	1454.49	13627066	2655.95	1328.87	11237267	142.811	358.647	24267696	2871.01	1327.63	9927488	3054.83	982.03	12304867	5951.01	991.993	18270340	3625.11	1226.49	20384396	217.41	415.287	9485930	107.872	331.622	12181797	430.565	470.56	18779338	413.708	253.295	10586509	3893.77	884.436	16865362	3225.78	844.23	10964858	857.302	558.05	17926506	456.427	320.342	17883726	447.74	391.736
6038.7	1417.4	16331626	837.144	863.083	24766794	2381.71	1088.03	20438092	4138.12	2042.54	17206080	138.492	525.288	7409718	158.883	338.134	23853696	7661.78	1221.9	12450939	3526.26	1332.57	20356712	1262.86	520.479	10144411	132.75	370.033	23851886	2164.18	1027.84	10944665	351.422	318.468	11887385	10187.1	1743.9	13938286	3957.36	1270.78	12355277	109.927	302.355	10267989	114.575	382.613	11045364	305.57	450.359
86.0064	343.905	10866962	4243.17	1495.17	15297246	1230.33	789.927	10387216	2691.01	1300.01	17503496	3346.71	1251.83	17878480	132.853	370.791	11639018	9464.54	1566.98	12349324	4693.78	1438.16	17605548	1167.28	552.995	8445712	674.741	444.319	23335498	732.941	525.036	18917372	316.982	316.655	11390518	4921.78	1131.86	20073146	4013.38	1291.7	12332213	877.105	487.485	12113860	683.919	432.953	19272006	128.506	284.918
8678.7	1556.92	11686838	4529.56	1771.64	15709204	794.926	1381.16	10403530	3359.31	1050.86	15429932	129.064	328.974	10514443	293.899	450.484	24676878	122.453	254.075	18923062	80.274	238.684	22950194	2126.22	965.555	16737065	940.615	477.279	12223712	244.856	428.812	19964422	108.033	321.975	10900023	74.2804	206.875	25024766	1033.5	467.309	23839696	925.097	490.431	11594348	141.552	401.195	10531299	177.142	376.787
13672.7	1738.18	12509393	406.556	398.187	23083618	1841.37	983.055	21172390	4176.82	1333.02	21000642	3813.03	1535	15249649	161.232	512.516	11578520	13940.8	2404.12	13169675	3379.33	1183.83	20630970	496.268	284.408	7004075	606.37	495.538	25280286	1400.51	693.343	18322424	1033.99	508.08	17799878	12133.9	1643.14	14439035	3835.25	1120.47	17452532	112.477	285.78	10743606	624.69	493.16	16753893	369.497	366.73
106.214	390.758	11257690	3410.28	1874.16	15004691	3157.54	1426.4	11411853	3675.23	1355.63	18896122	2683.54	1298.58	9870940	3767.36	748.533	10290753	824.66	254.221	17633150	130.408	317.072	20961754	1571.68	643.884	12561797	1781.55	690.033	18567656	593.153	505.462	17627646	595.431	387.058	15541024	5943.41	1122.32	18718436	4468.6	1506.94	18251138	559.496	465.742	11611164	134.84	384.679	10515242	147.448	324.116
1514.1	501.806	22795394	3570.2	1411.04	14623609	220.326	472.179	11264115	3078.26	1182.67	20883230	3775.81	1644.2	15316088	123.086	293.507	12014526	2694.39	930.646	20338422	3557.34	1142.07	19982050	107.549	315.058	9707229	1230.36	602.371	19030752	497.563	512.806	18814824	422.657	244.689	10860927	6854.48	1286.97	18047720	2715.27	1100.28	10520879	143.92	281.803	10074610	136.21	395.104	11071716	159.957	373.947
10724.2	1419.51	12201912	3919.4	1689.02	14583143	4122.83	1841.79	16854084	4414.26	1548.95	19939074	1828.07	843.703	8272041	3560.27	1034.67	12657427	5103.88	993.826	20600216	547.224	434.91	22495042	1514.14	723.684	12212063	314.215	421.925	24328208	813.303	576.282	18866640	63.253	285.423	11218395	196.62	568.879	12936628	140.741	342.228	23575082	444.674	456.694	21838492	735.441	560.765	14967181	158.891	292.719
246.316	424.259	23838826	2983.95	1731.53	14516297	2942.33	1442.17	12225432	2651.6	871.226	21382082	118.95	229.827	15747988	1824.44	835.743	21019464	3101.66	871.777	18890152	5002.13	1512.33	18047524	354.687	274.052	17070098	149.925	389.696	11913299	389.102	461.553	19137842	234.588	233.518	11050575	222.323	713.553	12471043	2392.48	976.657	23592954	395.298	399.898	20291038	113.738	303.362	10446893	176.655	327.026
6270.42	1161.27	11910006	4634.61	1577.03	14250047	4981.17	1765.75	12161955	3529.35	1163.07	13266654	219.631	697.464	10432336	170.413	608.028	11996693	14075	2131.24	12710359	144.757	341.94	22851964	1638.03	760.524	11876293	2006.56	636.341	19907152	518.077	498.77	19646340	468.945	362.682	12808633	7802.43	1195	10983784	5127.42	2053.07	14316650	736.929	498.059	12051572	800.778	587.376	19633712	179.215	415.038
13035.4	1547.4	11550114	4395.03	1438.51	14036737	3723.65	1518.72	16851716	213.298	455.791	25469300	117.969	536.646	9610188	131.249	481.782	11600726	12379	1758.35	11620860	914.466	580.472	22577278	1215.66	600.564	9565386	388.622	357.745	22640116	804.989	534.599	18311534	68.6514	446.389	11250978	150.973	377.527	13570669	2275.51	918.282	21932618	1056.23	583.345	12120422	330.421	358.26	19919770	197.337	387.58
9822.7	1661.29	13948412	3446.98	1408.05	12241063	1476.25	916.557	10609030	2513.38	667.365	20867690	5762.58	1512.04	10483229	3685.22	760.151	9804272	7834.51	1412.07	10271073	168.741	361.787	22310906	1531.43	743.44	13351189	777.34	499.794	17152952	750.678	596.371	15635223	462.987	335.496	12042726	597.514	357.372	11614107	3220.72	1187.53	11461210	429.408	426.39	21165518	453.67	477.02	20767626	219.96	373.778
9892.2	1332.85	14968512	159.624	405.723	25300824	3759.58	1476.44	12039480	4769.3	1168.33	13243620	171.202	418.165	19254602	144.547	595.181	11764405	12056.3	1901.06	14101827	1109.14	776.623	21130742	1539.3	685.119	12972118	1284.09	628.479	14974019	666.934	652.11	9970230	465.626	365.39	18147092	164.94	340.142	24372384	1371.05	739.048	10658555	534.862	427.08	12314130	153.146	360.424	10978126	123.453	338.243
9988.78	1636.33	14912732	3312.54	1537.82	16737401	4601.03	1432.61	13274551	3523.05	1010.29	18945494	2206.43	920.259	20611668	4836.95	851.966	11856558	4132.02	836.843	22698768	3674.28	1175.78	19957328	140.845	357.394	9871193	1835.54	564.028	11654688	144.645	460.366	9299589	1078.16	741.356	12747296	8861.67	1488.49	12164779	4528.24	1215.82	13525703	675.822	538.766	12151380	161.002	391.055	10556388	317.605	422.838
3696.1	1017.51	10852030	3516.65	1454.09	14681069	4269.44	1851.14	12348881	4137.97	1319.05	14604671	1994.53	784.37	19202290	123.657	359.038	24661232	14158.7	2109.12	13029087	193.815	369.257	22524396	1034.97	431.69	8978640	820.52	458.634	11303004	467.901	492.888	9300300	287.065	233.578	10599665	933.364	568.88	16722664	1432.88	606.799	21358176	150.336	318.977	10314160	134.577	401.857	12070324	106.431	276.017
5339.96	1020.84	11552807	1461.73	703.893	24120542	5577.4	1446.93	13021706	3435.85	1183.77	20855258	118.203	297.044	20843558	126.309	316.672	24057708	101.268	322.92	20303368	963.647	626.492	22044098	149.08	232.832	7694220	125.813	1011.47	25227206	170.34	492.519	9295745	228.188	356.663	12138963	10842.1	1493.72	13323258	3711.85	1355.28	17259180	208.591	249.186	9232694	144.416	402.161	11582213	176.246	430.369
11986.2	1730.34	12865430	155.391	377.543	24998552	4364.28	1555.44	13737364	3348.76	1225.26	18583562	1761.46	691.018	21336588	138.038	351.635	21785816	12262.6	2982.97	12568230	2640.48	1778.5	10074826	169.93	235.165	17125054	1036.31	523.473	17297800	480.006	503.773	9414145	68.3244	356.352	11252831	11907	1465.79	14444508	248.829	636.393	11591728	686.224	413.478	18472260	168.871	427.686	11931228	118.912	319.847
140.694	397.67	23553466	2071.36	1276.97	17959062	2480.04	921.165	21455466	4278.78	1101.46	20391996	2218.78	778.348	20358684	297.393	705.181	11230394	10402	1870.35	17752898	4074.61	1343.19	11629619	749.773	494.121	10639967	1436.38	545.853	13188925	380.772	512.982	9443544	353.96	281.907	16426190	7344.85	1337.99	16893992	3316.78	1262.12	11844729	603.579	463.271	19970034	155.989	383.821	11581318	417.625	469.653
5877.42	1076.07	11324427	170.159	635.662	12808695	2617.2	1218.05	10943939	4632.24	1326.87	15369381	3522.28	1400.98	9826737	140.858	337.121	23377928	14039.7	2701.89	12587464	138.083	339.191	20751058	927.517	621.217	17251124	2021.22	569.912	11126900	410.777	479.381	17930678	348.467	402.334	12477001	12282.8	1629.41	15063324	1950.22	748.434	23117600	627.429	494.173	20173506	838.404	554.633	15323310	294.729	374.472
264.601	484.626	12975229	2860.55	1546.84	20708762	2337.54	1188.1	10446041	129.961	553.757	12391738	1359.02	483.434	22000364	112.033	311.008	23866640	12428.5	2035.04	14374194	2363.01	1582.42	9892978	484.721	401.077	20649116	230.082	322.821	10190407	222.168	410.995	18807782	512.976	349.435	11756388	4860.22	1323.26	18468674	3629.69	1180.49	17123014	476.269	443.268	19575600	1055.92	549.79	13518373	199.201	420.828
127.383	430.223	24383682	2357.16	1533.28	19868016	4470.12	1329.52	12400950	4362.94	1035.12	17344532	1532.36	610.026	21431566	569.538	398.932	23816932	7401.51	1157.61	17129444	4490.56	1471.81	17816040	191.764	359.863	20289148	543.379	413.703	13196081	355.99	498.732	18657288	484.112	299.903	13502225	6765.12	966.098	12302326	372.443	354.753	22563680	1211.53	536.472	12116110	123.239	398.168	11524978	144.116	439.584
148.863	384.929	11930172	181.53	804.15	12554007	3948.48	1243.1	16432380	4185.74	1415.35	14154912	175.443	358.805	23030322	778.18	363.006	23078620	265.605	267.537	18613626	4825.59	1719.94	14124868	1165.78	599.291	9430141	1084.31	447.155	14446702	876.778	661.624	10273210	70.3583	350.022	11918314	7258.35	2028.37	11398659	198.96	442.546	24908650	468.943	430.222	20017460	129.941	384.671	11159410	194.78	418.783
14055.5	1715.88	12875275	2957.38	1561.48	14597491	3028.49	1233.4	11136604	4799.56	1125.61	13431260	1718.73	735.621	20965010	2525.78	863.302	11660898	11961.4	2824.99	12803746	1992.76	1425.87	9734450	1097.83	584.974	10503222	954.719	441.481	10769045	496.201	460.434	17465688	187.546	331.528	11816108	127.688	333.786	23509346	139.658	330.106	23148874	88.8254	226.827	8481574	658.263	546.893	15646218	301.179	411.653
3193.42	675.783	23039014	4626.11	1834.83	14793980	2638.73	1226.54	10923184	134.067	594.393	13792835	5737.91	1514.74	11447188	136.094	311.474	23306362	9284.79	1701.55	15776778	4677.06	1615.62	14372169	762.248	407.351	8973856	155.981	264.442	20821120	387.739	558.105	18847244	932.275	511.224	12040972	5826.55	1140.89	21499218	447.724	1301.3	11423197	347.04	316.187	19437154	117.041	291.872	10592995	176.425	433.743
2658.99	894.606	10947838	2503.15	1362.83	18201932	1042.11	1005.95	11115039	4402.52	1133.33	14712667	136.361	570.386	9571012	2519.03	831.224	19080652	4474.54	1206.25	11046800	5164.62	2045.52	14548567	408.981	434.827	18350464	1423.49	477.862	13026529	780.983	609.972	9161624	394.896	323.646	12660967	170.307	317.492	23910216	118.448	342.273	12852582	389.265	380.328	20710398	141.137	421.882	11526979	122.06	308.201
149.91	459.514	24334952	1472.39	750.296	22575662	3419.11	1166.01	11784871	4058.24	1320.78	14115478	3724.59	1540.86	10453044	129.186	353.499	23358820	125.283	403.882	22207454	3389.83	1445.3	11836065	961.223	492.11	12465999	2820.82	967.225	17942146	599.848	563.37	18713266	598.378	427.359	18175070	219.818	703.572	10293389	2797.87	1209.79	11338361	133.715	372.964	10750111	122.953	365.866	10154711	151.273	442.001
6023.35	1053.19	11741402	2960.21	1251.27	12513695	182.937	357.572	10851110	169.168	319.376	23076918	3232	1007.92	19561070	1787.33	667.926	22147348	11395.4	1765.48	17369160	1423.19	1074.79	9725619	1126.4	574.478	15487331	112.29	291.684	9457581	3111.22	1261.25	10293794	86.6796	497.966	24760768	4307.07	887.742	12070702	325.875	379.917	24277210	1020.04	487.58	14637483	166.917	408.666	22114488	187.482	381.017
2713.39	591.838	24041288	2809.98	1342.88	17024008	3495.65	1400.81	10310406	219.191	288.846	22891154	114.823	306.525	8440477	2607.9	944.699	11696803	5075.56	880.618	18161128	3013.67	1268.25	19903236	758.693	483.651	9128001	2237.24	732.538	11138000	307.11	395.041	8551110	360.164	376.903	15254237	7158.54	1496.34	18960788	885.349	483.838	24607606	334.356	353.738	21845740	298.49	365.652	10752656	141.117	331.257
10951.4	2343.97	15325635	3508.42	1957.76	12058464	225.366	362.334	20248840	4547.99	1089.62	14058886	3803.17	1562.48	13668845	2094.35	811.972	21405402	3450.1	564.553	19653424	3120.71	1029.03	10120381	692.06	498.775	21275540	2084.85	591.009	12311002	147.258	522.802	9667013	479.197	353.323	17420588	11919.2	1679.9	15944627	74.1353	280.697	24671762	114.446	261.938	9245228	969.001	424.761	13110808	166.265	391.627
10427	1547.84	15725998	134.99	377.662	25173736	4785.49	1443.51	16929252	6351.68	1510.07	13145397	211.176	371.023	21688466	100.631	410.409	11975871	120.543	421.878	22216386	3432.83	1568.37	12802123	571.008	459.161	19920418	269.05	336.288	19977770	113.941	360.334	9960321	483.005	328.467	15582610	11011.1	1883.78	12501817	2044.33	759.23	18206500	93.756	281.52	17834236	165.586	395.359	23094378	247.554	462.257
9635.98	1246.59	13686632	4667.32	1920.84	14786856	2786.54	1015.57	21302822	2682.77	1028.82	22612436	133.212	372.758	21318070	123.353	321.774	22859112	10714.3	1794.42	16063550	3081.7	1276.76	18752572	145.254	312.326	19039716	2090.62	897.209	15188473	1198.21	649.685	12917716	293.963	288.121	14374352	4291.76	1055.81	11803609	1912.79	660.328	19680904	125.671	389.856	22262756	563.995	367.166	18997350	154.162	401.52
10795.5	1743.78	16143241	2207.59	1594.75	34576516	4830	1619.78	13646060	4604.85	1570.14	16612821	573.784	503.618	19359732	123.329	354.52	21983912	9962.67	1858.15	11917463	3384.17	1446.53	13305478	2306.35	749.62	10710243	163.226	339.966	10950091	596.545	551.146	9417799	192.699	358.672	11615446	4789.44	1281.64	10995849	112.836	279.226	25458154	855.796	488.634	16225207	804.438	533.677	12741009	145.077	372.611
12163	2246.83	14713566	2419.56	1383.02	20681892	2989.05	1197	11174274	124.73	338.473	26352062	4037.84	1378.14	13899773	98.5304	399.562	11555491	9725.64	1580.46	17231332	226.142	598.902	11023911	722.237	529.816	16930096	1033.45	404.403	16505426	181.339	502.814	9690623	481.818	381.549	12263401	149.919	391.374	12841434	1805.66	812.975	22836094	91.5502	321.212	21718716	132.2	306.588	10346775	154.233	380.29
8963.24	2043.51	11908644	851.912	705.361	23390350	3607.46	1123.88	13166322	3514.48	1179.42	14667792	1576.53	654.489	22012188	3125.81	990.598	19625136	3887.8	611.076	18499708	2206.39	827.027	9652237	848.348	558.698	16526425	2453.55	880.749	15850550	839.032	522.495	8462853	379.851	363.186	11630685	285.043	363.323	12770568	159.599	407.674	22871500	475.487	345.047	17754356	121.801	374.507	11124487	130.439	319.089
4746.85	1256.73	22214520	97.8688	455.586	11507579	243.223	405.283	11134644	102.438	300.28	12898852	2738.03	983.381	18819592	216.739	329.849	23228048	2458.81	585.857	22362636	3693.71	1385.25	11802827	1352.94	510.531	10331750	1267.32	518.257	16297866	998.346	635.974	17822762	206.786	297.42	12291797	206.366	343.135	24341806	4427.03	1835.3	13534995	480.859	421.087	20077384	648.895	471.666	18870908	181.782	456.16
8003.32	1746.19	12275827	3472.07	1615.77	13672189	5994.3	2328.44	12945102	2128.88	798.878	22222314	3668.3	1708.45	9699505	3444.98	1117.21	15077590	219.993	683.041	10827710	2043.44	1078.96	10437987	397.21	394.285	20802858	2575.8	842.649	10458447	142.364	460.144	9149986	349.023	295.718	11294339	7787.8	1420.05	16919770	118.778	395.573	10253839	888.59	548.107	17502728	768.582	522.222	20573392	265.527	461.406
1805.7	550.32	23514596	3143	1626.59	14452874	3805.07	1253.45	14490683	4068.14	1625.08	13420515	3966.72	1884.97	10904538	121.824	308.103	22827654	101.92	370.748	22485522	4393.63	1708.8	13472338	175.951	344.619	9397815	3072.52	824.06	11701343	817.304	571.84	17586860	747.68	401.522	18164514	8112.82	1540.78	12311674	136.051	400.058	13106864	473.068	414.231	20895630	373.617	404.336	11409873	139.819	360.729
121.899	421.399	24491970	192.659	490.978	24686370	3667.18	1722.15	12182193	216.811	420.617	22418492	1757.64	554.466	19977682	2662.56	938.215	12257448	12650	2354.83	14655901	4569.78	1513.48	15755221	396.157	439.791	21691456	2093.32	632.939	9409159	774.998	525.229	16912052	462.782	333.55	11680972	9160.3	1550.41	13351714	3603.97	1196.59	19091302	709.906	516.109	18026900	123.289	320.707	10876592	145.034	385.885
2748.47	533.219	23398448	3229.87	1725.03	11908422	348.102	729.227	11487801	3872.19	1177.87	19342140	3704.73	1148.02	19452170	2314.33	936.344	12132280	8422.7	1309	17317200	4166.05	1531.88	12751754	987.638	621.052	17089052	524.513	395.42	10517621	1887.4	714.86	8937051	493.927	437.222	13247340	4590.82	1108.46	11103323	157.912	314.677	23020380	658.355	480.354	20295756	574.921	438.735	18452130	138.036	353.109
7398.37	1663.56	11266475	90.841	284.913	11620420	3015.52	1311.6	16188353	3954.2	944.352	17713174	5122.92	1363.52	10411027	2295.29	716.756	11950301	5329.96	1326.75	10733884	2001.28	1072	11071994	1421.96	525.651	13009942	326.309	356.918	10312747	649.104	468.434	8569030	277.528	296.314	12247953	3276.39	876.983	11265201	4157.98	1182.7	14122368	147.856	367.489	22468714	114.166	315.563	10231672	175.662	410.307
106.172	424.602	23363816	103.117	382.292	12920298	227.347	465.498	23217028	2347.04	1390.61	21653394	1417.27	542.55	19441628	2353.5	881.953	12476386	184.148	550.726	10576536	3505.67	1796.5	14028069	106.896	301.939	9779876	2174.66	629.143	18694898	1018.39	584.332	17180334	377.107	276.59	12462958	92.7545	301.602	11170520	135.796	303.842	21262738	790.911	529.405	15130878	762.407	548.128	18407216	156.365	391.357
126.227	469.899	24557522	152.05	500.35	12274537	4452.81	1451.99	11942622	4347.39	1237.39	14762659	3616.83	1528.94	9963842	105.679	320.37	23586448	8638.6	1594.92	17602332	5410.51	1522.68	13160019	647.995	397.744	17951654	339.066	362.422	10536299	133.633	431.462	8951955	192.117	246.013	10913039	3895.38	1318.41	10988632	2087.93	1053.59	10793371	450.923	450.213	19070712	119.085	378.586	10702709	143.927	348.051
143.158	416.002	23061662	2680.96	1349.88	16554725	4176.91	1606.59	13695106	3320.12	1238.54	13502330	2057.27	872.765	19136662	3397.28	1072.25	13394689	10973.8	2051.36	14972821	544.139	392.97	21102224	1976.39	2951.38	13858548	110.959	374.33	11209704	459.031	399.886	8040199	486.204	350.833	13113294	243.591	351.142	11206483	5792.11	1375.81	15898297	490.428	377.006	20453052	122.235	323.021	10285499	157.362	365.912
6259.19	1385.81	18155796	199.611	905.301	11756244	3992.02	1388.62	17740212	133.725	358.481	24511372	153.225	394.584	20598014	122.74	299.078	23817188	5210.16	1209.64	17577056	3123.17	1302.19	12640041	148.839	426.302	11362680	3086.87	861.417	11189563	664.558	637.097	9623633	407.657	342.819	12450404	10413.7	1515.51	12831803	4752.35	1251.58	16302473	265.18	335.877	21568080	764.364	522.016	16824056	150.993	363.561
4713.35	905.09	21034536	649.981	1119.98	12212625	3734.28	1403.73	10943178	633.854	364.025	22645594	5997.85	1614.85	11490484	2519.81	788.929	11908052	11747.7	2292.59	11938755	3169.63	1709.01	13360248	2167.02	1195.87	7.3485e+06	331.324	348.821	10104750	200.899	492.509	9210618	129.777	310.456	11951987	12066.3	1669.19	13806540	124.699	328.155	22178518	331.919	455.663	21810046	107.143	297.065	9798546	141.605	375.196
7734.98	1423.04	15490194	3431	1270.77	12769262	230.217	455.297	23725698	99.158	356.938	12803112	127.923	364.349	20696540	121.933	332.58	25808568	13322.9	2163.77	14630956	170.181	569.124	10293784	1184.54	638.904	13851516	902.616	438.747	20963160	681.827	498.214	8471205	313.976	313.851	11210353	7314.75	1309.22	16671037	3619.21	1244.23	20038198	950.705	607.85	18235938	865.792	560.286	12514314	393.891	500.343
5491.17	942.144	20543752	96.683	328.294	11684033	5232.24	1654.78	15584195	3630.38	1284.06	16962836	3198.54	1160.28	18807724	835.955	489.745	24041238	5217.89	1004.21	20276196	2901.58	1186.24	10658741	407.938	434.592	19007080	1790.84	711.479	14820027	935.162	526.725	16087563	409.499	358.714	15053978	7688.38	1358.38	17094672	4313.57	1469.03	16515849	943.677	495.808	12052791	975.511	587.118	17949704	162.264	511.047
11886.3	2826.52	11326221	3619.79	1304.53	12716127	5482.26	1586.13	11644086	2093.45	778.967	12190676	2714.79	1028.7	18045354	949.571	543.586	23541226	10869.5	2107.09	14814875	5318.75	1574.54	14662933	926.231	481.724	18585840	539.483	382.328	10016855	772.394	556.547	9537368	317.877	409.633	11940286	10685	1487.2	16536530	4390.03	1556.59	16647441	660.003	594.38	17961988	136.45	354.59	11315029	212.919	423.614
2725.59	805.662	22523056	122.094	394.826	11608234	4418.74	1547.62	13267663	2632.38	873.818	17231860	880.775	1244.3	9576390	115.887	301.004	22158878	8856.75	1420.57	17035022	4832.77	1588.63	14549744	781.699	602.687	20910784	490.958	416.66	21715476	333.397	519.617	19954044	269.551	275.524	11337076	8812.52	1605.56	13460283	4615.52	1272.84	16952644	486.18	477.186	20894532	925.433	613.942	13417545	143.434	411.403
197.629	481.562	23672298	1355.6	800.419	21270056	5719.69	1632.6	14206138	4232.46	1407.71	15032468	163.123	393.359	18344298	4680.59	1190.22	14130047	13105.1	1947.61	15216748	1533.55	1153.77	10958922	620.99	415.464	9724557	2070.6	1013.86	15633952	144.074	431.215	8875318	312.356	297.646	11142510	10668	1576.16	14565325	1353.11	647.971	21483420	405.935	415.519	20366892	921.094	543.475	14464911	188.265	417.737
7827.98	1154.7	11870074	2572.85	1495.99	12661791	1958.82	1064.95	10680603	2233.14	876.86	12188649	425.668	381.765	20626162	100.019	307.994	25231414	8390.84	1383.66	16891902	3742.32	1287.14	14919458	1174.17	541.117	10347551	1142.31	516.966	10452420	149.214	429.136	9000984	381.909	339.217	13063298	3311.67	813.529	22863354	3339.53	1066.14	17981588	264.571	371.017	20625906	788.089	519.886	15072423	124.867	280.692
9104.82	1573.8	11384312	3576.14	1333.63	13840222	4750.06	1391.01	16104460	2850.53	1046.1	12650470	2497.7	847.701	18648192	4589.52	1149.96	14715768	8221.65	1747.17	11322060	446.189	348.223	22288206	1342.24	664.732	13545833	1955.55	598.886	12213221	593.825	567.248	9299480	298.223	332.408	12045835	6196.47	1382.76	18288978	2143.97	1086.34	19040350	610.248	526.43	18082238	215.545	423.817	21228592	247.398	439.431
9948.89	1576.14	12850443	1576.71	893.608	21295124	985.38	1247.93	11067789	4047.21	1160.18	14098519	2507.19	1161.9	18791008	2708.61	784.585	15207520	7373.61	1227.87	18585756	143.591	450.238	10387582	369.353	415.578	21973612	496.386	402.646	21860494	151.064	520.836	9597593	648.385	450.279	15596108	745.376	396.534	23620146	1379.48	668.395	21306000	124.422	349.174	10683393	97.1881	295.643	10265607	405.299	542.414
2433.93	606.533	21765134	1214.33	759.48	23938006	5361.67	1755.45	15015507	3371.78	1238.18	22320374	5052.42	1678.16	11120003	2105.3	651.345	11718225	299.715	448.056	11404377	2984.96	1346.62	11323494	1381.86	550.089	11057581	399.761	349.803	10134398	1169.78	724.312	9306314	774.095	395.226	12170403	11513	1813.31	15463485	1681.32	728.011	22288194	581.517	486.645	15957321	496.63	471.984	18673770	224.635	456.181
5750.72	1307.82	16501620	1991.59	996.796	20882414	2038.17	969.86	10341155	129.379	325.511	10397012	2630.28	1210.29	18127072	1701.83	628.867	11818045	13291.4	2215.27	15821879	4595.6	1409.89	13788906	530.125	369.741	7.99191e+06	151.845	466.752	24573522	1955.63	988.286	12413857	202.851	269.082	11575160	8344.1	1455.46	14334994	2519.82	980.572	19830054	539.551	461.725	20918908	1079.37	615.194	16844092	155.786	381.75
2810.41	628.982	22388704	788.738	1049.88	12050656	3021.81	1330.3	17067430	1538.53	518.457	23503478	150.323	367.12	20999924	2882.77	1170.53	18734580	12667.7	1797.9	12827046	3289.35	1381.66	10578256	1168.8	628.453	13834518	107.11	330.693	11570461	138.311	457.447	9104898	465.687	409.711	12259662	4099.57	946.121	23262972	1417.66	564.678	21788912	1222.4	664.716	18568314	480.697	501.312	20055498	297.375	516.96
12517.9	1727.61	12627994	2144.62	1099.09	21962358	1955.55	1131.96	11005142	4349.53	1591.08	20346678	3245.08	1287.45	17341034	100.072	313.55	24455250	7679.12	1525.65	11127134	3782.93	1834.76	13103783	1797.13	1176.35	8552199	164.269	386.174	24188688	595.122	491.131	9448018	558.526	465.699	12130003	14592.8	1982.83	13836843	2162.13	930.608	20333960	125.768	316.035	12112985	1022.45	627.514	14950945	697.771	556.733
5062.36	1029.58	10292301	2817.62	1948.97	12501139	195.409	351.166	9771175	2441.61	1126.84	20806348	633.956	409.283	18983446	1359.29	558.878	10625155	10809.6	1988.86	15489664	181.88	310.786	9304686	739.247	532.549	10808935	3033.85	863.89	11127209	480.573	419.599	16500157	62.5553	316.607	11677986	8084.08	1205.05	19247912	1779.08	975.347	20650760	482.975	461.284	20929726	1061.24	537.896	16236135	189.999	421.705
11136.1	1697.44	11478283	146.812	352.758	24135334	1611.15	1086.62	11543051	4304.97	1466.22	12928525	1224.9	520.535	19956784	1280.94	518.155	24614348	10909.9	2122.76	16975534	4866.61	1298.49	20108580	1719.95	755.236	13902300	986.024	456.154	10613826	134.628	368.015	19253434	341.525	365.295	12200279	7420.75	1384.56	17665928	1515.7	588.894	21865264	515.195	483.49	20941484	904.417	625.305	16860536	286.396	474.717
284.521	408.75	23338098	210.236	937.407	11005744	3506.71	1316.69	18094654	3645.45	1468.2	15213348	5518.84	1592.19	11080154	2360.83	799.108	23514582	5155.85	919.452	20666736	4766.82	1547.84	14866594	2778.44	1228.34	8758631	3036.08	1022.15	10129703	241.008	525.766	19783818	52.7174	258.972	11079959	11775.3	1785.07	14124031	295.087	377.85	21918956	754.684	561.863	17262194	221.264	363.675	20796352	152.636	361.712
9238.74	1289.98	11217722	408.843	393.835	24159766	3255.22	1399.01	20880424	3916.47	1008.44	17698436	135.123	363.516	20751344	302.548	737.433	11701356	15535.1	1972.86	13378016	262.23	514.87	12070706	1631.49	689.41	11972730	1104.85	550.979	17015770	748.077	445.234	15282380	387.966	300.646	16406509	2819.15	868.756	22060574	1645.3	632.687	20905406	700.795	535.964	20322580	791.092	513.173	16905838	150.653	362.427
11700.6	1965.57	12612284	3125.86	2009.84	12958467	2090.41	1304.34	11908459	3966.69	1313.72	14202949	135.667	367.612	20334234	4402.55	1183.3	18386284	6755.94	1233.76	18419084	4027.4	1311.02	15983155	728.705	520.597	19827068	863.285	477.621	10572021	202.712	508.519	19440348	146.792	307.495	10918212	146.413	366.454	23893712	5211.3	1214.2	15129860	130.995	685.77	23739494	569.367	446.394	13775481	418.282	427.394
12673.7	2083.54	11367236	136.663	438.519	24587912	1685.83	840.337	10131089	596.615	775.419	14009316	4024.51	1477.49	12321043	4711.86	1220.69	11373349	4610.86	908.036	21092024	6146.59	1824.44	14618078	1586.46	790.151	13540129	716.856	488.45	11246819	420.158	495.087	19106642	129.444	280.491	12568056	12166	1635.82	14492620	135.714	281.833	20579540	687.554	542.796	17472536	71.882	325.315	10330471	251.009	399.643
5560.87	1036.34	10538688	430.571	376.605	24236474	472.098	1103.26	10723509	2613.6	1006.84	11439391	2711.9	1312.51	10835225	2157.28	1127.81	22885068	14436.8	1988.07	13401941	191.46	404.744	23552960	1361.37	622.126	12479553	327.529	404.734	10686819	290.944	415.213	20343510	297.744	296.166	11399232	845.924	469.144	18498388	2570.17	1054.22	19161188	1061.15	501.487	12017293	135.329	391.408	11048095	190.593	396.55
2584.52	672.719	22031610	130.211	497.586	10809348	2713.66	1041.69	19375732	123.406	345.125	23377324	182.424	371.466	21724222	4819.99	1199.46	14248022	2691.68	1075.98	10814683	3887.88	1000.67	19872732	682.334	519.104	20596360	217.305	325.331	10413547	565.627	585.708	18352080	532.701	367.082	17447564	127.115	593.242	12143850	287.916	325.232	22509738	94.8736	375.515	10527673	648.135	502.867	15828226	164.65	340.106
6878	1492.64	18222282	2004.72	1012.22	21873140	3132.37	1184.12	14987402	3555.79	1172.79	20876678	124.415	339.303	20101486	128.517	308.399	21267256	4737.55	1187.22	20514524	4218.02	1637.76	13671581	641.752	590.3	19311656	464.543	404.703	23621602	2431.82	960.319	10772646	361.958	319.83	11911351	9876.08	1445.78	14532702	136.886	309.887	25170764	763.504	575.162	17539112	593.953	545.461	19372568	127.689	339.953
210.589	414.522	22876840	135.485	420.368	24331156	1522.02	689.435	20391472	4851.59	1362.55	14708340	819.585	456.529	20795342	301.892	382.064	25217760	5404.92	1035.65	21365042	120.466	331.436	9880032	2060.68	809.574	14303750	280.206	355.027	10558884	549.062	695.89	8925843	552.718	462.576	12167896	10761.9	1714.54	18555262	1351.42	759.274	21793120	105.946	410.89	11004982	175.577	337.94	22140466	128.567	305.648
11663.2	2190.63	11959823	176.74	477.56	23806954	350.243	842.697	9945405	3057.71	1074.97	23211006	4739.32	1480.49	11580198	2790.61	664.034	21139410	6476.24	1558.24	17601538	3213.31	969.963	20393884	518.138	423.81	10427141	266.162	439.754	10002645	194.322	433.41	19190472	283.152	339.448	11663047	10219.7	1374.4	17440048	1830.65	801.77	22345936	175.994	435.912	23020500	970.702	572.096	12719165	182.563	467.124
9079.62	1329.71	16120071	2256.21	1172.58	21951262	218.566	442.001	21415096	3916.06	1043.21	13947207	373.966	1144.97	11061223	2538.39	1002.09	12380973	161.16	377.841	21621850	5324.45	1928.56	18949582	643.422	493.208	10044677	1835.96	699.349	15313368	882.807	624.847	8505513	609.466	475.673	12460644	9112.92	2554.49	13438172	2802.36	1388.52	18732190	636.596	504.545	22830656	418.069	460.81	14301323	133.32	345.857
10750.2	1511.46	12909768	133.836	361.418	24310050	3976.14	1453.22	14812412	3935.83	1032.04	12969198	4088.91	1258.51	11101397	132.411	338.69	24298320	101.054	377.691	22631854	4082.23	1293.89	15128107	183.959	416.445	22572928	110.237	380.763	10215570	785.247	509.42	18902290	191.975	326.19	11425201	8112.6	1137.32	10993260	136.363	314.756	23146716	670.281	528.656	18418966	914.978	571.728	11906715	78.7465	224.843
11755.7	1713	11020922	2906.45	1362.12	14067912	3052.4	1920.38	13284601	3411.59	1208.4	12590041	2435.43	899.157	19334448	2253.44	609.268	22694278	5544.4	1592.97	10140754	3983.28	1428.84	14383089	121.219	362.759	10077799	118.888	353.289	23118832	1999.52	825.849	10195952	554.727	394.971	12776577	9346.65	1781.08	18200668	3455.17	1142.47	18990828	1340.79	672.347	13530395	119.191	334.857	10387757	176.287	364.819
15372.3	1948.07	14071683	254.471	1043.88	11151673	3096.61	2675.13	11126764	2477.22	684.507	17700352	1013.17	1240.77	9431726	142.228	359.646	23952536	14579.3	2402.36	13716964	2994.3	1594.18	11095958	525.635	527.675	10747320	261.888	2484.29	10603555	273.019	404.209	7721599	543.506	380.172	22755366	6414.43	1416.13	13749567	4186.42	1108.95	16135175	837.312	518.807	16478814	663.832	485.41	16315642	437.673	395.281
10937.9	1522.29	12232988	2063.12	1506.72	12631927	2988.57	1058.93	18380388	4932.56	1185.86	12964038	3134.61	1305.51	18724696	3690.16	1652.51	12917661	12914.2	2195.99	12408645	2642.18	1104.59	10413607	168.442	285.184	18216964	129.491	328.349	10190139	1046.1	692.371	17709860	637.966	434.702	20395330	14591.7	2196.24	13536978	2325.24	1122.45	20495622	108.487	358.241	10407400	404.567	435.702	21733084	202.286	413.505
7760.76	1075.95	18719138	160.57	452.941	25068796	2307.87	905.081	19107934	3564.31	1417.66	16953196	2438.74	1352.81	18267072	138.057	593.401	11365008	8157.84	1515.82	13094299	4659.47	1394.62	18801374	1619.71	625.647	16701397	450.946	441.217	10302830	1598.33	948.779	8028201	152.512	307.226	10323557	2388.29	597.755	22333386	1446.16	563.483	23452124	158.354	365.82	11076215	669.066	469.94	13921608	226.031	402.425
510.5	468.588	23539828	2573.59	1685.48	12760594	3092.33	1890.72	13142710	3759.31	1353.89	17711336	3901.13	1314.22	13668598	3051.26	880.204	18404002	10739.9	1886.64	11471458	5441.04	1345.86	13369312	1852.74	724.287	17374222	105.579	319.164	11637117	477.716	478.817	18812580	426.403	310.042	12004029	9006.72	1636.36	18712684	5038.6	1393.24	18138838	1000.64	520.9	12005126	595.011	546.381	14749420	482.55	466.979
4017.64	1239.04	22709792	1119.61	1123.06	19377914	3114.16	3208.43	10348050	3113.41	999.163	17112486	2736.18	1203.91	9386766	4425.42	1384.59	15473784	11602.2	1935.44	13778599	4199.62	1379.74	20158194	898.119	503.667	18279982	1664.3	675.352	11366450	994.354	571.586	12436613	258.163	375.771	10509992	7823.56	1520.57	14587010	1735.64	820.526	18016526	113.982	467.55	10715597	119.124	339.983	10558531	154.95	360.73
14706.9	1688.27	13414615	724.272	756.01	10037327	4542.97	1768.35	17106016	180.196	350.975	24598156	3772.54	1850.93	10189105	4802.85	1261.32	15354463	107.304	409.775	22523728	4346.65	1490.79	11885315	284.517	405.845	10148327	113.966	360.281	10272810	948.358	640.039	11361185	557.699	309.958	11377688	4826.92	885.85	22235128	1378.61	810.2	22282204	130.672	356.092	10674116	733.21	614.726	20048850	141.933	342.367
6296.8	1078.5	10118912	264.032	364.498	23872384	5025.89	2238.85	13806649	3039.55	936.159	14107949	907.556	751.418	20551050	2456.33	951.734	12555564	10890	1709.33	11460685	284.931	371.575	21891036	1315.95	651.87	16357440	127.886	367.094	9993729	439.274	424.23	8715497	453.319	384.971	12968853	168.57	296.927	22504854	159.551	400.842	23334852	119.261	353.779	11029014	117.766	335.569	10589286	538.419	476.107
6775	1180.47	9975596	2859.22	1854.24	13227217	4744.91	1666.94	17862706	5193.49	1283.98	12559864	766.382	834.96	9159812	2398	702.733	22668726	12680.7	2204.38	11973717	454.912	436.597	11417869	420.175	324.568	16755789	129.833	366.272	23792706	1324.44	629.24	9157231	444.302	355.344	17648840	4408.77	1006.04	23430340	104.479	276.587	9827963	102.803	349.933	9683179	207.265	426.1	23009396	161.605	419.795
790.47	475.367	23774658	2902.31	1246.51	13443330	359.837	546.855	22638604	5456.45	1149.01	14118507	77.2618	183.737	20189804	3982.22	1028.01	12583944	139.744	525.87	23743682	4546.91	1424.1	14113477	152.894	400.323	21798040	1698.47	753.079	14602538	1524.91	793.549	10417750	69.5267	333.243	10532057	8729.33	1566.17	15095058	3410.45	1270.14	16968340	102.949	357.638	10198757	271.493	391.387	19584882	114.826	332.76
7161.81	973.76	17699010	1535.14	746.117	9439569	4661.63	2019.98	14771846	6048.71	1344.93	13431214	544.063	860.105	9038062	109.831	312.692	10412484	4567.67	1184.65	20527718	296.276	394.405	21701852	969.013	616.141	12383643	162.404	366.032	11094593	476.093	485.881	8954238	417.942	385.177	13174439	2092.83	454.598	25351962	3549.37	1226.64	16565269	261.828	381.596	20886052	221.982	345.027	21910554	139.971	326.176
216.706	573.974	10229050	1234.71	750.483	22637790	1674.79	1106.15	21803672	3103.45	933.572	23617362	3746.63	1442.08	17227968	2506.2	941.219	12004460	12164.5	2012.67	12018253	2602.36	1134.88	11226449	1214.81	723.909	13355880	535.518	416.569	10214169	560.656	481.987	17717908	400.53	296.106	10854602	8305.03	1451.14	19335680	2523.73	1172.08	18059168	109.084	366.568	9969797	117.544	352.42	21384914	294.603	512.518
11672.1	2035.03	13058317	1478.76	991.24	11460047	1554.98	797.141	21963522	2310.69	1042.87	21500930	3690.4	1177.37	20661202	4353.13	1109.24	14704613	9925.21	1648.53	12813710	2379.41	724.084	19933514	184.662	451.679	10505492	1171.17	575.892	9666364	1181.71	481.754	13256950	305.84	320.574	11258102	8805.96	1765.72	12896093	1557.5	679.307	21767412	132.695	402.261	12876078	446.955	450.484	20471218	193.232	448.046
166.431	558.825	10404625	2002.35	974.321	14761873	2825.5	1063.02	19977830	1457.24	482.44	25502770	3959.98	1689.73	14021723	97.1669	302.11	11280576	5120.54	1295.95	21485112	6311.11	1827.97	13650394	208.077	404.868	21737060	127.88	390.005	11455665	701.461	524.173	14616642	486.517	388.836	17874308	9614.88	1646.44	17595256	1905.8	671.661	20861642	817.784	571.332	19946312	459.451	489.305	20111524	171.81	443.774
14397.8	1935.16	13376276	143.576	421.591	23769910	2735.88	1069.56	21111398	4174.73	1521.17	14857662	5215.81	1733.7	16392284	3116.73	1000.65	13756879	4270.73	809.626	21813960	3132.62	1312.94	10860373	687.573	493.069	20682588	142.121	399.612	24793592	942.726	575.545	17673890	78.6096	310.356	10612419	684.092	379.503	25394694	2571.06	988.74	16881892	124.675	369.295	10560816	772.013	596.967	12332697	288.061	406.774
7015.19	1604.82	12555879	1107.94	692.212	21370840	4012.43	1560.03	16074408	3593.54	1391.41	17759772	205.681	456.411	22544050	2781.73	1047.2	12253470	4648.51	890.618	20944386	5489.41	1555.32	15701869	3167.21	1366.29	10248656	724.014	446.959	9305530	1252.48	673.699	9701796	294.294	317.79	17329228	7641.63	1830.28	17548842	1448.54	648.417	21505896	67.8204	257.223	9614372	714.393	487.035	9495921	308.456	375.885
6428.35	1164.31	15112356	3585.58	1789.64	16408968	4194.87	1641.51	16407089	1911.5	734.006	26626876	3690.08	1984.06	10147645	1556.59	631.553	21982122	16800	2074.71	14721167	3349.66	1249.16	19605498	123.198	534.289	9997975	1843.41	636.204	14054777	1682.76	883.067	17706094	447.949	397.895	11687653	152.602	318.847	22839104	129.096	326.092	22494678	876.467	531.894	12784110	899.972	541.932	15764309	165.957	380.617
7181.69	1191.33	9737358	2105.52	881.752	21378618	3770.52	1227.47	20071932	3872.5	1383.58	18038766	5013.62	1524.16	12949920	127.885	442.745	24975328	14909.4	2082.01	14461499	146.463	396.213	22666662	2454.7	1138.55	11071359	361.683	372.797	22422256	1104.82	647.049	13726571	642.958	485.992	11742405	134.344	345.539	10478724	2518.33	1014.72	16620703	793.652	471.963	18867226	122.722	352.002	21545072	641.035	519.535
13921.6	1943.62	10774732	1974.24	873.082	21995298	4076.22	1396.84	19830404	2223.06	788.553	22009352	3055.14	1401.28	11036837	2481.06	910.704	19912204	10827.2	1929.81	11721894	174.871	378.103	21957474	894.29	680.35	16641556	304.186	336.695	9777553	629.262	484.493	8791674	441.491	398.073	18611982	9225.2	1738.73	16721715	4564.9	1264.72	18174424	230.444	336.771	22381830	137.018	281.026	7559348	164.573	372.152
7562.25	1267.57	10020937	237.427	975.997	10919139	3924.66	1363.94	13054255	128	287.286	26283334	1706.06	986.275	9441104	152.595	421.68	24827418	15021.8	1840.31	13265673	156.022	387.253	22295878	2390.96	1141.68	17038266	441.114	426.049	10356531	1174.95	542.505	12061037	62.5254	213.418	11000453	3012.63	751.068	22648796	1944.67	885.954	20281386	1352.73	1384.35	15177966	528.043	480.408	13702587	154.189	396.336
17895.6	1843.91	12163769	3586.77	1369.27	15095852	2207.32	875.745	23018890	1392.9	563.124	24636220	1972.89	893.762	20176920	466.716	365.374	23055918	18469.2	2546.61	13247714	4920.17	1526.63	11562762	1056.87	659.058	14721902	1327.22	600.482	19456648	1939.2	814.029	10005036	144.378	370.942	11089284	8636.75	1720.03	12545220	94.404	273.072	9915589	145.668	380.655	10761955	473.883	443.137	13384998	206.154	487.255
8534.34	1302.76	17008570	2800.95	1298.78	12252530	4861.7	2168.42	18065324	1736.06	710.678	23543304	2793.74	1103.4	9314476	2834.01	868.917	14991809	17400.3	2431.39	14165878	4430.59	1373.44	17207454	641.905	506.53	10288922	106.538	344.251	10359884	1348.25	753.708	13268205	173.725	299.875	11401099	141.03	386.417	11457014	1549.99	557.662	21673180	158.635	393.237	10619859	694.14	502.777	16711944	288.478	462.794
7900.2	1157.58	10510861	1880.74	1235.56	11976834	2464.44	1028.01	9828855	116.121	328.863	24267132	3397.9	1139.3	20907638	1726.69	774.621	23211648	14203.6	1817.99	17151274	3142.5	1128.47	18815568	1028.91	664.139	21992292	2850.55	714.565	8737134	197.226	378.114	18589038	47.4371	263.529	11502594	5756.33	1024.98	11610063	975.177	479.16	21850922	127.617	397.88	11026111	522.308	464.155	18973562	584.833	541.242
5707.56	1363.32	18300244	1401.59	720.466	23322196	4574.27	1697.74	12880108	3476.33	1058.92	13861373	4061.37	1436.26	15402480	307.781	381.183	17774392	3538.56	960.997	10122954	2618.37	1295.34	10393586	538.614	461.848	9640395	306.983	435.931	10752194	2288.78	843.367	9145324	958.198	548.695	11741737	8737.64	1525.06	12577919	129.082	317.243	22037782	444.431	446.016	21885936	823.832	633.28	17469914	299.772	451.982
123.72	329.183	20621336	1486.88	912.082	23358012	5701.19	1493.97	11506232	2002.17	822.181	6629521	295.963	414.601	20704298	3431.71	1078.64	17337540	12503.3	1942.57	11792988	139.212	349.285	21961138	1628.55	784.097	13247480	631.062	450.618	19613996	559.426	509.141	9257455	948.794	604.064	12098358	98.9565	431.195	11678353	1955.69	817.177	21146626	779.752	505.853	14209615	474.189	483.863	14636870	243.217	356.597
12348.3	1482.73	10281496	2620.86	1192.09	10260647	3844.21	1353.99	12679977	1908.67	938.232	12279618	3170.25	1453.71	10377539	961.755	448.465	23559530	3259.71	649.297	21678572	1408.11	615.118	21227810	837.109	741.715	17345784	1037.53	570.143	20672124	755.807	541.32	8897194	162.012	427.897	11069809	9046.13	1399.76	17867624	1106.24	511.101	22636158	1058.89	535.042	12491082	823.596	655.775	18315608	762.373	541.872
5703.25	925.86	17768472	3191.65	1366.06	13899111	2371.27	1056.23	19998004	4084.09	1295.54	14449536	3615.38	1349.05	18347262	162.938	397.569	22827554	15578.8	2156.85	13696240	2761.68	1162.23	19430552	772.913	497.324	10798042	914.351	415.099	9447856	1072.29	630.793	11692386	544.919	435.898	11171363	8445.71	1655.91	16894478	2394.08	962.838	19350674	132.148	379.699	10631261	643.781	404.882	16327688	472.855	469.64
13255.5	1830.17	10662832	1560.28	776.337	9549327	2715.51	1137.51	10563642	1342.5	811.581	11266339	2852.21	1400.91	10426466	1721.44	1016.32	10640560	12494.3	2012.21	12176975	5245.01	1801.48	18387180	1468.05	882.72	12281083	156.991	299.582	9717698	558.764	418.587	8125885	51.3214	373.946	10980400	2329.87	949.717	10528940	2374.65	1547.88	20305056	1169.61	1757.48	15281271	479.61	442.062	19135324	183.141	531.632
14132.7	1575.61	11819145	1973.01	869	21831886	2278.62	1040.68	18923654	3589.28	1187.36	14483549	4148.47	1619.22	11655481	665.071	359.999	22255154	2285.43	856.554	9835053	2628.75	1862.47	9232344	429.778	440.417	10233967	117.694	352.811	22408406	834.825	554.574	9031775	547.438	410.631	18597024	8020.15	1400.31	11740263	2202.2	759.648	21210370	133.342	380.23	11845384	394.095	446.883	18624592	957.387	659.78
8279.47	1340.74	14392997	1542.45	816.795	9812747	5802.85	1920.99	13739142	4826.49	1181.79	12928431	2586.07	1168.81	10054359	1772.85	887.555	10743687	10918.5	1725.18	10991186	1358.71	494.073	22257932	253.899	373.884	20649486	383.251	352.312	21696412	797.627	551.151	17424682	68.1103	262.111	10729747	6969.01	1229.4	20016122	1807.46	929.387	18373598	471.385	477.198	21680072	115.754	320.827	8007877	211.505	439.444
132.503	302.694	19555676	2045.5	2121.64	11203191	3693.02	1568.18	13641536	127.752	334.847	24726384	295.399	399.214	21791410	2630.62	1127.01	22607232	11193.3	1603.94	12152470	3405.28	1271.99	17023422	464.747	495.929	10470570	85.4912	318.592	10758527	1055.09	563.227	14542264	50.7391	254.158	10311853	13143.8	1642.43	13213692	3139.49	1232.39	10277300	352.759	471.231	21378438	577.001	443.881	18145900	177.167	406.333
6459.58	1209.8	8568497	1802.4	971.37	22508160	3514.38	1556.37	18930256	2299.4	732.563	21392802	388.434	409.775	21070570	103.812	249.558	22814244	15046.9	1938.31	13640217	242.955	611.092	23343454	191.035	405.482	10239249	1183.61	504.649	15888548	720.683	548.763	18242390	648.205	363.703	15338241	3624.61	552.533	22929256	126.508	322.569	20328604	208.236	406.644	22814052	680.209	496.515	13025347	167.377	415.197
11548.4	1652.93	10639767	2734.23	1367.38	10177602	3413.34	1387.57	10068449	2534.56	752.396	21740496	129.857	415.36	9257549	2589.25	953.692	21275682	2821.97	629.891	21593358	2891.47	1148.44	10667380	1085.78	689.719	13950486	88.6115	303.74	8727540	678.294	540.019	8950632	1207.6	638.165	12055946	6771.22	1466.76	17919518	2187.63	1006.77	21180758	131.284	384.893	23148062	790.677	577.615	11577208	494.919	573.504
3976.91	806.273	13887138	162.064	555.166	12170006	4360.36	1625.97	12771684	191.059	363.118	10525052	2155.82	1096.53	10739113	2624.24	860.601	11373082	131.578	417.523	21342080	5666.28	1535.26	13768777	1452.54	742.427	18227460	95.8379	295.089	9950500	926.812	495.538	17158634	894.634	475.868	11371907	14205.1	1520.51	12689656	128.453	316.909	22521256	142.655	366.945	10640452	160.011	344.277	10008632	346.407	439.113
6772.58	1251.75	8566276	1440.3	755.2	24968684	1224.65	670.006	22492664	107.756	301.976	10915683	2161.26	996.721	21171274	81.5184	203.785	23813142	12629.2	2358.83	11872335	135.607	356.442	22335276	1475.4	713.254	13634296	301.251	345.193	8250465	623.346	567.17	8531701	84.9198	432.935	11249010	9307.77	1572.79	12673274	145.13	333.102	22725182	244.134	421.96	23203458	664.134	499.882	14565802	965.593	704.23
5564.88	1195.71	14404696	1860.97	1295.81	12228138	3819.72	1521.73	20023794	119.123	393.983	19699042	139.178	454.512	9353514	1480.79	843.412	11196002	2723.26	595.572	23334752	2191.34	734.234	20836716	130.561	372.719	10055510	171.331	345.678	9436042	663.391	657.616	18016982	591.833	419.126	12014410	6046.08	1032.31	11589016	300.32	378.496	22860978	206.376	397.792	23067534	115.843	298.451	10025467	204.091	477.701
10278.6	1322.77	15933805	110.64	300.187	9414238	5921.69	1647.79	12210572	108.772	287.046	9829102	3223.72	1380.13	14706057	157.787	348.421	23649512	823.952	384.127	22475256	4919.82	1592.21	12173194	470.061	487.711	10352526	1373.49	544.652	9701108	278.574	403.989	8522484	768.034	431.631	11325509	7777.04	1274.63	15457391	456.958	339.908	23577248	626.33	456.773	20631416	327.4	346.469	17697288	392.908	451.841
2223.44	511.431	16929458	2905.53	1379.73	18962054	5411.29	1811.52	12984822	125.147	323.159	24523034	1562.12	671.869	21970654	3644.56	845.607	15701718	95.8482	398.844	21647490	2329.64	775.033	19757010	502.128	427.166	9469717	1507.93	603.019	23144690	1089.34	648.235	13353997	856.034	402.499	11621959	1243.83	816.222	10782822	2465.38	1493.87	16003929	1169.94	575.801	13001337	556.726	468.122	18464750	141.85	397.174
10790.7	1173.53	10361518	1244.52	805.114	23878818	2099.64	1025.3	19303620	3293.04	1037.77	14558246	102.614	305.729	9779941	4520.62	1021.94	11871972	1577.88	988.939	10414901	1930.99	597.071	19271826	1681.98	811.4	13814731	596.148	413.469	21657922	843.545	455.672	12748797	247.99	299.664	10568992	2909.58	718.475	22297802	1882.13	640.264	21674006	1090.06	623.116	17395138	651.046	515.361	16104566	136.401	368.735
357.52	464.537	22684552	1785.23	935.246	12219491	4540.66	2146.61	14223979	123.539	422.03	19676576	3441.51	1880.36	15231533	4863.6	1058.2	13105060	5756.59	1413.02	10276501	2135.68	995.182	19205672	1162.56	608.87	16859814	112.177	294.778	8845276	829.503	601.384	15794678	89.0167	357.01	9914905	16260.1	1854.24	13072423	1762.82	641.202	19819222	245.996	478.361	25129700	865.531	504.782	11711420	161.22	399.684
9710.76	1674.72	12438052	4666.47	1735.25	13519737	4102.54	1434.66	12958545	743.003	477.192	23687582	692.467	465.548	21482160	149.74	320.049	23206952	8879.8	1630.4	10395510	280.212	402.781	22376898	608.673	513.519	19626458	159.471	342.512	8762555	462.804	420.201	7919556	1552.15	854.691	15452520	465.069	467.667	11284984	2625.16	1366.1	19458772	963.944	513.853	11864498	503.739	384.311	16328487	424.479	442.204
11861.1	1236.09	17026204	2283.82	1091.1	10817054	2941.19	1287.32	21663492	891.709	464.365	23452516	128.821	343.376	20743736	1976.37	587.216	20657350	112.004	330.448	21295430	644.918	466.37	22515902	136.245	302.775	22586776	541.091	448.735	23512384	1234.07	578.956	12018963	125.334	391.338	11110696	8129.31	1306.42	14856561	2141.85	733.045	18864368	394.004	355.238	21243190	852.45	449.589	16201968	194.524	386.271
5997.12	1021.7	7880310	1650.97	915.383	9620218	2378.78	1230.43	19401362	127.076	331.614	23789134	3798.48	1340.49	15157425	1911.99	599.668	21112992	102.653	300.419	20531724	282.506	344.422	22268652	1084.19	640.999	20353538	1861.92	541.667	9143528	1051.24	604.976	13000765	63.893	212.545	9213091	288.406	344.785	23667612	3826.27	1313.7	12350642	648.266	492.989	19116906	488.651	422.168	16932118	375.31	480.283
8327.26	1304.1	14336473	239.657	540.614	10875031	2517.76	1023.06	21207650	2307.09	758.532	18235072	147.773	340.664	21343084	1865.16	421.064	20995860	96.5586	325.618	9928702	2535.65	986.635	17682196	1454.52	808.997	12737474	132.275	381.442	23097632	590.16	506.525	18614058	259.944	445.933	11311393	7348.36	1503.64	17003508	135.87	347.016	22478648	291.248	505.208	21605698	104.267	274.148	9223206	364.134	491.482
11228.1	1133.71	8421637	3201.18	1772.39	12651096	3556.14	1565.97	13490459	1884.87	1086.6	20068614	4561.5	1512.97	13244962	4096.6	1082.87	11264966	6260.09	1085.03	9120217	1866.33	787.308	9930693	2320.86	1123.47	12166082	846.828	411.38	8038844	1684.86	788.357	19260354	242.82	325.413	20982986	8977.55	1465.44	19857198	151.829	775.136	11385246	1420.11	555.605	14904875	118.606	324.843	9884815	414.35	546.047
9759.5	1594.25	10027754	2281.8	1073.67	16785308	5150.26	1993.57	14474899	4297.35	1473.86	12052870	3636.99	1361.02	17599346	2464.26	836.826	20138758	15352.1	2207.94	12468605	3091.9	1073.86	18815238	1189.6	703.575	14781073	664.421	469.851	21313874	1265.38	566.852	8550185	430.088	374.527	21763850	5511.64	1084.19	18496396	2100.07	796.105	20442290	1449.48	552.049	15891917	704.724	512.644	16209384	129.345	343.834
8241.97	1676.62	11985607	2656.6	1405.56	10531412	171.489	382.471	22734692	2012.46	812.615	19454150	3251.92	1742.39	15380501	3108	839.074	17372058	210.721	1909.44	23222954	4902.27	1341.19	16213579	1369.41	617.088	10786104	1712.94	485.264	13242259	566.724	527.768	17959488	253.061	370.349	9961049	5502.74	1157.32	19221514	3215.08	1263.83	17847440	620.383	490.676	19338620	917.676	667.384	16821230	176.389	428.027
5366.99	1010.83	19964834	589.939	490.186	23218404	3881.38	1177.07	18377464	208.244	569.136	11532702	158.752	422.514	20540234	1880.11	612.038	13522827	107.247	406.371	21485640	1766.27	1145.27	10090184	1218.12	641.89	10441118	274.042	345.927	8473498	1129.44	600.875	9521373	72.0952	342.442	23061580	7720.84	1299.83	19744076	2207.47	707.486	20491092	785.825	491.312	20371006	308.62	340.932	17502702	220.85	453.69
5824.69	1068.91	19756770	3542.78	1433.09	18987348	4528.94	1812.61	12710368	3126.92	1034.54	11929913	4655.8	1697.57	13513868	3502.78	688.185	10402585	95.1843	387.829	21331052	564.389	413.92	22083088	179.834	444.252	22023978	154.236	347.387	22601528	271.362	462.546	19740070	58.6023	313.876	9813325	6546.1	1145.2	14684100	193.085	375.256	23498192	936.103	553.736	11241830	469.065	452.086	19110136	343.569	460.329
7954	3928.97	17438548	146.944	843.217	23600284	2384.14	991.922	9352128	120.396	304.77	22890354	3047.58	1751.13	13518932	2032.63	654.683	13994804	5550.13	904.55	8974037	5074.34	1535.85	16924968	101.562	308.648	9756570	129.353	478.131	22922456	1301.13	459.855	6874478	814.939	421.017	22676744	6667.03	1315.27	17914910	94.0535	345.51	10645238	732.888	519.433	13043761	644.818	536.998	17306952	347.018	434.984
106.897	199.485	15246921	94.1405	305.507	12161058	769.827	508.2	22897990	1471.08	599.707	22840108	5816.25	1514.04	14459944	128.498	312.185	22408358	7614.71	1688.86	9851209	2966.47	1604.35	10618503	114.964	356.459	20080780	1085.34	447.593	8245633	346.719	371.473	16526472	404.337	348.708	10759915	9192.65	1582.08	18809804	231.466	319.019	22760402	122.077	353.805	10601850	123.406	343.965	9855812	161.204	385.989
137.999	352.783	19096642	3114.68	1337.82	18828654	1179.07	663.789	22753948	303.033	605.151	11100064	3095.22	1504.52	14718374	3578.86	680.017	10967425	6876.73	1401.96	8734654	4986.83	1770.7	11149829	1288.93	686.504	10857365	1773.23	550.716	14552805	525.197	530.323	17263208	648.514	414.763	11129321	9180.82	1598.48	20227464	139.172	378.901	23383002	155.638	430.535	23202234	585.892	487.686	18444956	124.457	366.41
116.85	535.837	8788337	1718.47	753.378	10021492	224.326	454.529	21969240	3145.11	1013.63	11611417	4968.81	1787.71	13665660	3398.48	896.556	15771251	131.944	358.207	20261954	165.845	487.432	22651660	962.692	569.798	16418934	2427.34	652.412	16188566	352.103	365.417	6.74181e+06	241.066	305.382	19433538	8857.61	1464.19	18077112	1369.05	908.764	10658123	1432.97	594.238	17113790	127.439	329.811	19297668	281.302	425.92
8154.31	885.463	9481752	2331.48	1191.69	18932412	231.937	437.929	21794790	96.544	344.865	24895654	177.235	463.034	20855938	4361.04	1098.55	16082699	10212.9	2275.24	10228548	143.109	483.163	21805450	1260.38	749.902	18275698	2913.35	1101.55	10047057	161.781	579.049	8913055	262.206	355.962	11149975	5166.61	1341.36	16761519	116.805	328.274	22444002	381.387	438.682	20995898	645.286	518.91	13063149	623.64	502.862
442.307	199.28	12036808	2648.3	1465.53	10565803	5201.96	2202.27	12430708	4612.52	1119.39	10472335	178.578	397.369	21197374	70.1304	261.895	11325470	10603.5	1770.08	8781690	234.661	650.088	9506643	147.39	390.331	22081416	128.746	341.882	9113569	1091.96	495.181	7668861	81.742	188.954	10098097	125.249	375.205	24464014	3843.87	1417.54	12798279	1529.59	648.622	16061364	422.41	391.524	9140488	187.931	439.286
105.945	436.387	23452712	116.767	425.457	11427308	4643.31	1704.57	17104352	124.05	324.555	24646996	2138.18	870.234	20255534	3794.88	934.122	15922128	7497.17	1634.87	20235390	492.991	448.517	22152636	690.28	531.785	21723100	1354.34	441.378	10042589	639.538	509.8	8769410	297.791	269.089	10802290	7718.74	1305.96	19259318	234.63	454.332	10858641	187.039	428.089	23041804	843.321	486.073	12329666	446.881	467.431
7074.62	1760.65	11634842	627.633	812.104	9550323	1284.41	694.067	20794112	4574.56	1195.16	10468322	2611.97	1225.23	16687334	82.7602	283.334	23230546	12831.4	2951.5	10585874	4772.91	1406.11	11492037	1185.59	810.835	16930844	2694.66	823.108	12958553	818.743	517.718	8311951	234.325	332.429	11138233	299.312	344.069	12328489	88.9119	299.252	10488449	400.752	484.932	21913796	528.396	535.906	16831782	310.134	429.043
9891.27	1928.17	16156947	2871.55	1598.21	18305160	1421.28	724.692	21091748	2834.07	922.023	18424226	4840.97	1347.6	14320144	70.727	206.816	11051128	7427.3	1513.99	9171211	5191.99	1290.82	16272699	132.919	420.874	10056917	946.445	359.773	8062364	248.124	455.503	17888214	220.524	214.622	9222566	8122.16	1657.84	20243508	119.195	349.839	23691096	411.954	485.326	22958468	643.13	502.243	18842178	597.556	438.601
17019.7	2711.64	15675464	3316.71	1344.26	14027750	3844.38	1441.96	11856987	1511.36	650.032	22588438	4158.46	2019.72	15206161	1650.68	485.232	21479930	17363.7	2676.13	15187090	112.696	333.035	9222770	1441.16	762.839	16424086	1667.57	451.639	8370889	553.126	314.237	5.77144e+06	215.317	309.998	20285936	1991.81	451.708	24089928	1834.45	790.439	23119072	206.821	381.405	21902588	450.204	477.61	16234684	183.158	492.217
15166.4	2162.56	16508600	2399.59	1114.41	18688460	4950.42	1805.93	13966929	2754.26	934.726	8967807	2873.3	765.609	19344586	3763.65	962.775	12419202	7343.74	1596.2	8778274	1259.73	529.776	22520572	178.022	362.832	9308786	798.21	353.406	8982993	196.043	292.611	6418302	309.601	234.727	8518480	11364.8	1589.4	13360761	81.4058	314.187	24239024	115.356	392.118	10669029	92.0562	283.924	9087747	200.161	449.262
9091.87	1845.57	17760946	3411.36	1289.18	12760358	3877.26	1513.17	16565314	3547.07	1036.93	15709188	2600.22	1013.79	18143898	1074.01	383.178	21467814	145.442	314.699	19450990	514.612	415.91	11803614	201.492	395.255	21972808	210.77	321.098	9597089	1467.54	737.896	13139166	349.707	181.278	6101112	10665.5	1446.13	13068641	108.336	483.099	11120160	1574.8	657.859	15716951	750.762	419.91	11733784	208.855	504.489
5506.38	1397.82	19740342	882.015	950.43	11100462	3809.96	1377.19	16999166	3110.85	1002.93	17702370	3361.08	1807.88	11685611	4226.19	1003.95	12341681	502.171	758.238	7664954	194.111	381.975	22165004	549.695	458.212	20415630	740.129	435.94	20393054	177.599	419.88	18537474	827.793	398.6	11357510	6467.54	1344.06	17918738	2000.97	1087.72	19290600	84.7848	321.327	10770829	86.4443	253.358	8657638	362.979	551.216
9853.52	1849.17	17690646	3118.88	1290.32	11137456	252.018	589.786	11772364	1704.51	586.616	19561692	1184.11	758.402	17776170	103.535	270.44	10368356	1344.86	616.099	13442774	5247	2210.86	13063312	987.357	660.829	18743838	85.0518	276.565	8321926	921.348	689.147	8819032	210.645	154.28	6604009	11458.8	1623.63	13259076	1866.2	1021.3	18587706	99.2394	348.409	11005570	107.846	319.491	21538736	249.043	519.619
13495.1	1890.47	15753083	3371.7	1258.9	12982605	4207.35	1617.28	17513582	1451.27	399.462	15469114	2442.25	2690.46	14638518	2956.16	730.125	19025402	15689	1990.83	11492224	4278.09	1276.88	19217288	972.846	670.923	13967425	3182.72	912.763	10362032	1616.35	811.965	15596771	462.318	415.688	16236011	5471.22	1216.19	18613616	643.673	953.121	22900068	871.755	542.878	12018559	85.5714	287.945	8985872	122.217	352.567
10536.5	1967.8	14595670	3262.7	1477.63	14205057	1354.6	816.405	22131020	124.96	283.43	19867048	2697.35	1371.55	13920625	102.962	268.882	10128416	12518.5	2439.32	9979721	4300.35	1338.31	12086964	496.608	462.262	20793466	83.8791	336.399	8427209	624.538	398.292	13087280	636.961	384.856	11838890	8074.74	1368.75	13486481	122.88	351.486	24256492	103.312	363.452	10804506	98.8395	307.626	9322018	345.152	408.797
9100.67	1454.24	19111832	2863.76	1236.9	11341905	519.936	483.829	22316520	109.374	216.633	19227558	144.424	437.502	20407918	943.365	347.571	21045700	12774	1605.51	9499283	205.864	353.44	22796658	197.892	423.764	20818058	1387.1	492.372	20172182	609.213	397.68	7.46737e+06	467.903	347.116	15042241	6722.79	1747.57	11937037	693.991	944.055	14966785	157.397	418.31	10977371	100.429	281.686	10061337	174.88	476.665
10023.4	2031.07	15752528	1708.34	1061.76	10545636	5191.07	1439.35	11871227	4477.51	1316.05	16048900	3305.75	1258.4	14161562	1158.65	348.917	15850629	11854.6	1866.62	10011007	296.766	377.088	23236774	1316.3	672.568	17359452	484.125	398.39	21799080	757.288	431.035	8346737	879.94	382.24	11155015	4753.51	1025.63	20801426	169.078	402.289	23159554	923.539	655.863	14806110	114.118	318.571	21414948	340.086	491.009
11572.1	1560.92	14958065	1844.35	1204.21	11362448	4793.44	1604.35	14694895	5415.42	1191.72	11902830	171.814	370.471	20055050	3105.68	913.728	10373332	143.465	459.959	6979071	3087.06	815.394	20866974	562.469	449.254	21657038	3060.06	881.53	17114570	846.468	387.101	13344480	703.906	431.165	13176098	7350.67	1784.78	11510320	165.138	407.029	24874802	203.986	369.276	22637118	115.697	342.19	22338538	140.561	341.932
4016.76	1194.42	11910371	1941.67	1043.97	19275378	5688.18	1534.03	12651947	1509.19	561.698	18685444	3966.59	1133.98	17132508	110.682	773.233	11050558	10301.4	1220.6	8099453	4876.85	1563.98	10594091	165.476	399.396	22069240	1215.22	542.381	18098124	1381.26	587.568	10923894	494.913	314.777	11146381	9559.29	1355.2	13510279	2455.25	1030.05	12405165	799.571	539.365	12629986	98.5894	311.851	9762361	198.272	449.485
11980.5	1848.12	17264784	2066.96	1211.49	9163054	221.479	422.785	23407894	106.955	250.811	23441592	1208.79	564.31	19725004	112.205	354.343	9614746	171.18	339.609	17375208	2739.13	1048.16	18475162	1624.42	832.645	18482456	3097.53	871.793	14720666	538.807	596.205	6622992	71.8339	284.635	10642325	3107.29	769.45	10029477	1438.58	895.934	10584362	867.977	720.144	17466238	95.1362	299.957	9085091	267.693	645.245
9665.28	1869.25	13709745	1734.16	1107.67	11728490	6241.84	1728.2	13209853	3973.46	1010.46	9308831	2975.97	1035.87	18296082	2409.07	547.186	19690262	8002.7	1557.38	9001582	4541.08	2247.13	16319258	925.159	662.867	18069668	3173.03	932.9	15821740	910.086	468.671	10464855	53.9031	285.939	10428698	7401.98	1202.78	16919824	1656.03	752.639	21995848	954.818	647.12	13262277	108.288	300.697	9537191	494.439	572.894
6282.69	1177.26	10267836	1416.37	965.729	10523573	5625.78	1421.98	11705299	1044.24	394.682	18961240	1172.73	511.808	20420920	4923.99	1249.15	12436514	7822.87	1125.13	15563289	3000.15	883.438	19974366	789	560.601	19296778	267.256	234.846	8491919	873.778	327.704	4891497	537.523	319.05	13721088	484.853	364.776	23961038	2331.34	866.32	11751223	249.549	405.31	20458040	912.46	445.312	12440012	587.996	525.255
4878.85	1357.64	20924508	5020.33	1885.93	11830316	4060.7	1238.88	16069944	3187.47	983.377	15107208	1362.83	614.478	22073034	1754.74	324.854	15484093	9960.61	1387.77	9264220	252.771	355.981	9837592	176.5	300.082	9330975	121.277	284.085	8906323	704.622	437.338	13035248	529.597	331.171	14803314	2228.46	765.848	23178374	3880.42	1497.07	14132783	158.79	443.689	22246308	727.062	535.919	14618764	192.572	494.429
1587.34	1195.23	11025510	2607.67	1449.59	17534242	4370.19	1529.18	11438539	4401.12	1153.53	8525663	145.577	386.311	20273616	103.507	268.06	10272728	924.936	887.132	7383486	3651.07	1191.34	17122756	1429.97	789.983	14055432	3795.89	1095.65	15652773	532.471	599.422	17791590	143.751	242.713	9523122	3324.46	750.477	9927829	126.915	353.361	23746394	135.584	394.678	23079866	134.532	324.843	19971010	145.529	363.651
2198.21	991.503	10004982	1095.72	642.645	23012142	4097.64	1197.41	17234348	136.779	254.834	22424298	147.113	366.53	19832214	120.837	351.247	9895099	358.784	278.692	18616322	170.313	313.152	21281194	807.033	534.135	18881740	1201.28	432.456	18262782	415.408	427.621	18359714	410.616	308.713	13654238	10170.9	1593.95	13431184	178.248	399.581	24882666	835.27	603.439	14277231	381.238	526.87	29109520	457.973	492.827
3008.55	758.564	9871347	3232.69	1305.82	17418188	217.882	384.557	20326388	2895.91	968.828	7936067	3006.61	864.342	19846696	131.397	236.097	20828506	10488.9	1464.22	8767725	163.558	643.916	9162763	1488.05	787.552	19063820	350.585	362.433	10292016	570.475	441.174	16915818	375.952	348.388	16643374	111.217	321.622	24032530	1919.04	776.379	18153290	1034.55	646.368	14356330	316.987	343.464	9245914	182.552	435.978
9773.62	1819.42	16510745	3192.54	1261.05	12904789	204.083	408.942	22190656	796.841	235.639	15784644	4897.73	1668.53	12820451	144.724	352.836	21117340	2351.22	400.943	15287515	5956.23	1905.38	12364992	132.615	374.273	10444586	1425.78	490.161	9749223	594.016	345.999	13468707	542.909	344.115	14582641	8521.28	1597.12	13299804	611.776	872.803	23292876	543.744	450.708	14932777	359.36	409.59	18901886	503.342	563.61
1895.44	1385.13	11145550	1748.45	1313.74	9671395	5061.98	1504.61	11705388	4026.37	1088.04	15403758	2357.91	1111.78	16036682	106.367	277.197	20853838	9062.03	1769.88	8924406	5020.71	1433.97	11347693	1300.42	666.123	13735302	90.2245	284.256	8317240	250.434	478.606	18761884	66.3376	198.922	9490805	4687.54	1723.06	11508118	3769.61	1569.36	14569507	93.0446	316.948	9999384	995.928	702.523	18573322	318.038	451.576
7920.8	1271.26	9668393	4088.42	1646.62	12759112	2910.99	1122.84	19176490	5952.56	1179.84	12169021	3365.53	1502.5	10932743	128.722	253.812	20872790	5956.54	1020.29	12796465	1538.74	596.692	23554720	138.524	364.498	10767752	939.001	372.434	10440328	981.46	319.98	5560753	670.923	380.807	13817596	1496.59	968.596	10530137	2873.86	1060.96	12639375	140.623	402.887	23821934	391.745	435.616	21420694	341.264	498.53
9112.79	2006.23	15299830	168.855	311.805	6040446	2747.03	1142.22	19466676	101.74	248.835	10723087	628.816	459.887	21576106	7263.59	1100.39	9950784	9313.17	1361.03	9960873	5717.28	1691.3	16271290	572.845	492.531	10594455	3499.81	1007.43	17258938	160.305	376.617	18123770	175.375	239.241	9952316	9205.6	1591.82	13135445	3491.79	1338.7	13809059	158.489	387.451	23636802	158.442	376.739	10419851	461.732	543.029
6195.67	1134.25	11152415	124.636	541.011	22381974	2324.52	1062.29	20005274	1841.92	542.137	17009076	279.227	373.258	20807654	2561.68	601.051	17321550	9221.53	1484.61	13034882	3992.97	1365.6	10793486	1366.93	754.351	14302564	201.953	178.817	7259089	756.675	516.53	7.84039e+06	194.636	319.064	9840465	293.819	386.648	24993878	1339.94	859.996	20280958	945.084	568.599	13075407	689.588	458.701	15406519	330.218	516.703
2192.29	957.218	10004689	1380.49	872.698	22597422	4097.41	1610.85	15151140	1316.55	552.494	21732064	2989.63	1103.36	17715778	122.903	266.71	21361954	6587.35	1580.41	9497244	2949.07	1030.95	19578166	487.244	456.077	9564871	98.474	313.508	9153224	325.868	422.058	8216815	121.895	161.337	8834926	1551.97	1238.65	11557853	1128.14	659.043	23556504	124.957	411.14	10843173	849.481	593.977	15757659	446.916	578.903
3561.97	1151.31	11030773	3420.69	1545.27	14032891	2955.73	990.986	19054896	5383.8	1230.69	13635615	198.52	411.059	22045924	2443.99	629.92	10043101	11374.4	1348.7	9848220	159.275	583.262	23232900	867.4	521.66	10535335	119.697	313.713	9481713	2450.08	1134.84	9447210	197.924	293.58	10735666	3152.48	897.901	22274344	2121.7	1314.24	13325272	89.9865	301.03	9773482	831.515	535.548	17554104	181.953	384.535
5659.05	1256.94	11229229	2921.68	1493.78	12749156	4968.67	1590.69	14475506	5807.08	1426.82	15504085	2586.45	1040.55	16453975	295.001	310.127	21195986	10595.1	1823.45	11554344	1788.47	754.364	21417412	1208.82	616.689	11056897	117.657	246.287	7852963	483.868	459.708	18161314	291.397	220.166	8119069	3300.05	760.18	23839328	150.864	348.162	19670140	1026.4	555.131	16662392	409.611	561.723	23261788	200.275	464.867
4715.14	1096.1	11344388	2734.46	1479.68	12323850	4401.18	1463.18	10969210	4204.46	1156.48	10586676	3220.48	1203.76	13821334	2406.22	349.895	11157160	1533.67	368.344	15989765	4271.49	1258.99	15204381	642.827	458.669	20531848	163.39	218.764	7585448	429.095	668.252	8815591	790.622	419.704	11888076	8331.07	1332.39	16251630	168.658	443.866	12102086	169.824	487.12	24141108	528.498	441.26	18085558	493.905	523.402
9523.67	2288.18	16011469	1207.05	805.837	22050724	5674.71	1516.75	11675386	101.003	264.827	9092058	154.228	365.038	20174658	2628.98	753.115	9891133	287.409	786.595	5786548	4577.75	1326.31	14181435	1966.39	851.698	16947478	158.734	399.54	21216792	496.77	246.793	8235900	86.1781	158.983	7719382	133.078	322.978	24248898	2146.84	1062.85	20259802	143.722	426.122	20796664	475.604	461.961	18436176	181.161	450.81
5561.35	1022.39	11059839	468.682	422.62	24265028	4869.42	1398.7	11164684	2671.74	541.96	5434632	1244.23	794.001	21211836	3693.23	937.229	16011215	6466.34	1229.79	6768815	5741.8	1650.93	14069510	1611.19	760.549	17307848	2026.85	886.89	11787537	120.657	459.688	8703554	1299.27	672.665	15255301	3188.62	1024.81	22502220	166.785	433.699	12945617	110.746	426.764	11084925	964.86	549.042	16237737	125.06	341.132
8725.52	1616.34	14781781	2698.33	1097.43	10981573	4912.72	1416.3	11366281	4361.33	1367.18	10745834	5147.57	1538.05	23828606	4382.52	1045.46	13362537	7751.6	1529.06	11009971	245.895	379.31	21999248	794.949	487.625	20283792	532.114	367.931	20960770	599.081	534.887	18096532	508.25	384.767	14179183	2131.8	513.636	23281656	2740.16	996.491	11098290	1161.66	634.741	15325494	126.498	333.017	9098876	483.913	522.002
4846.97	1254.61	10732248	1091	904.968	10861541	849.045	549.74	22241202	124.645	319.931	20886026	1911.21	788.528	19531192	4791.54	995.195	10709843	6013.7	1527.55	8382256	499.578	355.191	19527746	395.094	408.149	20388862	1074.77	413.352	16405953	713.359	872.317	9774462	969.359	433.307	12854086	4132.67	1580.03	11276993	2338.43	1043.42	20762532	153.941	382.766	10841282	1043.62	687.037	14379619	319.963	430.222
237.548	449.169	24616210	2641.55	1464.64	18192564	3884.92	1434	16486152	131.789	337.556	20452762	4058.78	1442.25	10389198	128.746	258.666	19850042	8107.26	1302.77	8710775	2577.4	1148.59	20784086	1010.13	636.881	10022522	851.127	378.47	9723486	492.622	465.677	17168532	237.212	264.897	16078700	6454.07	1460.62	16902638	2168.69	913.38	20002550	88.0118	334.743	9996703	318.937	802.856	21085734	434.669	423.852
8436.34	1985.67	12522393	2762.72	1198.75	10289987	2804.72	1108.18	19186006	1076.86	325.835	19490226	3073.08	1233.88	16925078	216.63	327.435	20657188	4874.37	872.279	14799022	2862.41	964.419	9983643	114.598	330.765	9981600	1051.17	453.499	17399802	285.183	408.116	18861134	214.64	187.901	9106150	7460.39	1349.44	19260432	1435.12	1060.48	25272940	721.371	524.746	14697076	105.325	299.348	8970302	471.124	514.366
10847	1878.23	18930824	2540.11	1037.64	9931396	2537.07	1074.12	20915292	4431.88	1086.7	10859922	643.482	384.57	20397824	2532.33	625.196	9745277	7947.4	1281.68	9133283	1015.81	539.5	21758788	185.244	380.073	10005415	1485.47	486.375	10574895	363.456	285.535	5912674	452.801	356.187	12968118	9892.49	1696.45	15750472	2979.17	984.682	10894136	144.591	414.177	22717426	675.536	483.484	18992544	402.578	422.486
1805.81	885.176	10950074	1155.81	655.216	21467956	5688.36	1779.94	11871187	4219.65	1247.2	11896823	114.969	351.593	8873686	1381.53	170.184	12176720	7243.18	1343.85	8042837	4904.68	1334.91	15226277	534.943	466.889	20941950	595.191	325.005	8465065	905.129	548.989	14944241	117.43	321.103	20962492	9537.92	1506.65	13340882	1506.55	581.139	19522706	1001.87	613.544	16374650	916.382	610.647	15449930	446.522	440.504
7918.96	1342.73	22896554	116.346	313.09	20374692	5323.15	1381.85	18640200	673.785	355.227	19257064	158.59	352.576	15982860	4348.05	1237.42	10250751	5980.45	1501.94	11007148	3529.43	1116.26	17651234	202.832	354.041	9463794	526.985	340.719	20691078	544.07	488.276	18328830	61.7652	438.35	22524878	8054.07	1596.18	13641324	3665.36	1235.49	12406815	1106.35	597.467	11965981	134.637	604.454	9432205	297.976	369.609
456.229	491.433	24799118	2603.9	1153.54	15964432	3491.52	1283.77	18445752	4569.26	1312.14	12262424	3341.26	1495.67	10086080	2502.62	686.897	11911338	94.1957	337.981	17284418	2425.73	1069.76	9931467	119.285	401.697	10071502	1179.57	486.699	11906380	1158.9	702.603	9471861	584.537	261.757	9963453	3788.08	1129.77	10704424	116.886	338.701	23027340	582.975	475.25	13025890	778.326	435.511	9967299	196.295	401.235
10587.3	2172.15	12111664	2734.63	1057.86	21498934	207.823	421.677	22365534	3079.3	874.544	11026022	4503.23	1492.91	15044194	2685.31	753.794	9330080	7967.53	1217.77	6912109	3905.43	1269.24	16812138	1189.54	637.062	12387757	2704.36	817.777	12197010	125.201	388.96	9003993	1061.33	489.029	14508197	10727.2	1446.77	12627366	142.633	355.117	24089936	1389.31	673.703	13897190	138.237	336.335	20144472	450.162	522.116
11713	1823.55	18394950	2742.1	1239.61	11001135	3510.19	1420.87	10688071	2719.3	995.055	11244361	100.81	324.661	10212593	4854.55	1036.28	12209467	4107.73	892	13499434	3361.37	4590.97	11123118	1627.23	737.615	16937354	982.79	341.991	10297131	164.202	384.52	19336660	140.954	365.537	10051263	125.987	339.551	23451104	4537.91	1273.14	12951451	132.94	369.438	10387055	693.036	468.312	11061583	527.524	459.994
7126.56	1280.07	21666280	2837.51	1502.46	12699332	5035.89	1743.08	11565930	3718.72	1060.17	11606937	6071.95	2054.69	14088812	136.897	272.293	18762446	11838.9	1445.69	12430779	2265.25	1141.29	10549052	651.234	495.376	9822383	160.565	309.056	9061952	698.444	954.566	9740791	1386.08	545.698	12123583	8261.09	1411.75	17614720	474.05	642.46	11132022	806.242	521.247	15594994	576.921	482.935	14932177	284.222	407.041
12078	1850.06	13738252	5439.57	2073.87	12267324	4701.65	1342.11	11430866	555.785	334.96	21261382	1203.59	564.569	20911930	254.247	235.168	19712892	11722.6	1425.3	9389981	81.6537	266.174	23268874	153.574	380.058	21804730	766.866	385.257	18317788	1020.23	603.905	13529694	386.993	330.633	17078056	9408.7	1691.45	11733229	3535.85	1423.8	11715870	342.936	461.87	20996302	817.823	486.493	12357905	514.896	442.857
12357.7	1891.63	17183678	3219.77	1394.35	14866683	251.871	463.871	20625360	99.5352	221.704	20487120	3729.66	1536.52	10493822	2425.25	803.663	17281142	11990.2	1660.42	10304672	3408.27	1093.64	18519428	415.967	425.26	21195956	1060.02	426.65	11303731	654.726	526.217	17249216	388.784	348.493	17021718	2021.52	443.857	21963608	142.085	363.622	23540658	376.287	446.679	22294300	108.331	339.614	10534335	222.071	483.389
9256.43	1543.23	19090222	2865.42	1442.69	16932242	4476.12	1668.09	11527078	4385.63	1231.86	17376444	111.429	491.819	11003975	2967	987.131	10082723	11206.5	1312.27	10755265	2528.06	1201.14	10141210	1587.75	711.953	10558007	1630.1	599.752	10551793	1780.31	807.296	12191669	317.219	495.58	10493330	12617.6	1666.45	13143708	4474.98	1398.05	12818402	575.027	472.926	21406168	226.612	369.61	20578768	558.052	444.708
8771.61	1595.47	20883838	60.7	216.103	22848760	215.959	402.605	21648386	101.239	223.847	20042220	3926.16	1360.85	10475633	101.174	261.41	20845408	10778.1	1628.17	8650889	5420.31	1549.08	11535472	733.874	530.555	10187781	100.468	283.573	9739523	430.648	395.734	8551505	230.778	216.46	8.3095e+06	7346.83	1283.65	11694793	207.674	317.251	13492467	1452.13	712.422	13568885	137.107	398.655	21748688	469.258	444.366
8249.56	1665.99	22848346	1931.05	1047.25	19638806	5770.85	1760.57	11476862	2416.22	1193.12	11101877	2463.45	1036.78	17970114	4170.24	1251.54	12815588	11620.7	1298.55	10028634	188.057	368.886	21418718	655.66	499.94	9858351	2101.34	607.359	16163125	1424.75	916.788	15746928	519.991	288.356	9292610	100.855	313.397	23181092	4052.69	1220.63	12104912	107.423	331.211	9977893	244.694	350.797	20744358	205.336	426.696
12981.6	1789.48	13694447	2065.34	1140.8	19334440	2742.3	1117.47	18913762	2050.23	1111.46	11216630	3194.9	1015.6	11981416	2773.69	825.71	18481946	8269.98	1012.86	11804582	136.654	330.323	9344207	2447.91	1000.29	15291893	986.318	472.761	17171008	513.463	526.323	9639244	933.245	502.949	12122835	148.371	363.539	24395362	2063.96	1231	11774092	1098.49	608.856	13625556	260.839	329.795	20054790	196.758	308.382
9473.52	1718.25	18638358	1371.79	699.822	20692788	2724.02	1109.81	20363818	130.034	293.055	23706144	4594.7	1504.96	14872169	1819.7	605.733	19389972	4764.94	1106.58	11093577	2487.78	1154.67	10118353	112.768	316.147	10166397	1287.09	506.56	10448219	165.397	494.363	18920346	436.732	273.253	9020239	199.594	472.371	23458398	1919.34	1024.27	17776346	814.071	492.949	15255076	103.202	388.332	10479218	187.865	465.451
11323.1	1964.45	16639540	3407.1	1421.47	12118442	4093.03	1594.95	14806918	2382.88	986.599	11746922	5620.73	1747.86	14662999	3967.77	977.173	12480691	15267	2176.66	11522504	4589.7	1286.47	14499565	416.919	430.316	21563858	144.919	193.59	7957902	294.067	265.39	12539367	276.043	390.617	10551127	97.7208	335.412	10302492	143.385	396.23	11612449	118.104	374.58	10288641	344.03	400.931	19992536	597.831	505.545
8516.87	1382.9	21981122	2165.04	1169.29	19022562	7035.45	2244.28	26469366	2626.05	830.628	20381608	2189.23	969.111	18583010	2653.87	727.676	17404134	15162.2	2453.03	11712868	141.401	331.243	21215736	1661.44	909.926	13292433	1676.18	615.025	10663530	1880.41	953.939	12861794	114.56	211.122	8624527	10500	1406.42	11393220	4832.51	1438.37	12436837	543.198	472.586	13876034	83.1203	183.729	7618572	248.623	420.4
440.817	501.238	26791158	519.559	865.65	9848686	161.811	335.191	8918523	4490.59	1150.48	12014059	4688.05	1493.86	16110074	210.309	284.224	21562030	13746.8	1658.86	10816563	130.468	340.18	21556374	392.056	602.837	10769278	1144.21	491.253	14895936	409.507	532.122	19888778	42.5508	391.14	10552088	137.302	484.667	10483464	120.611	366.869	11389667	1147.63	564.471	17233422	239.416	290.309	9257280	354.328	411.291
9388.06	1540.91	20065762	1736.31	801.934	22337346	241.252	442.91	21362192	108.818	295.437	23042586	4934.72	1397.17	10708059	2151.09	611.691	21586628	7468.76	1721.83	16647015	2753.91	1186.59	19296536	185.157	406.532	14495923	1085.07	461.046	19769396	794.524	591.242	9336093	313.689	377.069	10833859	98.272	308.386	22564754	4912.23	1396.75	14283496	153.544	324.314	10139801	872.478	488.372	11591445	167.788	375.488
6851.16	1438.44	12060979	144.128	541.825	22354172	4997.33	1293.66	15817294	3789.74	731.806	8.33351e+06	1341.44	569.142	19758258	97.1986	239.528	21629544	4300.32	624.027	16674638	110.474	306.878	9993175	306.592	434.443	10101033	1627.23	502.115	14701021	471.659	429.984	16548493	42.0784	350.877	11044213	159.911	337.033	22547152	142.216	357.552	23183696	153.119	366.733	10173716	113.515	234.808	8337506	279.881	415.317
224.362	746.809	10718157	2321.16	1904.92	12815386	3617.36	1312.42	16331012	2813.05	1102.59	12137172	672.045	475.95	20007220	2807.15	744.506	18673422	140.194	297.539	7851952	153.358	436.443	22901562	134.066	363.674	20592286	654.014	413.177	9982701	2457.55	1246.48	11222012	355.068	394.369	11910384	208.348	376.576	23016630	4465.62	1462.7	11952335	407.75	416.508	21130956	817.102	432.122	11577393	379.722	909.729
118.448	470.311	23879594	3472.52	1700.83	16364880	4592.79	1520.51	11707644	2544.64	964.638	11746752	113.96	379.869	9059292	2716.83	826.505	20924770	11574.6	1459.28	15153797	113.039	329.395	10059796	176.221	468.686	15441166	1776.41	542.729	9746934	728.1	526.324	15430548	406.287	298.21	9814799	6540.65	1166.58	19381326	1012.67	894.308	11324115	338.852	362.378	26637740	674.685	388.426	10535299	165.328	416.172
11511.1	1917.01	11817977	1528.33	734.015	22430916	161.169	325.584	9700323	2820.11	1341.02	11953598	2669.39	1231.94	18167186	4225.77	1177.53	12957840	90.2062	367.183	8155708	1060.76	512.231	22155348	1032.27	682.28	15232169	931.764	241.694	6318390	149.203	407.459	20027326	222.912	322.705	10750858	13271	1675.93	14042782	149.777	464.849	20997954	550.86	407.439	19532684	156.684	325.594	20409716	436.386	450.588
8002.14	1763.08	12276974	120.945	361.781	21852246	6256.62	1723.8	15444129	5461.02	1115.6	9730639	376.015	978.706	9410542	3380.97	1019.5	19305928	7112.43	1496.5	15589271	223.998	351.813	22029604	1597.04	776.706	11111861	2456.67	698.666	8754702	786.304	566.642	19594448	301.524	227.718	8611792	130.721	324.986	22766612	170.282	529.373	12837727	121.633	330.194	10682086	698.398	339.671	8721884	183.542	336.406
111.625	467.942	13005709	3728.22	1448.43	12065339	1009.82	1074.62	9712223	3264.96	1059.49	15943230	144.516	376.971	19936208	3514.28	1150.12	19244620	11661.4	1456.38	14068000	4374.07	1418.84	16115984	2000.43	805.293	10390593	484.767	375.083	9168669	386.043	423.194	8697025	123.598	239.01	9175919	9130.77	1595.09	25347920	3666	1386.75	16175869	96.1257	361.885	10769028	960.378	553.729	11671760	587.928	427.706
10411.6	1635.23	11110266	670.843	1040.28	10832821	220.447	397.918	21554828	5293.8	1221.26	13123531	5086.57	1700.04	14133087	85.342	235.192	9413781	9852.32	1443.59	9674034	1654.58	656.463	21804422	442.017	422.919	9923546	2829.04	973.9	8421930	572.561	501.831	9157673	216.994	292.229	9640392	14678.4	1561.38	11841523	128.163	350.754	22966512	133.768	318.306	9972271	1181.56	526.995	14927541	168.009	386.449
103.587	477.934	11424912	3596.71	1747.35	15063082	955.734	1006.76	10056676	2700.23	870.06	21266632	197.297	269.296	22660774	4203.62	1148.99	16093217	78.6286	232.002	17551320	2335.64	856.883	17336316	735.974	544.476	10173696	173.468	162.197	6265098	561.366	484.97	18420082	739.698	522.684	19236702	600.019	752.846	10827355	1819.12	940.244	22235338	105.103	327.587	10096477	537.709	378.192	18995216	355.294	414.997
5055.62	1156.29	21466546	1157.31	945.527	10365121	5198.51	1278.94	16246536	1628.56	889.326	9419665	560.615	960.845	9259687	315.814	300.581	22010624	260.868	382.651	8935596	134.139	370.67	21348958	486.832	429.338	21168168	1740.76	551.734	10816123	592.86	482.69	18545670	477.887	454.883	20518224	3102.17	737.316	10726865	3627.72	1412.06	11783843	1068.8	542.295	13675583	647.361	485.053	14835401	349.997	480.283
5981.95	1408.86	21583014	1305.49	978.128	8586936	1967.41	780.22	19547224	4628.46	1462.28	15865639	4562.19	1539	16053119	102.823	558.572	9595175	8431.54	1614.16	16887830	2687.61	1250.03	10199026	329.024	451.674	10714404	129.744	309.923	21466308	119.843	415.967	9020290	263.477	344.056	22290414	96.4878	314.452	9609882	4652.72	1380.16	13142231	716.97	515.403	20878834	87.5891	159.756	7118826	285.714	528.319
113.645	405.619	23576064	1525.36	829.348	18651392	214.512	392.585	21398188	782.827	943.686	11502619	2574.65	969.2	18946638	1777.21	819.608	9597296	13965.3	1651.65	10786630	3199.7	1275.34	10865717	293.284	432.299	10249765	732.068	350.898	19672892	688.991	650.999	9406247	57.1575	338.767	23296032	257.441	763.246	10006125	5356.99	1228.58	11890098	129.977	380.334	27492994	486.661	322.852	18937828	440.182	355.552
3985.84	823.021	30718792	1395.34	1022.41	9654122	1522.83	609.11	20342022	3664.71	1104.32	11889615	109.652	332.38	21240164	3051.2	1000.36	18638452	173.475	270.253	19287740	5535.94	1647.46	17002398	2223.43	898.635	13960159	372.706	246.26	16322299	529.785	489.458	17547806	253.973	296.485	11343868	11687.2	1606.07	14800686	258.894	320.574	25896466	991.428	494.508	11839532	930.64	467.127	13793788	171.239	393.422
5094.07	949.922	10718681	299.577	323.802	18528956	3150.51	1048.17	9462530	110.188	224.215	19730904	3659.46	1520.13	15064233	1735.09	600.291	21133544	5176.32	1128.98	15913917	4798.12	1528.69	14294244	268.328	364.581	10218469	754.873	402.67	9409000	207.957	435.296	19876588	141.728	274.457	11941618	11500.5	1528.61	14333056	2466.38	1091.23	14982162	583.89	576.007	20695272	83.8713	131.767	6620942	155.32	359.79
15603.6	2094.27	13755787	1209.9	1034.66	9278255	5720.61	1508.85	11654050	3484.08	755.741	12967440	2894.27	1038.29	18903212	2754	841.949	18269676	90.4857	385.748	9402619	3231.03	991.543	18549466	220.899	396.934	10591629	464.762	356.108	9397710	143.894	422.68	20686080	604.463	353.88	14991553	11179.7	1775.26	25934886	1426.3	947.523	10226922	104.513	335.879	10005964	262.015	296.856	19024024	172.445	401.803
134.595	472.956	24086824	125.01	333.922	21708404	3740.71	1371.04	16822356	1550.75	780.158	11758411	3731.42	1470.32	15114014	3882.98	1055.91	13096253	8842.41	1399.1	10393857	3556.62	1111.4	18406718	1504.28	694.329	9998599	1141.82	542.062	10509101	1543.83	624.973	9043974	145.807	230.029	10514453	6835.15	1548.84	9658841	3532.95	1374.86	16039839	1044.06	529.072	12651220	596.655	405.927	14567171	150.404	379.006
388.685	458.77	22896556	2820.47	1229.97	12134822	4067.91	1381.41	11095284	994.739	505.45	21527838	173.77	398.349	19651568	591.387	409.979	21633972	8931.21	1556.83	9606707	1515.57	633.758	22432564	382.117	369.361	19612218	389.105	259.315	17189728	994.452	625.709	13029008	193.44	270.543	10944192	96.2066	308.795	22100414	1599.66	755.159	20614402	1230.32	575.366	11525729	118.816	310.815	20820354	155.19	363.438
5946.21	1091.89	10967526	2977.14	1522.29	11961462	2576.95	886.728	18062282	566.459	956.344	11831663	5634.49	1578.87	11429315	203.686	437.083	21251330	7916.06	1617.78	14635672	168.342	372.56	21893402	112.456	325.202	9681106	440.037	236.527	16666898	600.977	879.168	10158934	38.3884	232.553	24435208	13917.6	1487.07	12881554	173.128	544.527	11412566	140.805	295.239	18860936	131.554	394.571	9970268	178.08	361.838
4695.07	1096.79	23259750	216.705	603.019	10885023	3553.4	1177.61	12326889	4691.62	876.841	9553760	3730.57	1164.83	9485844	1953.18	832.731	20493248	1466.73	1038.96	9943033	184.666	449.108	22558260	372.384	461.351	21476772	665.992	306.201	17497128	345.951	382.65	8560982	286.515	422.256	17711788	1699.81	594.955	9277462	2811.07	994.28	10934217	96.2404	260.303	9529317	1162.08	531.123	13689900	479.485	504.961
10670.6	2311.42	20492040	260.851	382.902	22336950	4893.83	1653.82	10812850	1215.18	717.974	11737781	5002.55	1476.85	16221938	3898.1	1057.92	11465094	7310.4	1772.34	10583616	4870.94	1342.38	17583616	652.448	529.508	19534272	1170.99	414.898	9709108	1068.62	608.946	13855210	380.83	322.575	19278966	4970.32	923.598	19902138	1539.74	617.605	22817320	166.814	319.082	10032603	793.567	430.156	13801566	448.289	378.533
144.909	415.228	22677630	2835.98	1266.61	12528686	2289.52	910.551	21090702	128.292	316.114	23585040	5027.37	1468.01	12493492	1724.8	550.414	21077504	8314.45	1866.2	12297766	3139.24	1145.12	19147738	146.726	384.612	10151518	1714.82	594.628	12109760	950.133	657.767	9600276	59.4797	285.643	10116408	7913.95	1280.15	17297276	4705.38	1359.81	13843304	148.74	388.811	9969860	124.401	290.878	9088676	162.14	365.366
144.574	435.174	24685748	328.142	935.476	9211409	207.463	323.895	22259362	1150.27	609.384	15046346	2105.61	999.02	9423972	588.03	693.336	10424093	494.263	774.207	9511693	129.644	418.882	9484791	1256.28	656.854	12398263	425.059	368.435	11186445	2099.85	999.698	12300820	942.334	403.223	11457376	10489.8	1809.11	14694432	3052.51	1139.72	16066722	748.317	473.41	18697720	114.15	274.067	19681366	149.027	269.875
3411.14	1272.48	25243034	3031.91	1564.24	15514757	387.644	334.456	20451290	1944.77	930.5	11534637	2187.82	1073.26	9104884	1500.98	669.574	4430886	7648.72	2003.21	10582164	4611.33	1456.02	10567465	106.387	322.257	10462008	318.801	177.298	6745050	192.106	457.381	19628970	54.0236	288.084	9948838	2912.64	680.264	11220027	3579.66	1288.17	15958190	168.323	296.425	19353710	244.995	293.801	18760038	428.808	477.452
15149.9	2020.38	15977347	129.272	320.218	19706478	224.677	400.401	21883108	1740.63	1011.62	10618824	2200.17	822.825	20396746	3220.37	720.696	17416310	7592.07	1635.05	14366942	5592.22	1404.42	11265935	889.711	619.756	14920816	1067.07	401.126	13108422	1889.45	783.609	10865155	43.7432	249.306	9035735	328.369	372.517	10994053	231.736	401.134	23598058	134.122	331.785	21302182	203.314	134.295	11056792	430.859	476.353
2809.67	1633.63	10779932	2250.17	1105.49	11802401	2862.82	979.337	9808359	2872.29	1069.88	12323796	2019.86	929.594	8987896	2810.63	1246.49	20099928	7435.83	1094.88	19745646	5310.51	1466.58	11144566	175.201	353.803	10148038	1318.93	404.496	8457755	1940.9	832.104	11748292	593.552	350.043	14543701	102.185	289.371	21837804	4845.24	1504.16	13562178	124.002	492.769	10484219	113.822	289.105	19113726	252.352	448.411
208.028	429.433	23436880	2668.66	1093.76	12133107	4413.41	1475.95	11328861	2562.79	1062.42	11589818	123.747	601.322	9559294	334.797	315.602	21668490	222.906	431.396	23589612	367.317	383.464	22110958	155.82	387.323	22304338	266.947	188.015	6.91138e+06	920.034	619.581	13453460	91.2234	250.908	9764494	6078.16	1073.28	11932611	1478.14	928.59	10148082	943.374	569.358	13481918	104.507	229.115	8.24769e+06	268.164	420.294
688.815	456.291	12299088	1491.15	967.288	10442698	206.913	324.205	20588276	3981.9	972.843	13293478	4359.07	1331.08	10445794	1273.64	460.527	21015246	8408.71	2111.37	11325477	4916.06	1414.08	9878253	1796.37	735.633	10033633	527.257	321.824	9706117	1190.14	662.616	11733796	1431.38	463.044	12893716	11959.3	1383.1	12841022	304.663	389.776	23743538	271.691	343.995	19779446	126.5	257.912	8932178	182.147	441.717
7725.17	1429.64	21865196	3145.82	1362.53	11290562	231.921	414.733	21694284	4339.25	996.298	13181755	124.446	552.333	9857208	3320.92	829.941	11783980	102.15	325.743	20781226	5412.82	1553.6	9504655	541.515	444.094	18903716	104.638	263.027	9177705	1145.22	653.726	10049979	107.299	220.138	9339097	10641.4	1419.79	13941807	3934.33	1399.42	12258720	757.482	443.28	19491846	127.629	277.297	8740457	150.066	400.434
12261.8	1827.42	11816736	1389.52	730.919	19852782	2844.53	1262.24	9829607	104.567	514.942	23566498	2187.83	1094.11	8834752	3546.96	1076.21	16426791	195.323	402.519	24474850	4702.69	1174.19	13019106	109.671	323.981	10476114	511.384	358.367	20304162	148.862	612.764	10408977	504.981	384.817	14394169	3266.65	739.394	9966548	127.147	546.881	11436688	132.463	442.608	22326900	90.9692	196.752	6230750	172.182	375.714
159.221	433.331	23784238	887.21	476.403	21453850	3144.18	1244.52	17235790	3845.29	1206.45	15295739	4272.32	1438.29	10146083	104.271	239.368	21382934	8337.87	1719.39	16839318	4188.62	1897.84	10838560	147.812	413.235	22340550	602.154	406.669	18826064	888.58	653.074	17084636	602.15	457.639	16763856	201.287	718.648	10274904	170.781	445.027	11700305	1184.79	506.82	11156347	495.713	411.162	17335588	607.633	455.136
14652.4	1937.92	13846503	1496.6	741.958	19811304	170.264	324.406	21322332	4439.97	1348.94	13539893	4017.05	1281.72	10542797	1227.85	414.882	21737050	8913.76	2021.73	17404324	4869.83	1457.74	10323616	135.615	352.406	14697821	965.168	368.504	10137137	2065.11	1175.24	10927151	414.839	317.376	17192336	2364.45	727.822	10580443	3781.71	1568.69	17110018	124.557	318.575	20824524	111.159	287.054	8179696	167.762	400.952
5147.38	1078.61	23820600	2419.18	1267.32	9609621	3445.51	1643.98	9760987	189.478	433.331	12111834	4299.76	1295.24	10949137	126.537	304.584	23099644	6581.96	1173.68	18433492	4737.31	1567.14	14783668	112.634	332.452	10489760	820.749	450.064	20599986	244.813	448.594	9955474	678.191	362.706	11682474	245	339.399	10459233	2336.1	1092.02	22427020	75.4276	236.429	7.83955e+06	457.612	327.737	15741334	123.736	231.681
244.967	446.71	10898215	101.287	300.383	9941967	4970.48	1518.49	11037656	205.36	373.476	24075660	5458.39	1526.77	22236990	2132.71	694.159	10146306	674.174	563.567	11553065	4987.44	1455.42	12152328	725.776	632.533	10616249	84.7885	215.523	6869391	939.726	678.076	17678080	994.508	667.996	16531578	9892.09	1633.99	14304254	179.542	376.932	24853852	96.0957	365.007	20769198	99.7336	191.065	8.05661e+06	135.819	309.137
125.659	394.016	23408722	1209.51	660.265	10533338	4385.87	1360.28	13074901	531.584	376.688	23438722	5646.09	1543.72	13810815	2743.56	698.943	22912096	12030.2	1676.83	11826016	1979.85	707.562	19928298	175.452	386.266	10204145	588.715	345.231	19408284	3264.5	1332.63	10461167	584.336	292.847	10772008	14864.1	1783.62	13581413	3349.16	1296.81	10834223	101.785	315.324	9639536	56.502	174.388	3953894	426.845	387.561
15736	1879.19	13158229	3060.77	1469.52	11862382	4828.01	1665.68	10719277	6060.03	1287.28	12321857	98.9162	315.413	21991182	2623.92	928.086	11116050	9112.86	1775.7	14092778	145.368	354.807	21089754	271.597	416.322	10290861	212.008	128.995	5594381	2669.91	1020.84	12070747	239.995	416.806	13267666	12994.9	1481.26	12503713	439.666	492.056	23564712	71.0808	284.163	9573457	95.6809	239.041	8516659	208.802	778.822
14766	2357.19	12822156	158.266	393.765	22733496	3702.27	1329.56	13078516	4694.55	1380.83	17342684	4434.22	1377.67	22679654	819.301	810.715	10957688	2710.61	496.599	22084246	3567.84	1471.65	18155436	163.51	396.28	10461537	75.7655	178.753	6662461	2127.38	799.585	11236832	684.498	292.406	9290136	176.572	395.334	11056985	80.0847	248.304	24566704	73.537	242.077	9103090	278.576	296.755	18049470	163.601	265.02
11438.9	1785.3	11471246	118.19	426.099	19460514	132.338	230.745	8009113	4851.71	1582.79	14390525	3458.53	1059.36	9261404	559.397	345.331	23074178	6650.56	1357.68	10548693	5079.48	1464.04	8415777	1514.06	669.955	12147450	1050.63	353.11	10857909	787.572	572.547	15502176	799.703	367.652	16323806	5484.16	1156.69	8791400	1093.33	1291.11	11416563	75.5985	281.021	9113026	143.489	234.467	18645852	164.013	318.094
13471.6	1753.57	11992193	1180.36	626.908	10772210	4967.92	1443.51	16693530	3057.03	773.473	12640091	2138.74	1119.41	9588831	123.786	364.698	22913200	5384.28	901.068	19947684	3528.55	1224.14	18003386	193.221	373.139	20174062	92.9317	195.784	17741068	1493.69	820.943	11637873	938.334	551.876	17568706	2950.83	918.684	9631198	5554.66	1520.08	15198457	86.3305	308.106	9436655	396.324	363.442	15071810	171.746	376.13
201.531	461.862	23668790	179.952	347.786	21467578	4471.4	1871.13	11008577	3968.56	1264.7	13783381	5300.5	1402.26	12689567	4398.42	1002.5	14083664	13318.7	2142.89	13394981	2428.12	961.821	9985902	131.476	382.319	22147626	531.849	347.242	17378266	583.765	457.098	16656218	1124.71	746.016	4.15189e+06	97.0946	319.459	10320163	2192.1	842.41	11281630	79.1091	281.039	9157451	85.7256	282.618	9470281	328.693	322.443
8385.08	1785.32	18122736	621.771	487.71	20785018	5283.86	1528.48	11618712	116.878	320.721	23664982	284.267	407.757	9394557	3437.12	900.214	13964984	8207.93	1625.17	9998415	3338.94	1063.03	19448390	129.673	316.468	9701598	1169.83	554.118	13901348	1730.96	712.247	10250372	494.866	325.127	11485892	412.587	339.192	22503528	1480.88	601.781	23954240	89.0016	316.814	20931032	111.671	303.668	20978090	704.052	493.233
15583.2	1973.34	15987464	403.282	780.694	8450613	2689.98	1264.49	10030440	1001.45	918.58	10646853	5454.5	1443.08	12437670	3926.26	1066.25	13456049	1223.28	1108.13	9146007	2175.9	774.598	9563818	162.792	823.18	21506208	966.018	384.267	17108200	411.601	414.517	8907625	443.69	403.785	20959858	431.665	789.258	10213269	5026.7	1356.42	12444694	443.334	465.548	19831214	113.208	244.399	8716134	275.821	334.569
9178.34	1146.41	21134222	2431.31	1088.72	10035886	533.11	349.118	20535776	4309.1	1227.04	13424888	2757.09	1104.97	8794952	1986.87	726.323	9906506	7836.58	1331.19	18700810	4873.67	1171.86	11579396	175.559	379.875	22350452	73.3505	122.284	4439191	848.503	544.61	9560539	503.703	292.516	9349686	10830.2	1466.92	11166002	122.829	384.606	10618381	86.4158	336.92	9525307	650.905	429.242	15144613	655.214	581.401
14280.4	1847.96	11898734	2477.11	1111.83	11361115	5361.96	1630.57	15887282	218.591	366.125	23754590	3581.07	1104.29	16788436	3209.28	1044.75	16281832	396.169	511.208	10497802	139.358	396.289	21752368	172.008	377.987	10731419	97.4828	222.823	10390963	1777.94	874.006	11337474	291.192	407.31	18463668	9882.25	1570.13	24417912	3892.36	1420.12	13042543	86.9054	369.051	10097450	97.7609	298.37	9411734	363.391	408.475
5568.4	1087.41	21089820	1339.2	755.763	17266550	3321.05	1661.55	9781059	3951.09	1302.59	14605292	151.181	372.567	20954608	3322.75	853.47	11027624	1791.21	439.79	21841038	4726.88	1367.49	18920492	268.645	411.614	11166615	468.325	324.108	21101016	1293.73	658.681	10438023	869.831	393.561	14851296	8525.73	1173.5	10718505	2292.74	878.803	10620427	72.5285	233.485	8505096	220.716	303.089	18562854	765.983	442.49
6012.91	746.169	21570864	118.255	342.407	10532176	5176.47	1346.93	11230004	4851.84	1508.28	16398470	3550.69	1202.63	9295177	2771.55	793.567	14900492	5425.95	1230.16	12287725	4489.9	1093	11140664	537.331	404.009	18873328	642.384	447.949	21278252	217.761	384.1	8701464	55.351	295.628	10759250	96.9147	287.274	9919406	2144.85	814.694	19030798	76.65	251.359	9658355	125.86	362.974	10452136	484.521	459.458
11010.8	1719.97	20730744	3094.71	1404.86	10516245	215.222	386.303	21558428	3626.31	1048.87	11770493	165.548	401.339	21681980	2996.64	766.097	16559367	129.214	399.203	21357852	7997.62	2248.95	37943956	382.357	415.377	20196470	353.405	258.208	8195972	1424.66	667.155	13884485	207.702	280.895	10206518	229.585	486.592	10510239	130.155	352.824	23565372	89.389	302.721	9470193	466.706	416.136	20358636	394.237	400.82
9151.36	1447.83	20368662	1372.25	655.309	22084100	6280.05	1909.09	11102797	2142.99	1058.38	11742076	114.933	335.132	8321231	1104.61	396.73	21370902	2330.7	874.833	9437095	137.916	284.766	22916852	282.197	488.519	11410256	126.089	313.818	10415611	2124.01	1013.65	9869178	934.167	453.2	19157938	91.5904	186.416	22980892	3652.94	1569.16	17039362	129.854	324.26	10591141	137.236	340.804	10482968	274.511	475.221
14213	1825.11	11892589	773.031	710.247	8866722	188.641	283.534	20823580	4777.15	1067.17	11436542	192.68	800.928	9227639	1162.66	451.377	20269214	8412.89	1333.37	18507646	5506.08	1414.94	14600658	256.713	489.963	10853612	201.48	360.437	11272754	1772.18	788.384	12432106	386.644	282.695	9859082	12395.3	1528.66	15628338	136.166	331.849	22926148	97.9917	315.965	10007662	368.162	340.888	18728590	341.34	310.879
14024.4	1887.99	11712199	1041.74	628.382	19618454	3635.52	1208.11	21320364	3313.77	876.46	19998624	133.205	336.836	19428156	2288.35	1044.97	18525426	113.893	354.116	21522390	2283.95	1015.2	18107314	104.314	364.64	10309958	411.72	174.909	10976730	2136.2	1173.69	9686260	950.576	352.372	11700474	6458.3	909.547	20614258	135.111	400.408	23330000	83.9627	250.414	9227016	283.13	325.511	19393096	616.321	442.514
123.76	247.322	24863378	2103.59	1080.28	12112927	202.826	338.82	21041380	143.809	332.235	23439882	3528.53	1122.95	11199998	1920.84	803.333	10336961	8512.02	1350.74	17294532	1642.98	624.136	20549422	595.191	548.471	20394846	1624.57	633.509	11903853	938.378	729.381	18471152	373.15	218.292	8730027	5665.51	816.219	20316406	1032.83	1117.26	10388924	104.27	327.227	9979742	900.19	446.643	12728239	495.921	533.935
7223.84	1381.61	19241128	3003.96	1320.66	8828161	266.86	473.832	21783464	1270.59	611.47	22905470	1542.14	716.833	20288606	2803.69	1118.23	13899212	8777.15	1832.27	15800008	3024.79	979.892	17462468	208.195	441.986	20528270	317.488	286.575	21697392	215.824	445.025	18666650	551.021	266.405	9749825	6213.39	894.085	9569229	2749.64	1161.88	18765370	788.572	532.495	14001060	406.657	435.708	20330652	131.384	315.575
4795.47	795.529	24430336	196.035	286.332	16858060	270.746	425.49	21308096	380.013	316.407	22718292	6430.63	1708.96	15264300	2474.68	953.103	15206076	5373.45	888.92	20937538	6597.23	1759.98	15944634	236.011	384.354	10067081	130.081	449.503	12243273	1559.21	838.635	11502321	568.336	235.78	10622423	148.643	312.146	9763364	3859.08	1435.88	11215784	86.2173	321.091	9604330	760.762	524.082	13618800	170.95	341.241
2155.16	490.082	23457264	2405.22	1225.53	9333378	251.11	386.769	19101812	2749.64	903.662	16338255	685.262	1049.21	8127233	1630.66	846.489	18529188	2435.39	945.182	10529044	3972.43	1284.45	9707448	124.771	428.389	10466080	1393	545.905	13509347	380.768	409.311	17473670	1038.91	289.221	8858088	8358.38	1142.29	14563769	140.147	379.561	24030200	84.7353	303.78	10081507	282.747	358.111	20744336	340.075	386.271
10156.5	1357.41	19638086	2090.33	1002.33	17063202	962.75	333.279	18320684	5286.4	1730.39	13444461	5422.81	1594.97	11657680	3253.65	855.711	18347822	4020.17	827.991	20899410	5420.49	1495.52	15799547	120.113	357.7	9516505	295.104	390.592	11155883	572.874	368.528	8775516	437.633	327.689	9572280	4692.77	687.397	22488800	2152.74	684.289	9827844	70.8158	263.311	9811979	110.323	316.609	9743754	151.162	350.614
149.04	410.861	23512178	2838.51	1134.58	11868873	4293.48	1450.53	12932280	4551.25	1322.38	14454735	1080.9	471.183	21453352	1610.34	911.98	19152170	8793.97	1821.58	12073206	4370.27	1263.12	14461328	448.576	396.387	10184130	409.664	283.573	19942236	1450.7	669.837	10601710	487.576	346.643	20403642	117.029	375.439	11246757	1161.84	503.13	22048178	143.887	320.498	10044452	125.084	286.273	9916676	133.104	222.078
6330.42	1230.56	20323854	215.048	360.282	21500698	221.309	360.957	18742362	2594.45	857.387	18370626	1975.61	751.804	19669430	1896.59	578.722	10736080	6657.28	1607.74	16181733	2886.07	893.08	20209938	149.549	379.086	20513150	552.253	392.048	11213575	1943.87	893.438	11326816	1006.67	383.595	11899718	7928.54	1185.99	14858847	87.7407	260.959	11167345	374.474	409.174	20520140	625.687	1608.72	14990142	126.065	206.282
6761.91	1271.15	19717708	2438.49	1092.14	11449487	1323.03	375.142	17048324	3310.97	1024.61	11691875	202.036	380.094	22420678	2843.51	816.888	10707714	13077.3	1830.33	12372649	5402.27	1605.37	11745582	163.535	330.944	19615228	158.353	306.256	10555904	638.34	575.68	18330630	447.436	320.792	11521426	166.093	426.636	10334479	775.208	376.409	22485986	102.278	336.026	10692080	380.685	241.726	12951647	519.504	306.584
410.764	455.248	23777748	1285.45	788.484	19025384	148.084	233.92	21999544	1668.61	837.796	23012486	151.579	353.022	20518420	2993.38	1065.1	14474285	114.204	368.598	22346668	4908.89	1389.14	11286994	125.482	863.59	22494300	86.3682	256.388	9774339	960.788	601.486	9772873	56.2846	274.381	11024894	5826.04	1094.78	7735623	2171.11	973.772	22255062	86.5559	293.708	9703145	823.978	491.392	13422032	143.648	296.212
3834.23	761.539	22387168	142.615	306.969	18256492	5709.17	1577.06	12669879	3147.11	962.124	11297821	1736.24	641.732	19171148	2103.47	720.821	19069352	213.866	725.232	10706728	5050.43	1411.15	10824520	1036.92	628.609	10463585	1391.53	577.072	21611086	190.175	374.058	19791290	622.525	317.726	15876819	704.169	651.902	10556278	134.577	356.719	10454870	97.7637	311.852	10403118	322.001	423.118	20282648	162.74	226.184
2409.61	962.87	20494192	3107.03	1409.65	11566910	4027.99	1266.17	11932649	1289.89	551.555	23298436	3158.88	1196.57	16160056	2701.29	1000.04	12766091	4008.3	846.636	21884960	3973.58	1687.86	10199253	959.946	544.109	18312376	2270.04	947.168	19660724	350.177	389.142	8898864	452.019	259.485	9659136	10428.4	1479.14	10876820	3774.45	1347.89	11824963	90.0541	380.56	9739474	749.616	487.622	15217111	292.906	351.525
13255.1	3415.52	15538584	1906.8	1218.24	17955610	161.787	365.619	9541637	1956.63	759.38	21699656	152.454	492.962	19894766	1809.64	1035.08	17692750	8089.81	1189.24	20867104	5292.55	1604.01	11770409	59.0574	217.275	23214566	424.586	320.359	11068969	882.969	594.227	11099521	720.977	360.814	16545509	7176.45	1182.27	17583512	3699.87	1390.18	15359809	83.1762	342.338	10132871	529.257	437.781	17423018	122.451	217.982
13911.3	2168.87	16078691	2579.55	1052.92	8769697	5091.75	1410.79	11986138	4051.03	1291.68	14188998	117.048	298.448	20800406	3061.64	1007.38	10924471	1441.63	497.931	21486872	4371.05	970.654	10055096	224.8	790.184	21808288	2414.72	964.123	13510716	1419.45	723.184	10355215	674.302	338.454	12590536	2043.43	504.73	22716428	118.856	381.462	10627144	71.1471	266.757	10466436	539.454	502.836	18915470	157.828	250.223
13339.5	1721.16	15203770	112.397	302.186	9875855	5080	1393.34	11945510	525.152	342.976	20419356	1611.5	1039.26	15846913	2019.96	753.319	20553636	249.497	400.505	22884830	5544.52	1652.39	17450270	180.302	369.779	10249266	501.351	317.628	17225174	654.895	515.201	18022832	567.328	318.889	11204213	127.178	305.891	22266170	887.657	831.107	11137024	100.565	324.251	21889132	96.0971	244.948	9436696	285.547	300.782
3125.41	893.667	19561806	905.076	801.362	9591739	4555.57	1319.83	16252567	2863.37	998.444	17826568	3840.72	1521.08	9762932	2791.38	895.168	17392696	1774.8	662.375	12673778	5150.92	1558.52	11725326	130.235	391.235	10451381	600.899	368.937	10815828	746.417	518.894	17411590	980.905	742.016	12533307	11400.2	1453.91	12776540	138.162	325.944	23458558	74.7166	270.216	10065508	158.348	381.122	20932620	191.7	267.023
10779.8	1852.85	17132176	2599.58	1404.44	8539346	4157.55	1373.5	18465250	4609.15	1391.7	16246171	98.1841	320.653	21676532	2603.7	873.01	17178718	9967.56	1607.32	17880854	129.129	298.512	20971522	127.066	410.114	10307910	154.131	430.247	23008710	2301.39	1273.14	16143977	366.99	235.79	10506400	163.959	326.484	21341834	310.787	886.936	10984481	80.9916	339.333	10161406	617.148	404.28	17574850	131.21	158.318
5317.12	1420.64	21113072	1853.68	1112.44	9772087	3864.43	1349.34	19231190	1611.69	688.089	23103100	4004.48	1993.93	10045234	2122.7	691.393	20527902	325.319	451.6	21734190	6620.24	1714.82	16225808	400.87	458.014	21897180	2203.48	937.2	19710370	1113.23	618.024	9368785	563.119	243.996	16360458	8894.61	1276.72	17744670	3232.91	1642.34	17415862	93.8318	333.014	9799415	751.793	621.639	16044524	149.954	266.485
2796.7	659.361	24429614	2427.04	1269.5	19292932	5656.12	1538.04	15955133	1338.91	570.511	22666266	210.751	460.384	22158076	2892.02	771.625	18168498	4861.2	1094.57	19657762	998.993	542.604	20910864	182.61	426.709	21033848	498.458	391.682	11205125	1559.68	750.201	11200080	687.297	453.529	16326416	6106.7	772.514	8808287	1688.34	944.356	11182009	375.757	447.251	21062630	158.949	263.187	17085650	624.744	495.585
882.398	528.818	25936210	103.025	281.216	22259616	192.66	316.576	19269680	1381.1	661.081	23127394	3390.46	963.627	14692881	110.857	354.054	22749132	8044.17	1419.33	16845880	5209.57	1274.3	16950330	783.989	577.563	16457424	437.925	171.537	11049712	1133.85	595.753	19158130	607.018	284.734	15863160	6003.55	899.987	11731701	2802.01	1303.25	12461376	227.964	353.318	21238492	104.688	216.013	9174361	285.058	218.825
215.516	528.244	24947320	889.185	504.222	21541622	6048.09	1386.44	11155159	1466.56	616.236	19869264	5124.21	1553.46	12676017	1824.06	739.554	17733944	5154.71	784.89	20762396	2400.09	1068.86	17969372	197.335	413.986	22283940	219.098	272.048	10434939	723.414	525.349	17642804	517.522	348.865	16766457	86.9138	197.208	17293320	2379.72	874.293	10647697	104.091	337.618	10136028	139.593	369.115	11311275	130.018	224.574
4502.79	1356.78	18924734	2013.64	777.329	13541293	3561.79	1275.38	9564256	5541.62	1259.14	13770090	3229.04	1403.73	9327101	2324.95	813.414	11423895	191.512	411.096	23124626	5582.66	1592.56	11720119	138.363	384.616	21549936	628.874	245.774	14652140	2510.53	1003.05	11477482	1187.13	477.408	15704516	5890.06	1005.08	19884948	2566.13	1384.07	11774829	106.093	323.773	23404578	810.221	553.837	14968569	322.858	423.083
2933.1	758.718	24088004	542.186	345.41	20532328	4891.57	1379.21	10852985	2646.72	804.429	13854874	167.788	421.168	20209228	2110.57	692.748	20811174	8315.15	1622.31	14536280	966.322	421.649	19949250	318.97	409.78	21604482	565.371	352.199	18182946	453.412	427.782	16970104	52.6612	223.65	11091123	7977.62	1308.28	10318714	858.478	811.11	10859095	99.516	410.956	22910558	96.1132	265.397	9712444	162.352	264.741
10574.9	1745.2	12968332	1575.36	1071.37	17335218	4611.16	1428.06	9963689	105.424	278.553	24666170	330.525	392.115	20352634	2750.42	791.745	16500529	8603.74	1339.72	18562082	4511.11	1549.72	11020204	1044.59	606.561	18279376	165.785	347.31	11434811	390.352	373.003	8939229	211.215	344.66	21318448	5656.43	1012.87	19296284	3898.79	1336.92	11376497	70.6583	270.323	10025264	908.311	497.854	12832162	238.133	238.807
12426.5	1727.33	17432262	1805	1072.95	11080257	811.482	347.021	16506578	239.182	339.613	23386874	3367.05	1200.64	16469471	1641.33	498.042	20171038	1299.85	437.844	22650368	429.272	361.127	21342518	700.151	840.688	20020316	1637.45	366.888	7290350	815.273	549.612	19696200	609.133	315.247	15091360	4637.62	1021.1	8330288	116.877	330.633	10391792	628.204	452.872	20531458	484.639	377.688	9214970	132.731	259.656
10982.9	1622.75	11658610	2612.03	1341.46	8645305	5183.49	1448.22	15925734	4215.72	1936.29	12808940	167.349	369.976	19286802	89.5878	410.904	8968332	4808.32	762.583	22623752	2294.72	880.664	10056391	935.593	702.635	15011284	1225.7	538.264	15140022	655.092	516.59	9898378	651.198	274.758	15201626	10250.6	1348	12723859	2587.41	1262.04	12530124	1139.34	578.192	15260724	674.847	468.59	17309206	338.695	341.104
3767.45	991.82	23580848	2602.7	1211.22	10200588	6851.59	1867.06	12414095	3577.41	1131.11	12151943	3982.02	1197.59	9682109	93.3255	332.923	22247384	6790.92	1806.39	11815164	2076.02	741.635	19418570	136.483	331.084	14678721	3284.05	1011.33	17424908	1943.75	943.668	12527293	570.371	329.97	17260928	9134.49	1269.26	12216671	863.161	754.371	10943367	324.338	389.503	21275988	737.032	382.447	16545274	121.864	323.352
2514.17	1512.63	10796490	1275.67	998.517	8379934	154.576	335.163	9370079	96.2614	281.023	23170992	2383.91	1154.93	15466196	140.133	433.275	24294046	8824.56	1451.96	16429361	5372.22	1566	12480908	747.509	591.159	16627018	421.038	288.038	18058360	519.759	494.756	9374975	293.136	197.646	9736940	5350.91	816.38	11934253	1125.9	720.271	21671198	85.6634	349.683	10288002	322.132	374.746	20849540	127.627	374.558
139.947	434.204	11762504	3122.05	1021.57	13695360	193.148	642.327	9506892	1644.37	646.909	22242946	4791.91	2016.17	22810398	109.898	391.118	22957520	8353.35	1597.03	10485531	6435.47	1853.07	13554431	215.64	438.032	18819772	367.122	183.618	7799391	351.627	411.402	9273610	298.022	285.788	10168239	12190.2	1597.15	16510989	4048.04	1479.47	15522159	84.323	281.727	9844744	391.51	324.94	20108712	381.228	459.545
2786.93	1533.14	10731216	2914.34	1004.15	11323723	2907.15	819.121	16433221	102.732	300.064	23514860	147.431	289.848	20396342	336.227	590.034	8897106	6611	1607.56	14271535	4482.91	1148.71	18638384	1026.36	610.693	15533137	1462.74	855.766	14241409	1744.95	1308.98	14040101	1232.92	394.763	10195452	6122.14	1040.14	6698791	2468.9	1175.39	12149086	115.892	386.466	10496069	372.511	256.75	17733252	112.247	354.845
2959.62	962.183	18362664	1883.07	1022.44	17869312	5795.2	1422.53	11128242	2127.89	682.823	16223612	133.545	373.107	19390898	304.582	366.083	22555996	12228.5	2088.23	13157443	2832.48	1077.12	10079405	1021.15	580.982	17784044	605.107	219.51	12105844	149.702	504.069	18476430	582.428	322.114	10769310	6849.88	980.947	15404238	1683.76	693.979	20919376	111.397	1496.66	12299066	273.487	390.677	21378012	126.708	313.948
13078.8	1738.57	11620094	2418.02	1186.04	18053060	5054.78	1358.93	14437388	3989.78	1175.88	13457718	2843.1	1065.28	8878981	95.2282	301.233	20200448	8359.62	1735.86	12533767	4508.07	1197.79	15532843	1137.37	665.668	10420264	541.008	1045.89	20629744	935.878	656.665	10655569	145.81	327.144	9944506	13092.8	1785.44	16419349	1678.53	713.11	21684732	1035.46	503.038	14246265	793.526	439.569	13128065	450.804	474.417
188.119	405.734	22492210	1634.72	993.843	10318768	4064.21	1468.66	8973856	1353.3	503.268	23394224	4484.67	1305.52	9930557	694.675	365.004	20778986	7602.87	1452.22	16907406	2946.58	943.117	19579442	109.372	349.025	9747826	123.334	366.583	24815672	352.677	446.108	8809658	672.855	340.633	17764832	10036.3	1412.44	13897772	1356.83	708.635	21354664	729.434	519.49	15525351	183.391	396.98	16584981	387.444	431.939
6265.84	1284.91	17356778	1974.53	964.341	9103752	223.456	290.615	17268162	2233.62	974.417	12735830	2825.09	1088.82	13505737	216.665	326.433	21980620	9515.08	1782.7	15307473	3511.89	1083.5	18738890	1175.19	662.642	17731904	494.758	258.159	7915752	271.007	396.236	19794584	152.876	238.469	9654160	6200.85	893.14	19056476	2831.27	1116.66	19328816	527.967	1461.71	20021046	491.994	389.235	9582859	300.165	439.173
5062.85	939.147	21378330	2626.79	1135.62	8323105	297.572	630.898	9160697	1775.33	769.529	21529722	3493.34	1268.13	14008624	111.788	338.329	23483802	6188.49	1002.11	9673950	127.831	330.765	9771583	115.657	376.162	10218465	664.749	480.906	16394127	679.524	612.821	19481064	409.328	169.36	7786647	10843.8	1363.22	12680992	2597.58	1233.5	12937773	703.694	1347.18	14530702	91.9635	262.994	9756622	338.242	435.953
120.124	406.036	11647624	119.399	544.567	8397650	223.821	253.641	14656747	2956.63	1190.86	18807540	3009.77	1047.16	8628708	4673.79	999.226	11331219	5393.84	1052.12	19234096	3648.68	1180.33	10694469	1147.73	663.464	16978680	323.531	329.139	22674682	183.942	490.269	19634054	803.062	378.988	10350557	117.863	196.129	26164814	1255.2	542.424	22255178	503.204	444.312	18632158	845.445	367.838	17813774	333.023	449.574
166.776	473.482	21298800	145.207	316.949	19757776	3048.93	722.156	13967343	2976.43	828.795	11043436	131.824	386.946	19115282	4111.95	931.052	9890789	7893.79	1914.62	12213426	5932.23	1649.87	16123344	1148.41	619.071	18384488	627.87	332.638	18463812	440.255	451.574	9485487	718.556	1366.5	10599731	1258.13	520.135	6284894	3369.94	1060.82	10200647	223.283	402.245	22231748	103.341	291.194	9596055	460.513	388.114
9969.16	2023.14	16191886	2528.68	1361.71	13803862	5363.18	1381.04	10884188	4016.49	1329.61	13167246	131.374	2492.17	23945564	1627.88	627.143	23145192	5468.97	1002.82	18969716	6435.59	1816.34	10977806	107.284	322.054	9716537	1434.33	528.587	15633478	593.679	478.456	19742682	773.501	398.26	16821726	1940.23	527.216	5639811	144.034	315.716	23090022	107.591	307.616	22167236	575.257	402.203	20150126	311.341	480.162
124.264	324.728	22455280	238.499	286.86	17405860	213.632	379.457	20363754	813.864	375.289	23677906	2062.94	853.503	16754968	2097.96	734.704	18746132	97.7505	372.711	21385390	2718.02	673.397	6335772	257.604	370.374	21315374	1059.58	421.217	8715989	309.116	468.989	19792624	1278.27	374.559	10061715	8183.84	1169.42	18481020	3545.12	1367.35	13812523	979.189	525.02	13109357	145.137	300.048	19517336	304.485	410.354
10839.7	1682.66	14475675	579.744	469.413	21063798	3844.02	912.451	12158237	4551.22	1551.26	13117803	2262.49	751.558	19008474	4334.78	1278.37	10480217	11626.1	1690.38	14003340	154.932	334.762	21644804	123.153	383.809	22838518	1158.23	241.351	8478880	366.534	483.487	18883998	678.235	316.263	11978000	12127.4	1668.36	13642381	3505.56	1231.27	15030568	111.223	358.508	21883106	82.5721	254.227	9955151	416.029	465.353
13715	1846.59	15058568	1804.86	991.538	10514934	3483.19	788.495	13227282	62.6191	195.53	24871850	2440.8	966.997	18500614	108.437	279.147	20208142	6810.08	990.221	10650148	113.967	192.722	17652350	857.86	595.201	14909307	514.116	363.698	21570328	674.738	558.131	18590018	1085.66	398.141	12724412	11581	1352.74	12767326	117.376	316.763	10700449	641.532	381.666	17480712	750.195	408.285	19497830	441.956	512.17
4069.56	834.135	21488454	3040.57	1108.11	11359614	133.884	228.207	7478075	3282.67	915.733	11434671	3186.31	1210.44	9218690	168.275	355.791	20922434	7956.42	1452.59	15894876	2489.18	731.806	7895866	134.562	342.509	9567509	1035.95	492.011	21324222	1278.73	647.983	9997919	336.084	238.918	9749669	477.561	299.677	20547782	858.537	706.826	11920209	73.4612	258.242	9842569	843.284	451.662	17651460	453.191	546.626
11941.7	1541.93	10914742	3273.94	1128.7	10922204	1147.76	919.714	9296661	1739.72	636.024	24289288	2746.65	1004.61	8263512	4693.43	1032.43	14546908	1611.93	489.725	21298916	148.008	386.29	9929395	1713.13	756.501	10392396	2507.02	650.403	9295956	2932.73	994.407	11466959	313.903	318.844	9897148	7195.39	984.357	16383669	2251.88	864.526	11228020	93.7732	314.907	10280730	103.335	334.618	21633774	175.341	436.85
4903.13	799.709	21037576	807.287	459.622	19786590	183.446	339.653	19953696	5239.04	1293.42	14949442	1964.17	843.44	7928413	5489.2	839.767	11111862	2606.37	698.564	22884202	144.635	478.208	6453984	344.204	459.059	21101624	736.879	301.675	16082185	213.277	423.357	9129910	296.467	246.764	9653422	7307.41	1025.21	14561427	3501.61	1196.24	11199816	147.018	381.174	21620750	818.716	539.043	14089333	540.909	546.448
10977.1	1742.9	13929956	120.633	288.03	20263838	4150.53	1799.29	13122378	4264.6	1138	14485983	200.343	209.741	14622900	3897.4	1103.17	17205970	201.507	394.62	21489520	4013.59	1367.69	15849868	101.144	319.747	9699782	84.518	249.15	9042526	1572.27	699.335	10085757	236.092	179.205	8419790	8841.36	1221.13	9828034	135.3	490.118	11692246	201.379	332.457	21797392	407.078	335.655	20170494	541.479	1203.52
10376	1481.23	7946945	2680.38	1632.43	9048399	1026.84	473.948	18650594	2565.75	999.517	10566616	1932.51	777.815	7038229	5611.83	860.267	12326719	10031.8	1465.99	9861573	3770.31	970.679	18503304	1404.44	584.892	14034311	471.698	353.999	20168884	595.828	526.331	19564734	842.494	354.476	15229335	180.385	314.385	10521717	170.825	370.66	26692734	1033.25	610.208	16761153	512.441	361.477	18248452	429.093	444.548
13109	1764.33	9726855	1195.14	866.412	7945392	4651.34	1410.87	14433742	3052.67	1290.58	18039640	146.89	391.624	21127608	2340.45	556.565	21095254	11409.9	1717.75	13127098	4532.46	1208.42	15846449	640.867	654.563	19683676	444.949	412.229	18924702	1623.89	800.454	11070496	679.998	274.559	11199540	8572.44	1408.51	10296187	3608.49	1291.88	12249241	706.062	599.899	16425342	354.294	341.128	19604562	295.074	496.157
10012.1	1224.2	7277317	2564.77	933.675	8701800	214.773	332.563	18701726	3902.87	1140.25	12774191	120.904	356.351	20273462	5187.65	1047.46	11594512	7988.4	1844.01	15916644	123.325	338.951	9475655	397.932	453.47	22259262	3276.75	806.439	8936993	1170.64	620.608	9054750	1020.14	380.097	10446070	10232.1	1470.98	14582865	890.763	769.837	10501410	858.905	580.091	12983682	99.5935	322	10256387	359.938	358.367
4109.72	795.076	19404178	1291.98	1143.64	10609196	4597.79	1634.94	12508612	3598.6	977.779	12258172	2930.9	1183.75	13261921	3797.87	862.09	16933600	7095.56	1124.59	9822908	2947.26	1089.83	9466445	106.799	326.021	9187283	1211.21	456.067	17271024	655.058	493.271	17722780	1443.37	498.866	14582193	8678.05	1627.93	15111284	151.654	326.698	23415746	141.478	372.261	10483006	688.267	510.482	14344059	133.5	327.574
12242.9	1673.27	14084366	2239.65	951.309	9054633	409.328	356.232	18655522	96.0583	273.419	23661062	3090.15	1287.56	14411469	118.071	304.455	6834044	4284.04	663.336	21266614	6594.46	1695.69	13481179	1884.88	818.328	19171836	1032.44	562.012	19127976	380.687	485.119	20261938	553.599	211.882	12092989	7048.86	1218.22	19037074	137.096	338.841	23803212	827.119	467.813	19357404	740.985	530.061	16191579	106.443	332.817
9614.56	1229.87	8269611	1967.66	740.321	13851622	426.738	430.703	19049260	188.157	353.445	25210840	152.3	361.867	20402686	90.6588	170.713	17120196	7075.05	1233.35	12172438	2497.95	689.239	6265803	218.051	472.557	21869066	1291.53	443.163	10175556	2877.97	1146.71	12626770	187.206	248.511	9402226	10027.9	1477.78	12378531	164.498	606.505	10575971	126.564	394.858	22291228	288.167	362.429	9768227	145.765	424.182
12161.1	1711.12	8564978	2103.56	949.84	16539851	2590.94	814.396	8498862	4032.14	8276.48	10927863	2507.54	819.229	11887448	91.4573	197.446	17917190	111.709	362.331	11058261	3330.19	1032.31	9867815	3759.81	1752.13	13693026	911.652	499.32	14507822	688.301	551.449	10232233	452.599	381.588	16821398	8421.31	1189.98	9588642	3972.68	1444.22	15761723	578.632	448.621	21425950	116.813	306.75	8561911	158.825	460.326
8553.25	1117.99	6674931	2689.02	770.015	7244932	2735.47	1381.04	9080822	59.9131	355.764	11876094	141.161	401.941	7579092	7018.76	1124.82	21963042	8703	1454.96	9694063	135.352	713.821	8181749	739.149	506.38	10523552	84.9694	300.617	9665265	1589.79	755.861	10488276	238.257	196.762	9437708	6421.97	1582.02	11582441	2647.97	1182.55	18609346	619.338	438.494	18930442	98.9736	427.995	10066016	377.14	1231.74
101.967	351.613	10064811	2498.09	849.144	10073341	231.912	369.277	18259216	603.739	388.055	23688300	2994.31	1444.59	14821756	6785.06	928.351	11232052	15027.5	1682.7	12271574	2361.65	906.311	6149549	1429.9	581.754	12555173	308.156	383.685	11232694	1644.82	769.037	9378808	669.992	313.114	10755251	6040.71	1204.16	10825935	2216.97	892.055	10762388	561.197	513.91	20844012	122.032	325.253	9942130	252.224	495.687
8734.46	1192.34	20303192	95.5596	471.223	7974176	3559.01	1448.2	15297429	3331.71	957.389	14723165	127.898	394.892	20961668	99.9343	268.305	18756652	170.768	399.861	22272248	148.613	354.276	20343948	109.141	331.775	10119650	80.5227	227.312	8904935	106.5	349.334	9197038	1716.74	489.236	10415172	3580.72	615.117	18051212	3335.12	1361.22	16774131	120.159	415.335	21343318	93.6068	282.423	9975308	521.97	409.587
4869.71	934.939	21776150	2044.85	899.676	5724798	2893.39	1068.83	9031182	126.393	320.062	10859433	2156.67	977.548	19206194	5672.61	722.165	8.23109e+06	150.665	362.27	22698940	101.165	329.346	5615431	792.912	494.208	21248980	1663.28	627.923	21127478	641.179	449.524	18979946	1028.37	389.328	10547745	225.502	476.567	11232321	2785	1140.81	19523326	1066.87	496.429	12993664	119.519	385.74	10671161	379.957	398.022
667.268	432.005	21975196	1929.86	979.275	7818812	1242.64	615.25	17883638	2522.1	855.686	15466453	3130.17	1142.17	9966747	4517.26	625.023	9724616	179.391	557.316	9859788	173.618	320.5	20284192	765.934	475.886	18488984	898.76	575.315	23527108	744.073	482.899	19653602	1274.31	409.778	11564721	12161.3	1504.01	12312255	2438.64	1002.21	12030406	815.329	481.051	18432442	123.277	324.241	21168166	105.455	283.444
151.364	390.28	21864294	1470.36	1033.34	9593135	423.181	349.052	19666944	92.4421	221.04	11707912	3692.11	1476.82	13091944	65.5209	249.82	18971470	7665.13	1757.41	17887786	5998.29	1920.46	11163654	132.79	360.914	9653564	859.838	508.405	11986227	2089.05	956.658	12774167	1147.12	304.182	8967929	9531.26	1046.83	8437876	205.553	420.944	11265123	937.893	529.433	17716304	190.005	381.344	21738174	131.379	375.638
16197.6	1920.91	12198613	2648.64	867.956	10284978	1449	705.817	19812218	120.438	336.849	26579864	196.121	420.255	8154704	113.376	258.255	21255602	149.148	436.267	22840798	510.219	837.492	9055676	854.154	543.074	10747397	1131.75	501.679	18042748	394.701	406.263	19437538	1133.64	339.774	14756863	7433.2	1098.69	15713569	4047.7	1258.35	12990816	84.8486	357.385	22695562	99.9377	313.781	10085509	238.405	457.108
4854.6	1688.19	21473486	159.337	246.042	16968634	228.377	399.422	9160944	129.614	388.313	26013798	138.314	346.899	20248146	254.156	125.339	14631181	2358.56	562.57	22242054	157.857	718	8355814	2041.34	905.003	10534364	187.127	232.739	8450265	1197.49	590.56	10365117	1628.35	514.429	16808086	7792.38	1437	10204213	4106.31	1401.99	13817291	428.136	520.889	21393064	107.442	316.424	10189246	526.32	487.401
10704.1	1764.86	13275686	103.433	463.691	17894202	2176.5	1365.81	9865623	1548.32	631.2	12060677	2810.86	1213.59	10765211	4819.84	528.513	8806239	175.699	754.208	21266176	2019.59	860.473	6429810	1555.6	751.432	15020762	1276.72	665.019	15527196	381.157	475.408	9139512	367.307	121.764	7453000	9379.65	1297.6	13784367	2298.13	1006.82	11768065	184.967	376.959	21790644	130.807	353.069	21184080	120.749	355.117
82.5851	267.042	16639455	1892.11	659.7	11477490	1249.86	555.613	19223560	4357.16	1549.91	13306451	3988.6	1585.35	13377412	984.342	484.268	21662642	3498.97	1017.76	9728072	126.141	310.502	20533854	230.429	304.851	18962958	690.054	373.232	18836864	715.564	524.613	19830862	1248.49	436.841	12439575	9847.94	1497.89	13370653	1823.46	718.622	10308917	385.871	434.823	12347548	198.539	366.623	20501268	147.309	377.659
8023.46	1241.51	10512775	1229.06	541.419	17617468	2577.82	1210.69	14290563	2210.39	865.421	11280427	2054.06	749.564	19661650	6725.77	1109.27	17682928	9476.9	1454.4	10023418	4150.94	1643.91	14798005	763.452	498.204	18642588	1961.13	716.644	22906236	166.114	430.644	19438182	1188.19	324.972	10455950	4391.43	723.423	15003396	458.652	376.503	21954412	1021.37	662.114	16724054	119.472	325.034	10088790	144.823	483.872
388.961	430.756	22689034	2868.28	1409.01	15503598	156.875	292.369	19491576	859.813	678.747	23004942	147.236	404.959	20894718	2025.44	352.412	16738059	7501.31	1235.14	9936338	1448.57	1314.8	20935102	731.577	562.161	20644872	1220.27	548.346	17474082	866.225	516.809	9811026	295.223	149.162	6.06225e+06	12599.1	1735.43	13089371	2410.06	1015.76	17557078	798.931	430.75	19405144	113.182	401.201	10825936	258.064	394.467
11980	1987.4	16849712	97.8779	252.832	7543013	4686.23	2054.82	10349313	3734.79	894.129	10567541	111.992	299.729	20559248	169.917	305.255	22252640	216.023	402.273	21674804	2086.73	693.44	7001196	2004.53	866.649	10457733	101.071	322.392	9195356	126.929	385.01	9181489	539.497	292.704	10578005	9506.99	1526.07	9452809	1109.69	651.699	21176240	102.707	345.894	21642104	153.071	343.43	20622468	107.572	320.774
3863.7	886.316	21641078	86.8076	292.003	7.13588e+06	3867.79	1550.03	14283376	3767.99	1202.56	16752823	82.4881	176.27	17548956	6869.5	1027.43	11971751	7110.87	1483.29	12857890	2515.65	1064.1	7708535	1659.36	727.626	18431542	133.941	578.254	10634691	93.4776	304.953	10439052	241.49	141.429	7734895	8392.93	1468.23	13453938	3396.33	1451.62	14980859	386.781	383.173	12194868	277.516	403.716	21448580	281.869	415.362
99.0086	377.583	10771735	889.123	418.043	14731740	777.021	472.451	21106488	3806.52	1322.94	12935750	3763.85	1221.85	14055566	108.623	354.305	22516982	10133.3	1386.49	9842792	4046.27	1377.73	11081851	1244.12	701.88	11508786	802.362	474.092	20734538	2054.89	1656.41	18245436	1816.14	529.891	17739128	11785.2	1672.59	13875040	2860.25	1294.78	12989836	468.921	543.525	15387954	137.753	375.024	9992623	149.187	384.663
347.228	409.74	23714148	2365.16	1043.16	11284344	3076.22	1093.99	11421250	97.1756	322.811	24194012	3546.64	1531.84	9913651	6073.17	1086.44	12539994	11910.6	2003.05	10371374	4499.56	1661.23	10864920	1424.4	621.518	16347238	243.973	828.177	9363139	1068.92	718.043	17690020	459.703	220.114	10015925	7457.89	1141.72	12139597	4718.12	1598.63	13048921	438.009	497.239	16140895	576.186	430.477	20857360	152.81	353.08
11823.7	2556.68	11843137	1000.98	445.357	15378571	188.032	341.163	19939090	3957	1170.35	12637572	1501.45	681.147	19873276	1016.21	357.823	22243810	9531.01	1885.2	15732485	94.3781	154.3	14131350	840.185	502.858	10560075	1623.85	557.322	14016890	568.158	552.627	9024084	636.167	209.77	9738767	10150.3	1548.88	12711099	2069.3	731.505	10784691	987.62	518.727	17779890	206.406	381.367	21164962	136.593	391.661
10665.4	1725.62	13748502	1858.66	514.977	10204472	160.279	258.005	19107710	2461.04	1075.53	18708236	1348.94	688.818	19685268	7660.75	1185.06	14206322	15336.2	1621.84	12333538	483.597	779.492	10466799	883.698	641.256	19726452	1454.39	460.635	15501248	88.2183	306.182	9075606	414.107	224.114	10485397	7948.24	1279.38	19638020	2437.2	900.184	11369984	175.29	377.756	10153431	1059.12	660.885	15397964	391.771	595.301
9699.49	1343.4	18639196	2558.59	1021.4	12357056	318.343	312.208	18912348	1073.41	464.267	23780976	2011.45	892.667	18920124	4678.86	853.686	18672912	344.115	389.114	21195972	943.365	337.021	17970554	1593.79	674.312	10155070	1388.07	426.631	11666193	100.466	363.24	9161013	275.005	216.711	10276552	146.734	250.609	19468724	3566.33	1501.23	13547843	202.649	419.494	21714916	177.038	330.31	21258590	190.765	482.188
8360.66	1398.75	11366495	1014.28	746.326	16906386	174.248	351.037	20913628	109.482	321.376	24285756	1064.26	594.729	20666138	5321.01	1068.27	10294728	8053.22	2000.82	10104860	3122.17	1772.46	11341326	2645.96	1507.16	12003398	104.847	298.091	9934888	463.712	677.398	9576890	575.219	278.68	10269124	10111.5	1351.8	13049932	164.37	370.187	23055666	135.793	413.361	10456461	95.981	293.995	9919665	121.815	328.157
10674.8	1807.85	13580718	2636.13	928.329	10465862	1035.52	1054.7	9720485	2097.11	684.307	13507044	3434.1	1189.1	15361953	8045.83	1451.18	15161778	148.994	407.494	19982834	2522.6	1022.15	7932087	1349.6	727.331	14991290	224.684	266.809	9867002	371.961	543.229	19502778	567.3	267.989	10444490	157.801	323.465	22580458	2177.21	780.44	21361260	159.587	376.091	22481816	256.042	389.905	21613124	134.383	396.813
307.095	464.186	11452507	805.04	262.449	9319404	159.687	353.837	21750550	1565.14	928.3	14123771	136.188	401.56	21437868	5841.39	1059.12	12507123	122.187	362.056	22044418	572.252	823.472	10746288	2189.22	888.349	15056001	2925.13	771.887	10885722	157.956	540.122	9482372	643.653	272.753	9513197	13823.5	1900.64	12087183	2216.18	816.092	11190425	185.44	347.63	9892603	221.905	364.214	9971195	445.812	500.958
9208.45	1404.77	16693085	2493.27	872.855	9999149	1843.25	969.113	9439629	835.846	943.426	11206874	3581.06	1268.83	10562885	3216.52	510.312	16946964	7469.6	1899.45	11819124	3791.62	1050.47	10344679	942.301	563.891	18752264	734.429	460.055	13964062	1552.49	790.561	19235566	711.79	279.016	10241052	364.341	201.803	17718280	163.415	369.836	10960057	119.13	426.378	10516279	126.858	356.135	10512122	122.474	368.87
9877.04	1508.15	11835545	215.614	251.037	16813204	192.462	365.125	22558464	4067.27	902.725	13578047	944.078	518.079	20670548	6679.78	1051.68	12085815	9993.78	1565.12	9976557	84.2324	344.971	24764692	1478.43	787.062	13029799	3202.79	805.033	11435827	120.511	450.952	9510925	45.3553	141.235	17553644	12981.1	1860.4	13220747	1543.57	603.568	22343530	1347.27	653.643	14118310	118.535	303.26	9673836	121.078	322.054
110.362	449.506	22733624	357.095	825.826	6.41086e+06	1506.18	810.68	20980588	3975.73	1332.11	12761935	1307.28	678.245	20865432	8156.67	1113.76	14360174	11673.3	2305.2	10419087	1208.75	380.605	15602937	1369.57	626.432	20928738	135.143	351.406	10803519	204.366	400.43	8711909	512.246	191.723	7567232	6472.01	1077.64	11561080	117.327	358.481	11001941	73.0888	301.857	10099753	122.9	338.475	10138992	163.584	362.514
110.625	399.764	20665044	3638	1542.92	12950871	1928.57	987.183	9256589	4110.99	965.054	12809747	2188.91	855.884	19383836	83.6655	254.234	9658564	15317.1	2619.64	11368351	3233.99	804.609	9565200	606.112	517.288	20675256	1608.93	482.032	13270718	219.48	519.202	20229814	2076.03	515.323	13137361	10896.3	1362.81	12643453	3969.41	1358.39	14788278	630.397	507.667	17636594	766.172	467.401	17152108	361.839	483.979
6076.47	1352.01	11439546	4132.4	1664.8	13584328	3722.96	1532.31	11026155	1390.91	635.244	10842531	1476.81	812.136	20692982	7904.28	1071.27	13443235	12473.5	2350.71	10695967	2683.98	1374	10441949	707.822	447.774	18537274	380.093	331.64	10174277	1100.15	688.791	10694501	397.872	194.111	8975937	6093.9	1158.97	22498094	2792.16	1127.4	18754230	127.978	406.483	10668725	80.5716	297.699	9626356	135.381	363.11
279.323	455.757	11674894	3083.67	1334.68	12351670	151.765	423.524	10002626	4325.91	1417.98	13174565	173.434	324.147	20390560	1526.41	809.816	10117026	7327.53	1462.63	9838685	4237.05	1208.99	10965650	391.284	427.896	20541020	500.888	308.927	20017796	135.967	390.499	20009560	1041.46	249.058	9512586	7796.48	1456.78	9232973	3187.17	1268.72	11999189	135.573	434.323	11107108	263.913	374.59	21228326	588.905	477.086
131.073	478.402	23201738	258.246	157.188	11384705	3149.27	1493.29	10611515	3231.15	1034.97	12270250	100.623	302.621	22991218	117.883	271.025	22124950	7848.21	1553.85	9627595	3978.19	1147.7	9736636	1380	777.581	22699400	201.408	207.426	8.22231e+06	382.956	585.153	19921880	54.6372	236.239	9358334	9234.47	1624.96	16027286	3057.49	1425.23	11216587	104.376	344.996	11863483	533.11	406.068	19611768	435.202	505.211
10706.2	2070.73	12597004	2406.25	1181.97	13010701	222.275	494.068	22009296	3590.83	1195.49	12194357	2484.16	916.523	17217280	89.4984	309.511	10850125	248.633	324.571	25138526	99.1143	220.108	6397840	511.817	483.137	20890116	1075.32	427.634	21723440	1419.42	807.78	11134559	629.202	264.543	6845988	7837.7	1348.34	14219882	3864.08	1139.6	11299098	1372.04	630.551	14903012	129.746	367.817	10324605	122.95	337.968
46.9076	510.319	3043943	218.813	299.177	19430420	878.126	933.626	9655901	182.349	386.054	24981444	3519.26	1218.49	14611679	94.7282	253.808	22233044	9138.01	1795.9	13055534	3974.78	1067.93	13181421	724.938	489.46	18565152	1276.26	454.191	12869081	1512.52	773.605	18799890	882.064	408.866	14270658	1719.5	620.349	23140708	4028.59	1411.1	12343373	681.097	457.327	20018616	792.466	479.348	17458342	634.092	461.801
244.103	471.683	22376082	1903.83	1031.28	19664014	252.428	530.805	22063168	4592.22	1121.78	12776071	3609.64	1429.04	10052616	82.6339	295.254	10980944	9244.75	2049.86	9853162	1418.94	528.451	22467362	880.612	631.124	20790948	115.867	356.427	11273265	331.583	473.604	9017313	215.338	187.796	18329942	3583.05	787.79	9475842	2910.04	1100.06	17602084	557.583	478.902	21010888	175.293	305.241	20166250	351.873	564.912
3726.89	810.967	23083960	2498.9	863.668	9345822	156.237	323.833	21258480	1268.46	790.207	23360526	324.279	413.81	19673754	5104.06	1133.04	18067734	9664	1647.65	9926972	406.388	768.622	10307997	1437.31	721.113	18859774	962.96	482.34	21785370	208.568	528.716	19428616	743.329	469.16	15235097	99.3023	257.646	20493748	3838.76	1267.36	17563914	1299.04	624.325	13682459	99.1156	307.026	10022749	221.961	441.103
109.84	392.991	21289094	2060.89	970.64	13231770	2124.55	1027.55	10161027	1936.5	1161.69	11310738	3483.08	1540.88	12548375	4887.64	1331.42	12094268	12000.4	1779.79	11898607	4227.47	1168.52	13183817	548.402	445.808	10015197	501.101	213.509	16023430	1062.47	621.927	17725016	329.912	230.521	9888808	10254.6	1501.6	14981738	2369.54	944.251	20313294	601.997	538.165	19903652	367.775	463.103	19867444	418.887	525.93
2616.62	1457.88	10337109	99.3184	320.934	20934618	2424.48	980.836	14662753	2241.7	947.442	23173500	2397.78	1058.25	21144322	215.762	301.226	23387962	12624.8	2056.39	11938552	569.041	551.593	7667203	760.414	521.833	10279551	1686.52	567.357	12227787	890.187	536.288	8950249	420.525	233.392	10792199	3648.42	756.217	10929802	4043.57	1365.56	12852813	556.09	445.955	20325178	92.4211	385.074	10405709	426.973	506.851
668.063	594.11	27319726	2277.8	890.387	14372613	207.599	436.566	21461934	1711.6	1095.32	11350524	151.508	612.642	9836052	2731.83	709.192	10722225	12693.6	1759.85	10116883	730.372	299.418	15403911	989.455	623.218	20600786	511.203	289.424	18187008	583.107	422.675	8906681	385.621	270.91	20732480	10363.9	1223.1	10599012	5324.11	1603.58	11407427	355.965	395.985	10637992	100.88	292.476	9711708	305.448	449.716
12885.5	2058.17	17199032	2352.82	1022.71	15016963	5320.3	1457.4	11667383	95.4733	260.395	20758462	160.42	326.441	20667376	88.1458	324.777	10669986	14199.1	1837.6	9880115	1086.01	486.838	22282048	1604.67	746.742	12047249	2172.17	766.912	20368540	1351.81	721.942	18293292	471.795	289.641	10662811	4976.39	954.692	22347442	4214.76	1449.69	12596007	524.388	1302.92	12511716	378.959	367.077	19634436	162.033	392.758
12606.9	1908.38	14268218	2890.31	1454.33	15665012	392.086	360.246	21862918	1473.54	782.784	23626466	2692.43	1011.64	17502818	2617.82	931.011	15437546	13670.9	2408.04	11152611	132.651	347.39	21988440	994.256	619.108	21012916	1651.28	450.094	14662461	930.941	467.552	9129490	868.9	375.144	13186315	11109	1562.71	16317080	2151.83	974.717	19239584	270.834	1066.47	23165420	88.4471	299.162	9892716	187.163	374.626
3115.64	706.697	21048406	3330.66	1044.64	10277178	136.838	301.135	9567943	1313.64	588.446	23470236	4252.1	1544.88	12816412	104.918	326.087	22927842	13312.5	2227.71	10356554	714.571	389.331	22091840	1094.19	584.777	14545174	827.501	429.043	20692474	3435.85	1211.35	15919737	502.517	244.713	10202649	8846.02	1549.44	10106161	3474.37	1357.04	16086482	741.472	482.513	20606558	574.308	412.887	9949697	305.123	440.119
116.678	420.945	23410056	1127.85	713.535	21239098	1627.54	1210.96	10108192	227.712	317.33	25120554	824.375	502.21	21226458	88.9188	353.774	10493235	14973.9	2100.88	12047434	2418.04	784.962	21706880	387.421	459.096	9643126	551.309	377.984	10645925	951.472	635.711	15105630	365.043	255.981	10187730	13564.9	1653.51	13065841	4813.44	1501.08	10311686	465.066	414.26	22229266	123.202	317.511	10488953	342.247	412.627
278.623	523.714	24420638	98.0737	176.985	16969296	375.845	407.938	22029640	145.575	392.368	26105530	3730.66	891.706	15006431	4341.41	842.931	16437766	6949.87	1302.97	21258724	103.705	214.276	7084488	1535.76	849.558	14166717	103.217	287.962	9655026	794.679	610.374	13788347	575.468	286.406	11749342	8799.68	1410.68	14702445	1432.3	553.807	22151020	520.558	520.944	23551812	134.298	339.644	10214034	160.862	373.163
14033.3	2053.75	17155258	2936.69	1156.47	12193432	143.88	388.143	9940708	1250.14	648.234	25012900	433.779	496.859	22796220	102.171	335.104	23309492	7649.43	1605.84	22436062	4212.19	1133.67	10402851	1651.53	658.27	15290588	455.16	335.318	10904061	983.502	538.519	9539330	608.474	310.563	10662348	9906.81	1531.09	17086096	1306.61	702.963	23438598	538.301	478.307	22435640	551.939	478.843	18080390	312.818	410.189
281.542	504.54	23715244	84.1674	168.93	15576724	2910.1	1175.11	10674531	2026.4	772.523	24038588	108.887	441.773	21107236	5514.61	918.674	11141094	4343.12	991.084	21865208	2245.62	754.907	21604334	580.849	452.12	19810360	1504.63	508.706	18295116	1944.67	886.017	10507261	443.176	286.329	10382306	333.465	402.838	22781034	114.085	288.532	21812042	381.985	390.355	10969264	95.6497	344.129	10053470	280.402	420.207
12781.7	2416.09	12466102	1973.74	1118.35	16103671	753.061	968.793	9517982	287.835	423.954	25178226	358.339	462.666	20923522	4950.91	974.526	10402250	3569.46	629.784	22224740	2564.46	1161.58	9832425	369.03	423.194	16896420	182.754	324.143	11182052	704.07	469.403	10392116	44.9534	146.652	8814355	188.461	387.265	23652202	4091.71	1236.08	22696648	330.941	449.48	20471172	105.148	324.741	10192848	429.714	507.357
17073.8	1827.38	12681050	1297.5	964.517	9501788	3150.54	1175.92	15096394	3347.16	847.775	19309088	4262.16	1603.29	13118061	175.067	379.364	23089784	4712.82	975.301	21320360	4006.45	1121.98	10762880	845.097	528.325	10351989	560.015	292.008	8951267	1071.53	710.867	21730536	48.9798	279.677	9156075	8609.53	1397.19	15395830	112.956	424.061	10618827	170.433	386.318	21985818	178.512	323.629	19452102	427.875	466.682
4003.39	1504.55	11230507	728.603	1190.93	18427602	248.125	434.473	23040958	3039.08	880.823	20133914	142.857	577.323	10098972	3176.86	1071.81	18187330	2620.12	691.008	22861506	196.371	396.112	22385058	1169.03	519.169	10544802	137.44	309.55	10183115	674.967	565.278	18908352	873.514	414.803	15057695	9213.8	1554.39	20734514	132.448	333.513	23985476	1601.59	693.138	17746192	114.472	279.198	10316395	210.859	398.55
301.917	448.133	12847398	3149.76	1012.07	10096360	183.719	498.943	12536459	2912.72	868.132	11602364	1614.33	726.317	21381800	2093.23	1000.86	17673298	13773.3	1841.74	11801927	372.96	406.985	23354162	147.75	422.363	21647298	721.083	376.083	10015823	541.567	452.54	9039977	56.5712	199.927	20143222	6856.59	1208.18	17282384	2760.76	1400.83	11849767	1361.7	585.164	16458990	127.309	367.448	10061005	278.303	390.627
11949.8	1850.01	12258980	3166.95	1624.68	14616345	2952.47	1194.38	16531125	108.378	423.789	10170078	119.249	410.098	21654312	2027.97	606.998	21553988	12252.6	1869.71	10590536	154.032	299.572	21220796	1284.91	632.862	13300074	1205.19	535.097	12743090	891.708	652.333	21877472	317.296	250.798	11754081	8345.2	1553.94	9444147	113.21	376.009	10414655	136.924	350.222	10714350	24.6492	364.577	11898306	104.457	301.772
6169.01	1309.27	12121647	2555.77	1316.39	12431053	155.297	337.973	10031391	1441.21	544.917	23574086	1822.37	901.261	19915858	1993.66	599.787	20660068	5887.59	1167.25	20111324	2402.11	801.91	23579082	417.051	447.129	20494564	1831.95	694.131	15348455	1355.14	643.119	9564967	419.302	401.686	21837164	9258.33	1606.56	19894478	128.292	269.892	24232532	1101.18	532.874	16443324	563.134	424.045	10294909	494.687	514.498
7071.21	1724.73	15679920	1657.31	952.593	18787996	211.506	396.802	21832906	1243.27	834.061	10384466	1893.15	894.893	18911456	4013.55	1043.22	12951846	2010.56	588.374	21947074	5317.05	1584.59	13637911	1094.98	559.827	10091619	3056.11	743.867	10509338	573.189	520.558	18954208	2489.41	523.787	17330874	11620.8	1280.3	11246287	4373.58	1266.41	14068817	235.095	419.732	21489300	100.995	339.65	9778277	209.809	434.135
3617.53	780.462	22802180	856.246	979.92	17209996	194.667	378.264	21125256	4932.28	1208.32	12880007	1813.33	708.598	19147916	3252.6	1065.76	18350446	15053.5	2241.22	12116660	2672.75	1009.33	8990632	1279.25	607.376	19908524	1529.24	585.438	12447879	2514.12	996.632	10484262	235.845	262.846	9250008	9721.38	1508.63	15552344	3617.08	1471.47	14306095	196.462	377.515	21319128	95.9299	955.839	11779776	302.645	475.973
17062.1	2178.28	12543699	3565.99	1584.33	12483075	879.64	984.14	10432000	153.427	472.108	10114627	2251.45	735.372	19114486	98.9076	302.142	10695111	12236.5	1983.09	10284014	143.178	224.234	17258548	1022.14	616.969	18611292	156.43	243.142	8205462	124.297	368.244	22527646	361.471	320.362	11185219	8190.74	1294.83	17203610	3063.57	1244.82	15777158	1179.78	574.55	13472143	149.328	343.413	10458810	450.848	472.043
15532.6	1743.96	12690892	516.099	363.473	21226494	399.167	363.684	21022378	3095.58	962.672	11675165	3755.02	1143.58	15806871	94.0833	319.466	10631794	10975.4	1798.57	10967372	4919.41	1680.41	18863552	1069.11	606.164	20113042	881.344	451.045	15312242	315.406	508.97	9625692	45.5701	276.538	10605633	230.885	303.404	21792968	2661.4	935.992	10378830	341.05	484.254	10976722	99.2867	279.411	9964007	172.381	411.991
14394	1714.48	12290175	2615.55	1420.73	17122368	2888.64	1093	19906210	180.172	386.958	12136882	108.398	432.634	10526850	2991.98	1006.55	18476338	11957	1950.99	10443046	155.568	224.981	19931916	1121.75	696.129	20581436	1207.19	428.527	11141891	1000.9	633.442	20909534	958.723	337.614	10986510	519.621	360.051	23567324	672.512	689.248	11358462	130.65	438.077	23239978	126.107	361.39	20295958	246.557	511.21
88.6557	401.754	21566642	4141.13	1287.05	13951386	1516.92	492.355	20214980	130.652	440.776	12545583	118.109	421.964	10159117	3771.74	1212.58	17146780	9357.74	1568.54	11511266	3800.79	1327.6	16448268	244.582	327.382	9226675	1527.63	463.669	13918960	489.382	507.421	19597612	427.327	267.172	12178342	11933.5	1468.19	10037773	2237.42	849.785	11661039	106.909	380.672	10567465	771.853	488.821	16817322	135.136	369.931
10136.1	1785.1	15126226	2143.08	1378.86	10198458	184.519	374.27	21304074	1582.28	639.727	23379354	2056.97	800.226	18814296	3922.71	1039.55	19851272	126.295	464.21	21636360	3076.29	1014.73	19894534	1033.32	460.961	18058124	926.315	442.542	19290046	1547.11	786.474	20138614	665.333	432.846	12768623	2300.07	500.488	24326084	4449.81	1433.44	13055520	1054.12	496.49	11662363	98.6836	332.276	10164311	432.715	490.802
9211.06	1625.16	13726814	2335.6	1107.35	14711778	1819.82	862.537	21750614	909.447	907.325	11331775	3972.31	1397.24	17922720	640.411	416.696	24430910	161.525	379.502	21558934	2143.69	687.184	21878974	1754.13	1156.94	9277214	273.554	606.792	21076114	632.499	438.274	8777837	149.126	248.95	10428313	2935.44	874.48	11259261	3261.61	1170.13	16689035	119.104	349.56	10451963	142.15	382.391	21372010	528.714	491.845
7660.02	1491.76	11302029	3579.53	1684.06	19282024	905.425	528.233	21706156	2753.86	839.136	19633376	1911.69	723.428	18696748	98.4215	356.895	11884504	13224.5	1849.49	12111915	4730.33	1970.97	14986763	1261.75	662.333	11201245	329.747	282.545	10178109	202.739	470.525	20920676	683.362	366.388	12257758	12111.4	2056.74	24967568	2122.16	941.466	19630762	1462.72	628.905	15006480	256.433	372.844	19395430	481.303	522.702
3729.49	1241.4	20386684	2751.83	1316.08	16218695	122.522	310.474	9594526	5049.44	1194.47	15811193	4563.64	1703.85	18628648	74.7937	501.485	13507050	4988.42	1372.58	9351345	1337.58	539.491	22801726	652.714	474.164	18970286	552.795	324.195	10052952	1006.16	641.502	18415096	378.51	276.175	11576747	3652.19	760.962	9729216	544.872	388.469	23119502	1077.85	505.383	11699632	94.9207	283.822	11332294	464.566	518.149
13796.6	2069.25	12419569	4053.5	1652.04	14491503	165.739	379.853	21338940	5645.36	1306.79	15109842	129.968	344.755	21915850	75.9858	489.04	12807488	3095.8	916.377	9385149	5157.44	1889.43	11492271	179.784	428.402	10144342	1407.22	606.042	15652499	327.866	470.51	8190368	53.2716	212.676	10520062	10134.6	1961.21	18357450	1402.51	606.373	22673934	104.179	346.114	10391630	660.9	500.132	16539504	314.699	449.724
4804.61	1171.03	20964364	1580.19	679.72	18602092	4918.22	1662.28	14068087	4099.09	1058.32	13414932	1558.26	748.608	20803064	80.0483	1298.04	10564545	13101.6	2391.39	13498273	129.846	362.641	22818054	632.417	394.817	18833628	1276	533.182	17872148	455.11	505.836	18710840	271.546	255.285	10708872	8444.8	1248.82	14688050	4898.96	1406.83	14249638	142.628	419.815	11472139	136.31	354.54	9955467	118.412	317.633
4988.03	1118.41	10754797	2145.55	1185.04	10209064	183.62	359.078	20882962	5158.39	1313.07	17069288	2735.55	1036.18	19490882	7574.45	1436.5	14134757	15515.4	2467.69	12087162	3721.18	1308.6	16894188	579.912	492.029	19388714	1505.69	692.385	15605487	2508.98	880.598	12130977	281.373	300.489	11447956	10838.9	1862.57	11373920	3346.11	1039.74	16060620	1130.69	550.614	12779838	343.809	388.445	20909726	558.327	490.154
247.176	704.657	10044986	3257.24	1519.72	13099075	161.52	536.221	8617850	3097.91	1157.51	21881796	316.849	444.614	23330160	4069.72	596.834	9847177	151.38	524.785	21414452	2308.07	901.37	20149682	396.692	497.145	10995377	2677.47	927.524	10597949	716.15	634.668	18144478	40.9376	274.696	20051408	8344.6	1631.4	12435799	3573.75	969.453	14421800	441.598	403.05	10764501	123.802	406.742	11601742	474.276	486.964
2722.18	631.529	21322442	3302.8	1405.57	13167726	4225.97	1387.05	11386488	5240.59	1226.48	12850166	2473.44	1384.95	14419324	83.5258	396.392	11035922	2517.53	586.615	21367232	4360.79	1644.38	13881750	1998.2	755.566	13493292	579.399	368.853	19250240	476.399	487.077	9413275	665.35	312.057	10692149	4668.95	896.61	22262980	3410.27	1166.91	16685482	81.2708	346.351	10616633	94.7045	293.739	10305034	387.974	442.555
11889.7	2265.2	14586286	153.706	318.88	20608220	136.813	387.316	8139186	2330.21	816.811	19763870	974.34	498.557	21014708	100.405	323.21	22029806	2101.08	536.312	22316344	4523.63	1056.47	11016430	97.0808	314.803	9942939	2129.13	552.024	14201253	761.675	526.207	9933491	671.309	443.514	12257127	9976.29	1576.27	13235317	4705.25	1224.05	16632662	382.546	522.148	23248856	542.397	491.498	18555564	123.148	324.175
10660.8	1691.23	11506418	2620.07	1430.35	12640884	152.691	425.96	10120356	2251.35	788.332	9936276	2953.86	1162.13	18803136	113.213	410.878	24534208	10862.8	2218.68	16437765	4470.45	1393.86	18620520	1593.72	585.047	10785998	843.045	530.821	21371286	604.074	616.947	20352402	60.4423	281.083	12159179	303.637	387.496	10880307	3480.81	982.517	11208480	924.68	540.346	17905406	149.319	340.841	10662979	277.011	457.727
6977.07	1205.4	24480308	1615.75	760.421	18622276	730.383	500.047	20812064	4702.21	1315.3	15297958	1825.4	778.735	20196282	632.453	410.434	24084272	1816.37	516.751	22763678	3958.93	1195.03	14357861	2250.75	824.579	11284429	391.887	302.577	21041312	1033.7	755.858	18837006	2018.01	554.045	15960246	11908.4	1918.47	11016032	1816.26	749.311	21814274	319.167	449.751	22454482	913.76	503.579	13871694	218.744	556.549
185.761	408.406	11771969	2315.99	1104.86	16830906	4003.94	1276.6	11395768	1099.08	903.534	11464311	411.945	407.395	21231684	96.3255	332.507	22047566	190.373	313.424	23631694	4982.16	1625.28	20150734	1310.15	708.716	10069915	982.458	511.996	19085564	263.793	513.969	20354094	1114.95	321.629	11500475	4805.5	1152.59	10760802	2370.49	968.064	23669426	1408.82	525.191	13680490	327.02	357.429	20917226	151.538	373.48
176.97	420.933	22579240	108.881	291.882	21123742	499.754	409.31	20964826	118.638	425.351	24091976	1258.91	1131.67	10007542	122.604	565.35	10206979	5583.56	1041.8	19124030	2137.34	771.635	20810096	1411.84	569.74	10216924	1162.98	554.736	18741952	434.319	556.004	9660291	560.153	366.203	11747104	246.97	457.361	10403301	266.137	495.076	11099565	1342.99	615.539	12750993	97.219	312.095	10731625	121.279	350.48
6264.54	1399.14	20319768	121.669	328.579	22177984	5000.83	1569.26	12156124	3670.56	1083.84	14828484	1553.63	627.817	20998310	106.413	307.277	22044118	14108.1	2741.1	14244414	159.677	372.199	23305662	2352.93	848.481	11122518	362.285	288.737	7942172	1137.59	600.535	10411230	66.2864	262.21	10713881	7849.06	1466.91	15965964	3305.21	1064.28	9622069	143.571	286.732	10116382	113.083	315.338	20816656	238.907	389.824
174.541	504.693	25369576	3182.63	1377.56	11820776	5681.93	1613.58	11847557	3164.79	1039.95	18325088	2482.41	1028.03	10163983	117.779	603.565	11714541	11421.6	2226.71	16841336	124.665	248.397	19723428	1888	742.911	14006232	607.02	301.569	8934102	526.939	675.154	20621562	242.845	364.713	22844964	10870.9	1634.14	10613204	140.201	289.958	24496868	160.339	379.387	10880020	938.798	495.882	14624575	279.051	406.793
6588.75	1111.08	23574738	3242.84	1262.74	12600449	83.9694	205.156	21871248	2176.34	1033.21	10332509	1328.15	1330.36	10153273	121.371	523.994	10081468	11373.2	1822.77	11734922	2675.29	819.637	19744228	1357.55	703.182	18131128	650.611	462.584	22285126	1478.14	711.915	11102583	382.304	293.875	19530106	6516.7	1345.45	18259288	3579.26	1120.83	11214627	1841.46	593.334	13940700	1672.2	624.208	15096316	118.234	368.326
12022.6	1786.51	15162281	91.6627	277.676	23186086	164.057	333.963	21656734	6249.1	1801.33	12658286	2700.69	1185.21	16888190	3597.99	618.439	10057415	183.626	433.975	22584758	3601.78	1323.73	15934546	1902.71	731.101	15091093	1550.11	632.087	18717214	757.647	562.731	19990522	828.285	341.236	11553707	9520.78	1561.79	11006977	110.167	324.8	9942848	946.439	393.366	14222830	65.977	301.524	10796531	375.851	433.104
7059.3	1364.31	20833908	1893.95	1139.05	11343829	540.52	359.614	18376182	4644.95	1118.18	10867456	2436.29	998.502	18051570	282.907	583.472	26582964	131.347	445.219	20838310	2555.86	846.81	13083967	2031.9	926.421	11286860	122.933	261.969	9817932	599.336	643.879	19752704	1472.82	343.159	12029984	4918.26	703.916	23571890	1180.19	914.023	11066726	77.4398	378.483	10699269	1108.37	593.444	13365372	292.108	438.371
10501	1565.77	20573574	3968.13	1309.25	13939343	4307.95	1190.96	13028228	117.255	328.888	24326578	1082.99	581.541	21248054	7561.28	1210.64	15188142	1763.55	514.126	22157270	2977.92	1363.79	17812496	95.8004	305.476	9827750	1583.58	687.145	15544848	631.046	899.211	9566848	1143.69	509.168	18210396	9209.86	1446.12	11023366	2271.19	1362.5	5055975	933.887	436.845	15715672	76.1531	294.171	10505384	406.248	496.829
9557.67	1680.1	10177155	1943.24	912.119	11470399	4012.21	1592.34	12448659	347.201	446.275	11213139	1555.87	603.504	20814934	3626.5	657.94	22629106	12337.4	1742.19	11025158	140.742	362.931	23277874	2889.23	1795.13	9515429	1531.6	545.267	13355309	894.252	551.632	10076809	601.863	252.088	10354802	13844.9	1626.24	13168806	2175.86	860.985	21754152	125.731	401.07	22906218	123.675	364.018	10644176	328.144	433.794
398.406	477.482	12076615	1324.81	960.993	9723725	3698.8	1341.61	12665820	6229.43	1368.22	15211604	6085.69	2095.25	13975006	2772.42	479.829	20974476	14007.1	2353.6	12422067	3527.58	1160.83	19648342	369.19	382.437	20578902	932.89	406.912	19118196	705.91	584.221	19371104	94.3633	347.79	11833664	8545.3	1405.94	10463956	711.361	561.231	25336594	138.611	368.735	10652982	1101.05	536.73	13942593	497.73	441.032
11960.1	1766.79	13214403	2046.41	917.478	9887357	2811.57	1097.2	20593840	1107.87	869.745	11620015	3858.54	1178.27	19171512	6028.4	1262.3	14233927	104.633	400.893	11162830	4531.48	1715.41	12080945	356.178	317.776	18199368	1326.4	441.055	12499445	1465.14	745.496	9584986	340.2	348.74	19806232	11724.5	1858.97	14729557	3123.82	1788.46	21150762	118.546	362.182	10553798	1211.2	536.587	14747830	725.949	484.484
283.639	442.071	24177138	2957.63	1270.57	13379545	3322.74	1503.45	11045701	4866.38	1002.86	14416393	2279.43	992.283	10356377	1536.71	721.081	11205203	8129.06	1469.42	11673997	2571.98	1084.65	20524240	1165.73	623.328	19698270	1248.84	561.313	20400464	741.521	625.736	19122102	66.9697	294.034	11436008	10844	1911.99	12033611	3358.77	1459.72	12409404	123.937	297.282	10027353	1007.22	554.916	14680349	416.892	507.593
11814.4	1980.58	18403454	126.256	360.592	11324015	3355.03	1227.08	11208754	4627.69	1368.28	15436386	3899.41	1791.45	16486784	1294.78	571.13	10574533	10055.9	1731.51	9639943	121.298	319.564	23116956	705.544	466.395	21001618	124.985	267.235	9879072	780.169	543.535	15641734	421.476	311.324	20175132	6978.55	1204.24	19128608	2976.03	975.848	21304640	988.019	416.956	15358392	628.768	450.819	10760979	386.042	462.373
12480.4	1976.02	18404926	410.335	402.947	22226986	1521.61	764.4	20103036	1637.57	661.366	23662474	4190.07	1299.71	15197441	3876.1	901.879	10284977	9998.42	1832.51	14579426	3083.66	993.566	20613910	1228.24	621.423	15694596	1102.9	463.966	11310110	416.392	495.251	9474053	379.598	372.038	12685196	7598.98	1276.55	11293787	2842.04	1584.15	11812389	148.876	346.57	10066052	120.781	374.998	10615068	195.346	435.241
205.695	391.39	11112932	2901.21	1452.39	15406357	4285.55	1364.35	11397632	2202.57	640.866	20810016	5246.51	1913.61	14478866	116.222	424.809	23811226	5725.18	706.33	20317940	117.484	337.562	22126162	1004.23	568.47	11245508	1219.61	455.34	16504282	531.462	513.705	9978535	232.933	195.12	9763746	7732.53	1496.94	11225011	4385.98	1649.43	14247806	427.435	12473.6	10726000	158.041	360.782	10361684	233.208	455.078
5055.71	1198.92	21285494	2118.86	1147.32	16982208	4448.61	1686.04	13797795	6253.74	1376.85	16363935	3100.99	1321.42	20911288	4105.17	888.393	12572763	100.809	396.442	21808278	4485.72	1252.03	14220606	2138.36	824.436	14470334	603.868	398.922	20808536	1140.46	608.141	18906518	549.119	338.617	12274302	9409.71	1527.97	12645887	2895.08	789.605	9361303	1350.41	552.283	12626823	150.107	381.256	10694411	701.513	575.923
6591.08	1322.62	19601860	2804.87	1199.76	13782195	6175.14	1774.34	14460022	5050.46	1100.7	12012407	2930.66	988.3	19784908	2017.31	539.896	21792312	435.201	406.833	22299716	3412.52	1461.67	18278160	126.236	323.886	20084632	1624.96	598.319	16140086	528.939	601.066	18983284	915.167	342.897	11420440	219.75	331.531	24506750	154.01	333.181	10295483	95.0082	329.402	10533597	137.939	364.11	10293298	123.187	370.263
208.158	723.566	11444874	2698.23	1203.73	11443131	4980.78	1483.84	11268159	164.718	409.498	9985051	1953.86	682.066	20462158	2161.72	622.554	22865942	2062.53	543.146	22210594	127.668	274.048	20114190	344.693	405.442	10522351	1539.45	526.878	12971231	612.232	516.155	10081795	51.4446	232.243	10542733	162.959	459.441	27232324	4544.67	1246.51	16293286	115.691	353.653	9792082	159.368	334.225	10230960	273.436	443.284
6555.43	1086.47	21946542	3420.46	1418.43	14927186	179.584	424.949	20372222	122.888	353.129	10331002	4206.05	1377.82	12035800	8619.25	1261.9	14212709	1312.19	513.455	22402928	2013.65	622.172	22630592	521.609	404.169	9648532	2040.61	723.579	15461861	1181.6	607.291	10431999	48.8465	234.335	10538429	7268.32	1351.51	21983784	2961.79	1045.32	19951672	70.0583	384.821	10306519	978.716	522.303	16405363	264.129	390.056
6120.28	1059.99	21848770	3762.88	1528.18	11129277	4194.34	1635.02	12660980	1157.93	504.063	24924512	2728.91	1388.84	17501544	551.278	590.868	10140466	8262.84	1304.6	19743206	125.197	333.592	22755670	438.267	413.607	20756998	1303.09	503.685	13848846	1159.07	619.668	19260994	41.174	207.06	10673874	96.924	307.942	24128984	2005.73	771.359	19521298	1007.71	540.585	15995293	87.037	301.227	10032618	347.932	427.465
12152.7	1591.75	11932495	3471.16	1306.5	13313183	102.284	231.515	22581274	3237.95	984.83	19634252	3269.72	1341.06	17110296	2481.42	793.618	10656267	5485.66	900.297	19963762	4672.7	1932.37	12154791	1264.18	684.54	9851744	1533	552.986	15934055	759.563	617.941	16936502	387.73	219.02	9894209	162.978	363.713	10833544	1606.56	423.292	17433642	1293.75	612.419	16551985	1124.76	558.754	14571413	337.104	418.769
3922.98	1029.58	21109962	2804.78	1328.52	13741186	190.409	384.892	21933360	5032.04	1330.4	15407356	4636.48	1566.94	13229984	426.52	681.777	10410921	11050	2189.92	16204869	352.205	347.949	22451866	1266.43	1013.42	10097702	1303.23	487.64	10527318	537.704	492.137	9962427	515.595	405.119	12361665	4290.74	834.298	22384004	3261.29	739.204	17519032	80.2323	296.358	10377625	90.6079	353.615	10064189	629.183	506.596
5845.66	1167.35	21577712	2911.91	1140.53	10967551	280.501	449.535	22105338	1664.04	798.889	9241340	1916.61	766.519	19571658	3962.07	788.743	10392108	118.113	386.858	21924144	106.474	300.666	22596948	636.411	424.571	18806834	1215.38	499.579	18675902	588.615	559.929	18722538	69.9791	258.356	11116414	9730.75	1661.26	11261003	1427.45	452.93	17248714	96.9299	331.707	10613537	1248.8	589.729	15293380	115.06	383.344
117.788	417.932	11027309	2989.68	1031.56	13583191	153.846	292.354	19885488	97.5927	331.771	10291626	2673.63	1159.66	20446052	4977.87	972.476	12027699	3808.74	801.346	21273728	2428	821.017	18507538	266.58	388.24	9179739	745.264	421.826	21865862	1034.85	660.087	16342595	1203.08	509.376	18994128	1089.75	454.526	24340236	3074.08	1072.57	17114390	799.578	475.821	10106090	819.278	535.392	12115305	110.105	364.255
3031.87	1335.59	9356242	257.831	335.884	20651576	3018.26	1404.19	10669168	5121.67	1389.39	15952628	583.217	410.856	22419646	4217.27	881.826	18382676	3325.3	478.825	19540574	4800.2	1603.65	12241203	1360.79	661.703	10449451	1448	476.186	12483533	807.457	566.031	10042087	539.628	388.013	13136665	134.67	304.535	10273387	4257.43	1258.27	10579745	652.005	446.308	11047274	1238.73	491.643	11101030	115.177	335.149
10308.9	1474.9	19877580	3329.74	1426.82	10858798	4855.63	1585.75	12750836	2557.74	885.982	23354770	4109.82	1360.46	15277082	3622.27	795.275	10057237	7357.88	1309.27	19291684	5014.24	1881.76	11390918	1980.68	840.35	12210540	1231.64	498.691	15720308	2082.6	882.938	11704706	581.311	294.279	10085580	97.9439	302.794	21865460	2072.64	602.226	9543511	87.1532	316.86	10188842	114.991	389.44	10051704	664.348	521.81
6307.74	942.604	10885959	1889.74	928.453	9241470	198.956	498.647	21548990	4394.83	1187.7	14042076	4744.74	1418.29	11740211	6043.14	1070.97	14045480	2608.61	616.405	22442050	125.191	355.774	10002217	362.237	1140.45	22369436	540.274	523.753	27834776	580.143	500.392	9882292	618.578	297.338	19156120	11384.5	2088.96	15895233	142.106	365.207	22822840	81.2819	304.732	10484356	119.508	314.886	10369688	364.417	508.756
125.164	418.689	23312356	2068.94	1076.65	18609652	3548.4	1446.6	11471438	2638.41	733.567	18562874	2756.04	1412.21	20555178	5362.85	988.614	11255378	123.321	398.364	21604570	3217.82	1195.81	11698846	2180.47	951.714	12265288	1897.27	721.85	17135536	630.704	468.837	8957272	717.361	307.957	10761026	5061.8	1089.84	20479166	3118.79	1013.27	17645816	62.4298	238.904	24162670	646.468	462.502	15207986	224.441	409.531
3007.98	928.187	22213220	2047.55	1101.68	11658856	106.526	266.379	23513688	1991.2	825.055	23181154	5730.53	2021.52	35451312	9654.35	1002.33	12599593	2415.66	540.256	21941008	4263.58	1524.3	17209086	2332.89	861.908	10509162	1395.97	506.44	13336101	958.419	530.766	9781306	55.4724	223.743	11191794	5736.29	1134.19	20534044	4793.34	1177.56	14791613	796.574	439.684	18545822	106.159	354.678	21899036	401.066	471.685
4526.99	941.534	21586158	111.77	352.355	11385869	4386.43	1846.68	14201728	2488.28	1019.68	24230364	2397.99	1395.76	17673040	3166.13	672.405	18292416	8072.48	1037.52	19721942	5218.56	1673.88	12218318	399.701	452.919	21057148	1471.25	500.517	12589836	683.675	561.152	17438488	154.088	307.788	11204574	8099.64	1562.07	11024576	3940.25	1320.1	15230251	1545.22	660.058	11220577	972.877	537.459	14200976	430.941	438.138
14828.2	1736.5	12124720	3048.94	1302.53	15331758	635.865	423.015	22472046	3370.77	1205.99	10092695	3777.57	1547.9	10504760	3353.04	692.85	19962418	7561.05	1362.82	19640414	2096.98	911.569	10620845	1352.29	654.392	14946630	529.239	331.964	10790805	843.338	494.09	9630811	647.259	264.898	13713462	7004.54	1183.17	10695275	3442.63	1179.73	10849569	147.679	361.367	10105963	938.3	513.441	13989670	230.551	405.96
6324.17	967.425	10518794	3181.61	1496.68	15733394	4422.72	1625.71	13283456	89.8393	279.287	10915625	5176.42	2179.4	12294739	4989.08	948.161	12241392	7350.87	1541.63	20690082	141.491	461.331	10027037	604.271	538.507	19379974	1680.28	812.585	22518834	524.142	526.129	20589008	994.169	301.976	11818457	11341.6	1498.6	11466576	3798.43	1222.22	9781403	79.3876	298.081	10626064	124.872	375.608	21462894	298.684	431.026
2966.4	983.015	22543018	586.06	850.34	10623236	169.774	332.926	20461248	121.488	347.632	24451628	3217.54	1513.56	17267030	1795.75	654.331	9519563	9194.53	1628.72	10630160	471.326	1138.38	11703171	1172.86	656.181	11130957	628.473	358.253	17170038	634.808	548.619	9969025	1095.14	368.924	12323471	4149.47	973.897	22000464	318.824	288.953	16200145	75.9768	304.812	10480301	681.713	498.407	17242428	385.21	431.819
91.796	421.209	11921170	1567.05	874.768	21229526	187.695	378.291	21402970	105.169	610.696	10197243	4161.93	1912.13	18280280	98.2202	299.229	22041640	124.573	395.516	21061540	4213.91	1595.87	13838875	1347.41	677.663	16758601	1802.15	621.041	14215235	1682.09	738.355	11614880	374.226	264.605	11727447	3597.71	964.001	21812324	2130.01	872.808	21695584	1170.02	522.21	18860128	901.879	504.481	13461041	399.461	480.864
99.4057	438.273	12393831	2012.63	1032.84	18496502	176.897	416.115	20524644	4196.86	1131.19	16624070	6205.99	1594.86	12203372	2844.57	770.285	10007761	7419.88	1103.8	17991026	3906.9	1397.46	17754650	620.802	504.801	19991074	725.2	407.397	21223010	3226.79	902.427	16930782	404.707	277.699	11519859	6386.85	1037.74	20936092	3699.11	1728.33	15469660	81.481	334.455	10146007	950.31	445.046	13358555	130.321	270.853
83.4885	426.45	11727596	2743.94	1256.76	11513478	4340.04	1413.9	15314855	2975.82	1205.18	11288599	2136.02	977.768	20040826	2667.4	441.365	14044168	10823.9	1835.52	12034873	3750.88	1192.43	19209486	532.998	459.393	9447340	1131.23	519.257	18976770	727.165	547.838	17127418	397.517	244.912	11166974	4337.22	908.742	21882162	5382.82	1374.2	14313348	560.987	466.38	20914222	792.343	503.27	17018694	91.1122	178.472
80.9864	390.717	11802792	1768.41	1459.63	20639668	169.233	336.049	20520226	105.995	362.077	10962654	144.816	1158.76	24301036	4211.95	765.672	16414011	218.299	262.884	23762252	5102.48	1468.3	14798184	226.13	433.617	10270917	105.341	268.91	21933678	967.742	572.623	15174652	984.432	411.325	22769236	4433.25	1023.68	21873238	2515.76	818.896	22572170	106.676	311.541	10573567	784.297	649.379	12074226	102.83	258.039
6392.14	1599.31	11122800	2138.51	4238.83	11258870	5055.93	1438.94	13040885	1526.18	692.263	24508534	149.089	373.087	22678236	2544.87	981.873	8343679	225.193	366.757	21258178	5084.9	1594.21	12312807	880.359	501.102	9511770	1507.21	649.655	17611072	1076.04	581.543	11288127	506.265	263.122	11524537	3819.17	1107.59	17718958	4678.91	1230.1	14958370	909.111	341.06	11287692	793.205	503.176	14311699	138.331	307.409
11751	1738.87	11942484	2556.74	1124.9	16413481	4158.83	1286.84	13111632	4191.42	1013.65	12131014	5351.51	1603.03	13269875	140.332	419.141	9172779	6858.42	1092.02	17941644	4949.1	1709.47	14224528	4911.68	1836.59	11588789	884.413	368.988	11422636	343.244	460.155	20276984	1960.18	255.109	7309064	3704.36	855.725	17725166	86.9666	172.275	8156788	970.811	331.079	9168250	1070.18	554.756	14284145	230.352	360.958
6617.26	1085.15	21344332	1960.33	1186.31	11310059	4943.76	1908.72	12827939	84.5853	303.706	11193112	5168.6	2020.02	14383015	3255.53	797.005	8.01409e+06	220.035	357.14	19987200	3671.53	1315.65	18683790	1172.47	582.197	13866374	103.678	301.559	21930508	2254.67	821.811	14334312	338.002	245.879	10758280	60.549	163.066	24939922	5121.78	1310.3	15403505	982.914	476.391	18301628	121.2	381.928	21550086	255.082	425.791
330.394	909.564	9965047	3415.96	1479.6	14661089	3860.69	1289.71	14946423	5167.28	1313.38	13307490	3161.53	991.475	10007622	97.8386	246.563	21607474	7177.17	1258.23	21611164	3983.6	1405.65	18262676	1054.11	655.25	17876692	1404.37	591.793	11288875	2169.18	877.099	12546458	257.824	347.83	23452632	9102.29	1767.6	11430529	109.611	228.331	20980390	109.812	356.107	21453152	178.935	374.763	20671752	514.892	389.873
7432.19	1186.68	22058436	374.563	389.494	22380082	1617.71	1398.43	21135412	3662.86	1117.31	13723491	5145.23	1564.62	11512184	4469.25	1097.91	15840092	124.807	289.151	16683369	1858.12	997.741	10451395	104.847	289.132	8991952	632.299	359.959	10096966	1671.7	745.758	12094612	737.975	393.913	14991509	9365.83	1530.58	12549581	2449.63	1363.07	12186756	1661.63	677.939	15602385	714.982	519.772	13276765	98.8211	194.303
7456.51	1431.22	18399284	2299.23	1221.42	11101105	2836.21	1349.17	21715948	4738.37	1193.49	12274541	2078.55	1046.92	18342434	1082.49	412.558	19921142	14562.7	1731.44	12431236	5460.93	1618.58	15648775	142.27	457	10312092	460.626	375.914	22268084	623.361	521.909	18841628	441.675	316.836	11146207	6831.76	1108.52	20852626	160.214	599.404	9759472	877.658	622.794	10145265	1071.48	539.396	13687646	131.611	344.065
5652.7	1027.22	22217404	129.688	724.525	11190060	4353.28	1221.86	12540586	849.959	455.775	24236550	2561.14	1108.22	18874960	567.374	603.561	11645614	3219.14	639.708	22114332	3662.46	1134.22	15951479	1154.94	531.924	9677747	1848.21	787.749	17852312	642.592	503.957	9926592	808.186	463.124	15551371	10452.3	1626.31	11974625	1856.85	586.667	15335514	140.995	330.539	9789062	115.281	344.872	21924778	690.735	289.409
7070.86	1143.72	22815942	98.0108	331.702	11641035	3552.94	1457.05	11478708	4990.4	1047.41	11124685	4178.67	1693.36	10543146	121.684	256.498	22683194	8840.63	1179.09	18362372	1467.29	1055.83	15973111	105.472	257.691	8300556	1424.28	567.609	15624333	448.26	400.834	9607112	498.454	343.785	19028372	3315.66	898.411	19910400	2349.33	717.549	14411418	90.4887	230.428	9092077	340.686	347.072	19154988	114.383	362.394
15244.4	2280.27	15964984	2887.52	1192.75	11658722	4598.29	1721.06	12572536	451.155	590.544	11672035	2042.94	1090.02	21073872	2859.72	943.619	17333712	305.48	432.766	22301902	2594.94	939.338	19236776	606.726	434.871	9505924	147.532	303.563	23216360	610.978	485.52	10159795	154.926	276.841	15614518	6249.8	1380.89	16416414	201.877	458.03	23346934	752.789	492.84	21583056	128.071	363.968	21360916	168.707	302.694
16022	2245.2	14056980	384.346	424.931	22377456	5608.29	1517.75	13053332	2674.97	1169.77	11950391	3565.47	1164.66	11114859	1862.26	520.014	22919968	124.118	425.708	23842812	101.125	368.112	24618918	1470.47	682.909	13970905	1694.63	578.392	13353925	612.004	491.636	9670068	75.2786	335.269	21140662	92.1326	336.573	22772706	2814.84	808.335	13998016	1745.4	670.226	10148667	90.4807	300.724	10548941	505.226	471.451
7137.89	1442.64	19347694	89.8816	345.71	10297534	505.382	534.595	21343434	1602.83	858.208	20475814	4582.79	1605.13	12267038	2980.97	919.306	18591072	745.08	395.408	24070286	3604.26	1328.46	18542996	856.434	511.959	18071014	1079.93	483.05	9371311	103.639	403.057	20318640	383.769	240.062	11253934	3942.95	1058.17	18364866	5085.99	1409.56	14985349	445.385	432.001	20473906	429.237	421.605	19209900	122.036	297.48
11495.1	1528.22	11362457	1966.21	1208.43	11014581	3591.97	1113.74	9667891	130.174	387.565	25022710	2432.72	780.569	21022564	3174.11	828.831	17373860	6805.23	1266.33	10077887	2640.54	891.677	19124666	2059.98	780.652	9877763	329.626	276.171	19445408	135.226	454.79	20447718	1404.65	584.232	12473970	7607.94	1256.54	11052527	1008.91	740.24	20232564	117.816	272.699	16400920	106.055	338.538	21544552	484.648	350.253
14706.6	1960.62	13496128	96.164	304.501	21447042	4223.64	1365.27	15121616	82.25	339.893	11511710	5483.51	1677.67	11750397	96.3003	391.331	11690493	390.329	362.932	21494408	4058.42	1627.96	14725847	397.615	1038.39	10716335	936.937	448.158	10990064	658.968	510.725	19890264	264.524	252.347	11329729	5329.21	1431.32	20905902	3769.9	1136.41	11979261	63.0513	203.742	8532188	336.588	396.512	18598202	254.509	195.808
13232.5	2029.25	14364124	2347.95	1344.53	10651562	1752.97	1630.92	20990554	1025.88	720.261	13240790	3512.9	1354.22	10492887	3658.3	1210.32	18208158	7718.66	1120.46	17482780	973.67	471.577	22538728	591.384	293.427	14480596	634.59	394.117	10799627	986.963	586.623	10209065	48.5249	201.318	23151854	5065.59	864.647	10708183	2106.63	859.484	21287978	1167.77	532.002	16890856	96.1151	320.622	10150086	233.632	187.24
15013.1	2365.6	15489866	616.319	942.907	10665537	1761.75	1452.4	21478026	138.468	617.646	11545995	150.468	363.95	21462520	2582.83	698.499	21941288	1979.67	589.792	21034394	134.155	363.473	10750084	571.852	458.042	9848085	531.71	356.417	18698938	1198.89	741.139	15244243	408.236	297.37	11891172	9133.81	1560.42	12662903	120.464	406.344	9771515	91.0923	313.434	9772578	402.886	383.293	18910198	121.171	328.12
5227.31	1123.97	22228340	3492.89	1486.72	14298969	644.808	559.885	20839820	355.472	977.822	11481031	5136.69	1491.66	11668654	970.215	593.164	11335203	8665.19	1471.18	13563847	3637.86	1293.73	19934580	257.811	342.515	9192209	368.632	330.089	8471860	328.645	500.163	20627510	320.677	310.038	10346405	5432.18	1366.73	19643472	124.82	330.535	8381758	115.081	279.857	9492128	516.955	417.928	19694576	131.771	321.964
13988.6	2171.75	13623520	1057.86	880.725	10195242	5232.55	1549.54	13018678	4503.18	940.014	10843119	3598.52	1131.99	10235286	3930.51	1136.42	17807580	244.706	820.694	11743451	3286.68	1232.13	15555532	1634.48	533.25	12259674	1091.03	471.943	18952834	86.9756	348.556	8958197	1443.62	531.564	11318674	103.34	340.476	22553872	116.084	203.775	17283994	77.7481	247.86	9305388	199.12	388.958	21263448	111.975	242.055
5354.34	1556.55	14488521	2372.39	5252.67	10831740	184.598	409.221	22464898	4772.17	1131.5	12309812	168.745	1030.21	20186092	94.628	377.146	11691947	11386.2	1776.67	15856276	3628.26	1203.72	16075988	1502.69	670.094	17811840	1039.47	453.742	14171803	500.691	467.551	10355673	1656.81	682.035	12982801	5577.5	1381.63	12647725	2165.66	1541.63	12942674	88.7112	316.965	21817738	590.928	402.22	18061620	120.27	237.455
12924.3	2222.51	16895198	2448.02	1217.74	12307186	4528.33	1413.93	14244681	2419.63	1099.12	11001439	4807.11	1920.86	14715659	86.0238	182.309	20208202	1716.36	511.654	23179154	2128.1	1064.51	11497832	1211.37	578.646	11132377	780.429	421.302	10263428	422.805	522.695	19940770	1145.97	464.374	10951383	5081.81	1472.46	19452856	4236.76	1484.47	16852278	1872.33	743.857	10955181	382.139	412.905	21517546	104.651	223.726
10972.1	1964.19	16536038	138.506	747.158	11572255	581.85	368.976	20251362	153.415	454.31	25248462	143.566	378.624	10586116	93.0897	421.86	11260554	9340.3	1684.53	10865365	789.998	411.424	22806678	1983.71	822.156	14617922	319.454	336.035	23088146	679.112	574.687	17511224	52.9815	291.086	11152336	436.963	392.334	23491446	132.292	522.249	10330651	275.868	421.055	19479076	221.327	380.517	20757268	651.99	489.362
2037.48	2072.27	28636986	631.897	412.052	22999298	118.079	306.385	23414310	919.103	1068.15	11201228	1586.66	673.838	20495786	2045.33	671.897	14236945	185.112	700.676	10322069	2356.16	1162.77	17233856	1669.24	787.108	18735874	998.336	482.492	17889862	189.386	491.474	20453312	60.8177	254.734	10914510	7199.52	1559.36	16628872	3135.59	1156.51	9977847	99.1968	335.187	10480698	708.826	435.027	10952391	122.985	261.393
3123.62	877.921	22987174	2973.89	1154.89	11400413	186.881	442.262	22328978	850.713	1160.77	16918736	4586.43	1886.15	15510146	3037.77	989.623	17469984	9140.05	1440.67	18332040	1816.9	730.232	21276604	146.856	299.036	19114996	652.271	432.106	21844308	311.505	565.924	21025752	45.0546	231.202	10484836	97.625	362.915	23590942	197.934	376.973	24512928	88.776	323.562	10032624	143.005	373.221	22068600	281.915	229.303
265.319	1069.78	10647639	197.006	437.593	22747044	1974.45	1229.94	10173409	3550.95	1067.57	18315726	5622.48	2102.96	14806924	3511.36	1108.91	16721895	108.385	409.929	21707596	1765.7	1008.12	10460857	188.175	393.092	9560078	1214.71	596.691	18944670	357.246	504.521	9155410	616.21	346.596	11890328	5861.67	883.915	11286517	2426.92	999.538	17457664	183.813	373.126	12389205	493.756	514.579	19039904	102.588	193.39
401.665	1232.07	10112917	2898.31	1441.05	15835282	223.797	442.589	22867574	3725.48	1139.41	19323802	2033.36	702.36	22045022	253.798	351.455	23152034	4760.66	929.665	20936532	125.821	380.724	10660620	407.232	488.767	13265727	749.47	336.015	9615302	307.59	483.874	20385174	52.2704	278.258	11440242	5500.34	1436.68	19750648	2797.02	965.071	9903597	1169.59	666.563	17605138	675.388	471.841	18210760	558.914	341.676
107.396	546.179	23333200	3905.45	1351.72	12803342	4601.73	1299.24	11138001	3876.77	957.856	22655024	5477.52	1557.77	11696007	87.3975	298.468	10881609	13017.1	1969.38	13140163	1873.08	602.587	21852736	978.663	527.33	18332736	64.8869	238.671	24479766	364.724	475.637	9215104	54.9146	196.829	10987251	3519.98	846.675	11147509	3152.51	963.671	14643485	61.1564	267.147	8946303	250.901	412.355	20821168	292.956	293.063
102.312	431.587	11047685	2878.57	1269.96	14215771	1804.95	1098.59	10099925	4724.24	1122.54	19273144	3889.24	1981.36	12243087	5079.06	1104.07	16712181	12854.2	2291.79	14763317	2028.4	953.131	21668018	3626.41	1347.91	10828051	114.093	324.881	23024544	252.828	397.83	9185865	265.145	235.788	9963196	655.335	383.476	22785338	126.846	304.381	20191856	955.662	492.689	18478894	1132.91	587.191	15971227	364.932	486.013
105.42	430.736	11181721	99.6725	348.55	22595628	2490.02	1185.19	20819798	3079.47	802.559	21433750	5792.81	1563.31	12760538	4674.32	1009.33	18125334	8594.64	1138.64	15317820	2060	1218.82	10996079	2530.97	924.769	10019257	241.434	358.569	10418987	525.307	665.604	21591242	636.853	419.505	12804478	10427.7	1353.94	11353015	4026.21	1012.39	8408207	897.553	503.114	20250274	142.468	371.476	9421137	501.474	425.576
377.569	1404.63	10692592	2780.69	1340.81	16218156	667.817	703.437	24160012	5304.91	1137.67	11951472	3527.76	1050.53	10315184	3832.7	1090.31	11656064	11576.1	1903.31	15206753	4160.2	1510.1	15772185	1509.35	482.877	8150208	1437.43	596.443	16682847	3405.63	1000.81	19448208	45.6008	203.243	10073909	4093.98	963.167	11202704	4190.03	1494.13	13170002	449.7	377.055	21775820	1046.91	557.399	15676274	382.641	411.253
304.896	3341.4	11799248	1000.06	742.179	23274872	174.827	608.746	10357070	114.207	381.008	23379150	5569.48	2116.93	15274107	145.974	366.976	22623516	10770.5	1920.89	12299138	154.015	389.152	24143794	360.32	360.605	9040250	696.067	422.431	22495914	789.401	531.8	9998962	327.727	336.277	18760050	9307.39	1261.93	10852681	87.2481	209.684	6750458	108.596	344.157	11450596	115.248	230.965	18203252	140.979	257.936
6484.36	1406.63	13868082	101.334	339.767	22778628	583.587	501.048	20706692	2966.17	1062.58	19266962	3262.23	1013.19	10313999	103.475	332.415	11015575	166.403	624.827	22474314	3699.09	1433.03	20342984	2533.85	962.476	9908383	365.189	400.406	24249328	92.7515	414.061	9200567	675.036	313.097	11257446	5812.5	1184.51	21819926	135.402	282.059	19948252	1030.1	514.942	18567628	906.428	487.787	17782398	109.817	223.13
1585.56	418.235	19774532	1441.74	1010.98	21363358	160.469	337.429	8358514	2562.98	800.446	11466503	148.869	413.803	21444874	2835.28	893.756	20581216	1735.12	329.483	17806270	3107.09	1239.19	10956126	668.649	402.613	9169303	370.507	367.524	22313534	433.598	479.426	19202022	664.318	296.07	14927480	12002.3	1625.47	12696777	434.13	368.876	21525610	282.449	388.292	20251844	142.2	476.749	22649976	293.386	321.503
3016.54	794.726	19414322	3240.13	1648.71	14122120	239.373	414.4	22037704	148.808	345.629	20783340	219.059	655.095	10581085	5937.59	1061.68	16740723	10808.2	1836.76	12765200	807.389	857.863	10205580	772.881	464.328	9666193	1197.95	482.414	13840101	1351.55	594.697	10280217	892.748	361.214	15664828	6296.61	1453.13	12491848	3641.14	1481.35	18154862	114.197	347.039	21857988	153.977	289.59	9613383	757.359	302.206
1810.62	889.297	22844630	1598.58	1066.34	10768914	3236.34	866.58	19114208	171.441	348.231	25103230	3300.59	1053.45	11547482	3396.48	1088.73	19354084	7294.57	1214.4	10224467	4135.77	1435.91	16556377	270.3	354.869	9593297	645.309	465.025	22797954	935.675	635.642	17964038	93.0079	158.632	7.76817e+06	8236.69	1231.31	12021238	180.267	277.347	19653674	75.7881	311.662	20189898	174.121	322.08	19733180	325.138	491.272
10329.8	1376.78	9450703	2132.08	1299.91	13202016	210.192	698.541	10543068	3411.59	1138.1	19837510	4591.74	2104.13	12166538	3530.63	882.07	19073682	12866.5	2430.59	13513159	5909.24	1336.92	13979927	1181.08	427.172	12424616	413.595	474.194	22706952	2751.52	823.63	14190335	130.759	229.218	9900780	4841.12	811.906	11679973	2604.8	955.171	19548808	1008.68	516.503	17844890	776.923	474.422	17351756	155.391	279.065
577.269	439.391	23261916	96.8886	275.361	20188640	2313.51	1161.33	18183870	3414.58	1077.35	21482766	3719.83	1172.52	18397048	3455.59	924.137	18556502	151.074	421.816	21506062	3984.33	1345.03	14480808	126.841	339.062	9444587	908.445	482.227	22514772	801.024	582.769	19621160	87.4282	208.547	8673606	5803.59	957.321	22171020	1015.23	812.943	11618000	138.449	354.643	21999118	1195.92	475.108	17275060	455.012	405.498
15644.3	1747.91	13407194	104.293	521.232	11098223	5663.46	1470.96	12807688	2709.11	822.191	12383738	213.603	522.166	22043124	146.962	365.381	22142784	10983.2	1648.33	17562994	147.579	357.997	23111784	895.503	575.077	11205214	1063.14	611.564	19106706	746.39	419.294	8587904	78.762	101.689	7.65251e+06	11319.6	1704.51	12408794	442.199	447.073	11683477	526.829	447.701	17465850	1214.63	477.36	16553883	309.01	391.723
1654.35	866.09	21589860	335.737	375.561	24014244	238.576	574.096	10001519	105.77	293.165	19291572	3702.93	1328.08	10819680	122.639	329.904	11719363	7267.82	1456.35	18344990	122.475	365.538	11006050	1107.47	317.642	7.93515e+06	269.109	486.994	11031413	1011.46	660.201	10227857	913.349	288.262	13135769	6449.11	1414.19	11950760	4230.55	1335.35	12376324	78.9088	270.882	9637357	192.564	286.873	19126780	106.429	337.694
181.464	452.103	20940440	108.153	347.094	23460386	192.549	369.121	21724352	3889.72	1101.84	11990287	1609.1	658.898	20474342	3698.05	1170.11	18779562	165.905	469.622	22040774	3639.24	1295.45	11810529	310.481	288.919	8644971	1667.98	649.276	12960539	817.143	625.921	17613208	327.185	223.445	10888885	3862.8	2051.55	13381649	142.519	326.587	10247594	93.6526	297.574	9801820	1149.15	438.45	16885138	144.771	295.928
5415.3	985.373	21319116	3347.82	2158.14	16172807	578.927	1064.28	10866308	4109.52	1122.13	12473120	5616	2057.34	15576773	1856.92	729.888	14713214	12243.4	1803.51	10843947	3679.83	1222.12	18346694	121.975	291.927	19403982	1276.72	506.517	14964108	687.56	569.195	17815188	41.9699	196.24	10766604	2217.34	490.997	23272282	4263.08	1218.37	12452087	76.7255	225.794	19240118	1115.98	477.053	15369428	92.3756	304.786
11113.2	1557.61	13216378	1677.9	936.021	23751922	262.687	404.298	21954700	188.815	406.868	25152824	142.031	413.012	24700212	4638.5	995.511	17884412	11213.8	1532.33	16666346	116.015	359.814	24087514	168.548	319.757	9291323	2251.73	771.365	9699761	1321.93	510.893	10304363	423.685	267.231	13899273	10376	1607.48	12868138	3457.85	1161	7921375	124.893	345.682	21526434	66.5774	160.312	4766564	149.108	549.181
11445.7	1621.55	23088200	3161.5	1351.17	15095531	2069.32	1061.86	21706894	4093.89	1091.02	17957314	3585.84	1289.66	10165477	2744.02	860.913	22821150	13187.2	1790.11	11270059	5574.76	1943.8	15511429	1741.43	828.031	18026992	1065.06	560.329	18888910	142.117	441.019	20985678	265.151	272.384	13143134	1604.73	930.441	10808821	4680.62	1206.2	14589612	543.003	472.113	18372040	822.389	391.834	14491836	91.3949	217.239
1458.33	524.074	22674500	3794.31	1408.71	13082826	3117.54	1296.76	21145134	109.282	353.124	23870262	4799.48	1267.24	17838414	3587.06	867.085	18927856	2163.93	356.468	15735900	2791.12	1556.24	10702988	164.158	331.464	19228706	1157.73	549.29	16534666	851.595	606.296	18148652	231.211	332.423	10822957	5455.76	910.774	10762664	73.7673	166.954	5907642	601.841	432.149	19395734	137.722	331.158	8622699	542.872	378.001
8849.83	1241.05	15492554	1326	723.195	21820504	4171.2	1536.55	11357921	2734.04	766.669	22915118	4680.31	1454.4	16865538	100.201	257.903	23420252	8671.91	1438.59	7429998	4908.68	1165.47	13249788	127.319	325.644	19728608	88.7737	328.226	10254273	1268.42	679.059	12788111	474.386	1091.17	11202116	9907.32	1610	11121843	157.822	334.513	8496800	955.576	521.858	18199218	74.9444	162.282	6480016	767.669	536.204
403.126	471.996	21709388	3293.82	1665.64	17312264	767.02	1178.26	10490749	3414.88	1121.84	20466884	5540.11	1493.8	16227946	4501.04	1329.13	17806514	188.124	382.495	21587728	158.647	378.262	23629650	627.746	418.749	19295360	1244.46	506.521	18157222	1509.59	706.282	11598044	732.726	293.337	9100943	10220.3	1641.32	11855563	3375.37	879.779	8817092	1145.76	661.724	16438153	821.868	282.289	8486731	709.315	392.154
13045.1	2202.59	14644691	3419.82	1316.87	12949778	5607.06	1634.32	11051434	3573.02	950.646	12673841	2790.7	1092.07	10075825	1927.61	547.632	22418782	11132.2	1572	14579628	4666.61	1719.79	12237149	257.668	343.997	9508036	99.9818	334.898	23200364	2983.82	1051.8	11429807	435.156	250.522	14842704	6944.78	1117.12	11364511	5446.21	1354.87	13380314	70.2663	272.703	20020728	148.624	404.451	10379499	503.217	514.804
1818.57	536.368	15834535	1755.36	1079.26	22758976	202.087	397.542	22537382	2117.73	648.344	23877492	6083.98	1543.01	16290920	2971.24	974.074	23024084	161.204	357.67	20999428	198.445	606.44	11599908	1829.96	561.669	10759614	932.555	409.874	18378072	155.838	434.97	19448990	148.288	174.977	10135333	1164.9	449.295	25528848	604.677	334.017	20950628	909.734	529.636	16636916	919.834	341.223	11017369	122.249	372.349
6057.96	1025.7	19997124	137.049	414.547	23744970	4491.05	1446.85	17825406	2631.67	1034.13	17897272	3607.58	1109.59	9965310	2126	639.739	22984288	9878.38	1639.24	8.0507e+06	5635.63	1803.69	16025345	482.674	332.66	14583334	94.8836	312.065	23016122	176.612	467.489	20371540	404.101	251.21	10862361	5540.14	1129.53	12458283	2908.52	1479.37	10649483	151.253	332.387	21427804	984.587	584.459	12723885	697.574	492.477
2687.95	646.862	19776128	131.597	701.495	10769879	432.737	3471.23	22050802	2720.73	879.601	15814353	4283.23	1224.42	10526479	3622.38	983.732	12508366	9827.37	1384.24	17359972	3426.85	1265.34	10637534	148.668	371.536	19470648	96.4794	287.074	10600076	539.707	651.181	20635216	557.273	326.353	19612040	5185.66	1426.88	20094290	1220.57	842.009	11140459	123.113	430.778	11563442	119.659	374.659	8976125	716.111	537.813
14181.1	1742.46	13199823	3290.59	2334.47	14687324	4627.18	1457.24	12980023	3689.16	1145.8	18698294	2218.63	885.296	9881784	2515.25	856.107	21844094	10300.7	1472.31	15328510	3070.52	1741.96	11829596	1650.66	648.228	15367707	187.255	347.085	9857159	871.134	549.937	9142188	589.902	361.129	14284854	11340.4	1702	13662625	3618.66	1148.91	9438487	724.297	621.474	14589679	136.111	353.38	21693980	241.063	378.023
8995.13	1190.68	9773524	3008.66	1492.8	17134190	2136.32	688.331	20176338	93.4416	351.745	25103132	4860.56	1313.4	15385897	3496.67	1018.19	13207758	6745.6	1278.71	9645004	862.983	1021.44	10164774	1692.42	704.171	14651035	108.454	375.566	11390770	421.869	408.194	8645112	188.499	407.933	20382260	376.656	370.635	12329589	1127.46	487.228	19209236	157.695	273.223	19128060	71.4709	1385.09	10325668	443.545	370.469
11942.9	1497.71	12495265	1392.65	719.565	19657168	2533.91	1010.02	19544664	180.968	316.66	11322585	3913.1	1458.25	10383578	156.977	390.019	24263040	153.671	400.321	10030332	2106.36	983.152	17640280	92.8076	196.866	21113696	815.681	417.023	10704262	709.736	488.182	18098712	681.81	348.852	21609106	6976.92	927.803	12325499	1976.27	828.439	21517616	99.6264	322.99	20610432	113.951	171.246	13360863	948.049	569.601
9812.53	1121.49	13434588	3067.46	1502.86	17311242	3091.75	1152.86	21893336	782.751	720.917	10697932	3517.09	1326.74	10117888	2765.31	971.226	21271906	10746.8	1686.43	13466491	3705.47	1139.95	10555854	982.936	312.292	6389314	402.135	406.416	9430182	698.085	616.419	16931696	123.141	301.437	19454768	13077.2	1721.12	13994390	1053.64	867.356	10483337	821.686	489.3	11373278	1109.73	679.142	14019942	302.877	452.923
453.462	241.895	16869060	2394.81	1198.01	11432302	3934.93	1392.84	17559468	4950.98	1321.36	18645292	4700.67	1438.55	22442690	3012.02	947.242	21390944	11846.1	1832.51	12664421	4370.42	1617.71	16540011	1478.5	499.695	10915920	102.427	299.625	21522636	2032.6	785.109	12246127	158.649	203.566	10259163	10214.3	1439.34	13192431	4571.55	1111.81	10956229	118.452	330.721	20471362	99.5245	240.222	8890645	131.678	425.75
10570.8	2132.09	12709015	3594.6	1917.04	13435332	711.425	520.051	21224192	6782.06	1551.45	16082812	4780.31	1293.05	16106564	4757.54	1300.22	15486097	13585.7	1900.99	10964634	92.0816	282.986	11440822	1113.29	466.486	19035530	227.358	359.032	11058153	128.567	510.226	10145625	498.982	307.171	10752486	10089.8	1706.13	19829906	2997.76	1054.34	14163654	590.329	528.304	16675068	970.802	407.969	18400810	162.936	404.724
10712	1679.97	22750760	115.367	255.663	19813644	197.235	431.079	23324978	3691.77	998.565	11111172	153.565	413.943	10437861	5380.98	1007.34	18460344	4418.04	771.888	6143189	4182.56	1496.62	14703016	874.361	451.849	16831782	162.702	326.983	9105381	688.835	550.513	18018378	200.774	196.83	10177125	3709.06	2210.35	13499624	5092.26	1393.64	13692945	1938.13	666.999	14216316	125.779	362.702	22569262	146.795	418.436
3210.58	740.488	22074952	3442.94	1273.45	10789790	4353.63	1356.24	12376912	6198.5	1268.24	20157242	2896.04	1139.87	10223863	87.2738	257.942	20904396	7922.7	1509.03	18615522	4646.52	1699.16	17559036	95.4317	217.36	21226200	224.795	392.211	23366272	2038.76	611.835	9391518	841.498	708.582	20997882	923.298	358.098	23720204	5335.43	1247.87	12664699	113.351	390.907	21480498	556.395	405.306	19399946	463.2	475.277
10603.7	1636.7	12241508	1093.94	482.156	14818089	7348.24	1700.43	11584165	116.956	373.771	11801949	179.921	416.604	10114145	236.512	392.286	24295756	8114.34	1193.7	20076716	2145.03	934.57	16512569	98.2317	279.559	9311591	128.679	334.951	21878944	107.599	433.223	10089033	960.249	972.738	18120212	5822.27	1021.27	12004907	4087.81	1236.66	16314074	847.643	614.41	14882547	1080.75	365.397	12020864	453.934	485.09
11123.5	1583.8	15140600	1831.05	753.703	20083346	3020.22	1278.44	19209172	4765.68	1128.74	13797547	3752.62	1429.17	19259066	4001.36	1224.91	15032960	227.018	399.291	21588180	132.875	595.965	11197920	1313.02	550.474	14947677	989.482	512.609	14850945	114.415	447.645	7043603	1204.63	465.237	9923264	10268.8	1198.19	11259758	359.618	587.811	9161767	1836.49	752	14866669	684.42	374.065	10944097	207.705	434.96
9133.3	1262.53	9906666	109.795	331.007	22514390	2580.94	1124.96	20545198	3829.78	1113.54	20580078	4013.63	1342.04	18136002	3765.78	914.032	11527252	8977	1404.96	17460010	1820.06	830.666	17646568	165.589	266.634	18655034	1172.05	547.584	15178409	132.207	494.817	20741686	41.8471	224.766	10777823	8210.85	1307.81	20883428	3260.42	1128.75	16937522	89.9246	350.101	10601865	831.639	439.194	13145694	378.272	421.428
1660.53	471.339	18428788	3643.48	1251.45	11836552	128.895	312.355	24640354	4682.41	1212.19	12836480	151.294	414.748	22513864	2678.8	602.399	21312536	12061.3	1860.07	10900691	119.794	427.686	24381720	786.729	425.26	9503629	565.769	379.555	9476119	545.132	533.279	9397324	248.802	298.695	10420532	5054.47	826.02	22392728	1538.46	444.975	17432032	80.0897	303.258	11353990	431.433	481.091	21448420	418.983	589.769
10031.4	1186.44	7625914	833.189	1423.76	11281533	3818.22	1248.48	11412468	8054.21	1498.8	15113520	3860.9	1469.11	10734283	1006.79	532.913	23376188	6394.3	1172.95	9671671	496.422	326.6	21506750	114.471	285.268	7813921	207.675	355.908	11335412	1248.45	555.381	10539451	157.655	252.728	9691605	5534.09	1138.99	21986250	98.5874	288.151	9107172	81.4063	340.875	10497681	2003.65	546.501	16537257	248.686	513.786
11631.7	1494.12	11247210	738.558	1277.46	10877643	2729.76	1032.24	18701386	5092.42	1338.45	10812149	6183.05	1621.33	10596856	2787.08	965.472	14062871	6684.35	1129.68	9539837	1821.16	885.273	11020758	90.6183	150.884	13951934	876.265	471.577	14737346	150.16	444.537	20531096	277.617	378.71	12181821	190.486	353.416	11806437	2421.01	861.25	10433020	156.989	309.719	20136008	91.0014	309.013	10673711	289.494	493.368
10467.7	1508.27	15366563	3969.38	1871.72	13001688	244.288	405.306	20998746	1066.2	942.301	11072234	4072.94	1242.32	18836510	2322.46	667.396	21615304	7953.57	1421.18	6410593	4807.52	1960.54	14746848	153.628	358.829	19547358	657.226	385.299	10931584	1273.8	705.787	14903007	1117.65	567.25	11803680	152.837	413.475	11524740	2453.05	702.713	9885252	1434.19	633.817	16855306	220.09	367.455	21948466	852.742	548.193
10113.5	1374.76	13363679	1249.11	2370.47	24879582	601.164	1092.44	10053256	4258.18	1330.22	17863314	1667.26	1052.14	9945360	5254.28	1297.18	14080705	7830.38	1140.77	16344142	118.754	345.033	22410684	168.586	371.385	18989904	426.282	425.208	22319758	1920.03	585.55	8.34393e+06	206.094	264.353	10405434	6732.9	1035.86	12035791	1340.86	400.282	16504045	103.389	341.986	21722754	99.7034	312.492	8980106	397.809	500.258
9851.87	2035.07	15563206	3719.99	1371.51	12649298	191.998	442.735	22721952	6833.45	1343.2	16664890	170.75	482.81	22493952	2698.25	933.761	12739218	300.569	546.51	10950649	1266.76	651.231	24007692	1291.71	520.233	9168509	105.138	292.011	8913564	1671.59	680.739	10316374	44.1063	236.88	10017814	97.4345	315.742	22917024	62.0155	296.144	20676452	102.961	325.043	20145860	173.435	327.822	20254322	337.495	605.06
11985.3	2059.24	13230771	91.9656	256.423	24067774	2782.42	1036.81	20729334	4705.04	1106.96	11259186	5627.12	1497.32	13584900	157.821	392.397	24027972	13126.6	2192.65	23697724	112.044	303.785	22452374	2799.79	945.971	24206268	511.222	402.244	8998169	3582.64	1106.09	10825642	1009.22	1078.22	10960818	138.724	372.237	11535941	1556.32	919.169	10289902	107.109	377.284	21452560	1888.36	600.879	16199736	150.335	337.851
4728.52	847.435	12934962	135.251	358.935	23004034	654.032	1009.58	10662677	6012.03	1732.34	12778330	216.153	692.869	10900383	101.41	361.911	11337672	149.312	438.083	21034458	2124.53	1025.47	17719720	473.245	303.856	13207580	404.29	303.864	9101093	1244.22	724.58	14832421	1580.04	734.876	10858290	8702.1	1110.63	11768488	2823.14	840.669	7144945	206.207	438.194	24752134	117.446	334.802	10467507	369.558	382.484
10611.2	1872.05	13863349	4160.56	1951.09	13855239	2965.78	919.383	21456668	119.776	286.022	22277280	4773.52	1298.44	10470627	2559.82	876.052	14484262	12518.2	1668.83	10855360	133.099	389.945	24279290	3622.13	1083.81	15926393	114.666	364.856	21325524	1000.32	651.619	16765552	487.903	268.603	10527977	6652.9	1026.5	10978084	2922.16	809.052	11335459	207.518	359.178	22292936	643.795	431.312	14020051	348.119	437.619
12956.7	1512.06	12045850	4835.6	2427.73	15733167	4374.83	1378.88	17089086	172.43	387.574	24308712	1730.77	1184.35	9823123	149.93	395.629	11632368	5392.32	912.928	7600615	2021.68	988.062	17230556	3017.3	1058.02	10517772	187.462	359.033	22862298	109.768	373.908	7856865	638.574	408.996	12743985	10582.8	1596.16	12257799	2495.53	1244.3	10317965	828.876	524.691	14744669	128.852	367.438	10383091	270.851	345.455
8684.2	1273.94	11645388	119.31	463.02	21900544	3978.91	1466.4	12293036	7645.21	1582.24	15356947	3507.25	1206.96	17141922	3547.7	923.675	16487896	12253	1702.36	10303518	3433.86	1147.62	11568397	1263.9	490.666	10068546	236.985	330.745	11074884	541.881	434.109	9177581	492.749	397.55	16382434	8365.18	1394.35	19459908	84.2882	175.048	17059132	94.8476	361.791	10941316	1547.17	503.99	13638945	120.749	302.361
10298.7	2014.05	12217533	2745.81	1344.2	14541289	5241.74	1596.55	13183228	4593.35	1197.27	13853672	142.289	351.215	21044806	170.345	359.894	24331546	12610.1	1781.52	16336220	5007.45	1117.34	15748364	1711.18	576.303	10114610	454.156	381.416	10909570	94.9005	357.985	13411994	303.908	360.277	11153272	176.583	321.913	24270704	101.776	261.233	6554037	115.271	341.725	22269730	418.032	332.293	20952404	547.281	455.816
5571.52	1183.68	16726392	2634.41	1035.41	20770892	197.135	396.09	23207556	4559.51	1057.95	10946132	1321.13	757.71	9858168	3219	1014.13	20495246	6726.44	1221.62	9810340	5666.44	1586.62	14906961	141.063	302.908	8993315	212.868	293.088	10867782	368.188	436.499	18656740	387.655	368.881	11388858	10932.2	1613.65	13508176	5526.68	1564.11	12681136	557.374	460.661	14674694	107.593	338.261	10026224	608.437	496.677
4272.86	569.831	19242586	2504.88	1074.99	20360886	6652.4	1546.7	11855740	3365.75	945.645	17389214	4748.81	2121.65	10958516	622.463	343.451	22801154	11014.3	1437.25	13224479	2429.64	1143.9	15524478	1399.64	508.458	9452138	108.76	301.333	10303955	855.745	468.624	15104222	468.695	371.049	14318750	6471.43	1257.76	19121444	4017.45	1390.82	10453846	1021.17	482.365	16945394	144.338	244.84	19314048	138.447	343.265
4032.16	559.618	18344802	2777.35	1374.57	14526921	2625.16	1158.83	15828174	3876.03	1032.1	9883890	1052.85	734.39	9210219	4540.31	1040.6	12255694	8342.01	1248.47	7122105	3983.74	1599.4	11158659	119.874	213.129	14844677	107.713	495.338	12283603	1148.17	649.043	16452907	389.491	308.372	9451160	6422.53	919.865	22249478	176.53	158.858	6844627	208.659	323.636	20361062	1107.97	429.544	17933554	539.764	490.279
10777.4	1401.99	16813608	2485.35	950.821	20994250	251.798	443.563	11622115	1332.84	974.913	11782657	5893.75	1782.63	14996745	5366.79	974.529	12493471	9349.61	1705.84	12992207	97.0761	408.117	25284870	179.48	362.434	19776066	222.705	338.323	10732650	137.641	456.876	17906326	373.29	1049.53	10751654	5904.19	1217.15	20562730	5253.93	1304.35	12484812	380.056	428.555	10723450	143.201	376.231	11047777	1188.24	596.78
12868.2	1643.3	11248169	335.747	774.135	10484398	6203.16	1527.34	15622104	4706.23	1109.42	11007299	4020.54	1270.51	18052658	2356.24	735.913	11407082	9401.27	1476.56	17331388	4269.5	1639.25	14182572	1915.94	686.822	13101339	990.702	529.384	17114972	1614.49	704.822	9704817	56.7373	230.271	20952364	87.8345	379.923	11391821	287.058	182.814	12806207	636.79	463.977	15065390	106.404	374.596	11044573	253.736	496.525
136.258	576.706	21455398	2535.95	1458.34	19436156	236.095	412.371	23441170	4164.96	1045.01	19226868	211.815	417.724	20799422	577.028	337.493	22814638	2322.3	908.944	8672975	1422.82	568.971	23131960	76.4289	217.101	5103906	1235.44	449.518	15323648	1104.16	584.616	17793124	258.242	106.971	7115796	7727.26	1168.24	21974682	81.1674	203.513	5370565	195.121	398.249	22576388	97.5721	295.046	9564689	158.375	403.304
7248.76	1393.11	17485096	2610.21	1083.31	20460862	5267.16	1406.08	13087884	1854.75	811.475	21959646	2380.45	685.214	20414406	7547.19	1162.73	13191521	7228.63	1291.18	16706019	4457.5	1853.69	14640788	103.822	278.35	8285988	102.166	314.75	24352512	706.711	343.598	6584175	501.242	196.645	8752850	11157.6	1977.37	18312752	2926.94	1530.78	9431654	752.924	471.104	20033798	90.9341	280.949	9673403	106.043	392.676
9391.73	1045.51	7.7595e+06	337.885	385.096	24391548	6712.36	1665.05	12979290	4975.85	2893.79	11074581	3113.28	1645.95	10879727	5084.6	1070.14	11256052	7134.73	1104.49	19739172	1693.73	527.507	22662032	70.128	201.069	5393162	1368.9	532.963	15165600	889.901	508.685	9185449	199.714	85.7736	4.19171e+06	9363.23	1596.74	19106298	2083.18	718.094	19643064	78.7392	281.295	10165420	88.3759	421.787	9770995	184.009	441.675
4815.16	1041.92	18284160	145.673	353.903	23810000	4742.88	1349.15	17437468	113.585	297.019	21372406	4497.92	1396.9	22953470	164.198	291.986	12455304	5864.67	981.06	8.05992e+06	4438.31	1966.6	12308015	99.9066	273.247	19035624	730.618	470.414	13343763	1021.08	516.023	8829392	105.843	105.584	8781932	7919.15	1206.97	21955504	73.0737	148.507	6218323	672.715	463.919	18031676	114.324	344.623	22307010	141.565	374.855
7581.51	993.642	7600399	2260.52	934.92	20826062	1533.59	741.158	22638460	6527.51	1366.4	16649541	688.032	457.931	22190838	90.0679	318.376	11424868	288.012	255.009	21913050	3721.17	1258.82	11342102	334.828	292.538	16287463	100.853	331.423	10657339	244.247	378.806	15635917	123.784	73.9296	5096704	12390.9	1844.65	19367774	123.875	328.911	21155708	814.832	534.579	20145026	576.633	373.678	19354436	109.257	356.72
9189.59	2714.23	14871404	2590.74	1337.08	15631827	201.879	383.041	20759902	113.831	215.564	20962038	2400.96	951.315	19942846	123.962	309.962	11789632	5566.45	879.632	6979819	243.218	341.604	21830506	766.158	549.785	10565006	1008.32	465.49	12808037	92.4329	273.986	21092020	355.208	255.055	13371706	98.5891	295.373	9989545	4542.02	1380.02	12683871	838.547	496.688	19010720	865.317	441.162	13600536	456.799	448.833
5980.38	1101.15	15906780	2956.54	1426.06	11259244	7246.2	1437.47	12309963	121.173	253.607	21908928	2174.97	838.405	10701987	1388.65	1127.97	10798293	128.271	441.583	20486690	278.026	915.909	11064037	457.055	227.301	9456506	1078.12	430.394	18632238	1252.7	677.938	14263116	209.337	214.496	10932616	9444.75	1603.7	19503710	102.38	257.75	20540048	129.298	416.56	12065097	449.589	359.034	20074808	306.953	464.425
7815.17	1284.06	9703668	2371.27	1072.75	11147338	5460.01	1510.02	16838702	5293.25	1061.24	12771554	6117.23	1538.72	10232789	2466.78	875.003	20408828	5030.87	755.296	6374118	3313.45	1773.2	11128064	1199.83	581.685	9315927	81.3997	310.008	10076561	149.094	447.178	9158686	752.902	419.966	11775526	8603.86	1589.8	19051324	2432.21	947.121	19418254	619.715	509.124	19993368	113.74	572.017	10378265	151.544	406.322
5992.86	788.202	6569559	2142.8	1222.3	18960576	5265.16	1461.22	17393532	111.125	218.277	22375104	5534.64	1356.82	15884022	6484.49	1092.86	12867898	89.728	212.373	13697811	4651.41	2083.17	14353035	2631.02	1052.79	8780242	1489.45	781.308	23143636	1221.01	695.835	15087520	499.143	387.514	13758554	9747.09	1457.78	17973808	134.36	323.368	21272940	850.433	514.734	13518016	1342.03	502.341	15354950	181.277	398.078
8444.53	1653.09	14088911	97.0114	474.729	10570261	185.152	554.147	20921216	3706.48	1064.91	10427282	5809.74	1635.92	15406923	4033.11	1041.32	12665708	101.072	332.588	18132958	1781.76	641.556	21736534	86.9523	208.622	16171393	96.7186	340.255	10632723	1365.38	424.939	9712804	222.673	160.253	8839187	9403.41	1620.88	18166674	2820.23	998.083	11298166	86.8383	370.168	10892146	109.07	291.136	10787122	1183.35	454.853
6701.43	1349.2	9779215	108.92	358.785	23024698	7283.52	1553.31	11990974	1125.21	908.975	11124101	2196.11	771.842	10153509	3897.75	854.376	17884874	5325.44	1011.04	7772600	4995.25	2575.21	14798613	82.0806	255.013	8758246	1696.61	604.757	15369539	1062.03	634.782	13235737	434.779	302.639	11143814	117.005	320.848	24094412	1913.88	764.035	18897046	161.206	375.525	10792222	143.275	374.309	21373598	136.514	4477.25
158.68	241.011	19518060	4267.36	1773.65	14140322	7693.16	1693.86	12443476	5355.43	941.177	10738915	2285.47	854.916	20009044	5345.97	1130.4	12234920	2291.42	885.445	8664093	124.718	382.787	22882176	1063.59	576.023	11564892	133.615	371.036	23016874	545.232	512.411	9231746	189.732	296.147	21151402	10625	1952.31	15160985	80.8828	262.993	23600320	459.751	384.356	21270614	106.925	305.48	10268823	234.05	469.085
9038.67	1407.37	10482488	3286.04	1179.12	19889276	158.934	411.963	10689318	2721.69	645.246	18628448	1809.85	636.729	21096070	2816.09	1143.54	11695742	4802.71	913.036	8282022	436.452	14770.1	11051136	139.796	377.856	20642134	106.548	318.993	23516536	368.829	462.296	10265921	211.124	201.516	12242213	117.462	286.079	9938537	2237.52	1098.2	6472999	600.954	464.508	21751516	4219.09	1012.35	15928047	152.913	453.333
7220.43	1364.03	13713328	543.231	468.026	22146556	404.974	773.271	10734107	6295.01	1312.3	17251496	1043.12	499.709	22660388	4358.31	1223.27	16736502	153.564	241.702	22780664	3835.07	1612.43	17028700	958.196	686.239	16063356	98.1842	313.36	11856802	1336.2	647.018	13616673	897.836	491.452	13583281	6158.49	1207.04	19390804	842.462	712.856	10364448	485.259	501.348	21151110	219.996	322.632	20593544	1404.34	611.098
2669	636.104	8343487	2599.36	1145.53	18012564	2778.66	794.642	20677508	5944.93	993.353	12042170	4050.48	1310.06	17376120	5107.25	1253.96	14179993	16534.4	1871.21	14080733	5878.07	1462.21	12530262	1332.79	621.816	11153898	177.219	400.056	21548126	1640.83	400.069	7053660	81.0716	256.798	23076126	7170.55	1125.43	21781476	3820.47	1167.4	12317005	1960.51	652.597	13328638	411.429	359.957	21508504	260.046	502.825
2722.31	601.793	7360475	2455.95	1199.21	11275914	7735.73	1579.74	12067389	998.373	521.385	23408798	4425.74	1386.71	11232463	1619.46	992.581	11194997	6820.19	1296.83	18185782	470.333	333.663	21817378	75.7429	257.978	9472093	1015.24	445.61	12560214	686.301	456.784	9167739	383.712	387.176	12651051	14932.5	1862.64	14159469	2832.78	1125.98	16964038	414.771	383.36	21903300	504.954	399.681	18981908	174.785	420.951
9507.61	1446.53	11762243	106.459	352.566	22756260	7396.09	1575.83	14042043	1178.23	777.937	10583049	2315.13	736.625	20988714	4220.69	1170.49	12392608	6050.54	1178.68	9636158	4793.51	1778.13	17674644	614.213	400.437	11061670	1334.58	507.593	13242242	1070.76	656.294	13594062	317.031	491.249	11467358	15176.8	1859.63	13894222	114.9	376.451	20706594	82.2036	309.046	10037337	210.282	316.095	21236046	140.487	374.506
6764.59	1244.98	11213475	146.043	427.958	11374040	3671.02	1250.56	17744424	4148.23	996.081	20649998	2804.18	1344.05	10699925	108.985	320.009	10640593	6401.15	1667.68	10057624	123.888	676.762	22827788	374.101	316.333	14186330	1398.05	522.022	11662176	584.726	401.461	9112445	378.219	361.988	12625342	6633.53	1336.94	9966463	1944.04	969.914	19732762	192.897	423.834	10864347	132.498	327.667	21154932	193.142	428.771
7694.61	1224.53	24031822	900.702	514.488	21828396	6047.89	1459.39	16690850	5151.16	1265.62	12060427	119.22	322.15	21964060	2037.92	848.69	12526181	4382.55	795.381	20378894	1221.18	1696.01	10974295	97.7966	304.494	9412730	519.737	365.999	11464220	3124.89	981.52	11787226	253.805	263.393	12129262	5752.79	967.491	21975008	2434.82	795.758	13664487	808.325	580.532	18188224	770.035	479.982	15575393	452.052	394.615
5941.25	937.199	9261894	108.58	339.695	23018460	7142.07	1688.14	12532662	5565.88	1183.09	14199044	5617.47	1430.81	15133299	4421.42	1129.72	18433214	4366.4	850.863	18186492	4751.94	2799.73	13218150	79.6156	238.147	9654523	219.833	340.676	23102654	1090.41	459.339	8916930	557.686	392.185	13038628	6561.21	1155.66	20319858	844.419	402.7	21333372	83.5803	354.016	10492906	1300.13	431.88	17150404	151.987	382.236
9952.75	1694.3	14869682	2940.92	1212.01	20236844	3655.95	1282.19	11591411	3404.4	712.275	16023889	4228.97	1222.53	14534499	3046.42	1102.43	11822619	7463.42	1205.06	9100576	5883.39	1606.81	16351665	169.101	280.506	18855474	1644.85	697.508	16197444	1221.91	546.88	8994099	351.446	208.469	11345888	7444.51	1485.37	11387296	2162.47	1025.15	6761755	594.381	545.335	22733830	250.472	354.031	10128819	175.386	431.763
119.887	1114.31	25445766	2219.27	1324.27	10483897	2165.98	950.021	20785420	87.2367	288.961	10750088	4670.96	1631.95	11266010	3388.92	1142.72	12371432	15291.6	2551.76	11699581	1611.71	582.224	22158442	68.0114	225.869	8827291	1351.21	599.168	15055896	2371.28	698.671	9728719	203.579	282.488	11771161	10645	1627.22	10871001	2098.91	1401.31	10500514	92.8698	317.406	11058135	222.246	298.901	20542100	237.126	348.604
7582.61	1415.49	13975272	2405.78	1077.84	20128072	5327.66	1365.83	12548257	7452.54	1603.96	13626819	5587.28	1518.81	14546763	6886.97	1125.41	13191092	14587.7	2515.48	13277234	131.103	362.948	22791742	966.676	372.459	10163585	1320.64	550.913	15222324	1412.13	588.302	11681002	609.185	396.784	15888673	81.5931	326.753	24985790	994.758	284.914	15078804	253.111	341.639	10981131	295.084	335.814	20458740	381.944	406.616
196.018	480.261	25676740	88.2992	330.339	11864503	5108.43	1311.8	12615293	5286.11	1130.29	17313850	1262.11	544.935	22250788	1369.53	709.506	11073992	14511.9	2714.47	14321866	5116.06	40766.5	17554886	299.138	353.689	10194235	142.909	322.759	10740202	1159.66	523.367	8742909	264.506	265.608	11240995	150.516	312.948	9993047	1578.02	746.198	11299806	108.473	347.288	10887884	754.051	453.14	10741092	609.373	473.311
13074.8	2252.82	12849835	2681.26	1173.31	18658988	4209.99	1524.16	16401871	181.039	421.756	10104373	107.651	312.706	21418674	5790.21	1569.31	11986266	7901.66	1721.07	10847522	5704.07	1652.89	12962334	95.3442	311.112	9311672	387.847	359.582	10613100	442.544	547.698	8830195	277.413	440.544	17813374	6673.95	1166.35	18117078	1600.19	1046.26	22610508	148.048	418.335	22145490	1315.64	341.688	10336808	231.612	346.292
6842.91	1039.84	20753386	145.187	354.885	22351274	3877.17	1399.32	11365546	442.643	712.923	9258655	4847.6	1665.18	11098141	3365.34	843.623	11745276	6746.21	1175.31	12842409	6479.81	1548.45	15008185	827.403	494.574	15208693	201.006	320.775	10495703	974.295	443.046	6496642	472.995	331.06	12888211	454.607	322.628	23067946	1447.76	2681.87	14411056	770.325	565.029	20268682	188.997	399.685	21254738	162.18	407.228
6888.92	1756.29	22579764	116.096	327.936	23805818	4410.51	1069.58	10299447	5716.27	1182.12	9536180	5926.4	1658.72	16049408	4126.82	1142.94	19243520	247.24	196.973	15880648	3195.17	1475.06	11319015	971.465	487.6	18403202	2623.47	1065.45	17258904	588.329	358.905	6102339	342.097	269.751	10366284	7210.77	1040.1	18697572	1737.77	799.898	19862440	699.187	496.341	13333623	577.999	390.823	21081790	284.384	438.184
1711.64	503.669	25694508	113.064	406	10651595	5922.32	1342.06	10871712	3916.57	918.328	12288484	145.45	430.928	22271716	4188.25	954.381	18417158	9319.1	1675.58	15687267	1782.87	602.853	22606146	1315.37	629.401	13261917	1438.2	495.6	13307954	1245.81	352.101	6191653	416.582	281.106	15521419	78.5721	296.396	25260408	3557.07	935.133	10500215	93.8567	357.216	10785385	1594.29	494.48	12119327	124.608	362.662
99.5794	394.829	24295354	4811.45	1781.53	14298386	4170.99	1109.59	14122706	5146.26	1253.02	15350859	124.166	364.288	21852632	2366.71	780.74	11563217	5341.85	918.969	12148324	1481.97	1197.85	18428494	177.717	359.263	11868317	131.43	379.171	23833568	522.188	451.126	8968971	77.5778	227.097	10504766	9210.4	1654.98	11210841	157.704	326.788	24461094	1060.75	536.42	18494384	1427.64	496.658	12323157	412.873	442.047
104.975	447.924	23278840	724.471	508.844	23392958	7605.48	1432.67	13698250	4062.79	845.873	15038176	5024.66	1487.04	15178021	4584.16	1054.58	12268441	14550.1	1925.83	14460088	6336.45	1455.46	12849982	113.19	338.514	10599731	1309.72	577.245	24061480	3686.02	1234	12468544	744.676	427.521	11212022	10163.2	1458.47	14514441	3007.15	983.511	12605751	703.736	383.009	11301893	1256.16	517.563	16946182	136.657	381.947
132.865	484.483	24157688	208.875	511.646	11900338	6466.89	1794.77	15202206	6058.81	1372.56	11106169	106.676	305.655	21104594	931.776	575.507	10375536	495.864	633.814	23700562	3107.57	1053.98	20364580	96.4056	234.002	9264192	87.796	393.307	10333669	82.658	186.307	4688497	675.654	419.9	17493168	1671.96	422.457	22849090	3475.56	1545.6	12054011	1107.67	537.201	13911154	95.5869	251.431	9937539	458.671	417.933
4648.1	773.699	24695368	1179.63	551.022	20499076	3185.6	1192.2	23602756	7528.99	1608.11	14124068	4126.57	1257.41	22987900	4994.95	1259.26	12256173	15178	1947.79	17000934	5724.74	2021.68	18616820	578.982	392.811	17530150	1304.46	532.758	19908838	690.577	542.485	19285024	1304.02	462.408	16209547	103.358	341.775	24744598	1941.33	1468.03	11695672	187.576	388.662	10580336	166.81	370.345	21549352	493.591	396.952
3544.42	1005.04	12774481	120.268	328.373	21932662	5830.41	1287.21	11188093	6101	1372.68	12574158	6533.64	1827.93	13973559	3067.59	789.472	23762364	14967.5	1922.57	16617168	851.067	374.495	22049008	71.1917	272.621	9195363	1026.35	602.188	14752814	111.122	409.848	8406581	126.739	207.902	10585386	11678.2	1405.13	11332733	3250.42	1078.22	15989738	85.2114	400.588	11485545	1088.41	519.107	12907415	155.781	390.37
8048.25	1854.49	14382135	141.603	380.79	10934451	5617.15	1298.44	10296694	165.16	551.594	10007096	4766.31	1429.1	15543155	5403.62	1288.3	14866543	12654.2	1833.31	11903493	137.227	423.255	23491974	464.929	425.903	11604607	139.021	342.343	9238239	3356.74	1018.51	11363473	295.852	255.969	9760758	75.2539	278.328	25270972	109.844	322.258	22420348	154.067	355.415	3884727	417.709	328.18	21669154	108.09	289.597
3232	1214.68	12437751	2178.62	1440.73	11013112	1260.94	660.781	22088858	4070.38	1157.92	11254458	118.716	356.787	21463178	197.057	402.204	23648624	13336.2	2058.09	12917609	3907.83	1447.38	18047326	96.6833	375.17	11066186	879.893	486.758	14669371	2467.18	539.336	4163425	321.006	287.663	10428894	9119.51	1401.17	12232915	1512.75	649.355	23109924	88.4929	287.362	10455233	119.51	341.335	21423008	164.837	474.457
3515	926.409	12466729	2575.92	1269.49	19801404	6306.48	1478.5	12118876	3448.13	929.145	17884038	6292.57	1700.78	12830297	5185.56	1223.38	15679997	460.91	447.061	23245970	6392.54	1526.28	16516759	1085.29	573.031	15942774	1350.03	502.929	13405066	947.062	481.534	8748727	871.006	416.278	11251291	9390.59	1508.82	10814194	4226.13	1068.56	9595908	112.566	346.537	10153794	564.896	415.718	19300002	485.832	482.965
7699	1817.86	17701772	4843.31	1645.16	14883399	7288.76	1802.48	15569644	5570.14	1102.07	11618925	6075.34	1947.47	14134125	6805.24	1295.93	15797762	15662.4	1934.34	14486789	5164.45	1467.44	12589871	228.784	391.146	9870868	555.343	376.285	11464892	1232.06	393.959	7169717	878.287	365.487	13805250	6569.47	993.643	19504552	3651.39	993.89	10724742	871.27	471.605	17536514	398.449	386.624	22854862	256.827	481.938
3013.29	1283.26	12452067	105.068	318.907	22848146	7320.17	1887.57	12833447	121.665	324.123	22896886	4603.84	1610.68	10860785	7114.11	1289.24	11846834	10973.2	1845.22	14301422	1855.98	1047.51	21442188	949.888	633.714	17171718	1061.51	509.682	11455858	76.7425	239.933	5689017	147.747	306.81	10702161	144.815	325.641	24117136	165.795	688.21	25076624	103.373	331.696	10654990	142.186	391.184	21208614	197.72	395.234
9211.61	1750.51	14929824	2622.25	1146.68	20994828	5376.91	1366.26	9438241	1023.58	285.085	14956422	5957.28	1643.7	13588912	3629.49	882.48	11045804	8118.19	1441.38	12190131	322.467	813.484	10681478	94.2818	276.369	9232900	574.564	373.641	11415905	2190.53	628.314	9397319	387.193	310.007	15504567	85.0873	280.919	25015304	153.984	409.625	23882530	1936.01	611.211	13758361	509.155	341.203	19380210	139.327	322.767
110.262	464.733	11931182	3100.15	1221.56	11739094	5556.59	1436.21	20396570	4934.26	1071.79	22317638	4737.55	1368.03	16352750	5136.22	1393.26	12374704	11587	2211.13	11533906	5505.7	1383.04	18342690	1137.05	620.364	12102255	124.72	376.019	23866202	374.413	496.534	9296828	167.626	247.807	9904819	12341.1	1493.21	11998210	108.513	302.671	10283283	1050.16	663.848	20129982	97.0338	330.769	9868927	319.04	378.075
301.77	994.382	11839172	2313.38	1084.44	20934876	5144.46	1307.68	11737645	97.5832	312.695	10940796	6660.96	1815.96	14615699	5315.29	1082.49	16330569	3626.71	2002.86	9263811	3532.56	1222.17	11055227	214.535	391.06	10720535	1451.61	604.836	19620008	1159.94	403.276	8708791	216.111	278.797	10853804	7980.5	1646.81	12203420	2893.78	1188.15	14485357	1089.91	506.614	16492570	87.204	253.804	8442346	130.963	411.977
8074.21	1947.58	17602626	3993.53	1308.22	12605518	2720.86	1572.05	17376160	7239.05	1570.29	13198581	1197.21	511.533	34416680	1040.71	664.626	10415241	3101.75	1189.37	8256197	5335.15	1722.95	12759177	87.9243	434.452	10078998	219.863	351.488	23429456	2386.23	601.506	4530143	333.443	302.24	18949232	5618.88	1235.91	21317330	134.416	389.473	25356354	449.933	374.314	18936512	587.915	336.194	13889780	123.826	395.319
511.418	1735.09	24380930	3030.47	1161.78	13982318	285.242	542.9	10237103	5833.26	1142.89	13750660	3863.17	1143.25	21941038	3134.33	661.176	23136620	4525.21	1525.08	10925141	3581.09	1378.66	11371096	131.416	360.23	19989398	917.362	455.139	11551159	1119.17	517.204	14313667	135.59	198.785	11036145	7046.36	1379.23	16660915	430.089	360.634	22455406	459.522	381.307	19294974	98.528	570.645	10881583	259.852	383.334
15738.1	2294.41	12188806	183.26	352.184	23977154	4831.33	1487.45	17525096	4571.31	1253.38	10892487	7238.79	1582.57	24550394	3736.31	1079.39	11252330	14849.9	2219.71	11959290	525.623	950.059	10733169	730.158	475.069	18842632	274.774	347.097	11378994	3044.29	1145.55	14173132	307.59	293.219	10267702	2798.06	1243.31	18906858	2206.78	1229.08	18715532	109.604	372.365	11296121	167.724	384.561	22010416	301.568	414.518
8702.04	1490.82	12785681	2906.11	1401.83	17452088	659.77	440.054	21990606	6856.7	1369.11	13115719	6277.21	1662.09	13421283	3104.22	870.288	20148038	13886.8	1807.58	14685816	3241.23	997.863	21119550	93.2584	303.064	9274212	1938.24	748.151	19313026	530.119	259.674	4889407	493.308	393.557	19586248	3033.89	518.65	24018136	119.917	369.129	21757026	233.907	293.233	20172312	1398.02	459.832	12039697	118.487	412.471
8412.67	1586.24	17410786	105.357	240.614	25361250	210.114	434.321	22642284	2204.25	593.607	24633682	5330.12	1564.99	18367808	5793.83	1074.97	16336202	10979.1	1921.04	13933197	6853.54	2015.06	13952575	257.193	363.284	20819354	442.94	569.234	10592551	2080.03	813.933	11125160	278.076	357.181	22922030	7157.52	1091.25	18788894	103.177	216.691	18234572	491.196	379.469	20197466	119.247	354.842	21164860	165.449	339.149
8292.62	1297.72	12292595	2818.93	1376.88	16209358	220.391	470.003	21793522	2942.57	842.207	22426446	3877.96	1114.01	9527569	123.104	425.407	10973277	12615.6	2191.71	14269688	5493.75	1984.38	11870996	122.656	312.663	20562182	1294.02	638.439	14976580	1114.52	457.775	7721368	233.181	211.276	9127299	9783.74	1406.17	12419315	4461.12	1230.98	12050264	84.3011	306.849	21218144	207.298	290.166	20110946	129.688	436.831
19115.3	2389	14293664	4777.46	1828.18	16992290	5708.6	1846.57	14139826	2494.08	654.198	17832030	6256.46	1636.18	12818771	7361.13	1455	17387132	13981.1	1814.6	16942238	5851.58	2012.4	11556565	743.648	456.89	18990144	2127.5	1074.72	16187150	76.57	207.765	6.11921e+06	459.168	341.777	17890426	10203.1	1373.32	10899713	1184.61	656.806	16632103	404.95	369.954	20244248	1146.78	509.347	15273620	142.224	377.439
107.735	403.663	22961940	1356.16	743.128	15658495	198.78	390.753	20914636	3623.91	978.49	16002820	5683.49	1486.4	14209965	3338.81	1002.29	10820743	369.866	502.514	23225248	3341.48	1225.28	17608366	877.368	552.09	12977344	132.04	341.789	10950154	2938.21	771.86	9273526	744.511	357.936	10389925	2471.43	1063.9	18768846	1247.29	792.659	18878364	93.2807	362.567	22411488	1210.79	530.821	14288525	939.329	494.538
8047.11	1556.42	18780248	148.635	445.273	24074320	3731.2	1213.99	11880847	2499.84	459.786	14550818	2115.54	590.997	21288632	120.429	539.703	10924894	14697.9	2467.3	12147716	723.87	428.106	22529376	1167.3	438.121	12252002	1307.29	531.214	20324530	1375.71	388.037	10940454	459.765	347.663	12784094	7284.5	1198.73	22727136	1368.41	667.383	21768332	123.793	367.178	10797361	95.9931	381.95	9914110	897.529	482.092
3992.28	1138.7	18868824	3134.45	1107.52	19045636	6196.77	2064.41	14040487	4967.7	1014.11	17070718	5891.42	1563.86	14471212	7270.24	1450.78	17168994	12317.6	1838.39	14717062	115.306	405.209	23594038	106.979	356.421	9646068	1805.34	535.992	12262447	825.864	488.834	17889672	1676.21	1143.42	12886126	1347.46	382.214	22391710	4660.19	1279.04	13752229	125.468	357.888	11072911	454.892	392.125	20560290	784.882	446.494
18825.3	2179.84	13962039	3728.92	1332.38	12634653	5258.53	1483.79	15373256	3169.38	586.811	14673065	4417.63	1026.34	20969048	6138.72	1977.48	12385881	174.176	407.233	22498278	2602.02	813.166	22370146	198.278	375.743	21662960	1696.43	551.229	12320130	198.753	277.038	14771689	314.091	314.581	9495785	92.6	322.399	24443494	3417.93	1381.9	15101505	409.83	369.88	11699794	181.223	311.786	10004355	100.755	360.692
9290.2	1691.4	19873680	2186.19	832.671	21977534	260.676	1121.17	10571269	1331.09	497.506	23873530	2666.72	2881.29	25812600	7163.45	1227.32	13185979	14297.7	1825.42	13640307	147.061	431.755	23600860	913.147	417.279	15447473	1827.09	604.25	12678163	1195.66	441.879	9546821	1006.93	770.936	11710878	11871.7	1731.77	13823219	3890.12	1088.98	12537427	437.045	401.255	19363108	968.078	486.284	19214908	206.898	384.315
1302.7	459.511	23338208	3294.17	1352.12	20758066	5956.89	1441.46	10970146	3113.4	898.83	11911044	7985.33	1731.95	12387522	216.117	404.914	22940308	13536.6	1818.76	16791616	5455.89	1649.18	15503161	732.969	426.941	19590862	350.346	367.206	23464580	767.337	367.196	7.16364e+06	55.6311	276.482	11179810	5327.09	1140.55	18876348	2516.44	782.319	11107525	116.85	344.813	12083307	220.393	340.833	21116492	115.187	429.272
15810.5	2152.39	14078878	124.35	417.012	11394945	474.244	422.208	20999212	4658.58	1043.74	18580306	2122.51	1718.88	24486932	7667.48	1543.67	16039860	11947.2	1774.18	11846144	6674.64	1572.11	12787200	532.567	413.316	9619905	123.508	356.234	9454579	1309.6	554.958	9420153	387.068	318.08	19786760	9329.08	1441.77	11650745	3997.5	1057.09	12358646	946.089	508.351	20792376	439.926	365.346	16382396	801.298	479.986
14328.9	1937.68	15995361	1625.23	1240.54	10895034	278.473	1163.72	10389989	4701.77	1260.58	12349543	3712.3	1249.31	16433343	4275.65	883.319	11045848	16672.4	2161.39	15064856	4336.85	1371.62	19036498	107.421	299.889	21545610	799.98	441.278	11879862	1307.43	724.411	10990515	302.073	359.01	23180878	12334.9	1507.02	11070731	2122.72	861.294	11534529	165.808	399.228	11745515	1419.49	497.932	17681314	354.013	447.172
9707.97	1598.64	12611328	3268.24	1252.46	11804220	221.184	468.148	10426856	3462.5	903.298	11346289	116.785	446.23	10348883	4110.67	1037.01	11484527	13691.2	2286.43	13048023	122.108	395.595	23736396	138.069	347.217	21484132	996.954	564.654	16656142	1192.84	624.75	10480086	805.175	580.867	11735343	10945.7	1410.9	9974126	2986.54	1403.89	18839452	1636.95	560.375	13290111	478.943	339.605	19480054	160.938	429.628
17423.6	2200.71	13310364	171.035	363.501	23249742	5797.69	1913.73	13414082	6053.03	1063.37	11713321	245.257	1518.89	11644288	2313.01	766.046	19674516	15561.6	2071.46	15454116	132.097	346.467	23683676	95.3338	341.668	9266523	742.395	460.601	23626622	592.221	591.017	10355975	1337.35	962.072	11830203	12581.4	1398.73	9283806	2162.71	772.861	9243736	727.118	597.312	20387050	76.644	230.726	23021514	147.013	417.138
10048.4	1466.03	12174748	3954.07	1273.03	12461728	5965.6	1456.36	10962933	7132.48	1167.84	13516700	3758.86	1218.34	15575878	105.393	332.857	24008708	102.876	256.559	18934754	124.797	301.726	22110542	210.628	357.452	20701396	1462.65	642.058	15374171	654.887	495.839	9126603	199.232	259.999	11572419	11096.9	1502.65	10962688	1132.17	862.775	18069968	170.994	398.779	11772031	113.47	359.136	10457573	164.15	433.81
9796.74	1659.51	19853826	2977.26	1251.95	19463880	4773.85	1677.1	15084257	3446.65	887.771	14779702	1837.44	595.624	20531084	7950.7	1374.42	13849062	10573.2	1658.38	16111620	3973.08	1266.75	11374717	121.359	383.191	20822762	1450.84	572.798	14222823	1712.92	652.317	11078848	58.2638	260.133	11568668	6068.13	882.605	10917099	110.02	311.802	22640696	82.6116	303.886	20891830	4402.91	1144.33	17562076	112.596	412.859
1372.79	537.782	12807979	1576.25	1207.46	10923296	3038.46	1224.66	19581082	2319.32	508.76	17959170	155.61	443.974	10632594	3677.86	1207.72	18191802	4691.09	1502.87	8797051	148.538	352.951	21631582	830.346	464.378	9579551	3346.5	1153.69	15735067	1889.62	649.704	10426952	553.84	442.595	18195764	7400.22	1137.37	19912836	2764.5	786.963	17079964	885.824	591.538	20609020	137.574	276.814	20377960	135.601	367.957
165.913	535.326	10999273	716.11	929.907	9966395	181.289	384.049	10195129	221.669	389.257	24187792	97.0977	389.28	10599104	3784.3	1006.62	11527945	12990.3	1922.97	12564128	4009.68	1018.48	10727699	1002.29	545.555	17944074	1363.21	530.876	12170940	908.795	633.237	9825335	608.543	353.245	13812925	11201.3	1642.52	11929072	1517.18	761.948	18689562	121.567	407.816	10449433	107.016	331.072	10483858	108.076	305.26
13919	1861.26	13871877	3823.28	1240.97	10966160	273.178	1640.88	22608068	7115.94	1058.04	11101352	3775.9	1253.37	18080206	5589.4	1277.34	19273856	5344.65	878.499	14455114	4441.44	1443.25	17700374	784.681	488.17	21499870	1542.34	440.774	9681836	1010.87	688.94	11635534	188.716	705.233	12079171	11352.6	1751.33	14227899	5199.74	1379.03	10775558	97.0345	311.443	19786540	142.38	254.89	8711704	92.6965	305.39
1751.81	1409.07	12447488	3444.93	1328.26	19116440	173.917	381.711	10781788	2981.14	769.413	7365986	97.042	353.383	10535898	3437.05	1137.35	21814648	4437.09	1393.62	6947085	2551.91	710.616	21969912	126.831	266.39	18143956	217.297	338.877	11665018	130.29	380.2	9239226	786.117	370.466	18515042	9192.57	1678.16	11977646	3622.97	1012.18	11538602	1798.46	628.426	13902207	820.064	444.327	19697212	132.672	359.777
7668.75	1271.46	21702204	4033.04	1378.07	18732918	3421.5	1044.15	18467408	4684.15	795.531	8919119	161.686	489.175	18663702	112.437	340.042	22256478	11977.4	2001.23	16115906	3496.14	951.578	18893040	865.804	535.934	17542272	874.544	532.677	16298843	1385.97	631.884	15792042	429.818	384.091	14120265	125.054	405.649	12485094	1683.91	520.448	17110748	83.6206	325.822	9964010	1051.35	461.733	12037741	359.373	494.461
158.129	568.797	25493126	3058.03	1328.65	17255440	5641.88	1685.27	13000371	3511.72	1017.59	9267622	7842.22	1866.16	11886580	2754.27	690.264	20905694	116.731	399.213	21666650	6309.38	2115.48	16477854	1065.7	507.624	9956129	690.367	441.155	19088874	860.562	603.656	14802445	59.1408	231.858	10797547	4844.56	678.442	22277408	107.119	328.985	23963440	107.825	395.164	22799094	1158.69	481.655	12582027	805.778	556.438
7879.71	1354.18	21376740	97.4801	453.555	10433875	214.401	392.059	22076248	5380.45	902.667	11246883	2984.19	837.925	20109848	114.177	353.716	24355670	12753.3	2122.84	12573107	116.747	374.696	23677000	227.791	385.264	8927684	732.444	405.029	11510548	1901.47	645.547	10419930	452.293	412.798	20858694	7481.01	1589.07	12785780	92.0599	235.409	9663736	121.488	367.774	10669033	1068.58	440.014	19174054	1057.96	576.517
16086.6	2176.17	15399762	1696.11	1209.6	17054926	5656.19	1506.32	15317333	101.118	287.685	10321620	7883.7	2383.33	11672418	2934.44	704.519	22267966	5423.47	871.437	17471192	7399.12	1487.05	18190062	1699.09	742.319	12127371	1192.17	488.31	11683285	486.104	291.407	7330498	1236.39	794.902	12497563	5681	858.011	11001877	584.414	564.261	9748451	931.628	507.168	11025642	860.315	474.847	17680598	222.809	376.928
130.474	481.226	24515666	3292.94	1265.02	13270615	5621.22	1351.85	11573929	4225.75	947.34	13732844	6557.87	1680.91	11316051	3700.59	859.896	20605284	834.504	316.818	19305384	3297.78	1348.91	11405808	422.337	398.464	21249888	84.1254	271.198	18741088	99.0823	375.906	9006501	522.884	359.229	11505696	388.271	861.947	23301542	83.7963	319.039	9157606	108.897	351.523	22813422	85.1284	300.39	10130914	445.755	487.016
161.443	437.177	24181060	2835.9	1217.6	17884722	4747.41	1565.44	15758281	3571.41	1432.32	8937050	2429.71	785.768	21174960	3021.77	748.347	21904144	84.8512	326.877	19495572	3590.26	1219.42	10880591	1432.87	644.674	17172668	737.846	428	11616359	4523.53	1061.71	10230948	770.348	357.176	12718521	3678.24	615.944	22615746	112.254	397.107	9992133	1119.54	557.684	15261826	92.8294	283.123	9645319	290.384	451.448
13753	1872.37	15179583	809.496	896.757	9807967	6600.13	1895.49	12994703	106.918	294.026	20384938	142.517	500.012	19173388	4717.54	1053.25	18366536	13233.1	1690.86	10426049	5615.96	1178.96	19010978	1919.6	1006.07	13131818	570.271	424.658	11749896	104.553	296.766	8000335	614.034	429.286	11916535	122.476	376.78	22346770	106.982	331.144	21979366	1013.57	528.55	19495972	483.228	429.988	19982958	748.454	482.34
13448	1761.25	13663427	4585.77	1334.78	12757695	4460.89	1355.91	11774610	112.093	300.414	22137430	8253.61	2199.54	11465235	4951.39	1025.81	17392594	73.3876	285.217	18035720	3295.79	962.806	21377590	144.206	339.262	20762918	116.921	303.378	22603838	122.93	453.506	9643867	790.848	298.6	11774809	183.664	373.848	25885624	5172.17	1477.91	13664743	1882.58	577.034	13831675	99.8889	321.375	9945379	141.644	414.483
1994.04	471.235	23082732	3889.94	1444.43	11437668	4368.92	1260.69	10430852	4167.76	830.495	20816164	133.147	575.499	22191490	6289.53	1222.9	14979048	187.612	277.784	19501326	4354.42	1306.81	10305246	360.082	407.903	10465665	1065.47	560.052	13888687	298.667	425.463	19882292	256.605	290.97	11194838	10568	1412.27	12043312	1382.85	814.495	18746160	129.183	406.052	11173038	170.671	351.536	21469510	157.522	396.29
14513.7	2239.52	16461031	1582.85	1034.13	10482946	5389.68	1793.83	12612491	1606.26	560.264	17987158	149.249	438.943	21328606	6165.64	1310.27	14146487	189.272	349.526	21408234	4851.21	1217.51	20418376	1722.22	731.428	10095451	528.587	413.979	11285069	1520.36	660.148	10499243	1002.13	424.991	14386391	1336.42	438.9	24267522	145.332	290.757	20495406	1719.1	696.793	16296985	1287.96	534.181	15635762	139.776	389.249
5518.23	1158.4	19953138	2616.14	1293.81	18632636	4364.31	1430.81	16311434	2726.75	695.142	20522348	929.325	380.832	21064068	6877.69	1349.05	15028553	7233.66	1394.59	16837396	5286.72	1374.98	11712911	1411.71	561.731	13562680	88.8473	274.17	10127689	1555.22	633.343	10090601	1336.28	538.161	13716385	117.216	400.64	23403078	3436.89	1026.08	14450365	90.4046	343.192	21280498	75.7738	223.798	8329526	267.345	521.416
15679.7	2046.06	13666795	2270.36	1510.54	14678105	4393.33	1354.84	11285043	101.683	244.353	20543944	1041.96	371.982	21777796	8192.19	1341.82	14170305	97.5637	414.761	22354974	2484.48	716.805	22466064	109.232	245.734	17901298	1004.57	525.666	11871650	1154.2	499.156	9519472	339.872	339.947	12180166	13488.4	1779.04	12990968	2353.28	1537.2	17800584	107.112	362.421	21498394	1550.55	590.205	14944012	260.987	454.271
8019.48	1498.64	21053448	2933.92	1367.38	17401734	6152.65	1541.27	16459619	102.897	252.865	22815022	4796.83	1405.13	18684596	4290.26	827.933	18673840	58.6596	227.462	23676266	5871.13	1460.43	11874197	853.807	635.125	12467157	129.366	303.517	8955178	1221.65	530.699	18340140	746.686	402.43	15375534	9514.71	1276.7	9676935	87.2993	240.068	23861130	122.254	357.021	11088540	203.247	376.048	10786486	181.187	484.157
137.192	431.693	23785642	4083.07	1161	12637848	266.465	411.688	10776551	4162.06	882.52	16748230	2511.56	1068.02	20332206	7091.15	1143.08	11537147	11711.2	1796.79	12869878	138.983	354.307	22754626	1394.82	611.536	10889887	805.623	388.18	18452596	1093.34	545.513	19621080	239.632	289.161	10992856	3472.86	549.998	22435040	4613.69	1197.63	14685528	311.26	379.483	20214488	990.283	417.272	17523102	198.204	515.135
3769.92	894.442	22827244	3197.47	1192.06	17988434	306.698	452.475	22061504	6811.32	1291.62	10867536	7594.24	1557.32	12189146	4173.38	973.735	10340741	5791.01	923.91	18151994	148.257	647.972	10577122	94.8994	323.821	9688313	742.88	449.863	11388399	1746.32	620.446	10578261	146.71	376.099	11021462	8628.35	1661.32	11508070	110.255	478.28	11099786	542.121	443.36	18426612	239.922	385.065	21974042	363.529	521.265
7286.1	1348.12	21244392	1991.75	903.477	15289945	5105.06	1455.98	11142648	3487.37	1643.59	8322574	2277.38	856.018	21176924	103.435	337.343	21875228	130.953	431.203	22608746	6347.05	1616.98	12026442	221.994	355.144	10627223	1368.26	507.368	12080044	1409.53	660.566	12768831	644.386	348.872	12102002	12527.6	1510.86	12466034	5154.77	1505.9	14198767	85.1447	286.733	9623319	1364.69	557.494	14101443	544.56	569.913
6265.68	1284.8	20721884	3566.36	1451.64	12651517	5353.24	1364.73	11838333	4397.19	1115.4	12731953	8226.47	1643.58	12095037	4486.7	1032.58	10216199	81.894	278.441	19538334	3388.43	899.736	21307760	95.2776	314.319	9648408	1002.4	451.25	16711438	242.944	461.951	19758384	57.0641	282.945	11014309	10792.1	1689.81	11665867	217.729	380.365	9905302	1197.49	559.749	12021278	640.671	419.413	19886434	318.9	445.356
137.795	418.897	12631564	6081.15	1975.87	15619198	5726.69	1601.7	14456330	3606.13	1043.47	14819610	3769.23	1168.31	12435464	5360.72	1380.71	13403020	8080.11	1104.22	19480492	4034.86	1245.24	18387744	1135.92	594.327	9301224	271.079	339.875	10836627	263.692	493.829	20306254	165.637	256.127	11143159	7339.69	1033.01	7744061	4609.99	1187.96	10620630	135.813	440.094	23303512	1371.59	537.267	19584502	240.423	413.882
4136.22	1146.3	22763712	4046.99	1276.88	11102277	196.223	397.383	10823094	4173.32	1248.29	11757409	154.323	378.593	21771680	2993.93	1130.43	20468024	4632.68	1032.63	17829232	5044.85	1769.3	19498108	1178.84	558.996	10559140	108.551	362.763	22569796	715.458	507.832	10055576	762.698	487.108	14625595	7877.13	1148.39	9226846	4337.24	1397.47	12942114	1471.1	545.709	13604420	213.995	381.067	21209242	380.917	487.22
10176	2548.09	12828200	133.645	333.286	11131514	2536.87	826.12	20781332	3332.38	914.716	20795026	6826.34	1758.63	11139561	3455	1058.24	22484226	138.782	382.076	21854498	212.281	415.45	21968868	814.816	683.001	17051876	658.862	431.646	21430044	2363.56	698.096	10048652	216.066	257.464	11015412	9353.15	1305.21	11476673	2310.18	834.579	9522167	1039.67	503.275	18743354	1205.84	514.741	14281279	506.687	509.815
350.951	453.47	25718100	2920.94	1190.69	12048354	2361.52	924.499	10617237	3421.05	1143.21	11332888	2487.91	883.326	20868408	3381.33	841.836	19652132	7865.79	1003.82	18602488	4604.06	1295.52	12116896	91.6841	311.792	9218376	59.7485	218.055	25267740	1085.26	625.227	17731098	197.727	302.502	11143777	117.687	379.498	23404050	4393.44	1283.56	15059251	479.558	563.362	13040212	747.037	451.25	20225986	103.52	304.558
9128.97	1628.61	18647396	2753.2	1203.22	13546723	2511.92	1062.6	21469162	3671.48	1038.49	15890897	4466.97	1270.34	19954090	2408.78	834.752	19478168	9371.7	1232.71	20935982	156.518	391.585	23615926	528.667	441.585	15027006	329.321	352.676	22792236	1132.81	552.912	9835120	180.078	351.211	11019905	5236.81	1015.6	7589036	101.577	379.665	9229932	611.467	555.108	18301920	1007.78	471.84	15107403	128.854	376.245
147.841	400.365	26548034	1525.54	1018.22	10365005	6405.04	1833.84	14484836	113.007	348.396	22725826	4126.68	1418.64	19056926	2955.69	985.827	17745488	12197.2	1475.67	15469714	274.131	773.898	11549109	1089.74	466.085	14233888	1186.84	446.891	11750572	707.439	508.774	10447963	107.494	260.995	10805584	7642.76	1724.38	11048632	145.783	381.911	10865952	99.8687	330.713	22127654	218.368	334.837	21497130	280.166	498.812
3074.63	975.465	23411326	3839.01	1430.08	11617823	475.603	525.72	23169388	730.249	1122.76	11868354	1805.24	696.64	21976422	3097.45	1137.53	17600084	1094.87	751.98	9790323	5243.09	1294.71	18451972	86.0124	210.163	8242770	323.574	349.327	23938768	1969.92	762.415	10912885	369.831	306.323	11675239	11080.5	1228.17	8677238	132.269	299.616	23196444	1129.53	562.317	16187869	1457.06	607.034	14999159	470.709	493.341
117.949	419.844	25181386	3116.11	1368.88	18546136	3914.35	1221	10672892	3858.83	918.536	18240508	5158.95	1730	14563659	4879.09	1249.42	13781564	1142.21	671.271	11151421	5925.8	1672.59	13454107	115.722	345.725	20491876	859.695	428.393	11019904	1397.42	643.753	17945552	464.444	355.237	13203178	110.262	380.152	23032574	4355.76	1220.66	12468253	1276.44	536.19	16094268	1165.1	540.59	18182618	420.981	483.736
3473.53	780.688	23434050	6064.49	1934.48	15775457	6016.46	1943.65	14152053	3568.78	747.326	21283872	2546.03	923.465	7027569	5251.79	1261.55	13626538	5764.79	1507.09	18118822	4429.01	1331.77	10680981	131.527	504.008	10465254	738.226	400.981	21310750	1217.34	608.705	10619032	683.787	340.763	12555116	9988.88	1429.57	10796666	4294.58	1296.01	11429164	1178.3	570.181	12360131	564.092	420.011	20883484	540.808	521.697
8897.26	1558.52	20382960	5080.3	1717.78	16482581	933.622	753.217	13608045	2337.54	644.946	22618632	3872.32	1125.37	19987242	3002.96	953.647	19620280	11160.1	1549.24	19101302	683.363	408.608	23534560	3255.18	1574.38	11020320	1057.11	484.708	18005354	2397.45	923.59	12490419	58.9276	310.085	11415247	9273.5	1540.04	17732272	3813.36	1140.41	14925098	1368.62	589.03	15492004	1652.29	526.592	17503658	512.731	528.219
15811.5	2138.4	13131578	4547.09	1312.16	13621677	1746.81	802.421	10806373	3175.72	949.007	19971392	7118.94	1548.01	13393563	83.6655	315.478	22010812	14454.5	1774.52	13110419	2936.48	901.11	22232132	1662.28	852.424	6298561	665.491	398.359	18479010	1533.38	635.28	15488260	207.118	264.59	10970186	5978.22	1351.98	8698039	102.922	383.125	9526327	881.082	543.818	18091930	72.3221	261.851	9520529	127.378	367.683
422.126	476.671	25946954	3838.76	1336.64	15912137	3037.78	1105.51	20166768	135.829	331.122	23775576	95.3157	180.195	13161051	3448.2	1088.17	17317014	865.038	392.334	22470350	4251.38	1019	10572723	1135.53	626.233	16132664	107.282	362.4	23197262	131.392	530.872	9251331	52.4207	269.779	11445168	9254.86	1606.48	16764922	1000.46	554.448	21910132	157.793	369.965	22082954	1272.71	595.184	15485730	200.727	420.261
4639.13	987.553	23048932	4263.71	1386.11	16200839	649.81	573.755	12595892	6089.68	1539.87	14606604	122.03	330.262	19859956	86.5297	263.936	24480128	77.938	340.376	20251108	3204.18	985.806	19657198	101.516	307.513	9478676	174.598	358.21	10636748	138.272	433.687	20593970	158.724	263.763	11043798	11021.3	1496.35	11848889	104.008	306.71	24273174	84.8494	317.411	10550605	489.53	328.045	19364418	165.201	389.457
116.277	406.827	24568054	5401.79	1649.36	15424826	2746.18	1478.13	19218430	5131.92	1175.24	13370167	5378.98	1276.83	16872734	1602.18	581.656	21245526	10664.6	1418.85	21337580	4776.75	1157.64	19163122	1722.54	944.157	6528229	714.586	393.527	12235063	1675.56	553.328	8597728	92.4854	221.165	11069993	9911.26	1250.5	9260359	5413.56	1177.86	10731380	68.3498	287.843	9828815	1092.32	487.912	19588876	411.276	501.575
11571.3	1958	15490289	2514.06	891.942	9509105	491.709	1252.13	10703400	5425.12	1279.29	14385961	85.0505	299.093	6428922	118.405	361.535	22359226	180.794	391.385	23769008	4146.52	1027.87	10756796	112.193	340.778	9869023	239.521	376.68	22741646	1638.46	612.306	10773764	585.079	414.391	13079475	276.035	279.993	19599366	1595.54	603.629	22729628	99.4796	396.861	10807212	1330.89	535.162	17894890	459.433	465.274
11755.7	1921	15145584	106.356	330.798	22314794	2934.51	1010.32	10441002	3920.67	1103.34	16544261	4628.21	1135.83	7.59181e+06	2662.48	972.701	9558220	1087.93	472.809	22600592	6733.81	1416.89	18857162	432.325	451.166	21627160	2716.34	809.929	15132678	972.039	609.184	9825317	1235.9	609.005	14171043	8724.47	1433.19	9144142	5322.3	1370.49	11414622	70.7802	291.848	9851639	62.8894	206.674	8971902	125.407	403.492
8899.91	1820.42	19859526	4070.47	1362.53	11343636	4143.81	1680.47	10530991	5464.45	1302.2	14827500	2112.1	692.359	17301206	3189.03	1022.64	17709774	99.0267	445.358	22278538	142.486	670.989	10858444	1187.96	487.884	8061309	1062.64	572.668	18943368	1065.63	531.766	15272076	62.0997	274.348	11346933	9748.26	1604.17	17012840	5074.14	1099.02	10516103	675.917	497.154	19107824	3887.31	1122.3	17658868	358.085	504.452
9725.72	1599.71	18267250	3608.3	1247.09	16955730	5762.11	1541.33	13225585	4608.27	1078.35	14268724	2387.9	634.238	9635976	2794.97	1293.29	10484677	6353.1	1215.75	21437952	2827.6	1592.76	12751236	287.57	420.351	20757602	177.42	336.515	23059572	288.712	450.68	19965082	131.018	308.38	11703727	76.1353	324.314	10389305	100.295	269.211	22576418	86.8811	338.782	11833410	489.865	409.948	20798404	441.768	477.313
8972.39	1342.14	12156173	142.49	383.59	22840972	3394.2	1462.5	19077902	276.233	361.469	23680938	3866.88	1060.49	7.84114e+06	5702.18	1081.08	24127418	7010.15	1490.61	12145285	3868.19	1226.45	24066650	371.256	404.061	10444725	791.456	396.191	20063766	595.565	501.026	9644391	1259.2	555.333	16038549	9875.7	1553.98	16547105	99.2736	346.954	21407536	81.2457	303.026	9762064	286.669	404.909	10273138	820.631	533.503
9824.85	1610.97	11153484	5632.11	1856.87	15624629	4692.06	1563.57	14512395	4430.27	1274.16	16070905	4147.55	1261.8	14835698	2464.77	1249.68	10456722	12784.8	1531.73	16109825	5040.6	1473.66	16655266	78.8433	238.043	8596005	969.644	357.5	8065787	3284.81	834.538	10605879	630.632	399.401	12326777	6266.04	695.768	12770721	3076.04	1062.81	15786447	246.61	373.681	23811172	763.346	411.943	10437514	117.39	395.425
54.7796	650.802	12938567	4496.34	1408.76	12245597	2983.65	1015.43	19329536	3732.19	994.475	11390522	2776.4	636.313	17369160	179.755	358.844	22444670	13435.8	1692.97	13068111	5544.34	1309.04	11032994	250.385	386.477	9394527	2064.56	647.667	19718964	616.357	514.873	9656726	759.059	432.774	14039523	2720.73	453.348	15178433	927.601	563.039	9764028	621.009	460.479	17085052	219.25	370.079	10288374	351.001	432.531
10583.2	1763.82	17743210	4154.84	1236.88	15410980	304.506	1097.96	10112325	5664.35	1458.11	13415261	142.7	270.179	15580907	493.718	425.527	22987856	119.211	437.799	23895524	4601.94	1269.72	11692636	871.154	525.178	19172216	393.512	348.95	22509334	312.968	474.821	9467599	824.592	391.093	12270601	79.9106	276.835	10127374	794.454	427.646	9538345	80.3636	336.884	10810280	1045.27	544.114	15923556	294.13	471.462
148.366	586.858	11277007	5207.09	1650.29	17228652	5543.74	1506.6	14296057	2906.45	852.875	10264512	2746.49	703.657	18033518	3211.11	1016.26	17827096	201.556	453.536	23961240	5274	1788.62	18026722	338.67	363.413	9263988	986.556	431.665	15360073	5555.98	1244.02	10938139	471.819	354.156	14588867	6325.7	1221.61	19696498	199.215	328.327	21691742	70.2544	314.37	11175280	685.177	393.785	21370428	281.794	526.911
309.972	619.959	11374650	6031	1563.13	14578319	7152.92	1843.89	11302079	5167.58	1285.39	14553987	5500.13	1464.88	8762293	2622.82	722.052	20303174	208.559	520.004	22709550	5868.83	1386.74	12302054	263.343	400.602	21478958	359.891	381.35	9399012	737.187	552.9	20525970	952.826	454.58	12179013	2610.33	823.77	19888314	4300.41	1369.25	15219100	502.15	414.985	12065312	160.035	289.851	21206990	478.534	433.859
100.206	396.765	24030140	3517.19	1355.27	17050582	6591.12	1904.14	14677387	5865.97	1321.47	13405531	61.5393	98.917	5325914	418.483	412.53	22015260	9297.38	1708.34	18146500	4428.89	1473.36	19467816	92.0819	303.238	9238919	637.059	419.114	10594138	1382.34	597.037	18403812	75.5008	326.89	23929742	4699.23	991.144	19798566	1943.21	822.674	10275487	90.6021	396.985	10946463	769.375	440.464	22026368	114.745	367.91
12887	1560.44	16528647	3405.17	1305.05	12293413	230.39	373.411	23262192	4582.78	1243.27	10638078	6262.46	1413.9	11624186	2876.05	871.488	10280643	9403.18	1389.64	20072170	3912.26	1052.75	19190428	1282.37	604.219	9816138	96.8375	305.714	23206602	967.779	530.369	19313466	121.73	261.926	11102432	3713.82	779.148	20373332	2627.01	834.325	15521357	198.634	364.431	23182928	799.358	493.303	13258959	239.642	469.423
11354.2	1877.68	18179108	5858.9	1778.42	14616107	2882.2	1054.54	19242738	6346.38	1267.29	13598493	3101.19	735.523	17546718	4338.65	1262.87	13642226	10568.7	1650.66	13717574	5129.7	1374.9	19653922	116.168	352.311	20029518	819.595	392.092	17750878	1868.22	698.069	12035918	1068.77	574.259	14954049	3596.6	816.826	18447276	2020.47	842.31	22327634	861.416	485.847	11752797	304.703	323.05	20252920	109.322	326.55
8737.23	1683.97	18538894	2993.79	1346.86	17683792	6241.64	1564.45	14230290	2913.91	843.587	10425368	5716.84	1417.63	12547984	94.7441	352.602	9636045	5373.64	743.732	22024208	164.273	359.254	23491630	1812.81	771.599	9710860	2174.73	640.295	19579738	1665.2	714.894	9607671	552.961	473.271	21004214	6990.15	1748.44	14998956	4596.64	1137.29	11477524	105.363	372.521	11021660	893.029	454.135	14863196	139.059	401.839
5497.11	1416.88	20835896	5536.43	1601.55	13305988	313.599	440.343	22181952	5086.86	1212.48	13679418	120.421	244.481	16027711	4646.62	911.888	5935055	10229.5	1749.95	18070744	2942.79	854.235	21207780	2074.08	904.11	13220363	1449.02	499.038	17673440	814.547	497.578	9395545	1585.18	870.185	15643632	7394.42	1160.31	19435864	3126.7	1083.83	17379238	628.314	459.707	11461132	438.518	394.975	21083342	212.308	418.417
13193.2	1622.88	16346206	5414.29	1670.91	13994072	5069.35	1352.04	12732970	3480.17	1089.59	16123725	3781.06	1140.64	9098845	4828.27	762.973	4037139	129.624	245.599	25411192	8325.49	1830.41	15384479	397.039	455.467	9208040	1052.76	429.672	16186602	689.055	464.163	9554620	56.7766	247.389	11378906	6464.14	1120.96	19666264	2737.82	879.708	18446934	73.7718	287.503	9299517	579.149	351.962	10436650	147.796	481.584
9569.43	1801.1	15204052	2987.7	1164.97	17030020	6463.74	1545.96	13806506	1463.79	605.11	20920336	5138.76	1078.58	7077042	1774.64	427.015	19501496	8510.69	1873.91	10325449	8039.5	1856.47	15443534	92.0881	277.994	9419600	1255.06	484.795	16526263	785.853	474.624	9205631	1329.44	675.033	12266986	4795.77	930.149	19758650	163.308	337.202	21299532	638.014	404.089	21067326	264.624	359.761	10277059	100.377	330.153
9629.51	1785.08	14503199	5929.56	1660.2	13971690	2511.05	876.104	21801968	4373.04	1083.81	21070516	6403.9	1639.02	11580704	1781.95	472.587	7788383	13285.7	1830.49	17543438	5449.12	1330.53	10137949	1101.37	696.725	17203674	1215.24	499.14	20497484	139.298	468.078	9376663	1059.9	509.599	14236273	6558.92	1206.81	21072460	3249.38	1146.07	15332298	670.145	434.023	22133722	500.111	419.569	20806772	233.059	468.072
11504.3	1933.96	15383856	2789.44	1018.8	21786528	263.346	448.891	21979118	86.5957	351.466	23062464	3440.61	919.012	19091596	4322.57	958.101	10401197	323.327	441.944	23350400	5731.5	1368.52	13369974	450.006	405.926	11045174	1042.88	568.174	20331160	2375.35	788.323	10485410	197.325	310.114	13653663	4338.65	765.863	24033682	265.151	393.945	23229606	1146.71	594.178	14659703	113.061	352.776	22903378	458.512	463.734
6484.99	1635.16	13744093	2597.88	925.341	21607780	2985.83	935.842	18877436	5159.48	1157.6	17214142	2586.7	766.225	9956177	4924.54	711.885	9759766	9310.29	1284.82	20002486	5513.47	1156.36	11995942	2359.34	981.268	12672978	266.941	381.309	10340892	1309.7	620.995	15800562	232.124	252.703	11903829	978.305	333.754	22438974	4926.72	1181.4	11495026	1220.76	668.388	16307945	981.686	473.372	15368425	244.174	462.489
67.1836	292.002	9549434	2314.65	906.107	20712276	4032.72	1514.29	10315737	2150.01	744.563	21684720	5789.11	1187.12	9241731	4677.24	973.023	10602685	8407.83	1780.38	11874497	2360.94	671.928	22320568	2155.7	936.404	11422688	995.601	599.175	22097826	1085.27	603.109	17021390	416.938	346.074	19093676	147.255	495.561	10197008	783.208	484.25	23232300	317.925	393.18	20108588	100.583	307.039	21582790	128.954	410.291
6055.63	1559.32	21046474	4745.61	1419.35	12608269	181.292	447	22049030	1146.96	341.136	23154646	5187.52	1224.1	9519032	4516.71	899.783	9496632	19094.1	1997.26	14434873	6350.07	1753.64	13222511	108.774	366.889	9502705	274.68	391.658	10862632	513.839	486.526	9436758	328.181	343.269	11729110	108.016	307.491	21959686	4238.51	1108.02	12191081	1177.76	591.265	16069820	1004.27	492.757	16393795	128.876	351.263
10727.4	1855.64	11613431	3251.93	1233.97	16333479	8384.53	1633.47	12192019	96.0105	399.267	11705739	1793.47	565.229	16372572	2271.4	496.935	20723174	14357.1	1656.79	13164506	3813.31	1293.54	10875759	1987.21	813.434	15632751	1015.09	503.751	15810101	2882.61	887.503	10831808	484.098	372.277	15798964	5030.57	1022.12	20249604	297.898	802.266	9739233	667.351	474.527	22334988	424.643	467.609	21718402	119.046	378.13
4450.67	999.204	18821194	104.546	298.319	11209022	2752.57	1014.36	21363354	4241.49	1146.01	13894465	3639.5	1046.07	19771932	97.9838	197.891	19438240	16533.5	1797.09	12577258	3348.33	880.019	19963890	112.008	363.707	19483558	188.543	310.548	20671560	1743.46	705.325	11086460	71.094	255.4	11225529	74.2179	298.125	10759192	2795.7	1237	23793484	327.996	405.297	19845084	306.929	339.671	20557064	207.09	431.151
4177.03	969.254	19573286	3199.25	1168.33	20871454	1886.31	820.855	15288399	196.15	466.368	11292923	4172.29	1110.1	7910695	3899.69	600.447	6522682	16069.1	1915.28	12128607	3913.97	1080.02	21003304	1099.06	615.091	14373646	1117.25	553.094	20213622	244.903	538.279	21142742	446.252	341.068	11724266	4442.69	563.66	14608303	3764.12	1269.81	14667144	1783.35	591.529	16848068	596.576	379.89	3853315	270.039	456.801
11361.2	1754.39	10941900	3309.35	1057.82	19707262	179.442	393.965	21916916	139.447	356.297	23755492	995.508	243.177	14234373	4752.04	1039.11	10939802	11712.6	2329.7	14040435	3084.09	973.611	20529858	647.771	471.349	20339470	110.988	427.844	23389452	1749.1	659.386	11605690	419.732	346.871	11870453	7433.25	1265.94	18556338	4563.58	1369.9	12912858	503.283	448.37	22259960	97.2362	325.355	22563296	708.024	522.889
3156.92	885.446	23500562	3591.16	1666.59	14917720	3356.46	997.963	17282556	1578.58	647.621	21381884	2828.35	819.482	9122290	4248.87	829.841	9060313	8892.79	2041.9	22004218	6370.9	1152.6	20802714	121.969	297.314	19351112	434.922	369.89	8814192	3222.43	773.563	14631388	953.91	399.701	14546066	112.241	372.729	22384802	128.239	377.754	24189120	192.797	383.104	22211322	653.102	393.684	8054940	148.896	360.484
10074.1	1409.67	12789650	6031.12	1529.54	14588008	273.85	820.772	22758336	102.597	319.958	21863676	6249.21	1452.86	10673886	2069.53	455.715	7985498	15408.1	1779.08	13465580	6381.39	1340.1	13778500	572.044	503.629	21268378	601.972	479.63	11080256	4581.09	1468.72	13155927	60.0862	249.35	11435640	7007.21	1643.31	16434231	152.728	255.542	25887990	1438.32	603.036	16613072	204.208	315.323	21004134	330.448	438.923
5176.52	1157.37	19187600	126.7	320.13	23353846	7356.88	1603.4	12278517	2310.05	589.692	21802494	1888.59	596.087	20222326	6717.16	1503	10764401	10908.2	1401.33	11141773	4864.61	1287.85	10882673	1563.38	718.417	14689668	543.101	363.359	18611268	240.96	429.031	18821462	650.236	364.831	16135086	9993.78	1498.8	17674424	4594.46	1240.14	14744661	96.305	333.056	11422218	774.787	485.032	18059214	488.324	396.781
4785.15	929.162	17959030	3395.22	1059.56	19721548	2567.51	981.048	21346400	5385.4	1072.3	13064162	3357.08	1135.28	12567592	6404.11	977.147	10623631	9992.58	1610.22	11018623	5837.66	1636.46	12413223	1924.14	743.899	11631527	464.634	374.455	21347812	1646.88	670.602	17428994	677.602	457.102	13393577	307.312	511.01	10707759	111.584	353.365	24080248	79.792	364.844	9904919	472.424	419.394	19125044	233.019	374.128
4542.34	955.036	20943642	3116.53	1223.79	19386964	6930.91	2076.58	14695581	111.841	381.615	23361676	4277.01	1085.52	14483983	1654.17	415.687	18709864	10387.7	1390.43	11452632	5230.56	1365.48	10735485	89.7691	320.042	9456539	1026.27	433.717	16800916	386.221	536.446	21263454	66.622	388.779	11954796	78.2274	290.312	11403571	5290.79	1631.39	14383140	554.908	482.039	22418050	108.661	304.906	21535268	239.31	421.441
3796.76	840.953	24014114	2729	710.761	22671024	3281.45	1085.01	18428022	1478.34	583.89	22282838	1079.6	280.537	15377395	1810.47	443.88	7864016	13984	1682.5	12815960	7119.52	1363.15	19445002	504.734	521.366	19838744	244.753	406.952	23040188	2047.67	682.567	11531460	236.945	303.856	11623551	7107.82	1337.76	19823164	4868.84	1406.28	16439714	1267.91	665.384	15448107	104.661	283.964	10464453	133.433	337.65
158.418	364.01	10433799	4072.39	1822.6	15924744	413.176	417.22	21971276	3140.6	1042.82	19978014	5288.07	825.947	6321317	90.7269	225.101	17733422	11171.3	1719.73	11318919	4800.06	1460.35	16494541	251.787	349.256	9781244	221.44	386.553	11237505	108.123	421.187	11243380	201.997	372.611	11817382	108.535	321.6	23185600	2176.43	741.683	10978133	499.689	444.49	21645568	671.747	470.159	19803708	106.733	466.921
174.569	372.117	21450844	4126.46	2040.76	14314085	2366.68	1057.23	10229675	2753.7	758.822	20792248	5792.75	1529.19	14145314	72.232	196.672	10223174	250.448	429.715	21643856	6773.3	1897.88	11817364	273.987	369.86	20951162	2118.2	597.513	18758250	382.381	534.345	19235144	715.989	395.578	13030098	10416.4	1380.81	13541235	1529.99	555.717	20011798	92.6526	348.01	23358594	63.2839	236.167	9262905	144.213	406.395
7673	1365.96	22303662	2853.54	1037.88	19471178	2864.65	1470.21	10376925	2632.42	678.187	21890422	91.5789	175.219	15062704	6939.09	1377.39	12368703	8133.98	1576.24	11519335	4853.13	1093.67	21168540	159.377	379.828	20712732	342.716	370.38	21684670	107.726	416.051	11199374	126.156	310.361	11187588	7302.27	1211.76	18071226	4910.2	1322.23	11709573	477.366	438.489	21573304	441.789	427.803	21215740	1034.53	543.524
9736.86	1657.48	10444117	3945.79	1442.44	16363140	3767.6	1306.36	16640765	5173.09	1218.24	14641345	107.286	254.626	16119109	2116.86	397.242	7049046	174.4	458.629	22412290	2964.39	855.824	20722908	130.667	328.389	9868959	2746.82	768.075	16694422	1200.26	640.326	13100616	480.804	343.965	18136396	2910.26	1082.92	10030063	135.602	287.551	21058128	1275.84	577.925	15815743	139.204	352.661	22119758	142.177	421.239
7555.13	1383.22	10434866	2464.43	1434.88	11736996	246.67	506.839	22227144	3402.1	1163.25	17735208	2781.33	716.776	18739206	109.172	109.527	16416734	15391	2078.66	12849567	3632.43	1057.35	20667118	751.57	450.161	17366130	118.142	318.43	19570058	1159.15	602.89	12976375	71.9553	238.83	11319825	8380.72	1414.12	13863974	2706.39	799.164	11293334	111.494	380.044	11733393	86.4479	286.95	10929155	513.771	478.645
5028.74	1029.74	16675740	1655.78	677.199	21485326	2919	1167.29	10424584	109.03	294.954	10323780	6875.99	1841.74	12505719	70.1764	242.545	10478129	8478.83	1732.63	9908495	638.431	422.556	24269460	1158.07	634.483	18791564	1343.04	536.073	10818336	654.633	969.627	19078694	417.512	449.559	12030770	93.1563	323.439	10582332	1767.01	754.983	22439148	80.2031	337.95	11147353	78.6733	230.911	10130868	382.852	426.728
9248.06	1912.89	13770552	4542.01	1661.16	12403431	6979.38	1694.51	15811896	1617.59	933.651	10638460	107.539	349.58	10132486	4662.72	667.541	9392844	12285.7	2076.5	11532833	4854.37	1411.67	18795842	339.978	360.604	9742697	238.919	415.368	23369868	4083.56	1232.22	12534335	1321.33	514.045	12257156	4621.91	952.491	21620872	4884.94	1711.23	16279723	538.284	381.25	21582106	1301.65	554.963	17901608	124.849	384.927
4594.1	1314.08	17964734	91.0177	367.846	9906927	2686.64	984.712	20411380	6832.86	1334.18	15679859	4619.89	1290.33	10189847	2259.55	474.888	9037804	14886.5	2043.26	11789074	4841.77	1256.78	19091170	1133.7	611.313	17114464	753.557	509.881	18974874	5645.5	1446.24	9704765	248.564	300.203	22705500	1734	431.091	23254864	491.957	792.492	10130337	1024	551.591	11962014	1475.51	590.276	19241158	252.394	433.985
10399.9	1719.81	17653882	2459.6	776.625	22747326	2749.29	1110.82	10008347	2262.93	749.439	21408836	8112.19	1663.99	13524929	2150.42	582.333	18533094	14723	1803.81	13180685	2731.46	583.573	20828540	1273	672.24	18480088	3353.52	1194.34	10975623	4190.81	1581.9	11936950	668.482	424.859	11832403	9283.06	1482.38	13155256	128.325	311.137	22837454	131.599	390.668	22744954	915.885	378.329	10527768	451.088	420.763
6993.59	1478.56	13965408	197.779	437.713	12088049	3600.94	1070.38	10007883	3131.37	832.304	21265996	456.216	327.972	20482494	2034.15	503.191	9423256	13050	2006.83	14432299	5825.98	1337.28	18409044	239.12	380.523	9893498	186.863	336.858	20983406	517.248	473.058	19651228	796.283	416.182	12607594	5939.87	1508.02	11311277	5443.52	1215.13	14181235	839.466	512.128	15290415	964.958	415.897	11413249	149.321	332.833
12601.5	2137.12	11225086	3376.45	2841.11	16331356	5226.04	1574.08	12364081	102.13	325.744	10225036	6084.13	1406.91	10061691	126.163	314.337	9292341	8157.07	1414.46	10475319	5045.01	1494.73	19018464	103.476	329.227	10493674	100.747	376.337	9292922	125.606	421.785	21578022	554.772	358.542	11810484	5789.71	1577.14	10922111	3031.73	994.404	19147912	126.143	376.274	11968251	108.277	354.355	9934816	378.64	449.447
8335.51	1625.66	14236107	1442.17	972.476	10242460	5819.27	1432.44	17124516	7410.95	1239.81	16055817	83.9518	272.962	11028815	2669.94	593.372	17409626	6292.5	1112.32	10160999	4860.06	1211.08	18529110	1190.29	566.602	12893721	1107.4	498.486	10944798	996.777	616.964	14752195	706.282	403.188	15412051	3308.9	995.282	10376603	2507.94	930.177	19686288	133.588	348.303	10891240	759.543	453.096	15117988	176.342	440.317
8131.76	1350.28	10661715	1422.67	799.3	10287802	6680.36	1542.17	13847090	94.2812	294.741	23704972	1051.05	466.209	22424352	187.781	270.831	6506477	7769	1781.48	10743597	5921.94	1353.02	15761966	1264.46	654.844	14504564	107.506	466.811	9931186	396.588	461.558	9824813	457.295	369.5	16204231	3670.37	942.28	11107476	4289.26	1172.33	10333064	1186.78	624.067	15719577	693.262	425.737	12513953	115.327	356.72
9205.99	1315.89	11889536	3406.01	1104.96	9422363	5492.3	1878.39	12539698	6229.27	1179.67	14625626	6559.36	1550.63	10852455	3159.29	688.435	13466218	12225.7	1862.32	13677500	4007.57	1491.32	15620235	2010.15	814.833	15999605	102.867	378.136	9343207	355.147	470.867	17861252	696.432	493.671	12515383	2636.1	519.814	23132392	3131.88	1094.72	11371436	151.918	356.834	10717054	81.4385	297.871	10123701	509.949	443.266
7371.33	1786.9	18896970	3884.41	1821.87	20642998	2615.82	794.897	20215652	95.2835	308.584	22141452	4511.93	1233.23	8699708	5204.11	979.124	20925530	217.408	545.486	9970648	1773.65	551.651	23034400	1635.27	650.404	11855554	532.234	420.117	11029677	2129.95	879.904	13770284	564.419	438.976	17759528	6091.78	1424.88	11060533	2983.58	1046.62	10450592	117.185	381.58	23000924	1606.58	560.45	14914427	183.856	403.661
402.42	690.622	9353566	867.276	428.284	21958854	7729.57	1660.55	13955936	83.7857	296.966	10203068	3190.96	1203.48	9015651	102.854	342.722	24487358	14379.2	1943.35	12647963	127.859	686.104	11442536	1236.43	622.068	17632108	1005.22	518.603	23170458	203.118	395.947	19271588	1024.74	523.583	12989137	9961.82	1427.35	14383496	4107.83	1194.41	9764809	158.395	427.194	22865642	1048.01	451.653	14115390	130.659	354.674
13269.3	1934.04	11129264	2401.43	1079.51	20186360	2335.74	850.885	21561094	3173.69	1193.44	17980546	2194.89	666.942	10685713	3678.15	811.56	15461526	10359.4	1740.27	10730900	114.603	324.373	22819376	1528.06	744.977	17224200	115.892	396.514	9571831	622.897	511.174	10437082	615.143	347.879	12653752	8083.65	1470.52	12712960	2085.87	931.816	19938630	129.283	326.572	11042304	1500.22	567.095	17891472	630.099	435.281
7040.2	1642.93	9989717	4375.54	1389.89	11118458	5236.78	1682.98	10266993	3672.87	1002.96	18238210	6796.39	1433.14	16531728	4092.45	835.648	21890214	146.196	619.146	9847002	4460.8	1122.06	20898640	249.84	353.899	9627498	114.085	291.248	8836394	786.691	585.386	15191912	1531.91	689.008	12913109	75.2522	316.543	10517889	222.13	350.649	21319760	97.5213	349.938	11515920	1387.62	574.004	14690610	272.139	456.347
132.711	371.751	10122655	91.5017	354.045	11606184	3146.38	1128.95	10066264	169.058	408.349	12140929	5869.53	1665.98	10964738	2142.66	517.67	23281902	10157.7	1785.2	10470729	3879.48	1096.79	21186156	199.62	415.735	21329372	2172.43	634.74	17605856	2413.48	949.024	10789183	840.543	1686.95	18599380	8087.22	1435.2	16848840	1461.27	525.64	9915752	1152.98	473.753	11872156	109.654	362.685	22464356	509.744	451.093
7210.8	1242.84	17736822	83.7973	310.534	11134648	2869.23	1008.85	19539914	5599.97	1031.96	12923091	1127.83	458	19748918	599.011	321.121	19853910	8194.57	1361.72	11149379	4243.32	1064.63	19813450	1165.33	635.185	14528420	1411.07	493.053	17147000	1359.44	595.867	14312848	275.153	350.224	11015367	102.667	435.099	25433758	4978.77	1261.82	15621550	289.587	451.073	12174107	604.895	396.987	19394904	515.275	372.123
7072	1195.49	21965856	109.822	381.976	22252424	215.784	413.158	20040842	5072.76	968.399	13069485	4072.49	1148.28	9075438	80.0469	596.523	9602514	12288.5	1884.49	14347565	122.934	346.31	22358832	1508.59	640.74	11061710	747.021	450.161	10699573	3714.65	1414.39	11703382	495.029	350.67	16078634	6839.23	1359.16	10971097	2950.31	1065.07	15760717	419.048	390.232	21694190	834.751	416.963	19067784	503.556	491.312
6216.66	1542.96	13228776	2993.32	1005.2	20880818	2906.81	1136.93	8999141	3338.51	1177.46	19643034	7016.22	1378.42	13295655	2502.77	653.218	10822529	4879.56	692.753	21777066	4648.45	1248.09	16645665	428.274	410.832	9787017	782.633	1020.85	18922756	2374.41	933.041	10230820	266.08	319.844	10551268	77.2898	296.665	10304635	3766.36	1171.32	16557923	144.244	392.669	10722782	74.304	258.861	9732734	106.476	359.262
4085.07	955.116	19118896	2251.34	1224.56	10939651	1673.84	687.417	8276197	125.505	326.7	22212368	2528.56	713.586	13998569	104.89	432.218	11359139	5395.44	1136.56	9864154	6843.22	1598.95	16408487	2530.37	830.911	11495454	100.654	401.6	9226379	1678.57	930.192	16636618	482.285	340.813	10642993	6915.95	1114.07	19983650	1341.63	765.852	10771887	92.8018	344.661	11298195	721.053	469.958	19328292	679.903	459.368
8707.94	1525.18	14632232	73.1414	119.871	6353553	249.233	310.832	18059582	6989.17	1208.42	16913848	4967.28	1246.61	16576211	3857.64	835.265	15681748	9948.85	2054.84	11586444	4120.63	1004.73	20168954	2070.18	747.092	13175116	1194.06	431.557	10575534	1129.04	833.344	11953414	177.789	282.067	9954528	8898.14	1426.1	12312034	129.56	285.278	22167286	355.749	406.379	21943734	445.741	388.722	19228966	113.646	374.126
5456.01	1074.58	19482824	2227.21	742.805	9458447	5346.09	1669.74	11260190	2586.85	929.356	10406684	6726.76	1662.52	10315511	4662.1	892.32	12048444	8249.92	2069.12	11523315	7079.66	1767.36	16906802	3054.18	1020.69	12349125	1100.16	405.531	9865399	776.397	567.384	10656686	1342.41	585.474	11852665	4310.06	928.653	22963614	3445.93	1013.95	15294464	510.047	418.006	11172137	800.944	403.555	10775769	516.797	382.286
6709.68	1404.27	13893943	140.262	358.474	21296358	230.841	429.897	21813186	5975.09	1553.42	11311891	5941.62	1514.17	7101274	229.798	466.084	11997024	296.34	452.253	10978956	5851.94	1331.21	20319696	1603.12	784.823	16528523	226.474	347.813	20487398	166.085	569.201	21507012	74.6644	192.434	9416715	5091.47	1151.97	21634970	2502.57	932.671	9851357	101.64	322.742	10867865	124.59	323.515	22776824	105.555	316.417
8767.17	1447.3	17150236	120.39	380.175	9060186	3444.58	1079.57	8665818	3598.85	975.903	10444907	127.204	327.813	19979158	54.6458	186.159	5342793	5726.24	1182.83	9691977	134.351	509.23	11409108	1691.79	916.613	16639486	1818.08	599.232	17300550	2468.43	1280.34	14377015	61.7457	293.523	11009067	3236.71	662.161	21475882	85.7531	285.072	12525662	130.426	877.973	23048534	401.243	523.115	20751986	547.948	422.82
6482.97	1357.53	15727959	1430.25	1071.14	9918572	5349.59	1494.8	9391381	4135.71	1189.44	18741062	4221.32	1309.08	14869548	2263.63	661.83	21788336	13424.8	1899.28	15677792	4226.88	1398.88	11275909	2794.76	959.844	13506244	599.501	1019.69	23159418	1520.07	602.837	10704667	656.985	347.428	11515941	5327.48	1103.81	22079222	4135.45	1194.71	10793825	139.745	364.13	11193318	192.887	375.014	10274069	117.779	383.915
10034.5	1524.86	15517310	2480.29	805.048	9797759	209.222	365.75	19398664	7416.91	1062.84	12541432	3776.99	883.178	10236059	3239.18	820.875	20634202	157.692	620.013	10058727	115.804	292.64	22876970	143.544	321.386	9613390	1519.19	569.461	16667139	1707.51	927.92	12397111	500.013	346.56	11334688	3949.21	804.082	19707418	3098.02	839.465	11891836	233.377	380.612	22941126	868.119	471.843	15909076	118.183	342.032
6401.12	1356.89	18521598	2825.03	1000.94	9015493	8561.85	1591.43	12798788	2506.47	958.155	11142019	5133.86	1290.11	16702345	82.022	302.276	11149896	135.138	402.298	22828860	4084.14	1065.67	20593760	1509.08	622.54	9786452	1116.88	489.922	17047122	1590.08	642.571	12114141	307.122	332.27	11031711	8383.38	1512.87	11251909	4937.44	1363.93	13912040	104.974	358.554	11271556	1061.18	474.692	12227758	103.467	316.163
8239.75	1365.1	12193772	4491.54	1476.62	12139355	4858.88	1172.06	8733194	3670.55	952.744	19881720	3754.72	1022.54	18765694	3254.29	1033.91	30693318	264.501	386.245	24027514	106.553	331.292	22224368	635.445	488.889	21722394	1066.65	499.576	14017598	2332.61	917.524	13006584	69.3199	275.583	10670990	83.2293	315.406	23048338	3253.71	1038.09	19614222	851.775	514.327	17092620	1287.94	509.591	16695658	528.902	449.098
322.213	465.641	10946216	4562.58	1436.07	11582915	2391.95	788.692	20318814	84.5406	207.39	25000680	4751.42	1222.18	10260452	1771.07	786.161	11841253	6552.74	1397.9	10070352	6059.53	1471.21	19602156	1241.18	649.615	16789658	1774.45	607.471	10946080	1143.11	786.104	15971507	343.122	348.375	9725575	4968.5	760.831	14829002	712.186	408.749	22926210	88.711	337.564	11120051	975.315	470.282	18238642	473.815	429.107
668.058	444.358	22680446	4226.13	1027.98	9287206	1633.15	653.661	7265042	3197.88	835.924	20017334	5305.42	1616.08	15915884	4207.33	1303.53	12967900	6330	1194.33	10731657	5850.78	1696.22	12764000	333.436	397.861	10986033	2532.86	735.97	19162518	1556.33	667.567	17669116	214.074	326.885	9560609	105.528	328.376	23229854	3340.94	1297.82	10618614	793.786	553.676	12276958	472.519	409.041	21681848	125.011	374.474
10424.6	1498.38	17688606	1569.39	376.255	19012608	1989.63	834.342	13653955	4136.37	1041.62	10740352	1417.49	468.112	20225952	209.688	367.998	22524966	13127.2	2159.97	14298291	7624.78	1456.09	17057100	1419.16	688.306	15370754	481.611	351.405	21134160	597.965	453.17	8678517	71.8373	260.052	10594533	215.241	334.68	23576758	927.615	407.373	21741910	94.4538	329.117	10975439	803.817	425.915	10768391	566.629	498.275
276.861	382.511	22844590	3006.69	1267.87	10229985	8098.33	1539.39	12556616	4980.96	975.727	10502189	6236.09	1321.32	16448753	160.691	455.907	22047488	199.725	426.005	10332581	4954.41	1128.52	21985974	1871.59	779.919	14974485	1797.89	661.544	17891610	816.499	3811.94	19553766	62.8632	405.443	11556894	11047.7	1879.03	13128007	4963.4	1431.38	11337594	113.872	359.665	10674568	246.915	302.552	21424668	145.557	324.092
7648.92	1271.01	20464072	105.279	380.382	10132857	212.29	422.64	22424840	4522.03	1247.21	13465118	4556.33	1041.84	9853701	6777.38	1199.56	20384120	290.314	358.362	20917134	5247.52	1220.12	19551776	1112.42	649.295	19926840	110.005	316.394	9387663	135.826	383.409	20897852	93.801	256.056	8999860	6250.5	1005.44	25404788	781.493	685.507	12485905	123.448	331.362	10896147	122.818	289.926	9482497	171.197	439.68
6927.59	1254.59	17000856	4628.58	1483.41	11899677	112.705	290.815	23425914	5032.74	1411.26	11822108	1853.86	494.474	18515206	98.0734	331.34	24550162	357.446	427.391	10582853	121.073	506.407	11326798	1222.43	618.52	15102264	502.121	404.619	22026832	1600.75	647.173	15147655	514.061	315.713	15329419	169.562	297.648	22852824	1638.56	955.448	12066936	106.669	370.179	24159686	617.084	458.357	16806646	132.597	228.284
509.664	487.247	19331720	84.2231	268.25	9593376	2851.68	781.049	11432855	4358.18	1064.04	18705430	2859.87	509.78	15827021	149.574	416.928	21383392	525.191	632.906	11994418	153.764	428.191	23233610	128.577	324.655	21394614	1568.42	570.019	18975570	1503.6	762.975	17265160	438.959	292.006	17895146	5552.67	919.269	22148900	706.675	643.612	11184999	1359.17	747.192	15179159	430.999	342.646	19093754	148.537	333.074
630.071	432.271	11090262	5363.01	1280.58	10705238	2644.75	667.847	13607566	2235.82	780.127	11274657	158.165	290.701	20077052	134.005	540.895	10448953	7095.91	2054.32	10798891	124.51	342.173	22540374	240.806	383.656	9933125	2724.12	665.054	18822838	60.8587	223.978	21433812	624.454	267.238	10331076	4938.54	1279.61	19655416	4695.31	1294.68	14264731	1066.41	445.234	15270184	1376.62	537.002	18889984	349.188	443.144
7902.54	1149.65	9581581	3436.56	1272.1	15591335	2926.45	684.399	16129814	4435.78	1029.44	14145324	6166.99	1380.99	12121379	131.226	492.472	11886970	6081.83	1170.39	10869282	5804.84	1680.6	12214135	387.128	444.724	10900232	1047.65	479.287	13157717	1430.88	721.892	10479008	398.023	258.291	20895234	5611.33	1211.96	19464766	3608.11	1059.75	14864000	130.482	359.043	23158606	125.966	331.092	22143328	180.459	336.526
11831.9	1554.24	13581494	2585.32	997.833	13359067	2701.21	684.063	14018212	5127.24	1165.04	14096806	4769.56	1243.05	14445742	2428.5	808.795	20636984	243.746	267.62	24215442	7160.59	1894.6	14703888	211.341	368.054	21262638	550.138	494.34	10395506	1211.69	626.623	10073055	266.659	241.744	9772032	6332.04	1143.89	20550448	3998.86	1478.81	12616585	1173.73	614.887	17967916	97.2266	335.534	9795056	124.6	513.495
13007.8	1608.49	13864033	4113.81	1550.47	11882561	208.933	501.326	9697410	2779.26	577.942	21614274	4216.76	956.406	8807743	1858.27	668.592	21823264	584.336	299.032	24483532	4812.74	1512.51	16317411	1037.94	578.151	20284826	164.47	328.494	19302390	2002.52	870.351	10787081	198.151	236.243	16514521	6125.73	1071.92	21363012	3982.48	1342.57	15702480	1187.4	564.803	14469201	70.4939	288.178	10080229	475.606	447.497
8857.38	1117.71	10482496	2585.59	1327.03	10644012	1107.9	1653.03	10814062	7688.56	1415	13692048	6369.39	1530.37	14029348	2164.49	680.558	21837702	13275.8	1788.79	14560321	9185.98	1595.36	15542225	509.844	399.532	9919590	1591.7	513.4	11176372	1061.59	735.22	17005308	192.736	320.03	10904714	4064.6	1007.88	20911430	2945.56	1152.2	21021526	1240.64	586.173	17269872	698.231	447.402	17106664	110.64	268.424
169.592	537.692	10670619	2654.92	1114.03	15865245	240.728	450.502	10192965	4811.52	1175.85	15301639	3070.89	907.862	18550792	375.494	356.077	23517512	11383	1983.46	11621521	4930.76	1220.5	18022238	1644.47	673.026	11016407	919.543	487.84	17884574	136.49	443.205	10048404	274.697	191.869	20163542	10937.5	2070.81	13345802	2522.55	946.921	20964450	1130.66	498.341	14007941	128.575	335.765	10765965	109.563	311.946
6127.18	1013.79	11208783	4298.5	1263.83	12742130	4297.24	1603.48	10539604	244.704	290.764	10786402	4608.69	1109.86	10860671	1806.97	622.122	23561852	4389.88	1385.1	11580089	4496.95	1309.69	19970136	862.534	491.55	10605802	401.497	352.27	21398572	803.201	622.191	15451524	531.293	421.724	11598117	4587.49	1275.34	18764094	3144.07	1079.8	19406194	100.379	326.666	10892159	1310.57	519.648	11967393	91.9791	376.727
6646.46	1242.69	18689976	2696	988.122	10953486	360.428	529.283	21016772	5247.6	924.691	10988700	3253.39	975.711	9601587	160.755	431.775	21775720	8651.95	1641.76	11192253	5369.2	1610.65	17180886	293.793	417.984	21422494	191.581	355.73	9448695	137.832	445.654	20381824	336.537	283.493	10964402	6105.97	874.293	22633302	5373.62	1333.47	10459003	212.897	339.787	10800804	959.614	465.274	15610799	970.081	594.505
7208.77	1219.76	15911508	4779.53	1846.65	10785780	6495.17	1324.24	13221034	1327.66	372.633	23178004	5935.56	1499.87	8502986	2055.68	667.95	21160510	8124.54	1359.21	11113175	7427.92	1606.73	16094293	90.4608	319.551	9673939	89.1643	327.441	10746633	129.787	450.107	22017706	148.65	266.508	16618676	5415	945.39	22089906	2749.86	914.315	9892156	1029.72	508.194	17658218	101.682	292.413	10792964	134.888	338.753
5307.89	1151.05	23938692	169.221	401.671	24420852	4807.23	1633.81	10299214	6512.67	1138.27	10565039	4767.69	1271.38	11776070	4856.87	1110.98	18606810	8087.37	1505.74	10990121	4162.14	1017.85	21639650	1120.83	621.668	14924943	559.576	418.72	9769875	1292.4	802.925	10877795	452.177	294.101	15201546	7702.57	1299.15	11120193	4241.61	1341.89	16466768	1537.74	998.084	11659315	633.715	438.311	16736800	289.857	418.634
6661.85	1283.47	14977101	5740.39	1568.75	13295349	325.724	413.276	18679162	183.517	327.688	10831828	6925.54	1603.98	14212181	5065.36	1152.82	21314080	280.898	870.545	11732705	4611.09	971.468	21164622	1032.6	525.684	9621909	246.932	269.681	9139294	754.48	617.022	15193291	241.001	213.852	8994445	6202.3	1141.84	21818974	3455.7	1432.56	11332806	94.6174	324.55	10917342	730.291	451.275	19442860	733.022	14897.1
135.085	622.033	9589301	1995.6	1081.9	10286567	158.048	295.537	6197442	2130.23	715.003	12330795	1908.63	586.919	18883310	5053.18	1216.37	14079964	6689.07	1525.07	11250885	155.109	801.02	11142725	104.201	428.58	10619552	695.949	433.632	20917044	1698.5	668.118	8982596	356.491	271.966	14970105	2619.95	727.72	13471903	3684.4	1217.27	11148797	1047.28	525.415	16141320	878.185	446.839	14414087	165.116	327.962
8935.63	1502.7	18139236	3164.79	1287.63	15276999	2563.64	858.636	17937796	735.877	1015.27	11795130	4714.35	1121.21	11895615	1099.16	366.476	22793736	90.4828	282.628	24237512	151.03	365.98	23750946	361.242	412.054	21966462	728.268	379.632	8431411	2442.92	907.565	11032513	740.81	634.381	8992784	1540.93	422.112	22626728	171.773	337.115	23485556	1299.32	505.984	16957904	251.208	359.874	22046702	962.455	574.852
16514.1	2453.49	14753785	215.704	426.541	24017324	1586.21	1110.22	9596061	4155.42	986.713	21848356	5059.47	1631.97	12408575	147.276	407.17	21704654	261.701	447.339	10614285	8766.86	1653.83	17503900	250.138	389.254	10236534	2003.95	596.695	9372693	163.665	601.124	22098602	132.336	207.646	9535495	6689.89	996.883	22093384	4133.96	3801.67	17699750	1252.62	573.184	17624616	94.9136	326.548	11606194	1037.47	617.767
157.163	432.347	9777076	5331.41	1475.68	14075814	5960.23	1401.28	13651350	2760.89	928.92	21501022	2197.22	747.438	19916204	133.46	346.441	21037394	7737.92	2220.18	10542603	4130.08	1695.02	11378176	1142.86	629.721	18241944	1133.19	385.47	9081615	58.6283	227.475	22235652	99.5775	108.972	6414701	5761.12	1122.49	12323673	315.836	325.635	23373316	119.918	347.582	22764874	122.263	400.456	12099098	778.134	419.213
2010.97	930.983	9055688	347.12	875.018	11911808	3803.98	1068.51	10558933	680.879	354.926	22787628	3735.38	884.803	8404620	4458.1	993.178	22057702	1388.94	441.565	21713304	4966.39	1478.38	18502750	101.688	335.395	10023552	1121.44	610.151	11255844	1071.8	645.03	16513024	280.028	245.528	12924487	3184.68	917.485	12795119	1845.8	614.809	20125484	138.324	356.96	11029412	686.471	447.095	16026651	649.995	424.678
150.114	484.288	9098045	421.041	1013.45	13131775	4909.04	1450.83	10678387	4639.99	838.694	18780884	5035.67	1176.04	10399894	2338	637.537	23462188	5630.66	1303.99	9207192	3145.79	822.097	22682170	382.998	472.899	21645266	584.507	318.366	8862200	5075.95	1440.36	11337316	195.734	188.907	15598612	4775.81	1249.26	18423030	135.15	326.884	22647648	129.423	365.308	10920480	164.769	326.79	20837736	125.602	362.891
10028.5	1539.22	15332730	5727.77	1568.9	14461153	6855.02	2099.08	11034670	2180.23	760.815	20674270	125.523	234.164	16605445	2678.96	816.073	22708504	135.452	431.103	11297039	6659.42	1378.19	18555652	401.709	458.541	21572802	2948.98	759.348	11508548	1685.79	593.683	10495216	292.427	243.46	14746596	531.302	385.095	23375466	2227.3	1074.84	19448358	1045.29	589.853	25812844	910.344	468.204	13782312	538.892	914.041
9259.64	1579.87	14493088	5305.9	1308.95	14506898	5554.99	2476.64	10626128	8068.1	1441.8	13612588	4548.59	1290.64	9722932	4879.88	1059.75	19939020	7786.34	1251.88	20431996	5433.66	1456.1	18593832	475.229	433.458	21040342	1105.36	486.922	11281032	1044.38	592.489	9181647	139.405	277.819	21134128	8786.11	1543.31	16527198	3338.42	1214.6	11194906	95.6162	329.6	11248812	1121.22	453.74	12624011	169.937	254.445
8824.19	1635.37	15634005	666.806	967.312	10940926	4276.6	816.825	8791268	2707.09	846.715	10981387	5276.36	1146.93	16127677	7994.28	1637.01	18386776	11191.7	1693.6	14214262	121.98	359.828	21860174	1063.44	553.802	11220335	979.007	444.283	21424256	1106.28	511.907	11941076	39.4157	110.8	8171297	11770.7	1617.75	11906530	5234.76	1544.11	15085925	125.074	360.743	10772264	241.696	373.601	10478064	1013.69	570.992
12294.9	2147.92	16866606	2811.18	1183.11	11468308	4474.34	1123.74	16316886	2621.48	843.46	19114226	801.092	324.24	19532088	3213.78	974.918	20656802	14515.1	2045.27	11681489	188.713	401.407	23060620	206.863	400.115	20993804	365.381	241.187	7828451	2106.06	751.776	12107025	300.713	217.706	9189300	248.744	379.617	23695624	1825.19	965.183	12108042	1551.62	582.019	13837973	83.7064	320.595	10406605	191.378	265.773
8016.22	1147.22	19658090	5346.95	1492.79	13116883	3720.71	1370.35	11701443	4531.65	1287.99	11266396	575.025	315.752	19111336	4533.41	1023.91	16627820	8525.43	1375.4	10702598	5769.47	2099.22	15443331	401.556	379.525	10990524	1714.16	589.137	16511410	509.602	444.563	20179850	139.099	218.439	20611974	118.499	347.148	23139798	2872.33	1062.69	19507502	836.063	486.57	21495432	704.752	690.958	20019686	429.928	431.665
8548.89	1463.61	15973520	2907.78	1119.25	21896564	5235.43	1536.34	7.38904e+06	6225.77	1600	14027517	2158.92	981.742	9228224	4910.56	1059.91	14460953	11183.6	2362	11535928	4833.71	1374.29	18921034	374.343	431.596	21210278	110.006	293.471	20137204	715.654	519.718	9212808	42.6589	155.9	9918321	5226.42	887.036	10993744	3028.84	1488.39	11005047	1164.05	644.723	18198300	1060.06	492.3	14575446	1001.99	553.693
12280.7	1797.81	13455956	654.732	928.216	10888453	4891.28	1297.2	14010978	4436.43	1083.45	14183707	2590.11	793.532	19754812	383.474	401.473	23734522	12495	1934.57	12317971	1297	556.551	22899156	101.124	347.008	10830722	426.47	269.668	8086785	188.987	392.16	19316166	336.184	340.419	19452690	12895.7	1344.66	16003247	135.007	386.498	11575256	92.28	354.735	11089849	100.225	397.111	22790794	176.921	363.292
15169.6	1785.84	12976714	128.305	391.949	22887858	5192.58	1775.51	14889124	2727.78	838.48	18234916	2873.53	697.05	18301684	118.403	361.223	23443356	161.726	836.904	10903249	9146.29	1516.77	15558090	96.0713	316.743	9881035	1453.4	470.635	11357839	838.579	490.828	10520497	396.833	323.918	19959590	6574.44	1579.87	15187107	3374.68	1148.06	14735848	555.821	432.997	20345882	687.351	469.265	17715204	274.954	311.62
12828.8	1907.99	15533939	3157.58	1701.31	12015156	143.656	316.232	9964315	122.922	366.476	22748510	137.605	374.368	20421782	4250.89	879.556	19737728	142.254	435.98	22594766	157.214	355.803	23244130	116.897	370.3	22009942	45.1437	188.433	23205674	706.299	915.737	10074977	345.759	279.007	15937760	6765.38	1388.1	17144198	2946.84	944.862	16727503	124.543	403.632	11727764	241.954	397.877	21947328	610.466	402.844
16204.3	1779.26	12336266	198.385	376.925	24756548	197.4	412.237	22162374	70.3451	257.19	23034530	5301.18	1399.24	11814944	3756.64	773.937	18927096	6938.82	5536.85	22950886	127.333	323.737	22594678	1161.48	638.999	15132426	802.306	452.454	21752276	1600.36	660.745	10354609	98.5354	198.89	9851748	9197.67	1465.28	12372713	2193.89	1053.59	17540480	87.6203	263.32	10160445	109.572	306.183	9646770	800.474	555.424
15276.3	2162.57	11936823	3203.73	1318.64	22440196	662.096	433.519	20343348	139.941	419.688	24341814	5934.89	1972.25	11800288	2739.99	701.728	22551542	314.208	689.404	10225582	4684.72	1570.57	18356636	1241.95	695.905	11448980	1228.87	506.975	13445725	811.4	718.484	19524746	1188.1	685.984	10025495	11842.9	1305.02	16513860	1931.21	818.583	21411236	156.946	381.088	11523079	132.469	343.866	21806704	129.389	316.802
13429.6	1756.84	10308054	5065.4	1241.23	18521748	169.452	228.318	6708033	2863.75	1181.7	11428523	4556.2	1106.12	13965397	826.94	450.06	19356242	13894.5	1982.38	11542948	6275.23	1373.11	17186812	279.069	367.914	21451724	1115.25	379.532	16361296	1121.8	429.484	5722765	450.676	327.91	17699656	6058.6	899.892	10799602	564.031	602.867	10580302	1418.51	624.975	15219914	113.616	308.596	9968865	212.485	381.156
15844.7	2072.21	11051948	101.419	390.975	9129647	5666.47	1292.26	12205392	4604.8	1212.28	11518050	110.446	466.237	9589345	108.762	340.637	10971907	13844.5	1884.09	13766224	3612.73	966.516	21022870	1997.61	781.868	10699451	773.438	432.458	22084462	3974.63	887.229	7008297	380.229	325.845	18939610	11691.3	1758.03	12191989	4548.77	1360.52	13496671	1348.85	562.205	16336895	97.5063	297.699	9244138	364.603	361.785
3714.5	747.849	20122746	3141.19	948.709	22025476	1254.03	585.939	20670678	4553	1185.66	17957730	5228.79	1217.56	12123546	2854.72	794.488	18204828	410.915	760.461	11166692	4497.24	1487.37	15356662	128.608	392.605	21919188	995.712	391.026	19597936	2359.81	1019.51	9814694	1022.41	359.179	10859273	914.017	624.769	11069186	1468.37	729.594	9832903	1207.7	635.623	18174602	94.2485	323.072	11130005	241.274	362.976
11638.9	2112.26	16483972	87.8562	277.066	21126792	222.879	348.388	18099070	5352.97	1039.07	19742438	92.3563	361.647	9614890	2476.03	758.628	18074318	11434.7	1791.68	16100353	4669.8	1291.1	18210068	510.658	500.934	11378206	428.135	343.421	21026564	1115.02	1264.92	10823672	446.57	281.653	18031596	1695.25	476.756	23461410	5701.5	1552.51	12951240	988.615	508.582	19146222	141.54	391.438	22171436	657.162	480.063
6341.08	1589.47	11169480	101.828	311.109	21189408	3155.2	1112.69	9683931	93.3562	287.173	23226506	5554.2	1230.46	12161272	108.738	250.913	10886929	4777.81	1010.38	11420304	4416.15	1754	11595001	398.284	435.645	10223471	971.165	474.012	21449462	2036.2	577.13	9270504	470.946	448.681	17782950	105.867	341.186	23506994	152.821	317.705	9925562	878.333	465.92	11576734	114.977	267.618	9131480	199.364	353.876
10720.1	1830.65	12157234	127.061	376.365	21705092	5784.7	1416.69	11336080	248.517	307.838	22678450	3455.1	989.949	18621212	2802	640.494	20765670	13469.7	2160.85	13502888	5024.24	1214.28	19946862	1368.37	617.838	11322063	741.664	400.646	18775570	2549.6	746.503	11477342	537.911	247.006	7459375	3574.51	813.414	23672200	4057.53	1196.44	14955484	104.932	340.508	10844946	356.208	356.635	19773496	699.445	449.891
13876.9	2130.95	13174758	4061.8	940.618	22620984	7188.73	1418.36	12355839	93.8025	290.159	22443446	8087.73	1665.33	10429785	2242.95	652.792	9809526	4581.04	774.298	22980688	1387.26	470.253	22608354	106.483	368.363	10723180	2907.32	531.952	10246835	877.604	520.852	9319414	407.239	284.23	15269495	3850.73	882.721	10444733	94.6852	319.965	9675734	1094.3	543.836	11106382	763.847	423.981	15776834	153.91	377.359
14297	2731.53	12441617	984.09	702.352	10580486	5868.81	1422.59	15746876	6363.15	1149.08	19289440	4193.47	1230.37	11967343	3117.95	945.1	9916129	13517.3	2030.27	16012053	3613.46	939.154	22270578	1089.43	584.044	11216768	696.768	403.651	18542384	4839.19	1246.53	6818330	401.948	275.368	9583158	326.682	384.467	22565114	4060.06	1243.84	15081436	676.575	470.158	19958436	84.8662	301.331	10098077	148.126	411.804
12275.7	2204.72	11752841	3027.98	1200.94	11015157	3784.17	1607.46	9435976	4444.95	1240.79	12979522	111.805	323.167	9558782	64.562	260.142	9364270	252.952	990.494	10343347	1765.1	586.713	22388376	122.353	382.948	21954930	1023.62	434.973	17870858	562.419	503.216	8857159	145.145	261.825	23657038	139.376	295.243	23054414	3681.69	1151.19	10220331	458.743	380.13	19270400	459.314	414.377	19270146	113.19	260.101
13192.1	1960.16	11877163	1715.79	813.496	10685136	4201.13	908.99	8960978	3322.98	1173.49	12858954	89.25	303.325	9476057	97.6159	198.518	19681628	2082.56	786.567	10819974	3248.49	684.434	21315532	118.241	400.489	22776480	223.525	352.276	22816888	4011.87	1045.91	6737236	182.259	373.909	10331839	3785.48	758.613	22321118	1574.73	845.903	10033515	122.705	330.344	11597159	519.204	573.748	19250382	378.299	362.279
12181.1	1963.19	11749428	2930.09	1282.45	11069064	4578.31	1149.55	17213510	6502.21	1010.5	14647663	2196.63	688.641	20790336	2270.13	724.814	9816469	10848.9	1448.22	11130242	5555.55	1665.64	14891118	2501	1065.58	10991412	83.5479	156.909	7.24934e+06	1118.32	547.185	10128151	487.26	272.002	8391996	118.258	215.944	25275990	3274.85	1153.52	17321694	1103.99	402.044	15530136	101.18	342.037	10274252	471.735	302.589
5672.05	1241.74	18794450	2090.52	860.377	19642358	215.411	375.322	21610582	1538.12	395.68	22494932	138.471	412.831	21073468	2136.33	848.455	16461286	16418.9	1958.92	14654587	4839.98	1502.4	20932442	1092.49	633.09	19430444	1474.7	506.197	11507834	791.292	549.421	16997646	617.422	378.14	11344186	159.68	316.782	25953144	3890.74	1181.07	14105658	1092.32	516.652	18333064	113.145	312.278	10146382	787.599	428.686
13151.8	2000.03	13798740	142.288	390.216	25109958	1498.27	460.181	17827684	5264.11	1425.38	11694033	6124.08	1426.25	11643629	81.0789	266.189	20665670	13029.7	2042.68	11912843	104.862	271.566	24394654	972.59	564.415	10448019	1171.42	218.605	8520340	1093.36	470.592	13430662	91.3073	185.881	7205446	10902.1	1709.76	12253491	126.131	334.643	10267385	869.384	365.774	14766796	87.1003	331.187	23890736	114.032	276.702
11341.6	1398.87	17538780	4473.97	1268.56	12369446	218.417	412.236	20838024	3766.89	1138.91	17499524	5336.33	1310.84	10706378	2833.21	836.499	9306168	18535.7	2402.53	14111474	5724.57	1631.42	18965742	790.858	461.766	10661043	957.873	406.87	18383516	1158.6	598.029	11032763	661.828	373.951	11558828	4021.94	940.993	11027788	2064.84	1050.42	17382774	1074.18	525.803	18575950	118.614	324.455	11776663	111.215	219.954
191.469	424.261	23116828	6128.78	1154.36	13960435	5137.5	1297.14	16445696	4598.34	1217.51	12623448	3570.1	691.945	18135296	106.886	393.624	9297921	222.209	878.846	10148954	5434.74	1647.3	17381858	2204.2	726.054	10973247	1408.64	482.372	11808630	1019.02	516.768	9668043	282.032	264.371	10748062	3437.67	642.926	22837450	281.543	362.144	11296210	605.956	471.09	18794656	120.453	321.777	10253327	110.056	249.941
8267.79	1688.43	12642320	114.034	410.315	24547304	1891.07	790.541	8226824	3124.56	1245.21	11425661	2757.32	726.854	20092734	134.178	432.179	9679887	170.222	437.417	22600094	4594.19	1138.42	20074058	99.0679	339.726	10266231	560.328	408.632	21734162	1741.49	760.383	12173755	1032.34	346.809	13949375	10695.7	1537.6	13436044	4509.74	1382.02	14698257	104.269	330.095	10838865	303.243	327.163	21366662	89.9276	181.775
12257.6	1789.79	11625649	5025.6	1275.93	11703459	5392.99	1360.36	17087834	5653.86	1323.19	12882819	2669.85	1029.01	9523724	1135.25	554.054	19127198	14023.5	1944.33	16875264	7862.49	1455.93	20866878	394.01	386.271	20674960	110.859	160.25	17043484	1995.16	805.821	9572965	402.906	418.301	10844771	3364.46	790.793	22280412	3100.53	1268.06	13763786	1562.79	611.781	13707161	1218.63	553.966	15542764	679.615	466.837
7537.06	1352.36	19156766	3508.86	1269.1	18509214	180.148	325.635	18152344	6114.93	1263.61	22834276	3402.1	941.022	9065271	92.3149	179.544	9098078	14054.8	1754.51	14802659	138.16	352.133	22596894	1747.87	693.697	19206518	825.041	339.229	18487276	1003.39	579.392	10124389	604.652	1006.95	13641336	12273.5	1837.28	12285801	113.727	368.139	22531262	85.4739	292.438	10335114	739.497	393.259	13835070	136.069	362.074
256.624	382.878	23049234	2376.41	833.762	20938590	7045.84	1521.05	14678264	6012.63	1179.87	13882339	7381.91	1565.97	10471208	98.7789	224.858	9238505	13531.7	2766.96	13521339	4832.42	1353.59	17005764	1293.71	593.327	19701038	92.7408	170.804	14749385	2142.87	915.739	9717832	354.294	286.611	11186332	9472.42	1603.41	15312785	4713.66	1437.05	14965310	725.145	520.028	20395980	368.817	346.172	19827350	521.301	444.991
7581.49	1350.29	19833904	5244.74	1274.68	13011718	5610.4	1187.3	8110444	2573.92	916.653	11355107	4729.67	1413.86	9970969	3486.99	871.634	10491504	13240.6	2036.81	13322482	1592.58	490.45	23148108	1301.89	777.451	10101867	1259.85	398.702	16923308	1362.24	639.242	10952128	400.934	306.077	10551914	8920.57	1572.95	16768561	5617.24	1656.35	13477611	147.151	345.551	11530671	91.0433	346.385	10247222	156.2	274.239
6955.22	1245.15	19749896	3890.38	1102.6	12683964	3859.09	805.811	12384182	6506.55	1081.13	16277030	5329.19	1358.24	11909214	1314.82	736.433	9308642	9444.54	1594.84	17090296	4891.53	1296.57	18990372	1705.45	726.818	9667959	449.469	290.732	19207160	822.549	514.892	13149717	411.393	312.775	11699286	6333.83	1242.87	10612979	2935.18	1041.86	19325382	216.433	339.069	20036342	224.992	384.621	21864746	720.236	380.766
4250.92	932.026	19372308	4933.01	1328.85	12107232	3227.39	1442.66	8726708	85.1837	360.133	10610177	4015.94	1044.29	15817382	90.293	169.618	16740046	12080.8	2084.77	17879204	5725.78	1388.59	17150916	474.445	404.609	10136025	805.478	372.054	10254398	154.844	401.233	9611662	417.209	286.221	11632668	9971.86	1618.06	12199539	95.4964	349.967	10759449	728.175	423.57	16758405	100.403	336.983	9515159	156.667	274.681
13725.6	2382.24	13361552	4856.98	1222.41	13008519	1440.46	681.724	6787709	6008.66	1038.38	14238443	3455.52	1077.41	17998316	2414.74	984.27	16421522	1964.91	837.538	10831198	4579.82	1181.64	16558257	1731.1	893.086	19134870	779.107	478.645	20785940	952.374	635.705	11108679	521.784	383.928	17813112	1677.84	480.444	23754212	5127.21	1282.17	14331969	81.8341	285.607	8609627	105.035	332.969	10671922	235.986	568.53
10168.2	1562.18	12746799	8568.01	1622.23	13432746	4577.86	1535	15651243	153.639	291.091	22326258	3150.12	1003.99	14079142	1359.58	499.792	20521140	4384.28	871.635	23221976	4600.88	1238.85	21955094	1777.65	696.468	10040843	675.97	209.213	11877415	86.2311	348.299	9404773	510.15	317.308	11612277	11396.9	1712.25	12648279	2827.47	1186.02	10736779	1181.01	538.957	24977508	1123.91	576.187	14361402	136.936	282.494
5208.42	1654.12	9536635	4982.12	1265.51	13996713	5970.25	1406.29	18512428	6190.06	1198.96	18112984	177.301	340.986	20918026	2070	787.722	9160058	8761.88	1615.54	17204138	6785.95	1442.42	16218414	952.596	524.199	10620378	141.064	351.518	21775506	1809.27	545.439	7.21147e+06	186.493	247.325	11146269	7465.81	1421.22	15648240	3299.54	1297.74	10559040	71.9869	274.047	10334369	81.9328	294.395	10135928	188.103	340.877
667.03	416.207	20786044	111.051	338.793	23683922	4975.61	1102.72	9477965	4842.62	1190.52	18199384	7660.34	1809.75	11005939	3709.73	891.958	11477921	114.137	370.906	22227050	5813.71	1463.79	17009610	359.041	399.454	10032467	1430.32	428.463	16480237	2996.5	1149.61	15264627	717.639	403.718	13247733	9205.51	1381.11	15716242	3799.82	1260.3	17300194	76.3638	221.628	9035154	83.914	290.583	10041809	143.248	243.986
10344.5	1274.84	11105351	3391.74	1119.27	20924998	244.914	245.029	16932080	2902.36	1266.12	10995057	117.497	452.876	9402934	6294.53	1214.71	10985295	180.56	465.723	11307320	146.408	432.885	23489780	2419.49	777.61	10689305	2547.34	672.792	14261461	2459.27	535.532	7081263	250.777	357.868	11633616	9833.25	1414.92	10967732	4092.52	1246.22	15430574	576.507	413.535	19725364	1172.52	451.953	14878485	446.269	489.173
8262.13	1307.17	13134236	86.7118	305.391	10189100	3176.74	1192.45	11302412	82.3345	305.447	10456560	304.437	339.396	21044504	1471.39	510.745	18665666	8545.28	1539.52	11176820	4181.57	1035.9	18914340	1680.29	815.404	14607456	108.773	193.37	7182302	3729.1	884.98	6.43221e+06	270.935	233.399	10647821	12352.3	1753.28	13886102	612.944	671.324	10093651	1371.68	566.62	13608682	99.609	308.693	10528318	442.573	462.083
92.2104	422.649	21533100	100.795	355.378	11154232	4148.83	1305.57	18420742	4983.77	1135.72	12384251	4989.57	1915.77	10994463	3189.65	815.905	10455479	7029.55	1354.49	20570596	4485.54	1405.79	15975010	1560.51	631.539	17043888	391.696	189.658	14757625	504.831	387.723	9153876	975.764	559.877	12522349	121.51	363.171	22876750	129.066	298.741	10700853	1066.07	471.592	20346468	111.543	324.808	20641408	125.769	276.845
4169.13	876.062	18983710	71.0864	215.423	8642436	4476.65	1628.17	11704790	4127.5	688.569	20253348	314.429	700.291	10063345	3394.66	640.892	17043848	11999.7	2373.84	13481644	4168.91	1153.11	17871388	254.136	428.647	10002668	839.864	438.202	14135554	1139.02	593.501	9169168	812.206	326.401	10325963	100.455	401.583	24205108	5775.37	1482.46	14878417	284.981	360.106	10202476	816.748	542.424	14318523	192.917	318.096
6745.46	1183.22	13714915	123.789	627.64	9973507	5174.96	1506.58	12190965	4264.37	1344.6	11410694	5187.82	1115.08	16506700	1435.04	722.255	9580450	9365.23	1686.13	17697388	5497.04	1520.35	19751762	1259.12	606.227	11509085	390.78	130.337	4749875	457.838	469.972	9374506	740.436	410.702	11787864	605.982	358.549	24805872	3106.29	1234.84	11076448	84.0449	279.836	10129227	116.081	302.326	9115197	152.214	361.105
12342.9	1916.59	12301675	99.5488	371.623	11301186	5717.77	1161.82	12006356	6873.73	1652.26	12694008	3022.68	949.202	14504955	956.945	515.024	19648466	11776.9	1819	16390170	107.281	267.592	20979734	1361.23	756.328	13911149	1540.5	275.749	6320839	118.276	440.525	20369106	318.233	320.588	22134738	8442.1	1427.92	10579244	3896.61	1201.99	12650765	70.5007	184.196	8090933	88.3916	327.162	10317937	103.063	297.108
11926.8	1471.83	11483691	2545.81	1516.64	14374746	4678.25	942.708	8858496	147.054	358.25	24731160	1932.55	672.071	20408324	64.5306	155.8	7508181	7305.35	1447.52	9648059	4912.5	1337.25	18888082	533.35	440.776	10348876	1522.18	533.038	14513845	410.708	467.889	18892774	645.217	439.737	16996258	8016.25	1371.54	16586818	2429.96	1064.86	14106918	1318.89	482.338	18591446	126.201	359.158	11690820	274.699	472.143
9936.85	1446.78	12754766	3810.4	2955.15	14820848	339.561	409.812	20001316	4741.6	1266.92	14681260	4275.79	1070.55	9585139	295.361	355.574	21715630	10659.4	1961.08	19344778	4464.06	1025.6	19217948	2076.61	723.009	10580306	476.724	346.861	20261582	1590.68	687.054	11118195	895.408	322.505	13007540	11619.8	1734.2	11644892	116.216	308.214	9957774	177.838	316.844	19062108	754.365	494.518	18604554	206.285	415.298
74.7594	172.92	18264034	1495.16	586.943	21031030	7923.87	1880.54	11949780	6538.58	1328.23	14252169	2755.94	776.71	20506726	666.996	563.705	13705110	14489.1	2233.26	16903220	725.877	826.995	10930405	157.209	403.499	11179662	790.59	285.613	10434361	87.1477	319.287	7859402	1928.84	659.847	17158320	8623.26	1391.21	12521810	1514.39	568.903	21922994	867.279	351.118	14479321	1062.67	544.892	14547397	257.434	470.728
5333.2	1072.17	17511070	5581.72	1600.18	15528794	5325.75	1622.94	18545798	4401.64	1251.93	11466500	4857.09	1272.96	11884710	2711.82	1265.53	7450453	552.124	588.665	10953569	215.206	364.1	10127485	1949.89	745.78	10375914	117.722	338.605	10212855	1194.02	575.776	9841064	507.786	313.76	16478658	4520.02	1051.75	12872455	1831.77	774.229	18925522	411.7	339.918	18757250	477.82	371.578	16076761	197.536	449.132
10460.2	1524.46	9413454	478.626	362.446	20131666	3715	1432.18	17509096	5853.13	1221.57	19460294	298.393	377.191	20502106	87.3289	204.399	8187169	6339.13	1370.8	20687108	2064.7	518.868	20721166	758.538	552.542	9449328	245.49	312.305	21151802	1908.92	771.541	10860642	477.154	323.117	11781002	5253.01	887.25	10670552	1761.15	952.25	21004944	71.6198	268.102	9408264	84.6287	247.481	9116042	184.239	449.572
584.033	359.971	19921122	96.243	332.884	23228336	4022.6	1159.59	18280284	1013.84	612.105	22638950	5234.21	1205.72	12946409	1721.68	1202.63	9112859	9050.26	1385.28	18993870	104.228	320.804	22651210	3660.66	1840.58	14091951	158.445	252.62	19876764	365.889	545.214	10018961	81.4345	311.814	11355983	4177.39	728.619	22169948	5359.83	1245.7	12723196	236.445	378.657	21720932	104.575	369.02	10783760	175.533	407.385
114.485	282.36	18491766	7688.78	1876.06	19266456	8841.74	1934.82	14101307	5846.93	1228.17	19371638	1823.71	612.349	18046980	91.5128	263.523	19152638	10496.7	1533.25	18356642	4347.91	1386.91	20683506	867	7358.66	10415453	56.3351	176.799	22637692	210.204	438.539	19333816	781.386	381.733	19818784	3756.6	878.767	11683125	5469.59	1653.32	16248616	66.5115	262.827	10181124	80.5678	284.817	9946462	401.027	1314.02
12267.9	1450.09	10520705	2720.64	1074.48	20617540	2353.71	809.668	21881338	1892.8	625.953	23176526	1943.96	689.482	18646760	413.909	264.045	20621402	8346.2	1436.39	18652032	5837.1	1391.9	18583588	391.8	347.477	9675394	449.703	351.48	10408646	610.061	492.362	10407737	317.946	333.245	10968108	4957.92	887.358	10921797	911.74	452.871	22352286	197.847	322.758	10325075	78.7781	234.934	8980963	111.205	601.216
10980.1	1562.58	10187739	1763.01	709.363	19623178	7716.84	1725.59	11620598	2471.21	849.763	21973732	5042.65	1246.12	16175176	5625.74	910.571	5836279	2830.16	585.822	23825018	149.658	429.903	24823204	96.5178	311.751	9506193	1767.98	302.727	7440641	1132.11	618.672	16262885	424.251	234.793	10384538	4593.69	974.813	22786928	131.394	289.019	22748082	701.313	301.781	12561685	329.484	410.114	19423492	70.9114	209.805
4386.53	790.243	18785840	3948.89	770.217	24016988	3172.78	885.188	21270544	206.24	1169.88	22259934	3510.63	886.547	19590682	4369.27	921.228	12619456	4297.05	1170.44	29994160	110.027	268.891	20390960	3612.28	1390.45	11338473	1603.37	541.462	10563409	1787.34	723.621	12023603	550.571	327.761	12158056	9461.36	1482.56	11891992	100.811	309.481	9871625	915.086	367.28	15531696	1154.85	553.831	12682056	121.292	293.088
4379.87	749.475	20960430	6854.47	1731.23	15830697	5414.17	1570.23	18935724	4913.38	1186.38	11753724	4100.12	1142.51	19111150	2169.2	821.468	15410104	13648	2469.32	13782633	2104.85	465.876	17621658	1506.9	586.19	10311472	886.301	287.58	7516872	2973.67	773.119	5630087	263.753	306.274	23382516	8273.6	1255.19	10394868	5037.21	1492.78	16771199	1725.07	551.618	16215882	593.879	472.193	17795758	186.063	3313.37
3508.44	770.318	19364516	2161.2	923.674	19122722	7136.57	1953.14	10194771	867.106	981.733	11268104	4238.98	1116.53	17806182	584.94	573.033	8270999	20417.2	2372.68	17266642	3624.38	783.315	17010220	233.99	362.78	10113394	1253.43	375.088	10458210	1061.75	611.684	9735990	1714.64	513.969	13948128	104.992	390.747	24048708	1930.45	765.53	19716124	130.002	266.428	17957550	832.164	439.942	15522248	127.729	398.554
91.8625	493.358	9137607	5222.82	1763.19	20123830	308.719	375.501	21502814	125.312	372.477	23390730	8307.51	1883.7	12054958	58.789	187.271	20072830	14538	1923.98	15829964	1085.09	989.997	10855142	121.259	412.803	9198402	819.714	323.768	15060148	1133.33	631.02	14122462	284.965	283.569	10547117	124.299	349.482	23481816	3942.09	1097.93	10643953	100.483	234.731	18918886	127.787	336.969	10621791	117.268	343.57
2866.18	646.753	8277562	1862.78	851.925	20756684	3432.68	1049.05	18062140	4190.03	1122.07	14544900	6079.56	1431.02	10709354	157.471	235.872	18945184	3589.83	1101.71	33297460	93.5442	267.492	24274496	2435.11	875.963	9937383	964.02	449.174	11021468	4687.41	1426.25	15354377	551.054	328.204	16688875	3810.81	712.457	23744128	115.597	543.735	10882416	80.1369	197.846	8263379	163.302	327.521	8993092	128.347	357.761
94.6902	934.12	15851683	7703.98	1918.21	12896788	8021.4	1685.53	12358108	4602.81	1479.62	16788704	273.118	929.442	9748871	93.2364	173.354	19059152	15249.1	2212.65	13663007	775.674	484.132	24105704	683.448	453.547	9811291	1140.1	306.973	9763509	953.906	548.92	7631893	400.705	399.71	12509812	113.792	365.992	22783682	225.722	362.485	23623800	1290.54	519.235	17708414	387.008	336.247	17804874	114.065	397.355
111.951	470.504	8914619	4243.45	1328.01	16592126	3030.07	976.461	18079986	265.106	352.295	24629446	6542.41	1299.12	14505160	5781.84	769.263	8967621	15897.2	2101.03	14949686	5550.2	1419.29	18956792	432.694	400.635	9710535	939.632	313.183	10182325	95.1127	385.503	9623135	540.49	315.285	10927617	6900.23	1025.49	11431605	4137.03	1204.93	16437272	1554	487.881	17307876	194.281	444.513	23351366	173.455	468.528
2687.34	520.032	19851846	283.368	456.766	24912244	6335.74	1220.7	14104194	5414.86	14825.6	14732925	3320.87	876.332	9652404	2303.09	504.163	20928836	13787.9	1835.2	14999908	142.456	360.97	21747394	376.123	393.333	9216670	1324.41	383.857	10004706	510.025	401.416	9046923	663.173	385.166	11121255	9779.61	2005.16	14955670	4527.13	1061.55	10171204	204.206	381.467	21777304	352.56	329.147	19298202	347.76	464.935
3607.88	754.258	18453808	6955.23	1499.57	15391368	8177.6	1607.21	14015134	67.0443	202.251	24884368	5535.36	1168.24	17903134	2873.33	812.154	10241049	7839.72	2882.17	11332668	73.6477	138.515	19357350	509.735	545.503	10297211	891.526	346.995	14911951	1440.2	708.591	10423491	1213.86	438.774	13039137	11938.7	1693.77	13301788	5102.12	2128.99	16531434	374.677	393.933	21335084	858.424	511.209	11638853	92.1431	202.698
7588	1335.78	9035713	6803.96	1803.42	19304398	167.524	342.264	21185318	5626.58	1531.48	17901188	1452.03	496.115	20840640	1728.88	547.269	17367218	5370.13	1742.13	11054255	367.075	238.448	18392480	418.606	382.107	7603103	94.3955	157.572	16534311	2390.58	729.273	8620882	480.012	405.505	15115090	7662.54	1350.72	15738557	4780.93	1284.92	14976057	590.677	395.25	21450742	102.607	275.614	9507510	119.777	369.161
7437.45	1435.37	8880823	7424.44	1964.47	18215410	3136.15	848.334	21127596	4471.02	1444.78	16477063	6115.25	1303.37	17146304	6109.62	847.179	10526613	6954.28	2815.22	11204114	3532.6	1034.79	9550185	693.327	473.659	10150247	125.713	274.678	22168368	256.06	490.652	19701728	822.413	388.857	12322053	8078.49	988.266	10665967	3142.16	1072.83	13573931	608.097	237.97	11936881	415.503	356.336	19858602	123.666	292.537
8930.37	1493.67	13304219	441.988	480.962	24537580	7719.32	1803.85	12430989	1686.64	460.976	22061782	4742.92	1139.71	16844590	96.0775	274.318	19284444	15856.4	2459.32	15813500	862.352	391.684	21128436	1073.68	551.461	10463048	676.129	435.244	20630488	1475.88	621.444	10465980	542.573	393.963	16326394	4678.02	924.342	10243137	305.214	340.335	21711382	586.233	331.126	17436192	937.67	513.147	17625874	106.741	360.177
10614	1484.32	14223159	7076.56	1536.65	12867826	2484.06	1131.62	21148554	110.197	357.735	23168668	6799.65	1295.02	13254069	327.821	413.106	7089024	4706.31	1344	10846984	5983.9	1320.37	12553702	305.777	355.703	6726030	832.765	438.074	22084026	1005.01	596.696	18959776	874.013	401.599	12378314	10179.9	1604.74	12980669	3251.39	1172.71	11014267	94.9688	211.335	8659579	532.188	467.683	15229402	441.522	448.142
20275	2142.77	13191926	998.201	470.374	23734426	3896.88	1317.77	9837614	4980.82	1186.37	11927827	3310.45	849.18	9489024	3104.66	881.373	10390396	135.525	347.017	22380218	124.729	213.28	20815914	384.019	438.794	22302658	90.4744	373.305	10037739	1867.66	754.179	10074449	684.007	375.366	13664819	10949.4	1688.98	11912216	3357.38	1186.55	16897466	1285.77	484.417	17986742	89.8964	249.481	9157194	228.062	453.375
7451.95	1495.82	10943128	6853.85	1375.62	16736482	192.836	377.242	21717180	4480.04	1363.41	14625364	5565.61	1124.12	17502674	73.6713	115.677	8404195	200.73	300.018	20583770	110.895	225.476	19092312	454.925	386.491	4124675	318.618	321.424	22182514	287.324	431.434	9448486	1049.51	430.249	14592709	8878.41	1453.93	11984710	2416.45	996.782	21022062	99.492	248.038	9839365	124.226	331.406	11026957	155.17	399.158
908.591	861.371	10307742	6394.35	1863.14	18213626	179.628	344.446	21467780	2789.47	874.994	20066130	6513.26	1371.06	10271801	1549.64	655.012	18407108	7990.65	1086.66	19500210	3955.25	789.05	18176348	721.068	516.955	14219102	1431.43	487.901	19351502	666.072	528.072	18295168	64.521	271.554	10825729	11093.1	1784.92	12320965	2356.64	1215.96	10390005	572.431	372.869	17441522	1425.1	495.414	15861788	176.579	314.816
7601.34	1115.33	20946942	5057.71	1380.85	19712802	4307.62	1264.79	11029300	197.255	382.215	23916842	8184.65	1723.5	14071848	6270.24	908.615	10822221	7821.92	1055.41	18834390	5834.89	1479.76	15238650	1364.07	869.308	22862656	991.063	502.063	11256646	3596.32	1110.1	11931076	1138.5	412.534	16538574	1432.93	676.561	11299853	2674.41	1061.16	17738598	92.5552	246.145	9065350	68.4465	295.642	10054129	138.461	343.977
4916.28	1137.65	19779794	5684.88	1262.24	19568250	3082.81	1190.37	14248384	5885.75	1287.87	13309438	5537.28	1527.12	10169470	2604.81	809.792	7928175	167.835	405.681	22253908	5882.37	1469.83	13024956	1119.92	718.854	16774781	943.54	272.278	10484113	1231.18	574.765	10726041	797.11	467.86	16119872	4259.27	668.345	24665680	3192.74	1150.69	17740768	600.101	226.863	13161885	748.912	486.788	17991256	248.017	479.257
4926.17	1174.88	20131590	4114.02	1181.77	9722965	180.952	379.825	21954488	3580.74	981.935	18361446	5885.67	1291.12	10858477	2206.97	691.139	7528263	1276.4	370.96	21765866	5208.84	1100.92	10533189	407.228	503.293	11079065	1372.03	480.341	13267140	1649.17	607.672	11938199	846.794	383.839	12955602	2883.85	1094.98	11671933	5145.71	1385.98	13593255	1119.98	277.199	8864337	81.9955	267.531	9138471	187.117	542.079
10226.1	1350.27	11383336	690.268	344.591	23319928	3768.08	1172.78	15150549	7752.32	1563.81	13652616	6302.31	1244.54	12848241	102.393	289.696	20232554	180.566	330.719	20906996	176.204	383.371	23370082	1860.1	732.118	11554759	780.777	226.837	7732069	6812.95	1327.06	5769768	66.6543	279.584	11341646	12871.4	1938.07	13319487	2815.26	1196.23	16777394	58.7642	184.89	7165439	492.421	352.022	10966748	531.998	482.736
8775.9	1878.08	14548188	4211.79	1415.9	15134498	240.889	472.469	23156136	6438.8	1310.45	12950442	3437.9	783.291	20324142	99.5374	279.962	9984956	15063.4	2259.54	14924479	679.816	399.937	21698422	1536.16	541.738	10256095	67.4952	114.2	6741930	1390.18	675.324	17784786	60.2441	215.896	15783166	149.88	384.141	23495954	3263.72	1203.42	16411648	74.3063	220.364	8665386	988.082	492.196	12082304	112.198	374.279
9485.84	1628.22	11440081	1646.18	763.055	16595721	3437.85	977.502	20764634	109.952	323.278	24451976	6145.18	1265.86	15826054	6090.61	863.338	10192288	7607.53	1544.22	15208919	5418.51	1156.22	10514211	640.457	453.622	9651398	905.956	290.495	15849738	1381.62	688.734	12186256	385.274	353.065	10909459	1239.29	827.248	11308860	118.452	336.495	23194870	54.454	202.406	7554520	116.602	316.259	10357072	606.162	476.63
10184.2	1671.11	13863232	311.869	258.513	16715363	206.909	435.734	21950082	3247.33	947.312	19586966	7034.53	1314.55	10600671	4972.5	686.982	9571483	7320.96	1034.13	18184562	137.005	328.053	22630980	453.143	515.503	9275664	435.604	358.258	10439099	1655.3	655.758	13047554	281.841	329.017	12578157	11538.5	1767.75	11728854	3398.35	1166.69	15478669	123.154	219.4	13205385	68.2066	258.534	9232909	133.091	372.389
6571.6	1341.21	10212990	2426.04	1040.56	9889897	2317.95	840.038	20542520	90.5314	253.087	23547112	6081.37	1250.14	10849290	3147.92	805.153	10410964	6555.59	1379.63	15978681	3255.77	722.572	6336533	130.31	404.411	10387832	91.6199	328.317	9819278	2070.78	835.537	10806740	404.061	534.765	19257036	82.5444	327.448	22939382	1482.82	616.104	19901104	697.456	397.657	21190534	242.694	391.849	22427714	185.553	365.913
8978.64	1160.99	8906089	2390.35	933.765	21438968	315.825	777.944	10625549	7204.82	1574.26	13586632	3617.76	1378.02	15487094	4303.92	651.159	9455947	11522.1	1738.27	11129081	5913.98	1618.34	14766423	142.419	410.983	9613702	737.767	366.51	18627670	1405.62	698.137	10959979	431.019	244.238	11086925	9844.04	1829.23	14047463	3875.38	1322.12	15187902	1064.16	466.824	16427444	1406.18	537.157	16051906	479.827	430.227
8856.39	1634.54	11323571	719.008	388.067	24373792	3720.97	1114.79	19554510	6829.74	1505.06	11838180	109.872	359.716	21315334	5936.03	718.63	8454093	4202.48	659.967	17327334	83.8233	240.672	23424514	127.464	358.331	10268808	1502.83	451.448	16792042	2840.46	921.04	13991498	587.383	324.835	10947972	12977.1	1677.68	12897397	136.042	427.078	24379430	117.338	236.163	9103044	74.6256	265.378	9476596	115.429	328.777
2575.02	618.411	19564558	94.9151	197.386	16419201	3564.74	1324.91	11049611	4679.16	1063.27	18005340	181.862	373.218	22639806	1912.04	775.046	22749438	13389.4	1633.83	11951642	6476.92	1218.37	19714578	1216.77	2007.63	11294373	51.0337	139.129	19810384	2267.78	952.879	12164183	52.0204	239.499	10649665	96.4002	357.26	23681468	131.942	327.527	23384380	1408.35	467.63	12552875	460.325	404.464	19104396	131.599	322.63
139.468	328.793	18537740	99.73	359.86	12458718	3523.39	900.669	19086062	5722.61	1179.74	12386069	4066.19	887.582	20448310	236.418	372.335	6615051	10433.7	2027.79	11438144	5647.29	1402.01	17546454	1482.69	572.577	9948237	1169.08	240.076	12518053	1519.16	644.496	13318993	65.5385	197.735	10982143	4488.14	940.85	23026648	3845.61	1316.68	13299027	595.136	426.692	20401374	155.715	353.336	10576606	477.645	539.257
9387.57	1286.21	9242417	3005.46	1262.13	19684362	2184.33	1456.6	21890268	6174.13	1163.75	12897937	105.82	336.228	21706926	5045.7	1143	11888200	11566.8	1581.28	10970466	5629.58	1247.58	19841016	454.936	404.422	9811031	75.3196	1264.76	9127634	752.041	506.097	9432053	51.1226	216.659	10699369	8357.12	1220	10424733	3328.38	1143.07	13028852	1976.35	612.422	13707580	77.0124	259.321	9849653	214.318	367.409
5562.55	1065.68	9763554	4113.45	1606.42	15305156	2997.36	1198.82	9082008	6479.3	1430.89	11917974	7529.62	1655.49	15173596	74.6673	255.084	9612172	11535.6	1506.45	10741209	6061.05	1172.39	13041131	111.08	1790.47	10180954	922.071	431.614	17942116	1655.98	592.933	12599813	468.884	319.334	18003496	2835.23	746.777	19455928	3276.78	1265.18	16191437	1498.85	532.212	14743942	119.158	324.119	10381155	196.048	430.657
93.9534	350.803	9152619	84.8585	175.461	16099031	6401.58	1578.41	11651657	2953.68	857.06	24274578	137.208	370.208	21868562	81.9501	308.556	7384290	112.824	394.23	22068728	5653.42	1394.79	14757016	659.134	503.561	20393032	681.729	514.477	16331643	3253.83	956.655	14107824	198.789	265.858	9568145	8559.86	1278.29	12164896	123.844	355.176	24949624	162.128	295.216	18774152	75.6145	286.85	9324893	352.567	507.671
3827.51	859.458	13961382	104.715	305.858	12416929	192.954	437.868	21240082	6618.86	1317.62	12570856	6525.43	1818.95	12845696	586.015	376.136	6185893	8131.29	1656.25	12660177	3886.22	954.463	11869615	160.955	1086.04	25141858	386.939	379.678	22293972	3393.71	1027.09	15262321	54.8191	272.058	10776981	6937.84	1452.97	14742777	62.4219	222.125	25170974	68.8787	237.026	7878403	124.189	334.801	10456776	288.477	375.318
4103.17	954.166	8608979	1750.28	688.599	23711248	265.906	438.59	22406498	4265.35	1072.97	17924614	174.4	351.345	22201756	70.2426	161.158	16921884	10422.8	1743.02	11177936	5444.45	1115.55	6912159	1677.3	1143.92	12717707	2204.74	884.332	9721955	1723.29	818.286	10012466	494.066	315.545	14690379	6926.82	1490.04	14519606	1961.97	716.346	9759896	467.3	407.583	19937498	219.067	341.939	20397220	112.316	377.432
5239.01	936.087	8167345	489.821	261.5	20342870	210.825	353.199	20217340	5447.83	1416.79	15805888	906.908	525.597	21650684	2066.32	656.946	8291393	99.6444	356.362	21708922	4384.09	1048.87	17766100	1078.52	523.691	9860356	1032.93	376.271	8544154	582.643	412.386	8764677	618.952	419.03	15231256	6979.34	1229.4	11215718	306.685	395.95	23548632	347.674	205.438	15013745	352.587	357.739	19136170	111.923	387.523
8507.48	1234.23	9201945	2092.63	873.399	22402230	2380.31	1111.62	9637948	1857.71	539.355	21907590	6227.38	1690.04	11576063	161.257	314.58	18942288	281.103	488.528	23241818	5107.72	1255.09	13487250	2061.44	659.407	9742829	1236.09	437.092	12154345	2451.7	719.724	9506251	51.3974	292.861	11005908	11775	1960.17	12245291	2862.36	1278.19	14164365	73.8468	239.858	8358503	111.26	331.635	10080024	386.559	518.021
8960.54	1233.95	8122229	389.395	344.06	24338450	192.848	448.054	21230420	204.283	359.183	25259856	112.582	407.089	19152628	290.834	376.995	7660592	9772.09	1377.4	11114788	4491.69	1295	18889612	2580.05	1071.19	12341145	1467.51	497.809	10056461	1738.95	1240.54	10097286	120.179	655.186	11172425	13174.4	2056.13	12497168	3385.95	1079.11	19777034	470.847	495.69	18093306	88.3994	236.077	8237561	342.41	369.438
8916.85	1282.99	9822810	5085.36	1410.08	15464953	117.905	248.855	21845126	6908.4	1594.08	14726903	4430.87	1101.21	17600976	91.439	254.27	6615982	6842.18	1607.32	10670653	3004.87	682.12	6099925	1840.29	1267.07	13294844	948.713	507.549	15241532	817.896	564.239	15390164	60.3097	273.024	10928667	5778.52	943.101	19818470	4067.34	1076.82	10649277	105.472	271.274	9796421	338.349	355.368	18829646	203.059	422.261
7462.32	1052.36	5863550	3143.22	1272.42	12951683	3498.57	1008.6	17917832	5950.08	1348.31	14035602	3979.21	1080.78	10417951	282.015	253.398	19165790	587.645	404.543	21803820	2424.44	978.129	16746397	1365.72	666.29	10540967	1017.23	315.199	9572861	1989.66	713.276	12365176	52.1662	258.565	11395201	8441.08	1180.84	10813547	4481.55	1413.57	10625320	297.086	398.142	10748860	474.08	383.843	20183540	301.276	355.224
7779.61	1002.96	8244741	2348.79	1277.64	9003035	196.683	409.961	22635098	6860.23	1326.87	13542262	158.445	345.743	22513266	3334.35	806.016	10554893	164.363	341.559	21980784	152.512	338.763	23078882	96.9302	328.117	9515675	423.698	253.74	17412664	731.244	468.471	9806475	397.805	267.296	9846040	10362.8	1988.6	14059851	3926.75	1277.76	15647446	127.348	325.521	10106358	561.493	448.961	11513774	180.019	369.695
8858.19	1443.6	9579702	2190.7	705.989	19512768	3463.47	954.504	18411276	5109.62	1103.91	11809934	1549.4	826.356	10420971	1859.76	771.657	8022536	7467.44	1273.67	10300009	4870.18	978.129	7323607	1503.61	626.158	9999884	3149.45	719.316	14355779	953.474	558.64	9812651	666.977	373.878	14558330	13080	1906.47	13885399	7701.38	1544.47	14621435	316.627	181.722	6353524	144.022	396.856	10633697	181.189	465.659
2806.81	562.196	14169566	2507.93	1033.19	13361057	5759.04	1600.15	12912892	4663.79	1218.19	11063788	104.95	313.69	18923102	762.497	495.042	6174504	5543.6	1322	10458195	4093.89	1048.77	3847777	368.702	438.768	10163653	1805.61	426.832	10596715	903.376	581.421	7932853	58.6292	222.208	9411584	3492	593.581	22626818	3066.64	1221.04	13286103	83.248	238.566	9871554	395.303	393.642	20863360	465.437	419.874
7902.89	1286.4	8835914	2730.17	1026.03	13399315	4214.12	1235.42	10678392	797.678	438.736	24143316	4095.24	1400.43	16874980	141.563	286.583	20431288	8218.99	1493.64	10722180	4456.06	1072.82	7.75692e+06	184.753	396.638	10708676	1602.09	611.831	12361878	1120.08	654.286	14046273	167.704	300.279	9968006	5973.36	1227.69	11755142	850.478	507.475	20599236	133.702	334.228	9856143	763.929	491.051	17486482	274.125	391.497
6803.58	1293.54	9292726	2812	1148.21	10987427	3595.52	1287.2	17599064	6571.53	1386.1	13168806	6070.75	1625.44	10663789	4855.45	851.445	10505054	151.989	335.44	11229931	4959.88	1405.15	10185049	239.843	346.209	9939666	699.404	226.335	8680677	1589.78	555.426	8327993	614.986	383.839	19672352	4256.51	769.913	20626400	1575.79	798.052	10587430	242.723	300.832	22977816	1475.87	526.691	15189681	256.659	464.124
6134.02	1121.2	7472943	3640.31	1460.11	13510821	4266.06	1125.93	18883268	4464.09	1010.66	17221252	3307.06	952.976	9905924	2340.75	590.793	6638191	2408.68	395.649	16335763	325.113	348.502	20030668	1866.71	663.781	17411848	3782.06	750.833	10886922	1257.29	796.773	10918619	156.711	219.697	9871451	5218.64	764.636	22813582	4063.15	1150	10583556	90.9275	291.173	10078930	397.103	429.256	20564068	210.217	411.711
189.075	221.34	17197310	3226.58	1100.44	16750414	5213.57	1582.58	12343872	145.599	421.914	24189072	5629.02	1680.66	10734191	85.2136	187.575	18192140	5132.72	1768.39	11028053	6620.69	1630.71	11458634	1958.87	656.745	9588062	2122.12	461.241	12408386	2903.41	810.01	15511865	266.818	267.006	15600311	4777.53	846.204	21671936	147.108	385.061	24725026	556.988	508.778	16564343	1076.8	545.481	12152274	104.472	333.91
96.5176	317.171	21066310	5663.38	1120.96	11421055	6789.3	1628.3	13151606	4126.83	1449.82	12028268	4624.18	1108.02	18367518	2090.15	582.14	5302771	3538.59	911.023	9436755	6714.66	1538.44	15143365	736.905	444.439	9313835	486.036	309.082	9968924	1236.31	610.938	12327360	86.2305	320.704	11254034	88.2625	353.494	23521006	4046.36	1163.12	11892015	558.174	441.022	10391559	105.665	308.465	9591282	150.763	330.154
3258.45	985.1	17919894	2633.79	992.056	19484528	2735.91	1129.65	10546477	4962.47	1112.83	12027880	2851.64	790.296	19793134	2236.13	657.115	17914840	14840.4	1851.01	12488696	167.202	334.929	9239074	875.5	637.968	18517122	895.8	375.313	9918653	1869.87	737.178	18281016	1201.98	461.409	12139285	6666.88	939.21	10562986	3042.65	1169.87	11767166	814.465	564.874	17117362	66.7068	237.965	8.29087e+06	201.419	396.114
4731.04	724.863	10515362	2592.13	836.687	21150960	103.776	256.533	23921170	301.875	324.125	23196946	4790.85	1230.67	10805161	4492.96	937.896	10264502	4663.53	725.38	19362466	5257.46	1186.89	14591573	665.45	574.173	21938856	1259.29	482.689	13727425	914.174	534.901	9828464	99.5495	312.998	21457648	116.886	349.3	23581114	1680.12	803.504	10562231	126.733	397.562	21830184	1380.23	578.141	15310683	402.779	370.059
5687.32	959.167	10397400	978.269	516.652	22000844	198.995	366.996	21487936	4349.28	1083.19	11854971	110.244	352.928	9330955	97.097	317.134	23288136	106.847	365.547	22055892	5075.49	1499.66	11620002	196.399	311.481	9242975	2928	547.791	11578134	2861.05	1095.58	11884102	591.539	363.24	11425163	193.225	226.085	24345526	1173.56	808.328	10737563	152.413	391.656	11570168	96.5813	294.35	10513350	466.722	436.089
5863.12	1706.09	20367572	858.914	423.083	20220150	3912.29	1004.54	17537526	6750.01	1215.57	12050225	1259.2	1521.08	9615551	214.037	1790.53	21880762	7270.16	1174.77	17487998	3030.64	933.357	11119755	791.226	485.199	9911596	498.797	296.656	18804618	1871.85	804.643	11621777	499.018	299.805	10453556	6357.22	1129.21	19310476	3120.18	928.824	18968298	1025.89	600.948	13101083	127.994	292.355	9214069	187.316	379.327
189.699	828.648	10663637	2413.6	1487.95	9761112	188.237	382.378	20740644	176.455	457.994	24086936	5599.79	1486.03	11903213	119.722	238.808	8071622	4032.41	1079.62	9733139	1606.14	1013.06	21227482	2709.28	920.449	11490162	852.56	348.695	9791498	118.453	464.824	9502063	830.379	434.858	14182568	95.7065	335.658	24773346	2175.63	1014.94	16468791	244.209	369.514	21689346	86.0909	279.417	9657164	198.178	478.596
1641.92	541.867	23388100	4058.44	1008.9	13650547	249.022	426.314	22106986	3812.98	783.294	21959876	1330.37	1257.87	9436440	4405.24	705.695	7891111	122.481	306.403	21711870	5363.92	1428.3	22205880	985.677	528.29	10075675	869.941	271.668	9307403	2793.82	875.678	17758142	328.322	271.069	19244052	144.062	595.521	11286309	2783.96	1006.58	19617442	645.831	543.387	20177740	170.619	295.44	9514777	197.225	430.703
142.332	480.606	25276842	2541.34	1054.3	20735526	6503.94	1638.85	12092915	5195.77	1252.53	12360662	4464.84	1327.11	15567552	5459.67	957.953	12306551	2750.74	354.025	14020867	1668.64	864.602	8.07629e+06	900.104	506.2	10052484	2459.68	619.293	12816787	889.54	513.793	9546194	717.99	296.78	10769438	137.755	371.87	23322292	2978.94	1222.83	11736737	1742.25	629.821	14591708	999.27	472.995	16313843	169.301	420.728
3928.41	1380.35	22079734	298.105	451.167	24390624	188.837	359.3	20333758	3711.01	1173.79	12190950	94.6597	349.395	10723599	65.8612	95.3099	6798291	2709.12	631.533	21265492	1760.87	622.297	14173545	1563.37	602.76	11170443	1058.48	440.811	18396518	109.219	504.14	9489776	716.84	284.729	9342193	3396.9	588.442	22767748	3249.92	1162.01	19674272	877.913	571.22	19863742	1350.08	563.196	13995716	668.787	524.426
175.365	768.697	10492240	2814.73	1306.45	20307370	2552.51	1082.62	10595194	6239.93	1462.64	11893233	3809.39	1074.35	12244141	5991.68	1236.12	10743421	6706.84	1509.91	13621817	5295.38	1529.01	22928688	520.51	400.599	9035985	1100.73	521.762	15809813	98.553	289.478	15926855	78.3843	379.824	11722225	9555.5	1516.04	10507756	4896.99	1374.76	11423958	1538.65	590.188	15064702	153.888	389.065	10924272	198.584	336.958
2399.98	871.235	23314098	377.992	755.735	12095324	4200.01	1242.02	15215106	4898.08	1255.3	11497910	6904.9	1689.81	11166494	994.967	949.881	16450905	2319.11	868.389	17404204	3751.87	1091.14	8822002	949.794	523.34	18615906	1115.28	494.774	18230584	1172.19	566.995	17919334	1423.32	517.416	13666505	4488.02	634.273	22955508	3830.48	1288.4	12765352	83.4288	342.913	10010334	62.4141	255.408	8594610	573.48	613.106
1409.62	497.266	24672218	5213.06	1468.06	15880763	4146.94	1515.77	17998118	6859.14	1240.69	12438711	7045.43	1659.87	10950118	6713.07	1443.26	14054659	182.254	311.397	17561154	1743.01	972.702	21431188	1626.02	613.314	13202140	86.5587	331.824	9318744	2808.86	918.05	17990502	207.143	263.544	13790790	1264.45	427.607	23088230	4302.7	1384.14	14633896	1517.46	605.646	15694261	1704.58	573.467	14497346	176.083	403.923
3950.32	1050.12	22185750	5899.97	1191.87	13349260	4982.69	1399.32	15740912	4626.98	1192.73	10930344	4234.91	1317.96	14237336	4809.26	929.951	9947880	7831.27	1157.82	7292765	267.664	348.022	9920241	118.494	329.292	22767444	985.967	534.107	18142590	3586.48	1136.02	11462030	396.182	263.699	15202715	117.896	506.651	10581336	3341.9	1313.72	17205682	793.214	492.702	17353968	339.66	348.113	18490156	486.393	505.316
5488.99	1258.77	22426006	5728.06	1512.83	15229292	4893.71	1314.78	20426976	7542.06	1208.21	12573762	5825.65	1581.56	10967454	1903.42	514.354	17290248	4696.19	1582.32	10109890	2484.77	827.304	9267445	945.474	611.021	18299696	1086.2	531.952	19713114	136.662	523.142	10152831	693.264	328.325	18014108	169.951	377.179	24071790	4194.14	1375.61	13171008	129.337	380.688	10515164	1175.61	597.018	18266982	237.522	390.192
13768.7	1808.11	13856547	4407.85	1999.07	15303881	6145.1	1543.97	12853082	3783.04	908.009	21293914	4410.4	1221.72	10433344	5716.67	1155.37	11852080	6069.02	1238.92	10177110	4647.92	1303.45	17913158	846.874	478.18	9466027	73.9542	227.012	8810074	1407.9	648.153	7.11439e+06	655.005	367.568	18175124	7051.2	1067.69	19838622	2058.6	915.917	17201396	83.7368	311.76	10402735	129.474	277.178	9526567	158.043	410.859
6701.26	1150.81	18610894	5825.61	1471.29	17902380	9071.85	2009.69	13928100	7697.13	1276.91	13229294	7073.48	1655.31	11408726	2372.4	520.187	7975004	157.345	358.812	10402294	6147.58	1278.3	14929499	1871.34	874.258	10709290	324.291	317.925	9544094	964.893	627.288	13315101	53.7745	289.24	11709655	8282.65	1470.01	14395104	4259.53	1101.92	10190234	111.617	376.163	10584351	447.808	414.975	19658286	474.379	529.085
2875.54	1213.25	23696486	4557.27	1491.41	17770776	1627.95	750.191	21006142	5971.88	1234.09	14707464	5817.39	1596.89	10591224	711.479	334.054	22150062	98.0224	295.466	21191950	105.274	281.092	20510658	580.549	521.854	21198924	96.798	329.753	10273942	3578.39	1134.61	7498524	330.834	391.432	12221683	8093.35	1385.18	10892438	2705.16	1189.24	12240302	936.159	494.995	12218733	103.796	347.474	10698899	176.393	401.939
6601.56	1796.24	19892634	4289.14	1418.09	20270590	221.907	449.255	21840090	6958.62	1240.75	12758668	5136.2	1301.41	11464300	184.824	316.478	11446754	6045.37	916.43	13855348	3028.48	868.317	13664704	1807.88	601.972	12199433	191.835	265.951	9117210	3067.19	970.822	11838522	1094.24	430.434	11989956	11539.7	1665.99	12693092	3561.4	1398.63	11581377	889.863	415.445	11162910	114.175	343.931	9900844	193.383	427.438
261.565	420.504	22757444	6094.75	1595.42	16174759	3766.6	1303.6	17218180	4804.61	1017.22	11836448	2617.09	818.772	19615868	1793.34	544.496	21395884	12651.8	1949.91	12432999	4658.88	872.713	8.11623e+06	1758.04	615.209	12056493	1184.78	544.756	16304982	567.457	805.761	9407911	997.851	360.11	15233902	5053.02	844.686	21619044	5640.55	1582.09	11879729	89.1796	273.774	10354260	1532.23	530.171	12980486	200.498	370.051
117.352	430.938	22213004	3608.32	1264.76	19758464	5121.4	1370.83	11777037	21.4957	195.133	17500856	4114.78	1092.06	20717946	4911.65	963.195	10878979	125.121	372.488	20041546	3977.83	1003.49	20659796	2057.07	683.762	16913148	1369.64	656.892	15742245	1584.84	581.935	6.52408e+06	877.116	298.57	11616380	9084.36	1419.49	9325592	2975.8	1048.51	11462750	129.713	344.721	11707449	117.507	295.958	20193844	127.439	344.769
5699.1	1330.08	20757798	1523.27	878.559	22520436	5002.01	1623.98	16475704	3407.28	746.305	24713284	6447.46	1809.3	12037215	4436.37	821.093	9076732	8043.68	1184.07	7765689	1171.13	415.215	21155698	449.994	440.099	9304922	680.823	486.945	10208215	3476.97	806.021	7358580	1527.07	734.661	12829276	93.0319	312.46	11667560	3804.56	1190.6	13729162	1666.42	729.221	14116963	952.791	458.248	11762857	169.701	435.179
6912.47	1331.44	20790524	4268.45	1211.51	14085055	8089.94	1563.92	12064326	137.696	351.06	21365010	2054.16	628.261	21438830	682.708	423.394	22729976	1494.05	259.611	14224251	4206.34	1273.71	10574028	521.563	450.574	21573260	1444.72	687.916	13273084	835.256	428.094	15125987	920.711	359.223	13498444	87.5873	338.531	10046600	108.427	356.099	23315168	983.683	601.535	12817019	98.0781	301.703	10237871	294.478	513.337
1464.33	507.259	20552616	4784.05	964.352	12607516	4556.31	1881.19	11424133	5878.89	1145.81	13285101	4771.89	1274	10876545	2680.94	762.548	11999592	13375.4	1703.36	13479653	3898.33	1200.19	9818854	811.565	497.357	18434646	1252.19	565.779	16066223	1121.86	569.338	17053598	1486.94	529.983	12371303	10945.9	1465.15	14934325	3449	1044.52	11310047	167.739	390.327	24072500	185.748	399.923	21912594	165.983	383.959
174.29	563.456	25110570	572.749	360.561	21235854	1176.73	1263.52	10075797	4799.74	1000.13	20773760	4091.89	1103.82	12529421	5450.74	1106.93	18256826	214.6	298.002	9774169	3551.82	1204.8	19280542	671.252	486.966	9824595	929.751	517.161	18866738	3585.24	1023.45	7113797	1209.39	419.677	11406551	118.184	335.173	23560136	3370.91	1156.76	17628098	1815.5	730.654	16783318	101.45	322.56	11106712	272.565	391.558
5814.83	1186.58	19825708	3727.99	1688.15	17723990	1892.31	1294.14	10064184	4135.12	1111.75	11384353	6200.01	1854.86	13030131	90.4581	280.876	22997448	6553.34	1462.32	11423483	2236.52	968.95	8892655	264.738	486.456	21773194	343.607	477.535	21904962	1267.95	602.484	18953416	791.857	312.819	11789202	319.661	354.498	23362838	1570.36	601.959	20130578	1957.04	1038.73	16120904	1372.15	589.215	13724072	499.64	531.744
247.201	379.641	21148924	3275.63	1303.05	12210437	2156.22	854.75	20905972	5350.4	1153.97	19822148	5496.28	1751.06	11065276	81.8517	323.443	11393314	6923.59	1696.53	14485475	5566.11	1177.47	13072026	1674.62	622.162	9267251	98.9512	288.549	10157480	474.59	485.085	19422694	549.67	361.314	18130552	1613.88	1061.81	12609008	3193.64	960.114	10736036	141.688	335.317	10421714	108.223	341.634	11383578	244.473	417.554
12816.8	1556.02	10576764	3446.8	1396.36	15284970	5668.82	1793.93	13491977	7637.88	1283.7	13553630	3784.84	1384.02	9966093	2788.96	869.343	11418503	59.7136	188.994	11982254	1927.77	561.895	13537550	732.906	450.747	20970658	105.954	333.151	20975904	1521.35	544.339	8350402	1606.53	454.094	11889374	92.2657	278.551	21915122	2452.35	1352.63	11051850	1837.63	616.574	15002341	1471.42	611.036	16191456	187.117	395.068
4096.78	1198.62	15943882	3363.64	1649.66	17813726	4584.5	1348.82	12631933	1644.92	440.184	23265964	3815.62	1436.44	10456033	2083.71	620.181	22641636	13663.7	1742.19	14418546	7260.56	1881.06	12792637	1931.48	713.163	13746850	1167.21	537.604	17654262	3052.15	776.525	7.11431e+06	1571.82	522.06	11706381	7637.26	1228.02	10825894	3636.2	1222.07	12064240	839.093	525.132	10504351	477.446	413.335	21257308	142.232	345.111
4803.52	1099.39	14893393	3483.47	1562.76	13419585	5300.88	2855.41	12111613	6917.83	1366.75	16042811	4747.8	1544.87	10491670	4965.4	918.419	13167912	9492.03	1828.07	10854917	2031.22	601.814	8997623	870.285	520.052	10057429	1372.59	561.405	13791833	695.012	528.955	7691217	948.731	403.528	17450084	5518.14	1105.89	18841566	823.768	497.007	21894134	1237.81	530.102	15149640	553.903	372.05	14496091	152.974	397.054
6584.13	1199.98	14365252	164.518	740.571	24592792	5583.1	1615.63	12292167	3792.73	944.6	21180366	2789.3	710.476	20708840	98.1851	670.84	20388756	10928.3	2541.78	15387902	6001.11	1844.47	12304881	310.649	411.672	10328373	1876.04	523.209	17227596	638.875	399.205	6795609	118.4	227.572	20846564	97.5365	357.179	11366233	3613.21	1044.15	11937656	101.823	318.149	10860057	137.343	450.189	6655941	396.257	415.974
118.267	334.482	10293052	3466.22	1657.69	13640325	2310.6	843.899	9438419	5649.33	1162.77	16143901	5584.51	1347.13	10589798	1747.86	533.843	22651286	13782.8	1959.22	11305863	171.215	357.931	21694342	642.966	446.993	20811894	479.396	402.844	12317738	126.151	429.88	17986034	269.354	254.497	18965214	2639.02	687.659	24572722	702.55	817.378	24022056	85.7914	332.865	9999912	476.552	496.17	21976244	181.604	459.851
104.834	324.552	9457914	4230.63	1776.02	14980064	2640.29	944.513	9621750	6361.36	1216.27	19055740	3728.15	1031.66	18348278	3008.88	630.6	21936656	13485	1559.69	14945646	7180.99	1617	14770213	595.668	492.307	19704938	533.793	406.248	11593677	1882.37	629.331	9659817	633.976	311.577	11324994	1108.62	890.002	11393480	3669.8	883.277	19199992	1124.19	571.754	18168818	881.096	649.101	18530756	234.093	421.665
3495.14	903.237	10761601	156.503	605.639	11952352	211.864	659.402	9349908	5651.38	967.983	11594031	4827.22	1681.19	10392895	2606.49	606.657	20572778	13735.5	2327.28	12167095	5118.72	1365.98	17026150	2651.9	798.888	11665813	827.707	505.212	11071744	951.642	526.507	11035676	222.258	223.162	10582811	1399.85	588.859	22633328	2477.17	1068.77	10439411	1450.13	505.193	13136828	113.816	339.331	11226919	248.88	486.516
3249.96	978.666	13935495	3045.17	1260.97	11853475	3738.12	1375.8	10459289	5163.33	1486.02	20467738	4184.2	1155.34	14164320	227.879	805.234	10728128	672.148	559.408	17200150	5214.85	1327.59	16412626	409.3	401.417	10350627	95.3881	263.812	11866551	485.995	497.466	6.46051e+06	276.259	255.631	10518788	138.29	331.28	23097102	561.557	429.804	23421364	498.681	396.109	9394444	1177.72	677.67	13662728	132.665	392.783
6164.02	1124.3	10275402	3849.15	1717.12	16069613	3078.21	1048.58	19314152	4352.25	989.022	21478548	3256.64	801.525	18242388	101.663	247.525	20991652	2622.51	915.88	8194480	4925.29	1455.36	15479238	3634.59	1014.41	19093912	79.3503	234.416	9628029	679.386	560.363	9378740	509.973	310.667	18480336	98.4208	317.287	21161396	124.197	360.564	22452066	1771.1	645.135	16011830	1003.01	497.08	15360860	317.844	401.576
157.757	487.856	23011572	2237.5	1447.61	12079690	280.913	736.516	10158209	543.572	327.329	23610270	2065.03	711.446	21051500	2685.15	761.608	22093574	4440.72	798.87	13298545	5781.11	1382.04	15253336	195.73	378.59	9982011	87.5126	251.792	11121722	665.579	500.464	14809045	472.98	302.732	10933340	4652.39	855.563	19104918	138.976	649.478	10902725	272.192	375.594	10719770	101.234	293.475	10271347	336.429	373.434
127.263	522.051	24168902	3137.78	1440.51	17424864	2135.1	884.902	20912032	142.408	328.125	19925946	4787.64	1521.23	9988256	74.8482	293.182	10991000	6292.24	1075.24	15650994	6994.79	1671.81	12637570	1002.05	587.88	15508672	101.854	337.129	11450971	821.575	500.086	12014080	500.597	346.855	20955080	5256.96	984.376	20263088	3724.75	975.284	17909720	874.631	527.184	17116108	466.925	455.201	11432370	151.75	438.971
12760.8	1569.25	11960203	3757.71	1566.72	14885652	3392.11	1258	20844114	7002.94	1317.02	16137137	2506.36	805.806	19397644	207.359	684.807	10927922	10108.5	1474.91	7.81204e+06	2919.1	725.92	13237104	499.725	400.691	18753632	1692.47	503.208	17220394	1054.09	454.814	14230363	691.398	384.989	22647138	101.397	398.826	9800233	5058.02	1646.77	13048241	147.826	327.356	10284232	1260.62	475.363	11656744	130.316	356.746
11308.8	1779.5	17127160	2564.6	1130.8	12196157	236.435	440.881	21682330	4870.67	929.2	21107068	113.573	331.734	19198052	3013.1	997.243	19351138	2805.96	548.65	16141431	2550.27	824.192	9931961	1679.19	661.886	10458675	371.765	368.133	11061475	754.137	438.993	6967246	44.2954	257.318	10570849	4223.95	785.99	21583578	3599.54	1005.09	10431196	231.259	340.351	22456072	1460.29	755.413	14353184	252.129	456.261
9792.45	1448.31	18036580	2238.59	1430.68	12858152	249.601	390.374	22228810	140.795	308.863	23463380	119.863	363.473	21686210	2087.3	581.442	19893258	12684.8	1909.87	12149371	837.895	333.497	21351114	2259.57	739.947	16169618	1247.49	390.466	19390522	1596.91	957.146	6140799	845.849	316.947	16622749	5651	1146.6	19826748	88.3431	259.266	24037328	1151.91	584.703	14171176	422.392	437.346	11244274	115.429	419.234
11663.1	1641.14	16098229	3789.76	933.277	17684928	4904.55	1305.19	12684379	6070.38	1175.45	13611190	3450.2	788.27	20122184	1623.13	650.528	20537058	6525.02	822.093	22797136	3680.13	1117.26	9553457	1774.7	670.219	10300095	1146.53	583.466	19103680	1157.42	620.231	10702283	715.527	353.605	18358528	99.6971	350.652	24485944	3373.09	1175.5	16326753	660.92	532.324	22536422	1158.21	519.22	16155730	115.72	353.396
7645.62	1017.99	17949066	160	535.444	12408910	4966.24	1468.11	10884662	6725.09	1105.48	13348285	5045.61	2366.52	9960284	73.0381	299.154	11113025	197.225	226.395	16072339	136.11	311.771	21712358	175.707	381.783	9973126	1028.02	490.389	17324460	614.527	448.094	10607802	50.1934	274.662	10121248	4310.41	683.384	22191922	3397.23	995.534	10351173	117.977	337.241	10874822	1357.23	603.802	18793358	224.127	420.903
87.7466	370.067	21724340	1410.07	830.31	22344386	5306.49	1666.87	10160876	4170.53	842.572	20676790	435.432	357.591	19286528	3172.5	941.79	19782554	11884.6	1462.54	10059782	3518.04	1346.61	10085145	2081.96	604.649	10274047	105.635	325.056	12045844	1467.53	588.284	15567488	818.888	314.753	17420916	4629.83	1278.97	16425858	1121.04	564.761	24508708	126.25	346.746	10911967	83.0329	293.069	9469072	283.195	397.391
267.218	397.231	21571328	151.656	419.385	24166458	497.837	417.053	22301530	2985.36	746.973	21950816	598.279	401.739	19343504	3294.37	1000.86	16825588	89.4218	260.352	17982270	6797.18	1481.07	14487393	2318.4	776.553	15198936	150.377	374.172	23482748	1128.21	462.278	6382956	113.27	114.06	14331962	97.7097	250.816	24194868	3376.67	888.992	17903790	88.8947	310.338	11012325	572.308	480.39	22644952	126.386	360.29
3157.99	997.112	20241554	2692.83	1758.66	12339808	4560.74	1554.77	10829560	4969.5	1078.49	16948556	3969.04	966.336	19412204	2551.21	617.511	18207990	15199	1738	10459309	4174.55	1422.17	10628813	5453.25	1550.61	11909665	2126.28	711.658	16820708	1908.62	699.194	17591882	1377.18	382.401	20138864	9768.75	1493.49	10459945	1096.67	765.267	10745901	129.108	342.161	10578973	1346.29	603.95	15797541	129.645	341.23
8924.33	1499.62	10858186	3888.87	1635.67	20956694	490.832	509.426	22833114	159.99	438.015	24700054	193.833	884.174	18845398	294.773	251.422	20080568	773.36	267.867	17310332	2945.99	1002.24	11408788	839.901	419.309	9949698	1804.73	528.121	12024511	743.705	538.799	13502617	176.568	222.23	10089013	193.918	631.054	9393244	2492.78	1084.19	19927466	1276.77	633.103	13980225	359.843	335.926	8894695	452.892	425.152
5320.67	1073.06	20054544	2174.15	1591.69	12200215	8963.84	1603.8	17620360	108.666	221.877	25114110	3962.28	1027.99	17958490	2758.97	928.878	18821242	10913.7	2600.81	16092289	5862.29	1459.19	12443664	1301.85	584.452	17467328	1316.67	618.294	11188315	146.587	511.445	5303803	444.793	311.811	10409611	345.888	804.828	9874671	3964.82	1433.36	16841688	109.797	343.821	22904662	93.0215	296.209	10410379	280.984	413.001
3801.21	875.299	6225220	703.1	608.014	23316420	9216.88	1994.47	11623432	6193.34	1259.17	12467049	143.071	735.163	9690579	383.96	247.112	21078114	10947.6	1435.18	9194544	6801.71	1511.56	13153641	3895.54	1164.09	13176054	520.845	411.863	24383894	151.677	437.482	10266063	2138.49	436.548	14845829	11320.4	1480.95	15408265	94.6743	278.984	23661708	148.823	453.9	23817798	1021.09	556.555	22179138	102.892	299.354
113.664	446.407	23279576	134.882	538.62	11722345	4359.87	1246.91	17966024	117.955	325.463	24286174	7677.19	1927.5	23566546	55.5392	206.957	23234188	85.3574	345.709	21500290	6250.03	1399.2	16814058	1372.55	574.568	18528966	1111.29	528.747	19840272	181.213	476.32	6449357	2067.48	441.723	14363680	5852.02	1057.88	17829180	3014.2	974.087	18254354	1150.1	690.52	13967908	888.691	406.598	19958840	149.471	364.342
96.7182	406.591	21644040	2483.19	1690.14	12316190	5086.37	1358.64	12142702	8081.73	1252.4	14226139	2633.82	853.85	19749046	2739.58	686.906	18914416	5719.78	781.774	22082936	4130.62	1585.13	10468772	466.106	417.566	20002870	99.7705	298.25	10559543	1238.13	523.101	10063340	1144.14	852.039	16630890	105.062	428.74	22958004	4076.98	1137.83	15562727	1029.77	548.824	18123586	80.5179	294.099	9227526	147.572	387.886
4183.48	865.002	22205554	885.301	603.375	23224326	8927.85	1656.34	11636491	7006.06	1088.83	13287324	3953.06	774.059	19669830	97.2463	281.514	23678726	10868.2	1349.29	9181096	4588.67	1422.18	10086525	1249.65	645.659	17372834	1172.9	454.327	14933708	2830.62	945.174	10360855	497.642	280.693	11293670	216.905	312.72	24632656	5745.96	1581.7	14850742	123.781	362.146	10742765	75.3061	277.934	9082251	118.455	319.013
115.964	311.904	22900704	128.148	394.559	11880320	2166.19	865.947	19559692	4978.13	1056.72	20466966	2306.04	694.84	17403990	1170.26	547.297	23108388	13233.8	2239.04	12628046	220.387	729.045	9870913	2038.47	726.692	19827976	2397.78	792.715	16797104	111.235	426.513	8931020	1014.28	370.707	16734673	11583.6	1611.01	13684654	3037.38	1118.87	16483791	1360.65	529.518	12818908	1300.73	483.519	15886659	167.817	371.007
5902.55	1485.88	4840032	235.464	614.405	12890135	9143.92	1913.18	12369575	689.473	365.62	13104868	4541.51	1451.69	14700307	166.332	465.671	11486697	150.487	402.04	22609642	1713.11	663.274	23145176	3885.18	1088.91	11271794	963.766	432.86	19159498	1140.39	533.475	11054567	1173.47	342.022	14836004	232.241	326.969	10043342	4178.29	1575.87	16058000	1021.23	547.568	13918809	112.173	310.707	8579345	276.088	405.225
2283.83	851.769	12535696	1706.93	946.14	21739426	9267.61	1577.78	12857693	5318.64	924.918	18679648	6166.88	1535.25	12446079	2425.98	694.912	19352838	7894.59	1209.53	20290110	4999.83	1581.54	10344517	127.403	391.822	21721370	830.828	360.453	17444562	1125.21	623.359	13061740	762.569	302.018	15210706	6103.74	1167.02	16855244	109.404	307.718	21692264	681.325	490.82	17831610	92.8056	315.543	11061221	407.087	388.873
155.547	459.552	10753048	99.6009	308.917	18801562	1609.85	471.646	21903670	120.277	311.184	24406546	3305.03	2608.04	19642856	2324.66	751.284	19039340	6955.16	1267.55	20307694	154.884	333.032	21972670	777.678	505.236	14982095	290.926	350.325	9881410	972.768	415.233	17488428	893.48	242.17	13260645	83.0648	279.126	9416594	3731.51	1098.5	17190662	82.1202	263.978	9198986	73.4842	249.095	8446143	296.677	347.466
7318.4	1277.68	9016983	129.253	571.732	25949700	5202.52	1521.12	14581834	5565.94	1177.79	11690961	7762.86	1932.47	16511220	3248.14	828.522	16965136	12744.5	1811.52	13959859	398.015	955.984	10096190	154.202	361.494	9325397	1171.64	539.475	19981002	2735.17	592.499	6.15238e+06	1356.72	372.39	10325297	14949.5	1766.49	14391835	2970.09	900.037	19923752	94.8158	324.887	11022073	91.1633	326.179	20832818	154.035	420.203
7162.5	989.761	7064125	3608.71	1564.55	18857796	2352.38	1320.93	18113732	565.919	402.78	23668078	6434.54	1678.81	15123555	2936.99	831.031	20130402	12152.2	2133.83	12403637	6529.83	1512.74	16561422	247.351	422.669	10488565	444.587	353.163	10972912	109.739	386.394	8806323	636.343	233.564	7.99998e+06	85.631	284.35	11319156	130.754	301.24	21943230	721.969	440.9	11410521	137.57	364.66	20197008	130.227	356.919
5269.83	1204.46	17375740	149.492	416.534	26205074	199.478	398.365	21724054	7700.08	1449.92	14027355	130.515	419.881	20376194	203.311	337.486	22824196	8776.26	1601.59	13504128	4652.53	1256.11	19469212	1138.32	614.232	15935462	721.229	424.183	21900178	1432.51	744.211	14672973	795.51	302.993	15505666	112.832	244.837	9114483	165.231	676.806	14219013	851.278	512.625	19467590	1325.96	505.441	17457792	132.512	353.06
5657.55	1260.45	18729606	3567.51	1539.69	15255874	5683.58	1629.9	20203788	2279.04	592.504	20837942	7199.32	1718.62	14602342	2173.07	753.977	21738244	12719.1	1866.94	17709836	1108.98	481.47	20651442	1381.47	650.035	10344134	275.227	405.421	25004000	916.438	306.465	6355512	1090.8	282.301	10674719	7197.4	1052.58	13052036	4661.08	1293.22	15498478	88.8492	357.983	10914588	152.577	303.951	18656700	138.415	359.501
129.604	215.846	15056941	3695.52	1815.5	16017996	711.966	612.364	22885824	207.113	351.869	23328310	4049.56	1136.74	20392076	2417.21	723.796	22079444	9408.43	1543.72	20425886	4738.2	1050.71	18110474	1306.79	554.783	18170052	1269.3	454.485	15352616	1176.92	678.611	4682983	435.088	208.083	14504001	89.7702	268.154	8773783	761.632	592.013	22206224	95.1352	368.035	11268785	122.608	308.301	10963508	171.233	379.222
7360.38	1155.73	8565940	3007.88	723.495	21012724	2453.24	1262.13	18991442	526.391	321.228	22447650	6836.09	1592.33	11254790	3890.33	1176.71	13987151	14083.2	2106.2	16396537	166.457	344.643	22480816	642.02	475.249	20988234	1478	458.563	12419622	1438.49	416.828	8599021	503.117	198.915	14218723	8757.32	1109.45	10349874	174.114	374.873	23077576	110.1	354.279	22689580	419.551	373.244	19791982	110.09	330.201
1937.16	1204.53	10244185	4300.1	1445.76	14361518	6805.54	1366.59	10509251	5710.74	1113.45	18402810	4149.31	1247.65	9953582	153.986	329.212	22222958	86.7461	359.87	10059730	4231.8	1509.72	11505976	104.842	373.601	9828486	1180.75	525.247	17097290	1892.78	496.302	5481880	1234.01	323.886	13279351	181.066	361.064	8678858	3830.6	1283.79	14827295	106.941	296.464	10180541	332.791	376.075	21167326	151.577	420.447
5262.66	1289.85	10395306	2968.57	1434.32	11427415	8063.05	1891.68	12277382	6823.45	1733.5	11861081	649.259	386.061	19187214	1047.82	1319.46	18674784	15626.7	1929.85	14217631	2853.97	954.986	17347758	4333.94	1090.12	18237590	1845.65	578.47	10814640	158.26	1215.51	22442394	1080.99	305.254	12559245	104.267	237.586	10162034	2804.46	989.317	16794538	112.051	322.373	21519004	136.677	332.612	20000768	154.346	353.182
137.768	427.555	21564446	4612.95	1464.17	14422133	2426.26	883.675	20820086	3506.94	659.179	21903938	127.176	361.216	20171298	2178.08	738.347	21433736	10812.6	2022.36	11484456	129.959	352.864	21905338	1337.47	526.999	16542525	1355.46	399.406	10229006	138.571	661.137	18939440	623.574	226.863	9828772	7393.76	1050.27	15228386	5418.79	1412.49	11452339	906.397	447.959	10739602	85.9179	236.15	8495359	147.93	385.224
9720.88	1289.17	12217413	724.48	502.761	25209612	5490.06	1747.47	16561922	3596.45	596.056	21304398	8716.06	1339.94	12416063	2445.21	1069.94	19213294	3237.36	1023.28	10397028	4980.04	1567.2	12261164	2222.02	817.521	11100015	1436.33	565.579	14885206	1934.75	1033.19	17427676	1070.06	265.964	13553603	4602.14	1057.44	17544010	4472.91	1123.42	11731656	936.326	534.389	12459266	132.589	323.518	9001949	164.986	389.411
1909.85	624.742	22060116	3796.22	1245.74	16895658	8222	1473.84	11750968	8658.71	2155.23	13243501	5651.46	1408.11	11550454	112.124	419.733	11673910	7607.5	1480.58	20247412	338.401	328.126	20945938	160.984	358.136	9238276	226.46	382.049	12101087	2089.52	474.455	7847873	750.39	268.943	10595414	88.3568	242.868	9747927	2793.71	963.196	20265706	349.813	382.08	10626323	1021.23	488.202	11495959	188.261	351.456
1700.64	538.931	21898368	2514.51	1218.06	20867746	6041.36	1788.64	16745724	8204.09	1218.81	13723115	109.475	327.102	21116072	202.662	451.039	11815018	13838.1	2133.5	14330656	708.611	359.651	20877900	669.492	455.246	9199969	116.696	283.029	22537042	1324.18	357.166	7080088	1173.07	331.788	10711700	9521.66	1110.79	6865194	5753.23	1941.58	14098881	113.059	378.81	22700606	1020.57	446.581	15622324	201.186	420.319
12131.7	2271.03	13048341	3386.63	1496.47	12460161	4703.2	1759.98	11562215	122.006	264.881	23111498	4330.57	1323.53	16315617	144.022	341.812	23146918	86.5744	406.362	10522905	2941.4	862.492	9667765	137.645	335.822	19554280	2482.87	818.972	16852222	807.813	392.603	7840545	889.29	286.806	11081366	6203.39	2382.16	15855520	3980.25	1162.35	16173401	949.14	522.503	17808792	239.678	440.646	8782066	136.163	404.72
10362.9	1709.34	16824580	1938.15	1190.2	20478272	199.815	313.687	23599866	2068.84	473.797	22142088	4065.91	846.736	9732613	4054.05	1175.96	14662976	92.2323	403.458	10424432	4067.47	1124.98	16646719	240.608	449.139	20415452	425.664	379.732	22298192	160.933	317.726	16629674	1407.29	258.147	12409606	3774.69	988.778	19206216	123.006	367.795	22609520	1267.43	451.963	10146967	78.8453	214.358	8393423	321.912	426.073
132.648	379.308	21883210	2111.77	1145.05	11767561	965.824	530.171	21717120	2992.68	1304.44	10374817	2191	727.414	21900472	3873.19	1105.83	17464076	11105.7	1791.93	12061452	6190.04	1378	13842673	850.642	519.494	17982424	288.731	384.787	10567142	1689.55	522.024	9333816	1404.63	347.96	10664039	3923.39	863.147	19733692	4670.45	1401.05	13703037	860.413	551.838	12364411	1142.53	536.276	14776643	188.212	513.836
7221.27	1193.33	10940560	2854.02	1415.95	12278051	176.549	421.961	21885938	3858.23	733.629	18857030	2381.65	768.046	19670028	2671.07	911.269	19005738	2064.48	864.084	10833388	5969.42	1374.33	11169563	966.944	500.869	10023820	1113.7	470.515	10015553	222.635	390.313	10222729	461.009	260.81	9620510	7048.72	1172.02	8932608	4889.41	1417.22	13570894	616.442	442.893	11045409	548.343	362.003	19999768	196.38	370.251
1962.22	657.127	22911634	2327.74	998.883	11332978	4761.87	1433.71	15296786	7654.87	1230.98	11886718	2935.15	982.391	20290480	2675.07	823.019	19312282	16321	1933.59	12517324	3341.86	1459.17	9760393	435.854	381.782	9575595	109.42	311.967	25059842	1184.68	433.952	8422873	2469.77	611.974	15189752	5217.79	1050.5	16031200	3269.75	1235.31	19466534	699.688	471.8	19671652	78.9111	250.617	9677474	138.434	390.259
2123.44	1217.5	10721543	1745.05	937.124	19636770	7058.37	1701.08	11516509	2965.89	823.078	18717770	3214.97	1075.5	20417982	3334.62	1009.75	18988868	13945.3	1854.41	13212446	7024.97	1467.29	13246147	1761.83	660.646	10075296	85.0368	175.014	8296089	1179.08	665.263	17478948	627.599	227.977	9353593	4107.29	667.154	7590769	2774.03	832.171	10997563	175.201	413.064	22428964	301.524	323.931	9270165	137.974	375.555
5152.88	1297.14	10155062	136.974	409.829	22614536	3284.73	1118.66	12542605	4879.79	837.921	20782558	8186.88	1464.48	13683854	3846.56	1023.24	16933906	9300.87	1849.27	18237540	3457.92	1036.02	10011771	1737.04	641.348	14919168	1303.45	507.502	15990806	4629.88	2621.82	11518595	271.793	244.274	8746195	7792.32	1501.24	11199864	3012.29	878.398	10392043	207.704	402.647	22141880	168.323	247.338	9539924	83.1198	299.958
10062.9	1336.64	12776175	2203.78	1099.26	12012617	202.866	456.539	22708228	1822.75	599.661	10382333	4417.6	1036.33	19390004	2313.38	912.729	10865761	4049.72	1452.34	8687207	7487.36	1578.2	14253597	1428.75	603.816	18965410	1848.35	323.598	7.33629e+06	2975.92	588.24	7.46133e+06	664.639	247.961	10471073	69.7604	297.793	22675080	4890.24	1402.22	12917048	334.556	387.363	10996943	233.366	282.974	18443942	529.884	507.092
2043.71	572.344	22193832	873.976	556.822	23212600	415.835	306.161	24501784	2679.2	1075.72	9888332	103.713	254.124	21595390	2302.77	1210.45	12363803	16422.2	2048.47	12173801	5146.15	1296.03	10741697	969.405	465.314	9542379	74.5453	185.485	9204205	123.904	306.312	18198696	1065.98	285.639	10573560	7794.25	989.543	9356816	4322.56	1224.74	14729307	113.786	299.107	10476819	453.488	337.918	18276262	312.654	451.845
8127.42	1344.85	10364604	967.568	686.264	23217826	780.577	407.521	21346202	6781.52	2028.78	12436851	7470.98	1443.01	9962853	3456.41	1071.05	16732575	14941.5	1863.68	12859263	2763.53	856.012	9890584	1284.13	548.384	10123022	858.727	337.405	19851644	1458.01	634.831	16756144	1372.08	398.208	12164321	7560.44	1615.2	11699611	153.025	385.544	23532680	89.4016	295.751	10703083	855.394	498.903	15427881	128.157	357.682
8202.04	1204.99	18363262	4360.8	1390.03	13381233	2690.03	782.16	21454660	81.1787	146.119	15462643	4619.16	1334.7	21424518	2427.42	1289.05	12278122	1429.3	969.422	9569733	7116.48	1728.39	14202372	1217.75	538.104	18059710	343.62	325.299	10413556	197.546	445.847	10005184	503.728	190.366	9656855	4541.53	1481.9	15097266	4970.04	1108.81	11533148	121.663	442.003	11053813	465.788	398.977	15135965	120.447	346.34
5982.05	1190.9	10096859	2642.19	1103.22	11969151	5003.02	1443.52	12641615	4662.31	985.189	17929702	6441.54	1787.99	16824950	1417.32	537.737	23823582	354.811	958.966	10198344	6144.13	1232.95	9820926	983.724	529.495	9425898	1164.64	317.577	14580492	293.202	380.52	9863025	517.083	198.989	10696606	11140.7	1575.39	13581825	4987.58	1456.27	11380141	94.5485	329.803	10971291	560.541	446.406	17887212	213.526	376.149
10301.9	2597.13	16123994	666.102	511.095	24080200	5815.49	1581.74	13784918	6210.09	1174.54	10466898	6730.17	1607.01	12577205	1201.33	1077.73	10631892	10763.3	2205.27	10797063	4517.14	1225.25	11506982	3071.52	840.062	15107267	211.382	355.051	23083694	338.012	279.338	6653194	2215.86	401.743	12019450	11995.4	2192.04	15168106	2622.49	850.735	19345462	1300.14	581.415	13150740	1306.46	429.922	12828635	233.545	404.047
13008.3	3030.29	14138804	2668.21	1175.87	11846889	6280.93	1837.36	15435662	177.555	331.157	22670706	6046.16	1539.94	13796566	200.024	346.326	23721868	417.441	1041.06	10341227	5544.8	1286.05	19383742	3928.18	1158.87	17735804	781.838	269.406	8095694	191.262	341.918	16099172	2344.95	441.188	11101645	6122.19	1098.54	17261180	6017.61	1768.96	14604050	124.484	383.473	22854146	1164.32	554.443	13717001	246.694	371.579
9883.19	1862.37	12823487	859.701	682.286	23594590	3029.94	1051.07	19452832	5409.03	1115.42	17914286	4983.52	1373.79	12379023	4725.93	1130.96	13620225	8067.02	1785.71	17581830	6297.37	1485.32	11972643	1403.27	519.37	16142452	653.501	391.928	22456586	100.255	306.011	4037836	932.235	277.295	10460142	8259.7	1068.57	10850091	4247.44	1257.76	11765884	196.563	404.4	22317316	480.836	396.556	17845932	330.994	405.946
164.062	599.458	10293312	5917.24	1932.3	14416692	4986.96	1393.25	18262274	181.384	326.643	21451148	4384.4	1444.9	22004828	179.251	715.442	10469045	116.962	330.585	9775980	3244.24	1421.23	9917789	535.129	420.034	9574940	137.777	200.193	15895352	125.022	248.16	4.95763e+06	1027.39	225.21	10700780	2542.54	906.276	11258444	3364.96	925.005	19343782	93.96	506.065	11176857	957.121	491.51	12065031	89.1547	264.313
11283	1495.69	14336666	156.828	697.162	10461172	8138.99	1647.93	17038450	107.815	310.379	10629425	3302.06	924.316	17133766	2272.03	1053.58	16620573	74.1497	338.401	8774034	7068.55	1974.66	12357114	2053.81	801.395	12805242	1346.7	504.908	11922974	1602	737.17	8827787	465.137	208.157	7960156	225.06	374.058	24712260	3851	1347.1	19466904	104.924	317.504	10879600	1480.86	530.126	13611915	344.096	384.22
133.99	637.541	10267645	6015.16	1675.94	13764281	5285.72	1536.94	11629018	4165.97	976.047	16388435	484.494	316.265	18318706	2411.24	765.563	10917207	819.105	918.344	9200040	143.162	447.102	21733718	994.422	503.716	14236218	1212.8	352.007	10593244	1478.54	609.577	7257924	397.959	195.354	10584428	6727.95	1249.43	11127929	251.26	371.158	22488486	150.654	412.625	22916302	1346.76	547.83	14789043	157.368	413.666
6207.51	1169.8	20281108	128.146	362.548	22273900	5245.06	1503.48	13683741	3939.19	1007.78	13578294	6613.15	1341.94	10105649	2890.24	944.871	12173365	13589.1	2689.89	13263520	4539.44	1453.19	12486609	657.276	405.376	9911720	1221.96	438.882	19811102	4477.52	872.031	4058781	1496.6	381.857	5997167	2324.7	929.37	12376055	879.827	481.634	20543630	344.569	469.753	10585508	1285.17	473.539	17678544	197.154	356.166
9410.39	1298.14	15334280	4170.34	1189.74	13132373	187.042	411.46	24033982	6541.32	1119.91	12165591	3619.12	1026.29	15340714	142.902	711.543	10890033	102.476	355.977	20241104	2637.55	657.729	16496512	98.7925	267.076	19291728	2859.42	801.28	17622150	1525.01	610.739	9956673	1845.09	445.885	6809506	6667.77	2151.27	13083217	2453.28	878.992	10586502	214.482	482.557	23501560	6697.06	1358.28	16227056	369.356	446.791
6591.07	1202.83	19418890	1698.68	1081.57	11227443	3553.63	1077.91	10618421	3021.79	799.156	11109685	2277.97	781.522	18746846	2676.61	1237.06	18377518	6364.34	2302.3	12432125	5039.98	1223.81	19194700	2169.22	706.019	10265428	1282.5	516.299	19937484	474.23	417.432	19990806	182.524	237.235	9262172	5645.02	1446.38	21492298	5404.49	1377.65	16640234	1021.77	470.447	18586464	937.966	468.923	14450420	133.321	383.111
9654.45	1678.04	13753388	5328.73	1657.49	15829035	75.5004	178.425	20067260	7323.04	1150.69	12358258	6947.08	1704.98	11089092	117.202	374.229	10564526	11675.8	2066.97	13571911	7437.65	2207.11	12774046	93.9186	354.186	9156648	583.464	346.954	21517384	147.682	348.895	9425879	330.173	256.216	9673427	6382.73	1045.74	11914776	3163.19	922.195	19869712	83.6963	279.316	11176478	146.658	336.368	9876140	176.609	445.493
6323.31	1427.98	11249520	2541.12	989.347	11649387	222.589	450.733	31114100	4158.2	1008.19	12184519	6076.56	1464.74	11755623	2247.71	1169.39	11387371	17281.4	2644.94	12695372	7283.37	1572.59	13323373	460.85	370.478	8672728	298.626	202.939	17758432	126.057	383.241	9875873	2327.23	367.721	11676663	83.4688	355.342	24029402	4391.41	1153.15	14049087	101.191	293.137	11255183	5636.02	1088.64	14367836	150.73	396.171
9473.64	1591.96	16624920	2105.55	730.405	11347300	5910.15	1496.99	10528253	5899.56	1254.64	15842747	117.951	377.971	21161694	4070.12	1172.93	15863174	14859.7	2113.01	25022564	1270.08	360.797	20565294	928.435	548.364	19542792	312.757	263.194	19164466	1837.34	866.464	11506168	402.052	234.707	11281821	6708.06	1218.88	11442602	3133.04	904.741	19585258	1323.44	582.228	15142884	138.457	322.317	9911267	224.798	376.549
6759	1114.09	18748066	143.445	443.117	24627502	173.958	328.445	21127460	6277.76	1012.77	12850736	161.998	357.695	20832552	3161.37	1162.72	12890137	931.641	855.181	24899792	4552.94	1483.86	12948569	1017.65	638.621	16660542	361.88	225.457	8400521	1539.96	665.324	17505122	727.954	316.123	11943264	6135.39	1808.43	21559780	3695.8	1096.6	18037684	415.442	417.795	22353840	1049.68	466.402	13502900	134.971	411.261
6364.89	1093.91	20653086	4635.52	1534.67	13746159	5999.32	1659.24	13278940	4316.66	951.95	13780134	125.2	346.636	20968284	2006.19	859.044	10813563	11769.4	2144.32	14435302	5927.73	1511.73	11322456	1111.49	640.44	16903566	377.204	271.045	7.58026e+06	267.216	411.596	9626249	2570.8	462.984	12196240	145.991	399.142	24975320	3623.4	1095.91	18810266	256.126	428.432	23503098	1199.03	631.469	14335176	157.221	381.404
8027.33	1526.18	12203545	4362.03	1408.74	13873908	4444.6	1444.19	17978022	6580.31	1013.98	12379312	2887.61	806.734	19332624	101.874	425.24	10587704	13169.4	2210.67	16754806	4239.09	851.777	19011234	871.428	480.558	19668172	217.03	400.262	22668142	1648.45	686.656	10970892	865.43	240.465	11138094	7784.29	1220.33	11439708	3710.19	1172.58	10574107	438.855	458.333	10958102	425.573	341.975	21282348	176.337	398.538
7294.58	1714.12	17632612	2503.28	979.452	16257333	7799.42	1708.17	11378087	3217.98	936.696	16713083	5092.72	1363.59	13126182	2611.7	778.032	11649379	475.99	412.351	11288257	183.454	427.962	22715608	537.564	429.451	21473828	590.602	301.387	9990650	1319.46	825.602	10616657	206.423	266.742	11362785	11347.1	2017.87	14068500	3586.71	839.146	10716828	2853.65	978.217	23222732	1200.18	437.242	17434454	184.844	369.885
9023.87	1545.58	16620060	3045.16	1072.8	11810414	967.257	1012.43	9806913	3027.54	927.951	11347281	5887.92	1834.72	9589533	2312.69	1095.43	10508915	8258.73	1788.61	10984877	2665.25	628.615	22455410	650.461	433.95	9929277	651.119	314.077	7908828	336.527	443.817	9619458	1275.17	268.084	11702575	252.323	399.094	25682680	3020.6	957.082	18957868	95.5933	343.115	23031558	250.825	303.76	11385680	107.008	399.728
241.82	397.473	22570922	3935.6	1168.58	12128100	156.136	374.123	19658424	320.317	340.69	25205854	458.964	387.586	20530086	2120	1225.89	11095660	14671	2319.04	12840698	120.603	362.785	22143672	91.8855	289.344	8624945	1336.37	424.363	9459281	1760.28	807.03	10940518	1862.73	373.798	13635670	4669.57	1147.3	19778780	3599.58	968.589	18801848	961.401	523.061	18075616	1300.52	477.514	13142181	181.976	351.367
1788.07	569.564	23390054	5939.98	1630.69	14010224	6180.03	1712.3	12571557	4483.74	1071.32	20901496	2820.55	1183.97	10825823	3103.2	1113.39	12536033	13286.7	2229.65	16103886	4157.85	1226.17	17838616	1907.71	662.524	15607378	482.504	365.41	22611880	112.449	393.604	9309529	1116.36	278.612	11659143	5595.23	1178.11	20923402	5296.6	1171.16	11541618	390.669	407.726	21862708	4814.85	875.076	11021967	152.595	358.099
8731.31	1499.7	16756411	5901.74	1987.45	13124979	5884.36	1547.09	12004254	7807.09	1448.29	15132246	3222.77	1219.73	13581902	5091.85	1135.07	14642044	11069.6	2061.41	14023679	3819.78	1116.94	11712299	516.539	399.107	9714716	918.022	497.988	18497588	590.221	567.238	19219144	308.638	218.484	10937804	465.144	420.449	25701392	4911.12	1371.16	16412109	893.977	578.889	15828887	208.223	368.525	11187621	127.577	282.936
9094.51	1473.34	13531862	3044.04	1148.56	21207198	5415.83	1344.08	11775883	4473.47	1024.53	20513836	6008.24	1448.82	9827727	5093.43	1284.2	15546054	7379.57	1236.56	21370294	3777.23	1038.03	10347737	566.886	390.691	18359818	195.723	359.114	23037206	754.052	501.49	9955488	1744.91	398.156	12859621	5925.2	1352.2	20705032	4462.55	1262.26	11439699	799.7	483.975	14235934	3712.78	684.74	11229704	584.457	538.726
5272.34	1081.55	10800678	5330.38	1493.45	13703155	3600.72	971.4	10379603	7113.77	1636.82	14414676	528.905	382.913	20780536	2223.94	747.969	10376036	14029.7	2635.94	12861643	2937.99	855.309	18202700	1035.73	491.835	17386580	1095.81	446.586	19601914	1532.42	599.734	19111178	569.633	228.813	10951728	8985.68	1234.57	11609748	6405.05	1508.79	16581762	244.386	396.578	22817656	2136.52	525.32	12115981	363.754	374.527
6364	1704.41	10237788	5621.2	2078.02	13252980	1386.52	968.505	11124895	6990.13	1458.99	14720654	3892.81	961.574	20985922	3731.88	947.508	18605258	16736.2	2671.34	14479022	179.842	605.861	10387835	3993.42	964.917	11145479	1115.15	464.166	19847198	1132.52	624.295	10657714	1379.8	194.947	10633019	3821.2	1126.15	12709402	2024.4	659.943	24004674	95.6995	362.508	22097494	2369.13	568.85	12867431	293.117	317.894
5450.91	1472.17	10527958	4943.72	1496.74	14277344	169.128	363.772	21497322	6601.73	1094.62	12994499	5307.98	1400.87	13716551	2157.42	938.443	10632722	1055.36	952.207	10308584	8698.86	1603.1	12056478	3061.55	936.558	13495241	354.752	271.082	9742866	1644.29	712.237	9961708	442.505	172.439	7.65854e+06	144.714	371.193	25580238	112.759	330.308	24099794	1475.89	588.606	15767061	1509.78	456.494	14535200	142.068	390.573
7171.77	1300.51	16273799	5295.82	1476.84	6.60475e+06	3804.91	1334.04	14462285	6240.56	1714.91	13482839	6147.66	1416.26	10986824	2718.76	716.409	17682522	5162.86	1324.55	21850886	152.169	388.984	22548674	86.8472	304.517	17845768	1535.54	449.66	14201942	544.613	426.869	9617865	209.334	130.064	16364506	3316.07	911.556	21372502	3823.84	1093.14	15977156	820.591	538.077	13732386	1698.7	500.84	13664384	317.387	408.579
8207.75	1550.63	15679333	1515.23	978.937	10375227	2694.6	1247.05	15150743	196.834	423.793	25105492	9610.41	1562.27	12335492	2756.96	755.309	19986786	10945.1	2358.42	17824808	6359.92	1432.44	14244768	1325.88	523.798	9599131	1539.01	493.082	8572717	1726.1	839.763	13468337	1122.53	368.319	12443133	3588.48	1035.6	23022886	3399.11	1199.79	18006498	454.676	396.856	10793376	1581.19	473.578	14727664	131.933	356.667
14549.7	2550.44	13160633	3393.45	1108.8	12251860	1080.12	435.777	21625822	4548.77	1147.82	12606840	146.11	261.102	21703260	962.494	454.245	22232598	8881.72	1751.25	12451367	62.6815	196.204	22202958	92.756	266.073	8431620	167.7	321.502	21833272	888.1	582.948	10227454	330.141	185.675	8847516	11494.8	2192.18	16702408	2579.5	833.596	21884728	758.87	490.434	22692054	933.588	451.072	12212516	145.46	324
11437.9	1544.45	18791894	5345.19	1599.6	6794127	6149.6	1593.5	15111361	1058.33	480.341	24379878	3066.86	1003.64	9507179	819.065	352.573	21012942	10360.8	1409.55	17539824	113.011	307.998	12181239	2954.7	801.398	12349651	474.979	420.281	21116450	643.902	552.615	20624940	1863.64	690.265	17101680	12291.2	1892.69	16019199	5360.63	1187.68	11417299	678.73	466.928	12681851	2020.36	496.086	11957279	592.68	438.509
7102.13	1319.88	18324862	3200.4	1791.76	20794302	5598.26	1506.18	13112052	6285.01	1595.06	16631886	114.715	349.136	20896618	4132.68	1187.02	12445324	14243.1	2425.93	14460907	1107.02	848.693	10246139	1054.53	540.898	17060346	436.881	439.108	22216874	506.158	754.435	11205166	371.919	174.388	8497889	151.271	404.375	25484174	1373.94	665.025	24991098	89.174	338.594	10914888	634.644	221.18	12726494	696.429	451.203
9319.4	1778.46	11091524	4673.5	1441.05	13970675	3204.86	1153.87	10676145	2533.88	912.871	17929358	97.9477	304.832	20049036	2853.48	1155.73	14032986	1798.83	1084.19	16572455	283.864	349.424	23362636	110.434	385.013	9462702	180.168	336.16	11182334	570.791	501.757	20622950	43.6175	230.103	15725710	9054.74	1333.62	11788739	5492.39	1185.36	11313634	532.825	566.172	15962255	851.929	384.738	13489748	606.265	447.64
5652.24	1253.22	15846640	3370.14	1375.2	21010356	4234.76	1258.01	10510599	5331.68	1470.63	13908114	1678.42	991.302	10156772	1839.4	464.702	21216098	12073.3	1783.35	12466581	539.066	699.72	10845123	851.373	471.206	19587490	108.356	325.579	11670527	413.618	551.479	20061416	266.848	197.521	9363687	6446.92	1567.51	20021826	2169.26	821.124	20736504	1020.09	497.506	12572637	783.193	365.875	9404363	559.547	431.677
8208.9	1177.54	10723121	2397.8	1191.07	11059738	157.154	400.537	19359282	116.317	335.394	23943536	97.4961	404.814	9399757	2561.29	821.587	19550242	7728.85	1707.88	17640850	155.597	360.158	11421285	3577.58	950.296	11242674	119.583	332.986	19478002	558.186	745.98	6754177	60.8421	201.368	17012476	77.2901	245.478	26358482	6187.23	1208.65	13867942	342.286	439.972	21701538	123.684	186.978	12763508	106.012	300.696
7468.73	1633.21	11794392	124.096	392.477	22304536	6394.23	1783.9	15050130	3249.23	837.87	22288392	5632.24	1583.42	9398261	1763.85	512.911	21335742	332.068	340.723	25623048	8654.47	1406.08	11862738	399.866	407.522	9963633	789.488	470.216	20654368	107.313	364.38	9536471	138.655	131.7	9768598	4333.86	1079.82	22723854	2979.27	960.098	19527204	125.932	361.397	11048890	1010.49	410.046	16655934	611.485	447.866
7253.97	1525.3	10928590	3907.63	1511	18840916	5241.29	1392.95	14441728	2148.67	759.45	14760885	5681.44	1098.78	10226691	3733.9	1084.23	15216122	13837.8	2524.8	14453572	126.168	378.072	22024896	690.858	452.225	19893300	260.258	423.81	22407430	587.416	529.051	10144846	422.373	267.206	15207164	4403.88	1062.77	21420534	2380.25	818.327	21469930	1194.52	578.427	15653669	381.071	333.67	10187923	118.614	287.886
6655.35	1427.4	10930961	3435.37	1576.11	21060546	3913.3	1344.05	11346700	1616.72	566.286	23701896	2721.13	1107.71	9948985	151.444	397.469	9971296	409.274	435.841	10342519	5613.51	1412.52	12653544	202.117	394.64	9565186	272.185	382.51	22208728	992.713	625.383	15502926	832.83	336.642	15727693	133.977	266.995	20425128	158.198	401.946	23336276	282.408	379.293	22698620	482.947	414.863	19598874	153.983	375.607
9039.39	1504.79	11399409	1239.26	793.678	17512480	831.805	838.317	9911671	3748.2	1129.76	12077586	3755.32	787.939	10009978	3297.54	958.447	10175066	12858.6	1846.73	12608413	6907.47	1795.13	14113043	1071.91	399.751	8184342	66.9841	488.164	23001604	1887.94	777.053	16000479	358.512	230.436	16355199	100.707	372.508	24847978	3579.68	951.86	18860820	91.1775	339.5	12167049	487.076	386.393	19306348	270.68	345.985
7536.4	1358.65	16973636	312.854	315.713	19858330	2706.51	790.572	21297844	243.372	338.185	12767978	4762.15	1098.43	18927894	3828.18	1018.92	11875354	17863.2	2669.73	15748820	377.978	415.327	16692705	417.236	374.132	9292192	187.957	391.507	10605474	1216.52	668.185	11631148	1073.66	367.138	12406659	92.1455	357.43	24719338	5304.37	1061.19	14868818	991.705	569.479	15896107	91.5225	249.115	8694797	531.784	415.544
5933.68	1020.78	10896885	2814.32	1178.95	21544938	4844.66	1212.92	12127870	3040.75	856.327	16659315	1945.8	1006.5	11603046	3434.16	1175.6	16513086	2461.11	1240.61	18040006	98.9964	309.745	10586615	250.112	349.081	9635960	757.459	530.896	19933520	531.094	467.746	10045221	69.7187	170.141	9645563	3831.67	1002.93	20428176	4085.09	1147.28	17795790	343.013	415.059	22077972	123.356	327.667	11808661	468.266	422.192
6652.28	1510.49	10683412	96.6643	389.436	12448838	3350.8	1026.15	10362766	2480.81	776.518	23243380	5592.11	1609.63	12110361	96.2672	264.819	20742252	599.741	639.374	10929799	981.148	856.195	10282374	247.437	347.896	9597439	220.794	315.089	21190316	1991.22	795.748	11078432	42.9035	173.443	10161684	1614.47	434.127	21559630	3555.71	986.372	19775014	136.28	418.48	23508442	1051.77	434.102	10550224	550.502	304.202
4606.45	1160.99	18530348	4047.31	1710.56	11419787	6306.37	1649.35	15036935	4830.69	1325.17	13373855	7505.77	1591.26	13838700	1121.92	722.601	10567517	4448.04	1075.26	21890008	6168.25	1355.76	16365697	855.154	565.47	19868494	756.588	411.623	10363215	1438.05	735.713	11341885	402.875	294.652	17340938	4972.35	996.647	20248842	1243.96	483.099	22249026	690.567	521.656	19915790	110.195	284.543	10264387	363.448	399.784
5188.23	1347.09	19757840	3761.22	1650.62	11540584	2791.71	880.584	22071310	4050.57	1036.11	13765511	110.668	619.937	9324507	1352.5	882.014	10027886	5870.13	1267.73	20528380	8744.21	1424.71	16897984	97.9125	289.058	8977403	1409.56	510.996	14126670	1958.29	725.31	10849438	101.14	199.203	9978943	237.477	326.546	22329480	2469.27	847.619	11057746	798.21	478.253	13311800	90.3571	220.895	9037118	129.441	151.145
2825.33	560.787	22441402	2670.35	1143.87	20451828	6495.77	1686.3	12768885	5168.56	1395.53	13649172	111.095	341.968	21430798	4145.2	1274.48	12853285	5965.79	881.176	10378425	5866.74	1442.32	13440238	835.799	358.231	7156732	1179.01	464.072	10175770	838.727	525.471	9559074	362.214	362.052	10670057	8857.97	1355.11	14706219	134.519	384.422	25234366	193.778	413.036	22241568	784.441	472.86	11539862	563	428.186
206.817	675.14	10134145	115.224	1170.16	12188669	270.188	463.796	23124884	228.606	374.083	25697042	1153.94	1116.2	9953017	4152.96	1450.98	12663053	9308.58	1993.75	18058658	209.604	421.2	10843587	1007.29	540.268	16696912	833.659	372.716	18836672	1668.89	524.673	9043104	43.0562	160.194	10138481	9210.78	1429.3	15542438	4901.93	958.534	14235914	482.004	468.483	10908998	836.184	424.588	14020815	134.383	396.298
101.762	439.263	10503992	119.842	360.2	21484860	204.599	419.295	21507448	951.249	1059.48	12370051	70.7115	214.831	21827010	2659.17	748.232	9497139	118.61	381.201	23137588	3209.34	1042.55	16928526	147.68	340.146	9900163	627.161	325.712	9252133	772.931	583.148	9924163	796.838	266.5	10542734	2471.88	788.85	11248731	101.582	356.242	11287795	348.169	422.957	22055314	86.775	249.629	9312127	466.155	408.067
1946.55	442.054	22546796	2718.67	1167.24	10839353	6110.53	1670.47	13304636	3391.05	1011.59	12570767	270.31	323.074	20944900	150.751	428.461	10114503	503.439	977.739	10827213	123.267	326.283	21569122	107.563	348.921	20517022	422.431	444.642	9232615	121.577	395.025	9297921	258.63	337.867	12025775	4098.01	921.897	20723140	581.784	457.917	24090208	712.397	454.324	11083387	490.328	231.341	13384125	88.4871	238.443
90.7794	376.919	22295380	689.726	436.565	20999636	3128.58	901.04	21450488	112.874	285.246	12116717	7106.16	1319.7	13051243	2436.65	639.234	20464008	97.7755	371.909	22887650	761.233	449.017	22916432	1198.74	625.337	9243861	974.003	489.101	20390526	122.58	422.617	9497004	439.454	233.121	15738617	9052.66	1386.84	13909316	168.105	381.529	23657988	101.951	357.06	23235368	1028.04	569.831	14697332	118.257	226.657
9081.01	1598.9	11015238	5883.92	1684.19	15292720	4416.63	1293.19	15206789	6192.92	1697.65	13646966	3166.21	1033.35	9597553	3550.69	1058.94	12117960	4064.37	656.492	22064028	7999.21	1949.6	14635760	2588.6	1237.44	10994929	700.537	245.884	9181984	975.673	585.964	10674992	402.802	326.394	10570943	5423.98	1100.77	20909948	99.3728	312.705	10954911	666.984	534.211	20660516	91.6886	271.719	9758647	81.8634	154.665
4928.24	728.426	23112298	115.182	564.371	19424094	2610.61	1052.16	17751012	5154.46	1312.95	20618058	9699.88	1546.31	11492572	4288.2	1408.55	15163910	159.328	777.856	11213593	4357.33	1024.09	10374791	577.676	356.056	17518902	739.005	439.468	21577442	2257.91	779.65	11164740	1151.07	382.502	10289783	9452.6	1464.3	14916453	155.505	313.074	22140484	870.824	524.331	13600512	86.9247	273.656	9994336	121.482	234.636
487.559	401.863	23865966	4619.94	1427.67	19837258	190.708	421.864	22157362	5597.9	1594.63	13684499	5692.49	1054.26	10312885	5877.95	1390.19	14109083	5725.41	1320.94	20777996	7789.91	1528.85	12860161	1796.27	621.663	11110656	2790.48	520.738	13747840	1703.46	861.992	14753781	540.818	300.74	20065814	9979.49	1629.1	20774762	2914.59	853.583	21096330	1080.96	578.816	15437605	91.5257	237.821	9497428	150.551	182.9
98.3045	386.007	23048120	516.02	334.868	21053922	188.871	375.23	22502100	6089.6	1339.39	14311282	4956.55	1026.3	9831554	4156.38	1202.65	14166063	210.022	415.238	24571108	610.348	399.134	21994470	1407.18	619.363	10145049	197.662	355.363	22320548	104.201	355.301	9491938	1434.67	603.227	10879126	10082.8	1404.26	15247349	123.759	311.051	23780448	130.063	351.55	11400649	80.8081	175.932	16646943	425.494	370.38
6932.69	1373.07	18077812	95.9138	603.929	12747964	4244.13	1580.78	15403593	4521.41	1241.59	22225180	6252.2	1549.65	14961067	4613.29	990.507	15428564	187.597	825.288	10795848	6404.05	1401.26	16426868	3897.05	1053.41	11724353	380.977	419.381	21872782	1251.76	619.014	13386607	1735.3	956.078	10971680	4880.9	1352.94	20181636	1338.82	425.931	22311818	790.821	496.088	11682242	403.246	441.985	21884344	392.262	363.402
112.454	385.881	22633942	141.497	1353.03	12050095	2445.96	1278.75	10660527	5767.75	1553.63	14912245	67.4593	214.514	22291314	2180.74	649.62	17677680	498.182	1000.84	11818983	5857.58	1325.77	13266105	3413.37	1184.3	12337246	340.231	383.638	9886411	115.766	412.443	9784262	490.695	270.799	18288426	9087.56	1466.09	20774160	4604.12	1337.75	11768496	126.905	380.09	11043002	900.774	755.014	11989833	143.334	269.297
9703.74	1519.28	13301216	4228.5	1454.59	11825476	187.876	373.283	22467244	5108.44	1262.98	21080008	4362.69	1302.9	10864264	3993.11	1144.01	14984325	173.665	773.555	11221258	8755.87	1394.45	12192565	88.734	216.254	6920835	1268.01	350.382	16188132	548.018	572.804	19742544	877.059	417.959	11552829	3671.16	990.223	23760012	144.249	361.182	25903098	168.68	435.783	22371992	144.344	340.033	10600021	127.336	275.432
11146.7	1514.36	13306524	166.1	352.23	22149382	5997.32	1948.59	15184942	197.5	353.679	26533608	211.648	644.103	10022328	3845.06	811.193	11040656	6015.18	1533.67	19230880	922.454	422.492	22941822	317.296	342.671	8885455	239.867	429.862	22250302	1187.5	575.929	9910085	720.145	303.95	15567585	138.568	7863.7	23392398	2102.3	728.138	10903425	187.282	377.663	11212019	469.359	483.727	20039004	87.0122	169.064
13076.6	1956.26	14263168	6304.21	1755.06	14633956	489.198	437.861	22235254	188.251	518.167	25308894	2711.82	1388.76	9652119	3516.77	715.128	17064170	152.653	625.574	10775014	6051.87	1298.18	12265463	261.267	330.03	9345926	1614.48	495.203	13259119	531.833	495.784	20000686	728.048	229.677	16848736	8770.33	1335.21	12770569	62.683	193.931	24253592	1303.66	576.919	15889647	559.867	539.682	19764644	288.285	397.662
11749.3	2007.18	10606276	720.051	450.324	20952406	2349.52	872.874	17938818	5326.94	1498.47	13285710	4666.59	1282.06	11343061	1262.55	655.815	20608212	9908.79	2229.18	12042435	8025.96	1743.15	13863424	1455.25	550.198	15953072	1482.59	547.086	9928042	486.505	478.36	9917761	1499.59	676.383	15202157	3668.23	755.664	22957856	2477.11	743.345	17556798	1135.74	651.327	19164140	137.416	173.149	15122261	529.423	376.115
4433.83	1127.51	9847273	3352.25	1208.98	18101770	2011.22	704.944	21675862	4929.02	1541.34	13705292	5613.48	1473.08	14473390	117.859	317.041	22100706	9611.11	1885.34	10418974	91.0794	450.642	9972962	706.65	467.822	9798954	2352.41	507.365	12702767	609.332	475.356	9882525	47.3235	231.261	10286198	3210.43	1077.91	21058092	5195.65	1357.19	11922340	1217.79	624.311	18378136	88.396	280.623	9946309	2981.01	1024.94
96.9562	304.799	26455506	819.735	464.507	21374180	5998.34	1529.84	14185364	4286.14	1048.42	12989133	5247.98	1345.53	16378841	3740.98	916.831	10947693	130.188	420.076	21716588	2193.51	692.726	20220672	180.502	375.426	9348501	2547.17	836.188	19473744	464.32	438.8	19851304	157.375	381.366	10469142	1054.19	498.238	26147470	764.058	743.187	9526177	1417.61	620.14	14107110	608.49	269.025	14091252	150.771	352.846
3615.07	1947.28	10819977	2214.76	1036.88	21351836	2756.22	961.38	19226942	2668.06	962.966	21932670	5579.22	1466.54	15625714	2742.27	785.535	9805388	9468.1	1933.72	11224255	179.989	352.373	10448442	1569.84	594.075	17718122	1247.23	518.302	11447490	118.924	409.211	9640222	483.645	264.158	9945593	83.4402	490.303	25624584	3862.8	1034.98	10703312	661.587	538.435	20426142	389.689	342.211	10371704	127.142	293.326
78.0359	325.165	9880416	835.837	563.998	23941282	5161.09	1470.11	13097031	4623.39	1066.34	13299345	2384.05	1191.45	10254235	2092.66	531.924	19898852	6045.44	795.846	20364256	4016.87	975.508	10320168	121.19	230.506	8722062	413.036	381.075	10474061	1853.13	782.823	13897168	665.544	366.687	11528484	5954.54	1212.73	18032052	138.826	587.929	9766795	691.685	526.531	21821502	588.886	291.103	15628636	494.215	345.196
83.8821	323.189	10183397	2529.79	1223.44	16591958	2861.48	1052.88	18258296	1687.31	569.653	22196580	5020.87	1182.91	9789170	115.584	299.002	21688406	8227.91	1975.71	10097074	8519.47	1345.3	12820026	1555.91	560.919	9332393	921.172	472.852	11172723	1983.52	754.229	19551050	1201.71	541.715	12515079	222.395	572.951	11642485	1032.45	593.056	20194500	206.349	398.906	12302769	783.788	509.75	11612535	352.102	345.976
81.8565	411.252	25535086	2867.88	1386.19	10660235	217.733	446.327	21742296	87.4253	322.417	11538955	6140.08	1378.19	9909762	4499.47	1065.68	14455897	208.246	270.084	24302622	8734.5	1509.56	17279168	662.533	420.09	9444532	2400.68	601.304	10317109	403.984	352.846	16905232	841.663	257.023	11139709	3710.07	1591.22	11735711	4980.82	1404.12	19371080	1503.72	645.575	15864683	824.738	372.279	10795288	126.316	341.287
100.553	341.176	22073670	1254.69	773.043	22768506	205.243	433.631	10548392	4189.97	1128.15	12489252	5195.17	1144.15	10060943	1076.25	539.979	20190234	9505.65	1689.53	10902202	7007.22	1597.15	14098487	813.326	279.676	6279855	450.924	415.828	11005738	1286.39	818.805	11022078	1054.32	370.898	15963548	10920.1	1522.37	15090555	88.1055	291.941	9742934	934.134	528.453	13673406	960.97	485.205	11606934	567.429	342.513
4833.01	913.51	18552330	5142.58	1684.89	12287432	1963.54	1092.7	8650708	954.325	493.731	26009242	4320.97	1063.03	9360017	4608.57	1110.54	12200266	13031.3	1702.92	13263094	3156.07	837.732	20885332	84.8438	222.842	6992746	1298.85	346.001	16249061	593.677	595.872	20551386	246.76	257.41	10155229	273.697	408.109	25591670	4182.93	1253.59	10444177	1280.75	623.206	13466296	98.4867	198.778	8604072	529.764	398.292
3252.39	778.764	17026454	4050.67	1414.42	19535408	1331.75	681.575	23267522	90.9099	361.476	11773325	108.471	347.797	10729817	1710.73	414.644	19751906	9190.14	1690.93	11600422	3852.12	874.855	10330803	212.226	351.14	9884410	444.349	331.555	7781794	144.751	424.449	21744088	1755.4	564.403	12503173	12090.7	1534.88	14187156	94.4814	280.198	9410169	81.0411	286.703	9765676	157.956	365.041	13136109	2703.9	819.152
123.736	602.938	8208529	4807.88	1463.75	12341498	1881.52	689.708	21656136	134.378	343.546	23737072	6849.45	1487.18	12065145	2337.7	836.838	18028254	11007.3	1963.06	10564719	5725.54	1364.91	13110393	386.602	267.397	8052389	485.735	235.265	15695805	1576.98	713.645	11448522	710.503	275.618	11799911	10267.6	1546.33	14168563	2169.75	740.723	22315440	104.271	396.616	11522682	514.59	250.875	15813067	146.183	367.926
78.6636	233.02	7198649	4623.15	1663.65	12700603	219.359	330.33	10702552	4327.87	1073.09	13042415	5110.26	1188.96	10144025	2909.35	1088.61	15469610	138.763	668.509	9917378	6349.38	1395.84	12186310	888.13	481.212	9426799	812.815	294.517	17251454	757.941	509.572	9539155	51.7611	226.02	10662428	1634.11	640.913	12035645	1426.38	666.536	8524909	511.995	504.301	18463784	950.278	555.488	14579528	133.798	378.396
7661.94	986.803	13208140	129.645	445.473	20381646	3705.45	1134.59	20874070	5472.72	1346.93	13693466	111.544	345.738	9657638	3932.16	840.568	17210962	12689.7	1745.21	13805400	115.142	308.554	22401344	530.789	388.79	20133850	2938.12	689.96	10846753	1286.21	623.081	11703690	655.22	276.394	13076764	221.245	485.45	24845252	142.53	317.226	11581365	654.54	421.558	11674699	943.266	441.836	17092578	113.059	211.323
6922.86	1071.34	8781697	3469.18	1385.01	15403395	1936.34	667.898	21410826	886.796	495.091	24528792	5208.8	1335.53	14152736	2510.83	990.472	19280384	6328.31	874.311	22376634	1652.04	1030.42	9263949	943.942	681.998	14387021	286.814	346.483	10333876	999.269	555.358	18686252	849.032	345.948	15983939	4601.18	1515.48	12508909	2240.96	697.732	21248086	986.574	583.006	15430735	830.289	457.301	17665864	112.864	366.342
75.5081	607.077	7519977	2293.57	1281.61	15411493	2157.82	920.938	22271942	2771.23	883.692	10946959	2265.15	768.872	15880899	2283.14	677.999	15860307	12952.8	1549.06	11900092	6921.33	1576.2	11428206	1336.05	699.218	13812497	170.152	381.937	21774600	90.56	294.862	22339744	2186.91	549.716	13949900	3321	721.638	23420300	4082.92	1006	16392477	99.039	274.323	10044872	443.353	393.861	10365602	131.659	355.892
115.7	370.052	22023140	3364.03	945.256	19702644	2153.17	815.78	21385070	97.738	397.985	12193593	124.461	321.299	17785758	4697.65	1106.78	10986789	11882.1	2234.47	10927861	2402.13	843.737	19445374	94.3701	233.629	18638288	129.228	319.789	9161378	117.376	345.87	9233734	428.38	329.244	18117538	10577.1	1450.14	14999728	1989.46	580.365	22380410	130.158	324.967	10953328	1142.97	539.557	12851041	574.185	450.363
57.3005	169.926	21476864	2828.38	1171.91	10525942	7662.64	1697.39	13595706	427.226	808.334	11559958	5861.29	1345.87	11813519	1859.62	472.825	19213480	172.378	354.614	21186884	2395.96	890.142	9159474	709.225	402.4	8710876	2350.92	716.138	10420129	113.169	364.669	9613589	985.115	330.472	10221182	10651.5	1393.37	13441068	177.363	401.23	24341030	91.5022	282.577	11144098	944.95	541.155	13899405	101.148	290.27
113.194	379.201	11146995	3469.7	1602.94	11736553	6035.39	1762.76	13568620	189.378	312.407	24653484	9322.21	1614.9	10671668	2103.1	601.812	16763482	134.262	338.694	9720744	8414.24	1416.09	11761045	1492.14	677.433	10355824	3908.42	424.733	10201274	397.954	511.387	9882888	859.976	603.422	11712309	8950.12	1309.23	16601966	3953.82	1156.05	10833085	1076.33	570.558	14027653	79.6917	189.443	7778486	107.491	274.31
5096.63	961.06	12094204	3532.96	1494.08	15496634	3510.05	3131.36	13099372	284.245	282.734	23323762	6011.12	1624.05	12315910	3502.52	869.783	18611922	99.4609	298.541	23032250	3991.61	904.943	10141592	71.6277	168.942	7142529	776.394	443.091	5553531	108.717	419.951	9882008	94.1118	315.377	10400261	114.375	366.701	24696808	4653.45	1290	20000426	76.6382	276.077	10370891	726.672	308.535	9829583	165.922	392.164
6308.09	1075	17421924	4854.7	1342.26	16514093	7261.59	1116.84	11418748	133.595	328.247	21775304	9139.45	1610.34	12056436	2345.89	893.061	19924278	9836.32	1868.57	11757260	5167.08	1304.98	13652036	380	382.463	9499655	651.899	474.324	22665264	113.734	497.614	9777883	1142.84	355.373	11940157	169.043	425.92	25060258	4603.51	1151.36	9753296	993.409	549.347	11646973	568.39	468.353	20101708	140.032	348.484
121.963	341.082	23283094	4434.63	1410.73	12729928	5871.77	1543.58	12674218	5028.52	1520.58	13707422	8236.77	1624.65	11984621	2307.55	699.535	17671744	185.512	637.959	9745598	108.661	216.562	19032066	82.9575	218.288	6801298	706.456	339.49	20930556	211.807	424.843	20379852	313.457	328.026	11234819	10385.7	1456.54	13394910	944.927	382.605	23729810	176.753	418.377	22894742	97.0276	296.014	10256122	164.932	322.647
12840.9	1519.83	15783371	97.5037	318.557	20041934	7727.73	1402.95	12709152	126.272	392.705	24918962	3025.98	1101.14	12698804	151.808	334.321	22097248	8963.54	1900.96	15177162	5497.74	1315.61	11740091	591.836	323.234	8554511	2301.38	596.135	11635603	615.816	502.458	16202256	1142.15	318.241	11760309	4453.8	927.656	22050976	235.526	245.201	22209350	98.7365	314.442	11122714	1194.66	599.806	13471839	168.987	464.59
131.175	528.396	11665177	4537.66	1266.27	12473020	1612.37	1007.52	9101684	76.4725	280.07	12903681	5654.26	1370.75	12081775	111.052	328.877	22881052	12070.4	1603.14	10942537	6824.36	1676.28	10896598	1483.56	616.779	16913882	1117.93	378.248	7156729	1898.24	762.733	11424588	924.63	291.389	14419485	2127.09	462.705	24933996	4897.62	990.704	8775497	165.691	389.261	23178346	195.064	351.343	10240094	139.71	416.934
14308.4	2229.61	15900854	126.486	355.411	23282766	184.797	398.667	22281620	2587.78	946.451	22058304	2612.46	761.864	17057184	98.6467	283.636	20041424	7190.23	1695.71	13983206	7115.86	1267.8	13054733	81.8409	220.528	7587345	757.392	445.53	20749864	98.8884	435.805	10171704	293.927	192.054	10639267	4306.92	865.826	22726020	95.0047	308.939	22365072	173.393	377.839	11540605	839.04	411.025	17456782	112.005	386.537
4533.26	859.083	22556612	2224.68	1165.26	9796291	6149.3	1775.86	12852854	702.966	942.4	11883219	6738.48	1866.35	14704490	2537.99	698.035	18438634	6009.48	1654.34	19135464	6848.98	1446.71	12286797	1505.63	714.951	13880698	82.1621	350.615	10010187	844.438	528.293	9715881	408.94	252.284	17194652	4668.12	1102.28	15900771	5349.13	1345.28	14095805	704.725	555.351	21816616	435.51	419.044	20111160	156.396	385.481
7662.54	979.034	18051452	146.036	400.503	23298020	3220.86	1084.94	21259220	1319.48	520.803	23379776	1801.07	951.305	9428977	2526.15	775.334	19010352	3059.48	949.552	21018078	1492.45	1067.05	9628210	110.535	190	7073126	769.745	392.82	9967160	1478.78	733.924	11905530	78.2568	185.906	8467457	3982.42	720.644	23111318	3287.69	887.845	20842502	82.6236	337.128	10838442	1149.67	593.498	13041412	519.916	437.051
3477.03	866.375	18896694	3721.8	963.547	21293856	4651.94	2145.75	11793754	3734.08	1264.87	13028050	8468.52	1596.93	11737697	120.524	309.74	22800406	5860.69	1450.16	16679151	108.003	482.934	10110030	1712.43	642.752	9036963	3145.54	741.035	11193796	1785.57	762.941	12408954	476.561	298.828	11261406	4293.32	936.035	19667894	102.651	371.505	10220947	917.69	537.002	17922382	97.1953	250.744	8685911	107.114	280.281
12247.2	1639.84	11941906	3597.75	1387.73	12185305	236.778	404.286	21226042	1355.66	846.426	11657881	2912.6	834.265	7173765	443.415	738.928	9948454	392.547	394.274	11776205	6663.86	1195.69	13414166	2518.73	805.345	9191667	2069.25	640.806	15505920	1551.22	678.582	20191244	1339.71	411.862	11653992	2965.13	672.81	22569388	3147.86	833.937	20666598	98.8746	378.13	11464566	1113.37	614.759	13422715	183.924	370.803
3522.97	759.276	23325198	4294.11	1823.94	10325169	3000.9	1100.92	18680098	74.595	222.603	25448850	155.755	278.425	9211614	91.1162	331.652	7001059	10066.8	1622.16	11404949	3340.87	1081.6	18873882	120.668	382.027	20676674	80.896	368.433	10645227	307.469	494.887	10042065	957.881	402.089	13312946	1726.39	492.513	22828576	175.282	328.558	10045087	100.763	331.477	9734378	99.2209	286.661	10761471	154.448	434.788
7648.73	1240.89	21436814	2734.65	1270.9	11980395	5152.49	1241.28	11004068	3290.96	1674.72	11830248	3093.8	964.688	6380787	501.8	766.647	7704223	3697.56	1302.32	20657888	2986.71	1197.05	17977706	1485.65	658.829	14817440	2395.5	667.379	17531248	561.725	549.267	10175132	824.57	368.137	12652265	1743.6	423.2	23581864	3757.67	936.697	9205931	1185.08	581.222	13622764	103.182	332.976	10580668	308.391	370.925
6514.66	1032.95	9630911	2445.97	1112.58	17770494	3349.15	1183.44	20272480	4079.35	1095.98	13353579	3693.51	705.109	18016802	3204.67	727.95	9624885	4378.51	1517.51	10096825	4239.27	907.352	10476155	1762.73	638.171	9134470	1231.78	443.474	10159411	233.909	475.5	21219118	615.95	262.271	16205690	3945.28	600.873	23100806	4412.46	937.635	17271922	215.857	365.233	11443232	135.597	321.625	6091237	327.997	430.265
7774.96	1972.73	13627496	119.744	366.131	23215072	6062.52	1584.98	11695216	3170.36	1108.59	11819871	3342.13	971.473	7904690	96.1343	277.434	19870214	12742.8	1971.96	12256297	4733.98	910.916	10298589	4862.65	1364.61	15899321	381.483	398.006	10528106	966.363	529.572	9450995	759.403	276.905	11031041	4703.27	1021.49	22219802	108.915	306.151	21909292	105.391	326.496	11693844	126.508	370.599	11616739	456.056	398.843
8131.91	1496.55	9690209	3466.59	1463.04	11024049	2501.51	921.686	10115807	74.7121	215.641	12775064	4354.46	1251.29	10012156	439.106	539.939	9676569	10351.2	1722	10739177	5243.26	1171.88	18545054	2372.99	674.086	10478569	1326.11	342.634	8171233	123.489	409.313	8683912	593.887	230.78	14471793	6360.3	928.612	10247060	4214.53	994.06	16544135	171.444	448.203	24733720	912.789	448.423	11202761	119.642	310.948
11667.1	1854.22	14171605	345.011	950.055	10279134	5581.41	1480.25	14351885	3993.99	1267.68	14664633	3301.67	1121.76	10013066	80.4229	156.57	15579132	1959.18	1583.98	21171784	106.487	566.355	11222990	5096.85	1435.46	14247031	2971	1184.66	10973832	1083.07	510.026	10091364	138.236	197.665	9725118	5967.58	1360.65	10117599	7742.78	1259.82	10938638	88.3966	289.797	9626784	1054.39	325.5	12673936	128.887	376.74
10173.1	1454.57	18906910	306.967	917.03	10675266	2276.19	743.71	21033566	845.306	409.181	24325680	3073.74	1213.38	19245686	2873.15	755.755	9975150	2612.8	600.177	21741486	3475.5	1749.22	12855938	104.8	342.793	9892419	1045.67	409.954	17927366	664.114	607.554	20976242	713.925	290.087	10439564	1897.66	517.572	23283002	5465.78	1345.38	9889635	636.001	455.791	19205154	1345.5	664.646	13019781	136.99	364.573
7638.68	1352.69	9560428	3167.35	1214.88	12376256	4642.2	1146.73	21047562	3505.82	982.084	19645204	7300.91	1484.43	12518137	475.716	588.982	8308881	5651.4	1597.87	15882560	4657.66	1290.97	16833636	2129.71	602.476	13218535	2198.32	531.447	14140620	1286.25	597.861	9853448	1566.74	442.89	11327986	86.7888	316.87	22834696	4397.66	1063.92	10438939	1200.03	620.353	15358032	629.665	449.488	18534996	113.78	322.974
7507.23	1301.68	17276380	3708.31	1714.23	10153559	337.031	895.077	9893462	114.373	312.476	21500686	6077.09	1435.6	13164050	87.9521	340.534	5959196	11039.7	1677.95	13507064	4753.28	1293.15	12784580	121.724	359.265	20882756	3048.92	881.488	16116582	862.045	541.554	20585056	506.17	215.721	14319074	2788.07	652.573	21249618	129.404	249.731	11678274	523.904	514.728	19847780	86.3482	311.58	9042026	130.759	369.992
161.78	388.171	11410882	168.561	400.319	23077720	5653.91	1344.83	12478124	4004.66	1028.29	12317815	6382.62	1545.59	9247707	1688.4	605.536	18031256	113.07	271.03	23777402	4694.13	1235.03	10706409	3121.85	823.658	10297824	1618.12	404.19	10142642	117.717	439.874	19557606	47.851	275.186	11949344	2973.32	568.522	23628078	3044.24	1342.67	10784418	1227.16	530.828	17093596	114.742	307.108	20799610	331.086	385.275
8602.24	1537.91	15258686	1526.99	901.094	11378936	3339.28	1990.59	12417340	5180.33	1350.66	12933522	2852.39	872.232	9813731	97.9498	302.732	19971152	5667.35	1070.54	18586464	107.394	640.404	9896913	300.823	294.478	19299210	1661.07	461.294	13336602	924.781	593.146	20092708	50.2197	355.495	11690551	6314.53	1041.83	19236766	4697.72	882.917	7626664	648.377	413.915	18677144	78.2013	229.768	8454170	185.563	415.275
7435.67	1256.58	12058710	3613.25	914.934	21577924	2351.13	884.493	20819588	4810.09	1244.33	12859935	2306.4	866.043	9498111	1573.76	607.172	17627906	11568.2	1857.88	14109528	5439.09	1350.1	13532720	121.399	363.674	20268434	2222.34	514.113	13186359	1654.6	700.805	10537450	1231.89	379.846	11979450	7505.28	1244.71	20421750	6707.38	1432.65	13630099	1597.06	621.996	15000538	108.381	281.693	9019692	460.866	420.727
113.005	488.329	11047764	2832.87	1084.51	15654054	2933.73	2259.57	12367968	4599.75	1631.08	12667078	5751.11	1836.79	23979058	2292.58	975.709	13655537	11628.8	1554.43	13740723	3110.42	1043.26	10750997	2183.1	570.41	11041656	1266.92	379.294	11312477	1467.57	688.295	12311011	204.364	145.075	6603247	5536.6	925.903	9758834	85.927	222.53	9417452	91.6381	340.194	10335769	131.61	346.208	21052400	121.874	319.662
9229.48	1858.05	20474038	282.174	500.946	11353698	3306.89	1160.53	19690042	4197.93	1395.7	13071995	3414.49	1024.07	13587727	1353.77	457.186	16419267	7142.01	1689.9	16954500	3858.46	872.76	10891008	1527.55	512.691	18487522	981.557	448.343	9414598	645.848	489.882	16599923	695.822	223.008	9267160	6387.39	1128.31	19774960	4336.59	1076.28	10862694	475.381	417.02	11667024	754.698	451.379	13603441	130.638	329.512
471.666	533.583	12368173	437.425	406.289	18810504	201.039	346.017	20327298	3600.51	1542.02	11780989	3047.29	1299.99	10609174	860.703	441.511	19234682	12874.9	1841.14	14246367	108.821	321.195	20321138	1367.67	604.707	14714895	2737.67	954.178	10731888	1197.98	713.54	17577796	104.21	168.324	7733239	3906.45	862.496	22482974	5191.81	796.453	6877107	93.7308	351.005	10221689	121.991	348.543	9976035	158.301	561.466
13815.5	1572.9	12669511	386.346	329.053	20862892	882.969	1085.58	10065502	2212.44	808.157	21245236	3188.92	889.317	9828634	1741.14	571.585	14192483	5713.65	1076.83	19356278	102.789	622.785	10671536	2155.45	638.334	12512718	1598.71	560.735	15367555	99.0788	351.233	9683478	2218.71	385.324	16835582	6197.02	1103.97	20033084	2784.2	754.14	21214864	78.1952	350.333	10565985	241.37	483.458	20426452	176.284	483.098
8721.65	1629.83	18149288	2158.23	1009.49	10901127	366.408	458.729	23686680	576.3	930.655	11241192	114.298	323.755	21218488	2824.59	831.662	16423674	10634.3	1626.02	10912292	6582	1410.82	12865471	338.452	350.941	20873110	687.697	351.846	22625482	1122.44	595.549	10311278	2317.47	585.049	10013736	6220.46	1077.98	18326776	157.358	173.256	15044256	574.779	481.857	18861614	115.367	273.046	19056992	430.645	497.266
9412.13	1646.06	19787410	2316.46	964.916	10481571	2604.42	899.953	9375615	226.606	291.566	23570354	3183.88	1117.43	18984726	1068.26	678.73	15133685	2614.7	588.637	19178640	5241.66	1243.9	12241275	1519.65	468.715	11661821	1987.8	403.589	11823473	695.606	559.914	20532500	2383.37	589.612	11557489	5712.48	1760.74	20000798	5990.18	1529.46	13886760	134.91	497.549	23534128	131.92	329.193	11064804	135.887	338.133
10866.5	1521.06	11769818	2566.98	1342.85	9622060	5595.9	1481.57	18486788	3889.51	1306.13	16274746	7417.53	1868.88	11509531	70.5119	247.395	20478472	8450.52	1409.99	18655042	313.323	409.845	14244747	1202.02	522.798	17446682	324.256	362.488	9771719	368.877	501.965	20635594	3758.7	494.91	15658422	3179.24	838.31	17477024	2133.62	535.113	21873648	115.331	387.798	11449086	117.673	322.935	10809726	108.836	300.332
12991.3	1453.68	14570769	134.111	554.358	10914744	213.015	417.158	21665264	132.482	374.101	11414433	4491.84	994.384	8039157	88.8127	234.382	19163102	9174.49	1571.04	10578665	2358.85	980.482	11996509	1507.02	461.8	14471275	104.915	310.061	10330464	104.594	1425.14	10758551	193.967	324.329	11651076	3044.89	603.585	22772464	2574.62	687.004	22207658	213.616	450.791	11437905	202.549	359.659	21638650	394.191	413.613
740.412	881.117	11416760	3244.11	1312.95	11568860	163.443	290.754	20431698	4633.81	989.985	12579307	2506.69	1090.21	16642973	85.2277	204.959	17647238	258.145	655.36	9611951	6433.32	1361.13	13002285	104.546	324.694	9173663	85.1099	257.226	10186975	216.881	393.533	9360277	339.045	164.756	9008128	4987.71	1260.86	9970977	6837.96	1779.26	13580770	120.547	410.991	22948962	101.27	297.525	11052782	116.158	330.229
10032.9	1286.69	15744039	1823.81	624.196	20882374	5613.39	1340.25	12236918	624.182	904.598	11173766	5601.77	1502.57	14509385	2480.53	669.513	16097437	16110.7	2001.83	12480822	405.485	929.153	10212238	3664.89	1026.19	8687634	1716.26	459.009	15291219	564.546	560.158	18981200	2618.72	358.907	15531116	7961.21	2114.01	14349768	1695.6	888.644	21951116	106.013	369.911	21719316	493.057	388.022	20128564	223.708	477.949
9739.95	1267.22	15531606	2440.65	1001	14860312	378.427	806.683	9923829	4407.05	1302.92	13027931	123.825	190.247	16654735	2421.99	940.232	15869819	11058.8	1685.19	12339995	6491.73	1598.62	11748078	139.805	320.696	19083042	1969.48	579.425	17185724	129.9	434.399	9057850	1107.6	281.994	12555486	6469.97	1489.99	18226794	5683.86	992.453	9189262	1492.23	615.903	17136700	116.225	366.552	10578118	173.566	412.785
9886.35	1481.76	11438675	2615.85	1066.14	18454238	3884.4	1251.39	10112092	4897.54	1357.65	12864783	7337.86	1552.81	13062067	83.8902	148.636	14002846	4228.9	995.278	20383452	4122.58	1409.73	18777670	602.542	404.745	19630070	3506.24	767.995	14205782	407.856	428.693	21243270	1722.73	375.524	12590582	5148.04	1333.26	18678814	8201.23	1353.45	11054108	1225.51	579.231	18647692	96.8562	333.396	11023236	752.266	457.99
6654.17	1058.96	10740056	3343.82	1258.34	25959900	230.438	381.827	21398162	2390.85	1131.95	19871806	566.502	242.351	15894955	109.796	299.881	18495778	13317.5	1857.04	12715488	4320	987.767	10736067	69.7725	182.935	6203753	1467.51	480.979	11801806	601.011	638.013	10310625	1639.82	230.998	14798295	7586.43	1591.18	19140626	1160.91	961.121	10028156	782.053	549.243	16307252	765.049	420.489	12184246	190.871	431.512
6416.67	972.759	10445440	1311.77	737.417	10258464	6893.45	1772.06	12504790	1877.12	885.112	10682352	5381.24	1513.63	17415688	2234.15	1018.32	13224757	80.3431	321.07	19553574	518.788	1103.22	11051632	87.3508	249.976	9083167	168.902	314.371	10010290	368.129	464.133	9367405	1185.38	236.547	11136118	3121.67	958.952	10022389	5248.23	1184.92	12371612	921.925	483.08	11438010	782.221	474.273	13916452	765.989	616.137
13552.6	2574.61	13082737	2365.19	996.112	13529371	6020.57	1319.82	12113549	2064.73	1259.04	11671369	142.174	355.68	19632634	2988.93	949.874	14616067	5216.88	1115.55	17859304	3651.88	1105.8	21388352	85.9527	275.971	9093049	1144.46	398.421	15211178	2663.87	838.514	11479324	2361.49	366.697	10648093	5645.05	1532.28	10784067	1733.74	592.413	17275306	1125.84	568.507	15515274	442.922	525.808	20385326	544.144	421.696
15018.3	3471.49	12492445	3201.09	1267.54	13265350	9311.33	1460.6	11606928	164.265	332.645	12186830	6813.95	1493.76	11172702	2124.37	1108.63	12289245	9742.13	1808.25	9506078	3550.88	1212.43	14941399	99.9684	348.187	9334842	1260.31	435.41	15510686	924.67	576.526	18056246	3121.84	686.705	12175609	8756.29	1785.92	17621122	1946.1	525.334	21336110	786.822	482.215	18880554	129.564	319.865	11150467	209.451	465.544
8842.02	1164.45	13184874	2477.84	922.27	20434028	5852.12	1281.82	10774132	4182.37	1345.66	16565904	6555.77	1100.94	8.23928e+06	5201.68	1114.51	15384053	106.256	361.805	10348843	7595	1595.15	13196011	288.454	353.757	9429374	3924.11	868.233	15465105	214.553	497.79	21373792	1616.43	194.764	12407604	92.7181	306.083	22621362	1732.17	767.49	19200078	997.693	532.435	12511442	329.094	381.491	20720864	146.236	375.069
4160.85	604.916	14526741	2192.21	975.506	16073023	5304.67	1234.17	10222169	1959.43	984.823	11357996	2153.05	903.24	19937280	2603.39	602.519	21918382	181.213	354.492	9345629	5760.13	1364.4	11998946	545.969	407.885	19550296	1426.34	474.102	15760691	996.271	591.185	18417920	1797.93	209.639	10938982	143.123	617.803	10772472	72.5505	184.403	23961108	878.57	541.498	13253644	287.967	399.359	18561106	210.973	519.355
3247.97	589.017	22394802	3457.01	1423.18	11933652	5273.83	1690.24	16242211	98.6806	293.412	23621954	4176.53	1843.89	10686563	90.9187	321.436	23274572	6135.83	1082.9	9815629	4871.98	968.478	19211020	810.1	390.241	14204488	2397.03	626.839	11383090	590.67	480.935	17039926	1664.86	130.649	5404196	135.153	311.439	22946082	115.327	305.941	11203235	755.908	507.813	16154629	219.518	356.038	21913670	202.728	384.091
2914.53	496.563	22385276	2458.32	927.307	16700386	4472.86	1519.12	15059423	4028.08	1152.48	12322967	4311.9	1256.62	11803533	868.248	442.966	23645986	11811.2	1960.84	17207208	3929.63	1265.7	13411784	962.556	452.732	17711360	2454.99	485.786	12535123	118.796	455.585	10621678	1783.3	314.593	12535435	2035.46	531.894	20576884	132.533	256.652	23726210	884.363	532.939	18586566	129.224	315.152	10349721	585.039	439.429
8113.62	986.008	19276950	192.27	578.133	11028117	4077.24	1324.82	9966513	202.545	302.237	11434810	6258.04	1334.56	11293672	86.6759	275.828	10357700	7271.03	1208.28	17279856	3702.97	783.443	10418221	1162.33	541.719	9498000	417.908	331.624	9796961	895.065	692.874	20059448	3180.53	366.181	13217741	83.865	388.291	11232709	2183.35	719.582	22330580	101	321.562	10792389	105.552	326.171	12164990	261.227	383.228
[truncated: 9,630 more rows]
[truncated: 94 more columns]
