# Supplementary material for: DONSON is required for CMG helicase assembly in the mammalian cell cycle
Source: EMBO Rep. 2023 Oct 2;24(11):e57677. doi: 10.15252/embr.202357677 (PMC10626419; doi:10.15252/embr.202357677)
Supplement: Supplementary file 8 — Source Data for Figure 4 [file EMBR-24-e57677-s005.zip › Source data for Figure 4/EMBOR-2023-57677V2_SourceDataForFigure4A.xlsx]

## Sheet: Fig 4A
Biological replicate 1. This biological replicate is used for figure 2C (>6274 nuclei scanned), 4A and 4B (>3497 nuclei scanned)
WT-0h AGB1 treatment						WT-4h AGB1 treatment						WT-8h AGB1 treatment						BromoTag-DONSON-0h AGB1 treatment						BromoTag-DONSON-4h AGB1 treatment						BromoTag-DONSON-8h AGB1 treatment						BromoTag-PSF1-0h AGB1 treatment						BromoTag-PSF1-4h AGB1 treatment						BromoTag-PSF1-8h AGB1 treatment
Technical replicate 1			Technical replicate 2			Technical replicate 1			Technical replicate 2			Technical replicate 1			Technical replicate 2			Technical replicate 1			Technical replicate 2			Technical replicate 1			Technical replicate 2			Technical replicate 1			Technical replicate 2			Technical replicate 1			Technical replicate 2			Technical replicate 1			Technical replicate 2			Technical replicate 1
EdU positive> 320			EdU positive> 320			EdU positive> 320			EdU positive> 320			EdU positive> 320			EdU positive> 320			EdU positive> 320			EdU positive> 320			EdU positive> 320			EdU positive> 320			EdU positive> 320			EdU positive> 320			EdU positive> 320			EdU positive> 320			EdU positive> 320			EdU positive> 320			EdU positive> 320
EdU mean intensity	MCM2 mean intensity	DAPI total intensity	EdU mean intensity	MCM2 mean intensity	DAPI total intensity	EdU mean intensity	MCM2 mean intensity	DAPI total intensity	EdU mean intensity	MCM2 mean intensity	DAPI total intensity	EdU mean intensity	MCM2 mean intensity	DAPI total intensity	EdU mean intensity	MCM2 mean intensity	DAPI total intensity	EdU mean intensity	MCM2 mean intensity	DAPI total intensity	EdU mean intensity	MCM2 mean intensity	DAPI total intensity	EdU mean intensity	MCM2 mean intensity	DAPI total intensity	EdU mean intensity	MCM2 mean intensity	DAPI total intensity	EdU mean intensity	MCM2 mean intensity	DAPI total intensity	EdU mean intensity	MCM2 mean intensity	DAPI total intensity	EdU mean intensity	MCM2 mean intensity	DAPI total intensity	EdU mean intensity	MCM2 mean intensity	DAPI total intensity	EdU mean intensity	MCM2 mean intensity	DAPI total intensity	EdU mean intensity	MCM2 mean intensity	DAPI total intensity	EdU mean intensity	MCM2 mean intensity
45.3131	131.807	7.81731e+06	1595.76	1046.77	12086658	189.775	10878.4	8623414	1636.13	4313.15	7060967	160.9	232.408	18264760	3686.05	3942.61	13211896	4605.75	826.282	19984938	3500.25	2076.66	18935008	310.395	10901.4	19759858	1425.49	5466.79	7931703	87.8707	7707.53	7365910	904.57	3620.38	11019324	10533	4720.1	13906125	2020.9	6201.81	10682542	449.352	1054.32	14285028	936.215	5193.71	14669537	132.807	8060.64
2933	3506.79	4401604	2240.81	8061.77	11070402	2376.73	1125.84	16748852	2310.06	2182.43	14961448	4363.61	4791.91	14650838	3653.05	3291.56	9278841	4430.78	1295.1	21492342	3694.54	1785.94	20011568	383.006	8789.34	16387735	204.718	447.169	23931880	704.331	2853.1	11494795	960.562	3945.11	10684388	455.682	294.053	21527168	4778.85	5890.68	12269931	953.459	1116.97	18855822	524.495	2050.38	20660420	160.704	5183.45
689.915	1638.31	7.31323e+06	1320.56	892.744	12374076	191.337	489.908	20759796	80.3983	219.438	17929342	3231	8074.24	10336461	3663.18	2192.86	15841343	5836.71	1430.55	19013156	1060.26	305.68	23654940	925.25	3339.93	13647001	87.1663	241.374	14192370	815.359	3630.86	10623491	830.645	4752.62	11106909	4352.57	10085.1	10284236	1680.88	845.906	20830404	164.885	299.313	21053288	157.88	9758.06	11396447	144.802	7564.75
356.683	4174.65	4462200	439.497	218.858	19226650	168.27	314.098	20582306	2551.91	2323.92	14992547	3165.46	2941.23	17311042	4377.23	3180.94	10639123	3015.59	1539.8	19873552	2271.87	1160.06	21727690	411.034	278.991	13826358	773.137	475.576	21255734	1248.82	5028.44	8911009	1223.91	3357.76	12003853	1296.9	10660.5	10526452	4997.64	6477.48	12950332	168.55	11085.6	9602360	304.253	466.532	12250222	133.485	7996.45
2984.17	4190.33	5639436	127.255	162.316	19658182	2452.52	5624.4	15187073	2048.58	462.647	19895386	2426.69	2619.83	17827836	163.901	4416.62	9227226	4950.83	1342.7	20862496	3771.24	2892.94	19878178	560.285	736.884	16296979	117.949	9461.99	10681282	450.167	6400.98	10485776	456.774	879.007	18394734	4949.47	6940.22	6717748	1429.32	7139.3	10197157	809.446	5586.54	10880075	124.523	9981.87	11169880	277.796	5715.38
702.648	398.64	8877531	2147.04	5535.71	11255318	2069.97	1220.2	20146778	2406.61	2794.79	9366614	183.904	364.663	22161978	737.077	311.298	20833872	8061.39	5384.5	8980191	3901.99	1651.63	20468504	682.366	9864.48	8946219	415.193	7712.57	10938282	449.842	5199.74	10307799	457.273	3411.02	11292165	2410.84	11236.1	10580291	2210.27	8128.05	11017905	796.066	6256.34	15704801	706.171	8020.13	12035267	141.126	6351.28
170.728	4081.53	4210835	3152.19	5101.89	12527545	3189.41	2047.21	18664574	103.5	205.515	20359968	4154.36	6077.03	13162221	2699.53	1090.8	15287661	2087.5	357.567	24131982	5222.59	3726.2	15426566	890.788	2940.6	13356466	125.778	10168.5	11081009	228.305	320.829	20210846	869.999	1316.54	17436900	4737.48	1493.92	20616026	114.124	7278.55	9034057	210.61	374.959	21595044	197.3	428.447	23985210	186.679	469.236
267.293	471.258	10710097	2868.6	5559.14	11572182	1683.44	9862.38	9879316	92.4215	201.867	20466646	4677.52	8426.84	12981947	2591.57	1037.99	19662716	959.749	368.815	23499978	264.601	310.579	23630830	257.555	9524.58	9044099	970.37	2094.98	15277702	144.47	283.598	20988548	391.231	823.406	17433098	7187.13	6834.77	7836178	4747.77	5471.36	13368160	113.075	10597.8	9838209	313.409	795.56	22175564	161.244	7325.76
636.261	1778.78	7.43372e+06	128.106	192.597	19647512	3150.5	887.858	19599292	487.391	113.663	19066408	186.698	342.314	21913142	187.169	169.561	21486762	112.543	330.308	21196064	4324.8	4820.36	14069839	230.208	13153.6	9308655	638.266	643.508	21320650	921.456	3346.44	13312357	1072.62	4344.25	10856946	185.224	273.033	17198170	1189.11	830.836	20192190	806.657	3168.98	14615535	848.084	2319.64	18935578	194.136	438.364
2851.55	2194	5712609	2083.94	856.63	22407148	3214.5	1555.41	20232026	3169.07	2092.84	15666458	4165.65	7934.46	13168559	618.846	7123.18	8450663	5313.02	1185.11	21448422	4032.08	5705.35	12147991	978.749	3340.29	13268181	137.113	8124.69	8163391	92.3037	8902.07	8386011	780.685	1954.11	13847027	5649.5	1538.03	19745138	4504.23	5453.26	14309220	1235.63	4749.83	15210122	149.447	7076.46	12129423	243.244	5763.77
2108.83	1767.91	8322712	238.027	403.153	23502632	1060.44	314.353	21570456	2277.3	1155.5	17430776	1423.72	1212.16	29371902	2755.84	2221.48	13301816	9946.4	4022.08	14508042	4495.96	4827.54	13097484	1345.86	4613.48	10017350	2147.35	11217.2	26426594	539.734	1013.36	19103464	874.229	3251.87	9990542	8103.52	5122.07	9270136	147.963	9760.67	9838597	309.556	562.634	14668084	289.263	516.19	23197390	149.534	12802.2
3286.24	2321.12	5213287	2823.28	943.38	20160194	3524.71	2445.55	16614490	2519.51	4927.03	12797964	498.622	3171.89	9759090	2697.92	1287.27	17760994	3163.57	8898.53	12020453	4329.8	6029.81	12496580	395.073	437.287	18674802	94.8274	4501.28	17674644	459.855	5848.48	10384562	154.138	6261.52	10680196	13691.7	8848.05	12186206	1986.02	2070.05	17525390	972.522	3754.93	28292200	678.556	4825.25	14887729	575.633	4677.2
1847.2	1006.37	9064377	182.627	283.866	23070720	3411.25	4770.72	16810234	2355.57	4793.31	12408126	1190.07	371.657	21625864	1871.69	812.651	18401494	6716.89	2011.31	19355738	1464.8	682.163	22601204	533.124	1547.41	15996134	143.624	315.868	22760706	457.707	3736.26	8458923	369.209	5453.14	9873417	7977.71	2976.32	18914486	2359.66	6735.82	10533151	182.388	8840.52	10510882	148.404	10334.5	11988555	144.926	8578.16
2140.33	2120.27	7027066	175.992	7545.62	11132085	756.675	356.82	21465440	2186.58	5954.76	9620352	3325.03	9169.08	11314601	2899.25	2234.03	16396269	6101.09	3276.46	16004684	152.759	316.534	23690588	652.91	1538.38	17062694	530.919	6902.87	8575026	738.062	4526.21	10839974	573.729	3328.28	10888726	11861	6416.04	13330773	158.985	153.744	14764669	357.29	554.391	21788970	85.6784	7919.56	8464069	217.645	2677.23
269.978	2929.22	5345579	2084.8	377.023	22454294	1372.92	10610.7	10593218	2917.14	3350.29	11027331	4407.05	3632.16	16389904	2376.36	6129.87	10705071	114.919	367.596	24111148	147.153	295.918	23518580	1220.01	1923.1	14162388	762.222	946.828	21023654	1216.37	3833.9	17524034	809.39	4884.05	10280891	5455.53	2102.49	13227082	1447.11	532.617	21181464	683.615	5259.82	10562431	653.248	1172.45	18607028	215.195	653.752
3197.9	2228.07	5366050	153.39	260.836	23180444	2786.94	2521.45	18544262	2605.07	3105.5	15735277	175.02	350.543	21861636	410.2	5115.93	9261133	4881.29	1330.34	21066780	4082.09	4141.08	12674961	132.909	10532.5	8708977	99.7923	7545.41	7.69509e+06	428.204	609.079	20698182	516.713	3935.87	9903559	13513.4	6460.41	14659557	2640.75	9171.35	10803119	240.194	7499.05	10042411	185.503	339.985	19238608	162.938	8336.74
106.022	2843.62	4911002	1946.44	993.987	21295236	1828.87	648.421	21275250	165.259	367.88	21743524	216.085	356.431	21150420	3836.53	3567.41	9733297	2709.42	9730.29	12108138	4806.43	3515.08	15252751	524.321	7884.66	9377725	738.162	8455.71	11441037	838.754	963.553	19667438	520.093	1983.58	16924164	15017.2	8282.24	12114448	189.424	334.222	22716652	120.368	8377.68	9586942	150.977	286.028	23728068	132.335	11102.8
2395.92	1823.9	7789556	159.493	404.252	23272234	1561.28	456.353	21913046	2909.07	1905.36	15260570	182.125	292.236	21232096	2525.95	2324.68	16672464	2628.08	1215.08	22858670	1330.63	7586.46	11101272	531.3	8757.49	8439704	1596.15	1476.58	14829415	211.703	343.162	20546596	968.314	586.872	19109722	7977.72	4027.3	17042326	188.896	472.129	23486242	226.127	8549.4	10144941	161.711	332.879	24110100	163.418	10475
3377.83	3864.12	4.93416e+06	384.714	319.336	24484972	3007.46	2143.21	18865314	185.966	432.171	21774018	578.749	363.466	21529870	3322.06	1823.43	16684384	10161.1	5697.52	12449456	4321.21	4366.52	12961101	284.118	341.53	19561366	102.85	7556.1	7961916	109.983	274.493	21603976	251.421	5719.67	10199847	181.279	10301.8	10912210	2253.81	6264.32	10792749	133.255	8497.68	10284120	200.882	390.682	23652756	161.752	8959.33
2868.92	1864.4	8803085	2088.26	661.154	21843656	356.062	363.681	20869348	2553.53	5033.48	10303320	189.657	367.683	22133670	93.6913	170.006	21770008	4325.84	3606.62	16344466	144.849	307.222	22208336	312.414	350.39	18701798	402.695	405.765	22051342	757.503	2378.58	14372051	1499.17	2747.9	11818281	7565.61	4348.79	16810828	101.201	143.553	14968971	909.764	2896.46	14572135	955.978	4106.39	15564207	165.909	9486.19
3054.13	2578.85	8185463	2494.61	6174.4	11193581	2633.42	745.742	21539866	2474.9	4452.15	13287599	7093.04	6297.71	11152525	282.466	6826.87	8800135	5589.52	4091.7	16807878	2497.27	2007.25	16783282	149.856	286.898	19025872	1431.18	2381.9	15501524	587.26	958.539	19423492	473.257	4497.49	11134858	6125.13	10337	10692988	180.445	345.672	23007886	119.617	9352.38	9915176	835.809	4096.75	16361175	398.025	1844.64
2614.81	1703.16	8569076	3462.67	5862.66	11634788	6009.42	7525.95	13088261	2445.34	6149.67	10240774	3321.13	10548.4	11303074	2881.26	1696.53	19100462	9470.12	4030.69	13317738	4921.61	5104.66	13957466	557.918	1027.68	17574226	283.949	298.331	21369270	1494.48	1138.71	19032898	136.764	5941.37	10082853	9399.02	3276.27	16378565	70.5796	95.0413	13777449	850.355	2019.69	18671526	306.859	775.165	22738478	168.794	11187
2294.75	1463.05	7650529	1802.39	1017.54	21820492	5266.7	7035.4	12711627	2153.32	877.683	17585322	4750.71	8178.43	13096665	2810.24	2185	16508761	126.025	359.565	23140000	2189.8	675.392	22990192	352.773	7031.95	9013284	135.271	320.561	22267734	1009.16	1226.72	17291416	804.989	3318.82	12324034	6513.17	10765.5	10703734	2226.03	6070.21	10950589	200.958	15272.8	12752632	269.79	455.615	18623890	162.581	7278.95
1555.24	911.572	10436302	105.527	2830.84	10936816	3872.3	11025.3	11734554	2355.55	1093.47	18981410	2921.61	8508.41	10907731	2474.7	6193.06	11491860	9997.96	1652.57	20632674	2978.39	5919.48	18881260	181.117	370.14	23438388	807.575	688.503	16302020	403.961	459.582	21146284	944.985	2389.28	13237263	4392.04	1822.61	18852636	1594.38	7639.47	10419283	978.814	8617.29	10111198	925.518	5158.24	15512380	157.527	9110.21
3688.95	2447.51	5656959	2204.42	1245.89	18080634	6539.25	9586.19	12036598	2386.31	4157.87	12010070	4053.42	7048.81	11317167	4614.36	3177.97	9703674	126.585	353.011	23203522	144.37	317.156	24022836	358.463	397.534	18723222	312.498	6394.81	7836688	169.787	280.904	21522054	1540.54	3777.22	11838706	4106.19	2240.65	18218738	100.631	6587.08	9957771	599.182	1215.59	20803128	143.833	7725.2	11692589	206.051	515.01
2310.24	2056.4	6706075	2867.93	3564.32	12346053	3529.62	3784.15	15404890	3027	3778.91	10007669	3307.73	8597.86	10852932	3486.76	3793.65	12241211	5396.76	2479.76	17783624	155.633	297.61	21787130	1371.24	3593.09	13531506	123.666	275.512	22889860	1382	739.83	18878622	850.55	932.263	19220226	664.373	238.28	20918248	2935.63	8005.63	10181808	524.774	884.847	19765334	133.731	9174.66	12096417	222.253	1113.15
836.101	479.714	10767014	164.327	6371.38	11368403	226.685	459.142	22577918	2352.21	1955.8	15784242	3131.2	3776.23	13913191	1432.71	7392.95	9485839	6475.58	2380.48	18446366	2440.51	1125.72	22046442	641.249	1008.6	17041268	233.039	423.369	20731746	869.325	2545.89	14976944	127.214	455.57	24036088	152.35	9565.09	10751966	2570.41	9742.09	9689313	1170.55	4410.02	15932926	913.411	4187.41	16066523	150.378	8854.68
3958.24	4131.2	5819583	1837.34	773.498	21676822	200.112	403.408	22557272	2416.05	894.179	22564858	3833.43	7144.86	11636499	821.792	5364.49	9964607	5165.77	2235.85	17153954	3634.34	7176.37	11634460	139.171	320.938	20979092	1078.7	1017.94	20876190	772.111	4304.57	9166667	2105.97	4313.1	12684823	154.038	9076.96	10761939	2230.16	6814.32	10306758	198.592	583.645	22976938	922.624	3653.98	17129252	276.559	714.55
1846.13	835.648	9866989	2877.35	3527.64	12592899	2621.97	3304.83	14831176	1181.94	393.414	20609392	6140.76	5080.93	14314093	4276.46	4673.55	12261776	5640.74	3374.26	13992690	240.428	306.749	23008770	1534.91	7568.65	9163551	1395.71	3998.97	14908947	947.716	1785.07	16801624	182.827	6406.33	10792579	190.887	517.872	23527596	116.324	8989.18	10119358	837.808	4595.08	11787989	484.022	1925.71	22888902	162.783	9303.9
600.469	361.924	11749445	3084	1481.81	18701320	3308.41	3223.98	18050418	107.079	256.635	21257084	5829.63	4529.87	13689880	2848.86	5882.12	11417373	5681.66	8370.88	11193339	181.059	378.493	24135172	390.315	448.032	18855166	1119.98	9314.59	13231622	1156.78	803.353	20757978	1853.91	3469.63	12806056	8374.28	8016.11	10967020	174.172	297.384	22229058	765.664	1666.03	19301854	278.288	536.492	23344756	421.529	1241.62
3554.48	4016.26	5613138	144.913	7402.81	10981268	5055.17	7777.92	14360899	2619.09	726.94	22212406	168.289	7110.69	9540118	2922.24	5877.58	12117174	3970.95	7542.63	11295815	164.866	343.105	21662898	498.11	10196.5	8551678	429.684	421.521	22336212	239.574	4839.26	9571360	107.498	6427.79	10108542	5021.45	2206.56	19172860	90.9162	4540.5	6149459	124.67	8748	9469373	722.537	2102.43	19362276	202.099	7226.59
2162.29	1355.86	9460863	918.295	2406.57	11491432	4921.7	5780.93	14057225	1419.96	1727.65	16737208	168.305	6936.84	9709447	1977.35	922.241	18999234	7924.44	7110.87	11705649	127.592	4927.12	10406448	631.7	842.261	18025962	1423.52	4014.36	15272771	803.679	1541.96	17164712	624.072	1482.6	15921184	3182.52	8831.13	11368642	4156.3	6529.3	12758560	235.255	687.76	20301800	623.849	944.509	20385220	154.536	7480.48
80.6384	2914.29	5169399	116.685	7388.42	10970880	4940.59	7188.98	14086957	447.624	350.343	20335880	5983.49	6416.38	12180378	2903.74	1810.96	16489112	7668.65	2842.42	17812522	5226.77	5439.48	11396129	1857.92	6749.29	9604397	924.681	1007.99	20978878	100.578	6934.2	10259353	948.692	3047.97	13256572	4643.18	11175.1	10981054	91.7143	4758.21	6862574	247.45	525.703	21540196	327.867	6651.76	7314648	456.313	3951.25
3928.79	3851.48	5768824	3469.5	4514.94	12042008	4581.55	2296.43	17432760	2706.28	1339.5	16216460	6696.16	6963.11	12745084	2194.32	1435.28	17556360	10114.3	6377.01	13318972	156.593	358.043	21899288	179.73	9208	10773750	726.74	9694.38	10555806	966.65	1358.87	18280736	636.483	1418.47	16855620	127.033	289.397	24599904	3912.31	4477.47	13050938	128.813	10893.4	11043193	801.49	6752.02	14431673	145.582	12023.7
1280.14	653.002	10582498	125.97	7889.36	11130335	5073.58	6439.65	14105115	3208.3	2533.26	16368003	4189.05	1189.19	19730868	114.701	221.786	20490962	324.419	355.153	24197116	148.029	341.745	23140468	149.039	6767.18	8766904	880.224	905.785	20989290	1082.97	4912.38	10796105	416.614	4262.82	11192699	133.389	288.975	22952704	2169.48	1550.38	20125466	124.264	9770.05	10572825	195.551	8168.1	11585298	414.547	3186.63
1698.21	1206.58	9012357	3363.68	2920.34	17726580	3780.12	3402.1	18544900	3207.77	3070.3	13430621	6712.13	7180.29	12393728	1605.2	7957.85	10200764	8678.95	2800.8	18763674	128.638	5711.41	11000773	508.395	666.875	19246680	515.777	5592.1	9782462	1261.23	6108.48	10966302	578.587	3101.92	11981212	6825.2	1459.79	20234436	2395.47	2683.6	17336120	711.827	2733.82	15281940	158.454	391.47	23665476	465.352	2070.98
2292.26	1886.47	8797619	2314.13	1277.18	19975954	155.635	8594.48	10040757	3355.69	2005.4	12626660	1158.41	429.077	20796674	3146.26	3592.7	13450547	283.633	443.856	25093804	3574.38	7095.09	11336302	132.556	10966	8184033	764.48	3929.27	17603908	952.007	6887.59	9590828	489.993	5404.81	11134526	4749.98	3350.62	15842035	2873.74	7828.59	9485721	123.863	11784.7	10091237	924.756	4202.8	15454558	145.066	13684.4
1685.73	1747.8	8949525	4636.08	5321.09	11641780	527.753	280.26	20796098	2090.4	971.044	15825753	5372.45	5006.7	12985456	93.2504	109.757	17199158	2482.13	689.047	26261928	4901.92	6368.37	11298821	1162.55	2048.78	16509648	907.136	9130.91	10291716	810.297	7007.84	9289609	744.373	1420.75	15825150	10300.3	2739.68	16340569	369.146	10275.7	9906767	348.353	548.314	20736636	928.535	3756.21	18582648	378.918	2732.96
71.7222	354.474	9986555	4006.17	3670.42	13053923	3345.51	3056.73	15867013	1154.69	199.604	15636718	4505.9	7931.02	11274972	1129.37	247.582	17474520	3769.53	2350.56	18263214	2683.58	1351.5	20190634	601.076	807.386	17477268	292.814	469.139	22427770	1071.98	6387.97	10407974	662.154	3612.08	8190461	7164.46	1114.68	21791414	914.127	312.481	21877050	667.708	1852.87	19685550	563.393	1454.25	20753292	426.818	2076.55
2887.98	3077.34	4591761	1780.86	632.522	22626532	2626.13	811.078	19399196	124.371	194.893	20658194	1935.35	1990.53	16769807	3053.77	1543.74	17665406	2232.12	500.575	23602348	3466.49	2116.82	18501204	152.413	12001.1	8778771	720.015	1037.85	21555952	945.434	4695.3	11362768	426.616	2859.09	11910390	7937.91	9780.69	11855035	2712.62	1678.46	19526382	111.54	11166.9	9842491	673.07	4010.19	11675451	163.051	11081.6
34.0195	334.888	13249196	168.511	6536.09	11472271	150.694	328.547	20987532	113.068	243.978	20950666	1255.36	636.191	20721218	3994.49	3846.59	13041609	96.6741	5549.76	10677524	2420.21	1914.22	17946206	302.309	7996.49	8.31826e+06	650.932	965.834	20230504	949.731	2636.36	14986740	784.062	2590.28	10850559	267.818	11508.6	10566577	1997.44	837.652	22426158	179.352	388.577	22580010	860.064	5118.1	15642120	390.068	1968.33
2196.76	3779.28	5218424	615.68	5501.39	11404425	1171.17	454.291	20868360	110.925	238.594	19936524	344.456	22223.4	9448448	1158.14	5733.57	10493823	9809.33	3686.78	16473260	3635	2966.23	15810023	540.299	1234.96	16594936	988.528	742.668	20522854	1147.13	6663.36	9936088	561.006	2478.4	18872384	961.321	9645.19	10752357	2476.02	3035.86	16207335	174.294	8500.11	10224083	185.982	391.249	24565942	172.341	7985.65
102.515	374.486	11173340	5231.92	4028.28	12668916	4794.6	3919.03	12711701	3787.38	5139.08	10668636	4198.31	3028.64	14929562	2258.33	1594.62	17479028	5086.69	1590.09	20214124	2978.95	4063.26	13352375	147.239	6710.84	9303347	1299.19	4326.94	14777798	157.104	382.392	21386990	994.153	3546.56	8714576	345.495	9870.13	11056868	103.574	1851.83	7878088	1097.48	3087.23	15195719	306.657	821.366	23030722	338.375	6387.05
726.207	502.851	9385276	108.435	2726.07	10805409	1467.67	2240.3	18307672	4026.52	4027.74	11334962	1709.75	904.123	20492874	3032.62	2502.38	14578304	287.447	316.513	23763962	4627.18	7239.09	11627066	962.115	9079.78	8197535	1375.35	4191.84	15533552	770.977	5170.09	10488831	452.518	3482.15	8880851	415.714	10452.1	10960692	121.264	7526.42	9922136	1172.63	3431.91	13742621	112.897	10177.1	11958873	456.711	2326.02
2571.08	4375.3	5329338	123.934	3820.08	10916363	242.65	2134.67	23734372	1937.58	1597.02	20876786	233.161	421.287	21203094	127.733	290.482	22765832	5340.49	8367.1	10190842	4580.6	3320.61	14867784	409.584	413.473	18732648	428.619	449.357	21607342	744.241	1730.67	16347600	1211.18	2004.27	11688722	10548.8	3073.13	18431376	1923.65	8915.3	9309075	558.753	1153.35	18820130	196.344	430.705	23810432	364.883	2233.33
47.9803	288.193	10715092	1516.28	657.478	21584692	4128.7	5861.77	11971946	3778.86	3697.7	13458653	1893.12	1513.22	19191154	2581.84	1853.33	18962574	4896.66	7738.97	10257043	399.538	7457.24	10075853	221.655	6447.82	8882176	319.803	316.267	21243190	930.011	1134.98	17664620	694.258	1043.55	15645530	7652.17	9978.45	10256296	211.231	281.119	22535382	571.529	873.635	21504402	288.476	8513.33	11995242	518.384	3527.2
1108.94	801.192	9234624	1010.74	1039.37	19669716	5203.88	5810.02	13262302	90.0995	181.69	20402562	249.288	348.197	21562828	3401.08	2679.1	14345440	5994.29	6852.35	10908613	315.437	7163.39	9703031	287.033	8993.78	7850807	293.527	8708.61	10592543	1323.67	779.219	20293644	734.207	8778.14	26822712	9971.96	7709.23	10946729	208.776	9743.98	9813099	179.489	10344.2	10352162	187.029	432.836	24550120	405.636	3658.66
64.6864	2596.93	5269628	4375.34	3640.71	12714575	4266.01	5493.43	11090285	2502.5	1301.39	17518942	3439.02	5387.93	11101075	101.071	284.528	22260396	120.543	354.334	22497082	3405.5	3321.43	14194445	235.708	6491.17	8619712	1256.42	5502.86	12510188	1201.89	4341.27	11364997	909.156	4636.78	7858719	135.528	300.23	24222370	2407.66	2510.65	17958010	115.051	11659.2	9444417	134.316	286.934	23435066	131.554	5523.11
2170.67	3561.42	4003944	1150.12	291.722	22080758	5090.75	7071.72	11663754	2812.24	4024.32	10533940	169.983	326.67	21720676	2812.3	1786.2	12315116	6774.08	2582.05	15578388	2151.59	762.205	19966980	710.059	752.469	17727672	135.63	9449.32	10533667	1388.22	4153.2	12438868	1224.17	6072.89	11374622	8653.94	4516.58	15596154	1399.39	9972.09	10941380	127.687	5606.39	10380791	1068.88	4617.7	14481264	476.805	3057.55
3289.72	4617.34	5103205	1466.62	1136.7	20533550	3119.66	4928.73	15376466	1577.32	6211.94	8969193	2363.51	8425.95	9940350	2649.38	1267.53	16864386	127.439	350.258	22256774	282.236	293.153	21479616	366.989	414.79	18290952	1488.77	2979.86	17546742	1182.05	1532.49	18475824	1049.66	2843.99	9493987	161.576	299.079	24310618	95.381	1696.34	8237941	211.508	557.802	22432658	156.743	343.673	17709596	576.299	1667.43
3052.04	4172.29	5539649	3566	1297.51	18038142	3048.21	8560.77	9759883	2859.77	1426.21	15670826	1392.47	8609.28	10661506	4054.89	3710.7	12425626	1321.97	967.691	20899646	3928.49	2546.13	15937391	871.862	850.735	17868916	675.295	3993.17	14014130	951.842	7907.77	9767094	123.22	2697.8	9045295	9090.21	10657.6	11608327	160.074	484.778	22952442	127.874	6116.91	10698468	181.375	439.138	23873374	151.336	6639.36
1247.37	513.544	11322714	3413.36	1656.68	18164558	213.342	357.988	23109110	149.658	4416.79	11223121	2594.05	2623.92	17858154	2755.21	2017.44	17788578	5116.91	1462.81	20657332	116.07	259.006	20565454	587.652	1080.33	18455460	611.156	3022.49	17000768	424.389	5778.56	9891020	1166.83	2322.42	17284658	1703.65	9905.19	10405881	2234.72	2903.85	16543821	151.082	9779.36	20962410	805.775	6604.17	13915831	188.949	6838.64
297.537	2660.18	5457168	2459.46	5206.64	11288797	3052.46	8195.84	9744696	132.584	247.263	21427610	2844.15	903.419	19256866	2508.04	1143.41	18712394	10141.2	4384.9	13790200	3464.23	5696.91	11700526	1363.14	2514.12	14619063	659.048	1005.34	19768412	2369.12	3258.99	15821368	512.991	4663.69	8692206	8659.53	2782.94	16805214	2188.39	8365.24	11430428	652.585	1800.27	18568168	949.659	2741.65	18287098	222.088	483.64
1290.88	2072.26	9846311	3546.54	1421.05	17722510	4262.39	4816.63	10837350	4228.84	3480.66	13203654	2079.22	9553.01	10118285	1981.32	3443.11	13793962	9652.58	4316.76	14554956	214.2	300.918	20374586	835.196	873.971	19366470	1041.42	1682.38	19330228	966.694	1498.08	17911882	1844.07	2023.33	16288074	202.24	396.277	22450938	801.694	323.385	21675886	932.156	2562.52	16023697	796.187	3907.55	14947976	565.847	3017.77
1473.08	762.379	8286352	1267.71	426.69	22666274	4508.51	5816.21	13676692	3137.51	4326.95	10529077	3988.1	8920.98	9785221	71.2091	232.727	22906752	9325.79	4593.97	13482080	4304.2	3952.39	13884693	680.121	1014.3	18105340	1088.48	6079.56	10278357	692.378	2254.14	13835386	499.684	1136.87	13172820	9165.82	7846.45	11952980	173.592	371.058	23377080	665.022	1443.71	19256390	701.47	5701.03	13040730	267.824	1140.29
3000.78	3187.31	7.44592e+06	4334.19	3480.42	12163466	1957.44	1851.51	18350456	2169	3716.85	10130202	1524.05	1516.93	17981024	2760.84	1703.42	12787896	7761.04	2479.19	17042046	3620.53	3055.69	14419383	222.319	307.478	18011822	539.544	599.728	20607348	111.563	7749.03	9672708	639.588	3995.94	9681201	4479.11	9060.42	35327616	132.534	301.824	21991450	1215.34	4090.33	13352927	114.719	10730.2	11739113	611.426	4899.99
605.308	660.049	11085870	149.024	257.669	22985444	165.247	388.277	20927156	2038.23	2602.42	16021106	4083.06	8868.49	9998677	122.554	246.506	20704852	11250.8	4282.33	14526899	4830.16	3889.09	14483496	1084.72	9413.06	8580401	275.378	11006	11070686	1446.86	4146.23	13733085	149.861	5443.69	8981741	14500.9	8179	14564095	4759.65	4684.9	15839747	682.437	2061.65	18491070	133.458	283.719	24502340	399.176	4483.66
2385.25	5096.34	5839277	1172.99	302.41	22090764	3749.89	10220.7	10327581	3310.45	5595.38	10063294	3329.99	2723.03	14883880	2653.97	1832.37	14153392	3794.09	7168.24	10140244	4093.42	2619.48	15396472	397.199	7682.34	8790650	824.758	3551.14	14360990	1403.91	1184.08	18769134	540.905	3988.1	9407175	8761.73	9684.47	12286473	128.74	5907.21	10046680	805.649	2669.98	15912212	1106.69	4674.57	14907108	221.277	553.466
2648.06	3755.76	4.01072e+06	1690.88	688.192	20932122	5094.39	5288.36	17631162	3720.38	3433.26	12161231	3477.33	5864.24	10557713	1690.62	7489.63	11365465	3123.93	842.589	20878726	2510.63	1865.24	16845062	498.84	13520.9	9712107	314.195	429.545	22598450	117.587	8554.65	9730586	1755.71	2962.58	13198444	281.862	586.859	24027060	135.872	249.682	21010252	1056.21	3910.62	14726607	256.142	705.543	23087620	202.652	7856.38
2474.78	5293.38	5921078	3706.59	4293.91	12011763	4234.93	4438.68	12152803	3009.35	2806.31	15646219	3511.37	2726.83	14177710	3225.47	2184.6	16676120	1367.58	336.833	22233276	5282.5	5324.04	13176372	985.495	6631.28	8667137	401.824	402.943	22662262	480.748	906.842	16973578	73.0592	6071.23	9990439	396.198	9669.57	11128319	1938.47	681.696	21105794	170.251	366.398	21849732	420.464	746.299	23835574	385.047	4004.88
2010.57	5178.03	3902082	838.167	285.952	22903232	2273.37	896.952	18901766	3821.13	3450.62	12615368	2677.79	8833.56	11424488	3348.68	6440.16	11816627	3038.46	724.454	21131840	1339.31	266.43	19815998	148.164	297.645	19729940	281.929	8905.69	10323361	1057.2	1237.03	17717696	433.459	3809.53	10745628	13029.3	7026.02	14686920	180.823	5715.58	10783817	945.186	2764.23	14485517	622.44	1532.7	20557062	407.059	5021.03
3443.25	3493.34	6598575	3109.1	1800.26	18284380	1098.77	396.105	20066944	2012.2	1727.84	14853400	2800.49	10088.2	10328167	2108.22	3814.74	14580416	6231.6	1605.41	19600962	3634.72	5107.92	11706909	195.102	11361.1	9010945	327.771	11247	11486366	1171.58	2643.71	12566654	78.0448	5377.98	10553220	13252.8	6149.33	14791585	2613.05	7467.72	12013534	131.808	9009.52	10216811	799.535	4456.35	14598736	360.968	4789.67
1565.57	1618.53	10068531	154.832	233.404	22798724	4712.27	5967.33	11711761	3193.29	3124.54	14395868	1653.29	635.404	19346870	2565.9	1458.46	18698080	5853.06	2250.15	18265880	5053.8	4004.04	11619156	385.913	409.958	21452856	261.878	8974.07	10508484	941.663	6354.07	9839627	429.358	4106.64	10901151	16997.4	8829.25	13197574	169.361	5670.7	10704076	873.021	10677.1	10306760	314.618	563.07	22456646	541.46	4255.74
3069.09	1871.7	9106491	203.211	358.252	23601062	3574.71	2247.88	17732276	1675.35	5224.23	10254043	4950.65	3673.32	13394785	1938.01	6854.4	10516514	4705.97	7264.81	9919287	4252.92	4102.88	12104068	662.041	600.5	17987758	712.603	1257.21	18644516	925.812	2200.28	15411194	592.072	2858.99	8967036	8905.71	6820.48	11227986	1729.55	769.07	22241404	620.939	2288.07	17739246	378.8	1239.04	22167824	185.808	9553.76
2514.04	1993.1	9597830	1407.2	412.949	21324514	5392.39	6670.3	12104025	4838.57	5055.73	11908768	4585.72	3671.96	12900449	2789.21	1273.35	20438312	3724.15	894.692	21068614	218.389	637.861	21165226	4023.06	7245.67	10656320	701.649	7469.76	10530254	839.144	4260.72	11786725	1562.24	3261.29	11806883	11978.6	5601.71	14154282	187.455	8803.74	12728473	206.115	380.699	21282168	236.447	499.232	23651804	465.252	1375.3
1885.65	4776.84	4267269	4310.36	5457.58	12213023	176.664	355.514	21416346	115.897	7065.38	9278581	2244.85	1949.54	15964544	2407.16	3784.77	11462568	5081.83	5894.53	10374580	4643.52	4504.25	9227991	767.275	1307.16	16034669	1278.8	3313.19	17238048	959.543	4601.34	11066728	238.519	2802.97	7491723	17544.6	8436.22	13302157	4126.43	5140.51	14246449	360.919	919.941	19917572	125.675	8183.3	9826216	173.827	7905.07
3070.85	4119.52	3927211	891.419	280.247	21935432	5082.14	4080.61	15591194	182.989	7042.53	10206047	1095.81	8499.22	9359074	2787.55	5933.04	11948895	110.783	302.158	23512018	133.039	6392.88	8678338	237.778	414.146	21128084	2030.42	7123.24	11217577	2041.13	4244.71	12636794	93.1937	5903.55	9395685	12478.6	6285.39	15344464	2034.35	1167.31	20054418	113.311	9610.14	10105256	168.993	299.187	24090970	335.571	1086.85
1420.74	1503.32	11538611	260.272	6960.58	11096974	197.863	382.45	21038328	107.539	447.31	22977828	3438.39	8395.89	9533498	1999.17	2442.19	18651908	131.704	420.605	23432560	4525.22	4276.31	13601998	131.141	8181.11	7911937	457.505	525.641	20840032	1045.6	1344.84	17453326	765.14	4768.18	8786647	11638.8	6021.59	14028101	1834.82	394.629	20927880	983.214	5896.34	13043198	140.762	8761.8	10406671	180.725	10093.5
1363.73	607.686	8.37229e+06	2221.22	4527.4	10735302	2564.54	1595.66	17015754	2028.24	5646.42	10474665	4730.99	8493.29	9702926	1795.16	1530.29	17623016	95.2393	346.117	23224448	144.839	268.527	18935438	595.697	1240.36	19746432	480.73	385.825	21598200	123.722	368.7	21334512	595.034	2598.4	9672619	5875.97	8995.13	11388332	3022.54	4152.87	13930609	106.398	9738.7	10680867	318.847	422.388	18689694	208.382	9304.26
2151.74	1940.12	5487654	150.345	273.482	22330310	5058.37	8381.36	10437100	1368.6	7511.05	9472209	128.794	7970.02	8983464	909.001	3445.21	10631935	222.171	364.561	22370440	420.564	455.128	21320888	596.946	1005.9	18565150	120.035	7408.35	10138131	311.383	505.016	21084674	78.5013	6131.82	7.81205e+06	10695.9	5631.1	14115020	168.753	6983.11	11438215	942.515	9986.68	11316801	234.646	6154.05	10159367	449.758	3688.51
2425.77	1875.43	8837498	2151.92	4318.14	10768118	5514.37	7723.53	14333897	105.019	200.397	20949262	1650.33	9338.14	9215617	1792.07	1081.24	21513594	169.026	489.103	25837852	139.145	213.194	17851066	703.528	1095.78	17581126	184.175	320.776	22056548	1778.14	3889.43	13108722	774.067	2277.28	8782676	9036.08	3446.55	16485752	159.358	362.127	22802042	504.942	856.811	20836796	279.618	11021	11452127	205.544	9016.76
3209.37	3984.51	4.00996e+06	145.227	261.896	22439446	2195.84	1151.54	18981148	2139.4	1202.22	17386030	4727.93	4737.12	10667690	3077.13	6373	11690724	662.418	388.118	22275376	3506.13	4733.14	8549258	480.587	7804.34	8479500	397.828	6758.84	10484901	129.69	13306.2	9506682	187.045	2103.01	8183460	168.772	8391.89	10938235	193.324	357.391	22754402	159.837	10366.2	21004722	945.509	2222.45	18783992	172.538	8530.82
2836.72	4878.43	3.76345e+06	3230.15	3950.09	11330887	2518.93	2043.77	16752552	1173.46	478.265	21050728	2617.07	8138.87	8614142	2965.51	4662.45	13325657	7027.64	6005.09	10837967	2159.74	1498.47	28258956	378.463	13680.4	8630218	284.153	5511.45	9761609	910.224	6226.76	10922007	123.486	5700.38	9581621	458.451	309.12	23012006	2400.76	1146.74	20573454	133.978	10636.7	10593494	201.954	398.191	24076302	283.672	625.462
402.457	194.32	9649443	156.134	356.126	22068236	5060.76	11005.7	11216774	2900.64	5580.08	9791664	393.33	692.516	17987578	1598.58	455.722	19045068	191.039	406.732	23078608	2645.2	3517.66	13743081	376.095	558.693	17634440	1480.55	7378.48	11220325	178.649	346.638	22823576	306.792	4473.19	8867672	528.788	11581.5	10811628	133.689	383.739	22318032	306.288	412.674	20835904	300.329	599.942	24053464	200.202	8429.69
415.221	3240.54	3614827	4338.69	4090.11	13135300	3930.53	2617.8	14360128	1277.31	467.811	20690806	2841.04	3216.28	29461116	2735.95	3487.43	14718031	6469.44	1887.94	18072844	2954.21	1836.19	16462605	87.5932	251.449	20054618	82.7943	288.136	24184586	287.202	11444.2	9740727	1479.22	2760.13	10175774	10365.3	5578.52	13990529	2129.25	1147.78	19845518	232.646	513.587	21226782	487.742	2362.94	19445072	209.107	2595.45
29.6291	3269.55	3550593	1404.29	573.165	20713988	4737.89	6628.84	12979596	4328.87	3038.98	12549642	3787.29	8774.8	10594879	1390.15	663.011	22324700	145.833	383.021	22864930	110.798	254.614	20364756	108.146	7069.26	8224797	1749.39	4106.83	15479947	440.461	6586.54	9519667	185.475	4799.28	9767555	9192.04	3261.54	17858848	2533.54	886.684	21127380	320.613	915.189	21944398	257.666	509.689	23302394	225.272	464.734
42.9	1667.89	1897380	2725.8	7055.73	10587939	2191	558.375	19412940	293.937	287.48	22282794	3135.72	2743.99	14487035	3258.51	1453.92	16276117	9060.03	5709.7	10673530	3114.85	1605.99	16732884	335.732	407.496	18342300	458.68	555.781	22480816	2024.43	4975.65	12902813	961.379	1434.97	14988538	3701.92	545.867	23151658	1837.3	608.261	21492046	153.051	9675.94	21003494	675.682	1738.92	20757542	243.319	10329.5
2191.66	2179.62	7092481	153.086	280.745	22444814	5630.74	9053.29	12614147	97.9328	4238.73	10662136	4101.39	3861.04	12306810	3699.3	4444.23	13607950	10286.8	5032.15	11776098	453.935	345.399	22548750	779.867	7434.52	8588483	396.284	5600.45	9893194	628.883	1652.26	17228860	1964.28	2955.23	12121389	4695.14	9091.66	11442930	2891.65	2427.17	17723826	129.088	9782.9	10210336	853.351	4102.84	15553569	160.612	3868.69
2968.66	2678.82	7598690	2422.99	6672.31	10273186	3630.52	4301.35	14819203	1927.63	5084.45	10996241	4507.38	8006.46	10417097	3071.61	1359.2	17743360	3114.35	752.851	21974126	97.4786	6292.84	7283240	118.007	9367.1	8303518	491.553	536.957	22097774	315.247	734.246	17969498	405.059	4205.33	9511232	1383.37	620.402	24133336	1602.94	495.174	22621324	497.638	1172.17	19018066	261.352	608.62	23743196	350.476	5413.12
412.539	420.435	10037629	3205.21	2954.92	12368095	1724.13	907.583	18742116	100.597	2518.14	10414403	1128.58	8598.23	8497269	122.624	296.576	21850136	3049.1	905.26	21129244	155.038	383.613	24059758	126.849	296.402	18979498	1403.19	7004.1	10821884	117.72	13503.6	9558114	778.66	3813.81	9516334	6245.17	8202.82	10796362	3030.04	3002	16189485	143.632	8849.92	10210813	300.987	671.567	23207612	314.736	990.024
2303.78	2398.61	5320037	2711.62	7530.84	10020651	3111.51	9585.08	9979191	2083.16	4427.89	11743473	1618.09	9022.84	9277017	1797.23	7880.6	10255002	117.078	321.226	22472578	3412.77	1924.88	16525498	777.74	1535.05	16147252	950.822	7204.06	10804916	539.16	1461.45	17848330	123.988	353.566	18996212	10379.9	3528.1	15608743	265.762	10400	10234750	322.572	476.546	21263952	112.22	8807.4	10832729	220.538	10015.9
3448.18	3298.09	4745342	893.918	5210.65	10422566	3456.15	1821.74	17773510	3455.82	3736.17	11437891	3041.29	2931.4	12955298	3388.29	4613.18	12057572	3619.42	1679.87	19058042	87.8706	108.276	12683244	440.991	7272.73	8423240	1166.35	3539.86	11690335	491.203	1583.11	18848604	90.6823	7599.98	9779868	4976.06	662.102	22351108	3978.04	5289.12	13225135	197.446	329.253	20994540	258.261	541.907	23942706	205.28	8382.28
1325.34	557.971	8748409	167.974	375.697	21793232	250.158	624.291	21776244	2335.51	1623.2	17827660	4079.45	3413.97	11412609	1851.46	7346.02	10486300	6881.69	4700.32	13368211	1538.3	877.58	20012978	129.961	317.365	18656106	572.86	631.979	21708696	135.563	330.326	21014284	774.715	798.366	19127954	4685.41	10055.4	10453197	533.622	7690.23	9952493	1113.74	2996.73	16396660	298.96	6205.81	10726956	210.322	604.602
1821.02	1005.83	8803169	1393.06	3392.33	10510292	3577.99	9550.44	10306077	2963.11	1910.54	17833060	1403.62	8630.12	8194399	2881.94	3475.52	11968103	7438.55	4457.12	11353156	2863.51	1057.56	18468240	217.2	7548.05	8120330	1477.38	2797.48	13948883	1066.25	6806.8	11138249	1028.27	2184.17	12973755	128.213	349.825	23246596	141.763	9952.19	10005481	272.161	375.334	21627636	415.889	883.229	23042910	307.559	1330.52
2356.76	1811.67	6.89302e+06	1914.05	3873.06	10360448	4485.94	6999.92	10616849	334.884	284.497	21072894	143.785	257.181	19259246	104.845	252.996	23569338	3592.81	1123.55	19127160	123.805	278.336	20755724	129.76	10221.7	8052037	109.378	7078.14	10321117	503.302	7939.14	9452306	487.319	777.995	17814082	6845.58	7318.63	10584462	152.729	8786.49	10110874	136.456	10415.3	10534251	123.846	8387.07	10972000	144.376	7465.64
168.221	5241.38	4372518	2751.92	1196.33	20796666	3124.72	1497.37	17867742	3220.63	6011.23	11770464	2657.23	1465.23	14775600	1897.68	1727.19	12880537	6774.39	4232.13	12483562	1678.85	323.933	20166614	723.702	6897.28	8958407	1112.67	6043.84	10488540	1021.73	1060.99	18517202	1019.51	2652.03	8.2636e+06	181.667	9500.21	10691022	3314.96	3163.6	15613813	179.034	436.826	22798660	367.222	613.364	23390456	152.865	10443.8
352.757	439.758	10318497	1310.39	447.91	21482138	931.051	9400.15	8981710	1238.92	324.992	21444918	3268.45	2481.86	12266159	1574.21	1352.91	18567260	97.4274	262.91	19769980	135.985	188.049	17719074	171.237	351.194	18430352	2229.38	6325.94	10921120	435.144	4777.95	9900836	1954.1	2417.6	8.03576e+06	10383.1	3460.1	16452508	2238.66	735.669	20570618	583.843	1160.51	20436162	246.632	380.775	23992806	162.611	10444.8
2299.38	1791.53	6.22451e+06	2056.95	982.578	20920638	3940.09	1976.97	15085871	3748.86	3147.47	12768872	1857.12	631.598	16520518	2784.89	4996.57	11249344	6780.09	2319.07	10914732	3304.33	1906.51	16770762	144.283	10819.2	7978201	2570.96	7153.96	11042028	1196.67	3333.92	12414394	335.184	3129.24	7.08252e+06	2344.69	10100.5	11498333	3490.67	3156.66	16234698	102.189	6535.22	10177585	511.422	818.187	18871304	462.117	4994.35
3479.4	4585.01	6019597	798.551	5518.74	10328278	5335.84	6291.43	10588030	366.488	1277.17	18847254	296.064	7934.4	7847766	3299.52	4282.53	12279117	106.777	339.864	21346134	4418.53	4000.25	12363525	1470.01	6584.9	9635542	122.37	7235.61	10551359	147.582	302.476	19036974	451.674	978.098	16832736	6914.57	7905.76	10465762	205.087	415.27	22336008	1024.42	1583.58	14961467	757.878	2397.08	18697580	150.385	7918.68
566.167	5846.53	4352618	248.02	318.238	22675384	3054.09	10681.3	9297796	4877.99	5676.08	12567756	121.936	8481.17	8147341	3588.56	1731.44	19255812	5637.79	2419	17300392	126.329	405.607	10514714	1302.09	8655.33	8684715	733.575	843.992	19271104	669.959	922.048	19818758	672.401	840.656	18520398	225.087	12705	10760835	2686.63	728.321	21203760	135.465	7219.4	10234462	694.634	4174.42	15119359	161.426	8136.34
2241.23	2105.29	6680227	133.871	243.727	20769920	2031.69	8602.39	9735209	3372.24	4549	11934257	2310.38	745.029	19534092	923.584	3252.44	10272496	8630.19	2975.85	14218248	343.902	162.04	17358980	527.134	8842.5	8.13326e+06	144.225	383.219	21988214	454.507	1612.15	17605146	1382.38	2173.74	6876396	157.777	241.778	20639044	4973.6	3797.32	16314403	156.677	10775.9	10127642	127.542	10112.4	10930537	189.837	357.032
1455.24	1166.62	10609380	1011.55	326.09	21898264	70.8567	259.946	5565821	1851.12	5496.74	11424890	189.072	385.316	19705352	3334.2	6774.34	11919980	274.648	6345.67	9071859	73.4043	189.93	9838250	3136.41	4705.42	12150203	1833.07	4780.26	11948685	1344	2456.04	14136934	1523	3158.57	8728306	15648	7110.51	13101900	1238.22	424.816	21994808	1394.5	2800.98	16736246	184.853	428.03	24557158	340.319	2221.88
1743.62	892.222	8650866	2678.91	2050.93	15476401	2625.43	1165.01	17815404	3389.31	1585.35	16614793	3757.91	8696.44	9343684	3204.01	4086.43	13882224	59.7782	2663.84	8515726	2393.4	6121.37	9694477	743.603	8583.03	9374193	1620.65	2918.33	16159595	420.677	5329.38	9743288	115.717	8020.93	10321226	12761.9	6312.19	11844263	493.665	7977.23	9947325	134.968	12276.4	10548171	888.097	3802.26	14827343	146.64	8015.39
292.004	3027.17	4538430	512.883	379.124	22394944	149.245	2428.06	9287918	1964.32	894.607	19658820	113.834	9988	7.73572e+06	3259.98	4157.99	13519832	130.318	357.676	21404494	4405.35	6084.7	11357798	837.563	860.394	17257906	473.189	584.172	19980208	289.283	341.258	20276130	338.911	508.978	14909611	4318.57	681.214	22356784	4325.45	5727.52	13999557	134.942	12911.8	12984842	605.565	1640.04	20925692	168.374	8192.43
3288.52	1607.37	7498344	2816.31	1696.34	15777345	5194.52	6270.62	11475067	4215.66	2195.87	13554070	119.367	9545.83	7903408	3765.19	3559.67	14394236	114.116	294.376	22251576	1786.61	676.773	19708372	108.937	7927.63	8720168	1907.58	6173.15	10687056	629.153	6888.18	10518549	1049.93	3444.51	7.93094e+06	6548.12	865.549	21196300	203.559	252.1	20619384	414.238	1246.05	20621902	140.673	7089.88	11300832	149.857	7790.64
1226.96	392.588	8092890	1535.36	453.477	20276164	367.695	2786.35	10039843	1644.43	671.518	19805374	1160.53	1909.7	15486029	3065.77	2085.09	14796963	3264.11	1542.88	17310034	113.899	196.402	19233294	782.39	1097.53	16865124	1067.03	3297.66	15144943	191.332	380.247	21464532	1713.14	3293.93	8743473	1381.42	266.09	21587674	384.513	8287.87	10304491	161.375	8688.25	10310757	111.68	11183.1	11206972	168.496	7512.13
75.7296	3132.67	4395992	1904.45	718.608	20722056	116.104	7116.43	8477943	105.216	301.523	22658310	1004.16	352.329	18449374	2217.27	4931.61	10597902	83.1322	286.489	21442178	1999.39	842.216	18888248	1324.17	11195.5	9552352	179.552	291.712	20068046	820.049	2359.98	15155169	1250.94	2294.04	11898799	5130.74	696.455	22098106	2946.4	2671.3	16711444	326.964	11662.2	10194160	689.987	5281.65	11161307	169.711	7111.5
95.0548	545.43	11953104	4731.83	2606.32	14889164	453.824	363.466	21134278	97.6252	5469.16	9885289	306.918	7486.67	7573896	3381.28	4048.56	13952834	6692.85	5268.2	9868244	1882.88	7625.97	10053953	168.281	472.507	20473848	191.361	356.453	22914220	1411.58	6697.12	11001220	239.259	6086.98	7669265	118.511	244.787	21758264	2922.35	2635.23	18105426	174.389	8438.27	10228751	158.035	283.342	24293624	190.06	7571.34
233.294	296.591	11079399	4293.68	1752.22	17853882	4918.05	2218.16	16589590	453.673	7608.54	10436751	2999.04	6882.44	9377501	3725.67	4938.36	13111539	12745.4	4337.11	12909875	2952.36	1204.53	18773164	581.754	1024.37	16021727	287.575	356.451	21083460	562.514	1141.1	18084758	500.805	2904.61	8095384	7457.62	2000.2	18671788	973.707	346.257	22539566	164.43	8382.39	11132060	206.355	527.672	23195926	178.867	6588.04
240.767	617.58	11482224	491.77	4426.76	10602691	1248.13	9679	9395718	1650.69	466.358	21194486	2226.17	921.145	18989448	3958.63	3575.84	13623043	153.048	309.63	20920718	3203.46	1815.15	17299302	2073.83	4654.63	12035226	1402.33	1560.23	18163492	1045.16	5657.81	10327399	842.824	3023.32	4531533	1713.28	306.282	20565654	3294.23	3538.59	14144501	244.321	12199.2	10301815	224.871	8426.66	12706712	214.698	9723.16
487.272	506.793	11089578	429.524	327.072	20729156	2585.82	4403.93	9200070	3460.04	1935.14	16651146	1067.03	260.535	15710478	2594	5833.07	11231693	181.102	5626.48	8794061	141.855	279.753	21618670	113.736	9243.23	8528136	1668.68	2793.73	17054074	608.078	1179.09	18933850	144.369	4168.53	5637144	11786.5	8625.75	12068933	3620.05	9389.9	11505438	168.259	8738.89	10329796	352.793	1020.43	21864860	168.605	11081
3211.59	2462.76	6.19748e+06	80.2675	235.979	24239438	5340.44	7128.92	9307131	1037.31	4988.37	9937458	118.419	6778.02	8131297	143.409	3645.42	11017004	6229.1	5142.89	9276272	4632.02	4008.33	12933033	1044.82	2146.06	14806613	359.807	345.053	20470826	151.761	298.92	20817904	98.5666	274.166	20584926	1313.18	8324.48	10958811	1801.54	516.638	21644142	156.48	9177.48	10565731	401.015	1170.33	21624168	160.845	350.384
580.683	649.377	11469183	2982.59	3314.58	10940486	2733.83	8024.22	9403085	3334.76	2727.16	14440826	108.007	5994.04	7951066	3333.16	4703.78	11706789	132.567	5170.65	8060789	1281.39	2127.11	16644943	2161.15	6784.65	10068587	148.318	301.951	20303522	348.152	424.588	22157228	798.558	998.952	17493942	12893.8	7373.84	11890269	746.811	8844.08	10339504	138.069	11342.8	11067604	114.868	8740.88	10587382	173.582	7899.16
340.155	3526.8	5008724	3020.63	3206.23	11769522	3423.01	3856.46	12241851	1893.55	6488.15	10960670	4186.97	6922.28	8964631	3665.6	3360.17	13482681	74.8853	3882.9	8888342	4680.78	2613.08	16313845	196.067	360.95	19940096	297.253	399.81	22976972	705.869	5928.78	10021325	942.842	641.14	13076941	12251.9	9737.71	10826782	3183.48	3114.49	13426285	972.886	2270.54	18001510	128.368	7578.24	10307347	291.326	825.667
333.768	4815.4	4771327	3472.4	3704.97	11680700	3839.21	3713.23	13265357	3594.41	4396.96	11855377	126.01	161.938	14263133	3437.93	3102.36	14494578	10121.3	3665.16	12265746	3208.4	2552.5	14755760	519.427	836.96	18596778	321.341	397.102	23017068	1437.79	3823.48	13526528	494.156	758.685	16059159	3495.62	661.028	22927742	1958.14	1347.12	21697182	1217.15	2914.95	17549370	220.694	462.79	23110778	180.45	6041.96
1684.4	1486.14	9745097	2871.33	3488.71	11497220	2812.03	7998.4	8686636	4084.11	2930.52	12857765	3727.67	2884.25	12598756	3089.34	2854.08	14878444	5873.96	6544.72	10305223	2722.27	8771.98	10074863	112.989	8561.35	8117057	201.783	8140.85	9514611	493.894	6593.15	9347111	584.986	533.175	17571042	1734.04	293.418	21774084	166.155	284.929	20298160	459.369	696.131	21956326	518.283	1658.32	20833470	186.448	7857.27
2969.44	2734.6	7326533	3346.37	5047.03	10592265	3419.81	8550.58	8625689	196.458	3562.97	10650269	4242.17	4437.92	9241817	3431.58	4045.33	11913996	4169.1	5590.77	8736443	4176.86	6553.99	10595967	1681.65	5204.46	11778473	242.122	360.504	22465318	156.172	252.339	21567422	53.2395	3924.5	3101525	6334.59	2045.8	18805772	4786.32	6983.89	11413320	975.758	2579.13	17362732	600.541	1781.48	19282062	163.136	7562.1
1300.43	1107.9	8363815	2791.03	1952.54	13899421	5039.83	5667.91	10076072	3436.47	2499.59	15942453	143.458	287.822	20033844	5367.84	5887.74	12827121	4588.43	1393.05	16842910	4043.51	2372.49	15377478	296.423	451.769	19358686	1649.86	5216.74	11254547	326.779	456.929	19348158	426.482	473.131	13261131	2515.05	400.554	21101082	2321.67	976.097	19440034	204.968	378.906	22628418	87.465	6058.56	11147874	213.639	7196.7
2078.97	4485.47	4958565	1744.79	952.547	20913908	3798.47	5702.14	9252159	3179.25	2376.32	14672209	807.767	356.369	18422150	3794.78	5012.8	11250602	7059.02	1834.4	10799585	360.606	282.631	20176956	1670.33	1548.92	18129812	165.086	344.944	20037558	157.625	273.924	21621658	100.282	4294.33	4688098	8467.63	8680.96	10506547	2933.37	2191.65	18261636	812.642	1895.88	14734797	442.871	1727.38	20031266	180.087	7823.73
3250.32	4195.34	4580482	160.474	313.197	23107444	2687.93	6027.42	7422384	131.75	234.277	20922070	285.939	136.726	13210972	2498.1	5629.37	10897763	7476.19	5573.21	9360648	125.592	308.086	21336568	1160.16	6246.9	9379990	130.174	372.279	21960194	1291.14	1610.96	17133472	601.593	1189.12	14529059	131.518	289.579	22123190	4379.04	5963.85	13723752	1018.28	2947.44	14812245	436.081	1604.1	21113072	183.017	8922.94
3478.88	1783.62	6.62053e+06	189.454	320.732	21004188	5128.21	6317.51	10406393	1853.12	273.482	20810190	285.546	239.89	19397566	104.941	272.431	23415068	6635.16	5646.72	9238324	1512.05	671.386	18684596	814.301	7192.27	9073012	1590.34	1668.36	16676929	470.328	1277.04	18355278	1042.28	1120.3	15085150	117.36	256.416	21188936	1440.58	772.127	21754216	1002.83	2038.22	17987938	226.892	469.638	23646022	157.859	10034.8
1749.07	4507.53	5730747	2743.05	1218.96	17385776	374.732	291.055	19408028	360.384	6984.14	9218134	4223.9	2007.86	13516852	2033.23	4432.84	10582982	84.2622	234.782	16218069	5853.4	3741.69	12549555	603.227	8598.98	8854448	2116.54	4139.05	13080834	445.627	502.121	20070162	1021.82	2051.46	7.99507e+06	4217	454.464	20315376	182.163	337.318	22988652	1093.77	5342.95	11142688	143.622	12418	11863108	281.328	1087.15
1550.87	1358.56	7617428	152.424	313.812	22367852	2666.84	1460.27	16889468	2913.72	1462.02	16177250	147.586	266.862	18893642	4631.02	4812.43	12482226	101.746	287.663	20222004	4829.75	5564.68	10385609	590.903	1251.57	17307204	175.953	9145.32	9458403	542.784	1785.17	15203876	1275.04	1210.46	15116857	3827.67	484.678	21552208	4221.67	6059.17	12105379	1254.91	5353.54	12854638	576.72	5230.1	13060019	169.06	8317.34
2117.73	1801.61	7236494	3551.59	2474.19	11312905	2357.33	1413.8	17403178	3717.69	4431.36	11639594	2786.65	8663.15	7961973	106.652	3503.01	10889242	6800.77	2571.6	16975876	111.5	7535.11	9451471	3238.69	3620.99	13273939	215.333	6903.28	9233388	116.76	271.542	21602294	638.68	2916.1	6836370	4747.32	1255.93	19573614	2750	2731.07	16079113	1055.91	1767.76	18973308	102.657	6639.86	11462670	211.706	9693.52
2071.41	3584.69	4420731	2260.94	1550.08	17184192	3591.54	5273	13353251	2968.81	1278.32	21301270	87.8509	4359.08	7.46161e+06	181.444	452.61	23422070	2973.12	436.53	20282818	3351.02	2270.59	15780582	104.801	8643.51	7.51936e+06	1700.92	4801.52	12225430	286.651	329.533	20969038	252.509	5580.19	9114011	3663.22	1278.56	19108128	4758.94	3555.53	17115488	1486.1	4698.97	13170227	281.874	711.64	21782382	286.537	5819.13
1749.34	2032.46	8.04539e+06	2380.06	1724.33	16443393	3156.5	6322.27	8743303	1768.29	8086.74	24259976	100.406	208.875	14855498	104.716	5110.68	10975710	8308.24	3760.61	13674857	2239.43	500.262	20731110	100.305	7785.23	8417312	3164.15	4274.05	13273958	643.913	6797.21	9610807	611.873	3534.71	5998972	5141.94	530.062	20151490	402.924	329.701	22687192	153.175	7668.42	11199461	111.048	8430.03	9873780	226.699	691.942
2375.93	1955.35	8397660	2388.91	2171.03	10208809	3009.6	1099.36	16889926	3047.88	1528.78	14262509	165.203	359.093	20827012	3476.18	1854.19	17153666	1695.13	569.445	20978636	1471.39	638.515	19407778	114.035	6748.22	7587850	458.694	6745.03	8904244	495.4	1354.69	18519436	561.018	2112.23	15017425	13870.7	4883.82	14040706	440.281	3776.01	15007979	159.834	8333.05	11095515	211.182	506.464	24456568	194.867	6700.02
1629.17	641.972	9724351	2904.76	4089.88	12017990	3075.04	4903.13	13597597	1790.17	8646.42	11836847	3486.13	8474.18	10289201	2742.39	5349.16	11770399	5461.37	2079.26	15425419	2922.48	1224.76	17856470	2315.92	4061	11506359	441.054	651.427	20260654	234.854	325.251	21063462	56.2	5163.95	6010988	205.694	285.912	22345588	1651.71	8301.43	9702529	1624.61	4206.32	13994251	146.226	7801.15	11283165	158.242	9392.39
3394.44	4328.28	4755832	2414.36	1072.3	20188514	154.225	301.157	19956880	152.171	5818.52	10681877	3966.44	8702.48	10511662	3140.62	2743.18	14875229	250.179	339.495	18242834	4145.59	2826.75	15607970	538.82	906.688	17200668	674.393	649.824	19808716	400.094	4699.38	9553197	347.559	603.846	13039770	15143.6	6159.73	16627995	159.99	375.332	22182032	417.724	1020.03	18871812	355.734	2016.46	24262716	270.289	615.407
1459.84	1368.45	8649159	2845.59	2410.83	12281264	239.328	5064.21	9018584	1698.05	7537.46	10598566	5802.4	5976.48	12836169	122.878	5336.17	11042542	4631.7	2765.14	12754933	4877.75	2990.87	14782843	1061.6	2190.16	15338118	574.456	480.808	19868160	727.791	1176.51	23848456	191.598	3945.72	7709367	11566.9	4575.16	13855293	2781.56	6813.06	16814226	136.933	9011.69	11575396	120.185	8566.01	11651030	230.809	8592.46
3580.03	3968.22	3.53017e+06	104.038	226.1	21710980	3572.62	6663.74	8810055	2151.27	768.566	20605958	1128.5	463.632	17923458	3053.44	3110.08	18504576	6402.97	3331.07	14645675	2793.4	6403.41	10152480	3531.94	4335.79	11813706	1530.69	3269.56	14609598	905.513	6025.95	9746643	544.566	1631.74	15483540	228.293	687.34	24641584	537.295	385.322	23286342	772.394	6365.62	11638181	378.861	1223.37	22380570	215.165	798.503
3047.62	2335.08	3976324	150.791	284.573	22149766	126.361	5523.33	8420842	2006.26	838.723	18931712	3572.79	9339.71	10162636	2593.23	5221.01	11662200	5834.46	2303.16	15567320	5284.14	4054.56	12685795	454.396	558.585	20276584	608.043	393.819	20768578	326.553	344.636	20169518	217.351	241.147	17251156	3258.62	9170.36	10216052	3870.81	1730.38	17438106	246.408	583.832	23022366	719.451	4021.97	14891439	183.525	7891.38
2060.45	1800.51	6272924	1715.95	1132.31	18400798	2999.35	8353.39	9207466	3754.43	3263.53	12669199	3584.89	8825.02	10516006	2654.93	4956.82	11524380	5921.86	2268.86	16210354	2586.25	9324.14	10145034	110.332	10622.8	8910945	102.275	8815.36	8912085	502.355	6470.23	9514219	49.1252	4886.98	5244288	8967.54	2090.41	18093126	2636.83	2457.79	16792440	636.479	2026.36	18110474	690.067	5283.58	11152427	168.133	7566.55
2261.4	1798.44	6171599	2301.88	798.661	18212992	164.804	9120.89	9184755	241.13	745.877	23141484	3075.83	7851.06	11460575	3925.82	4016.95	13620172	1348.23	348.106	21996290	3637.59	2273.07	15850642	161.568	6974.21	3543088	1186.75	3393.15	12423984	408.402	399.406	19739484	509.98	3161.35	13589384	10492	6753.48	10623231	122.62	257.706	21567286	1192.94	3009.55	15449504	149.606	9092.87	11832097	644.54	9085.27
405.835	389.747	7095149	1501.54	1127.21	18457620	143.287	314.312	19935366	1266.29	665.292	20480694	2606.63	11236.2	9841427	222.41	5153	10199149	4778.9	1232.67	20302394	3372.12	6586.25	9256627	986.019	8087.68	8507234	403.764	517.808	21177342	265.939	346.488	18628582	848.646	2015.5	15723683	7173.92	9242.97	10713771	1787.15	9185.88	11188753	462.652	1001.28	21206694	113.542	8395.66	11291464	172.6	8029.64
1882.32	3849.98	3451975	2300.91	973.48	16357894	3512	6393.16	9788718	1846.27	1108.22	18060150	2029.55	5968.77	27100340	3010.14	1479.24	16251613	105.334	384.942	22578618	131.213	261.055	21624266	412.139	481.515	18989506	1155.02	1359.79	16337289	815.017	1510.33	17494704	180.575	6007.48	8672354	3860.02	1264.01	20609456	4222.93	6277.77	13448462	1005.01	1557.06	15631805	563.954	6855.73	12543606	160.796	7464.02
2011.56	2966.89	3376807	3106.47	2353.65	11585006	2806.8	2031.68	16055747	4621.54	2508.97	18317444	3519.72	8826.5	10282712	3321.63	2787.49	15551733	7394.53	5773.75	10943441	2626.01	1097.99	18550136	119.724	10742.6	8593052	614.02	806.129	20263020	2413.68	3867.9	12062979	66.509	5730.93	8.34364e+06	118.874	242.786	21315934	229.943	303.612	23334230	153.457	9339.44	12339676	224.312	7436.21	11732772	255.193	2853.84
230.845	192.977	6338311	168.824	271.963	22420152	3247.39	9656.52	13117576	5642.95	2919.65	13243709	3710.04	9370.38	10599996	96.0241	1174.74	27508474	7382.78	2520.55	16511539	2799.38	1347.96	18812084	750.155	9016.23	9012173	767.946	2444.09	11422855	306.525	423.901	20734952	653.473	2668.47	14004711	10641.5	5195.79	12274696	1664.52	462.011	22727644	331.957	672.412	22062786	125.703	8458.14	11146295	318.491	1011.11
2105.18	3379.7	3799298	4203.02	2905.42	11323087	655.196	2094.63	14693115	4485.25	2798.69	12525691	191.246	814.831	21704816	3350.8	3827.52	13448354	11249.7	4274.52	12338277	3501.71	8472.57	10123519	191.891	6511.59	7624323	800.001	2897.41	11424196	479.289	852.17	19380268	549.327	3268.11	9618770	6834.54	8670.83	10479459	154.526	336.233	21258300	166.272	350.551	21477702	472.502	5537.51	10114606	172.338	8154.16
196.159	157.52	3342163	4524.97	2691.51	14744318	3456.7	7062.46	8464697	5759.47	4248.24	12850040	289.222	12196.7	10536494	3306.4	3881.63	13525065	4947.73	1819.33	18692706	134.107	277.456	21026280	781.696	1809.91	14208848	1906	2712.32	14114170	532.99	5188.44	9572298	198.544	6032.92	8961284	124.835	271.452	22459694	1489.22	8994.76	10075379	868.631	2052.73	17789168	1007.43	2648.55	17228644	275.29	654.898
113.086	1524.94	2495033	181.311	345.774	21769486	1292.58	783.424	18781684	3256.91	6631.24	10063592	3844.67	9958.45	11094568	2234.84	3791.26	11931353	5958.32	1762.62	17840266	2473.32	6348.39	9703696	209.659	9539.84	8406274	1357.51	3411.03	11776371	252.866	291.958	19096538	310.166	1092.02	13179137	142.106	310.945	21423790	1326.34	3976.4	14662464	276.923	5821.31	10162696	112.488	8010.23	9850678	145.396	7168.92
2995.8	2803.36	4774672	2985.03	2207.8	10535638	2212.39	7833.31	8529346	213.513	286.53	21516674	3366.76	9585.71	7715495	2780.24	2689.36	15190050	4567.71	1310.11	19543692	2903.08	7389.63	10710088	711.043	738.261	17552370	227.793	288.394	19182466	123.601	296.716	21466922	67.3812	3354.72	8971671	142.31	304.463	22096954	1062.51	376.255	22065804	823.563	3145.3	16785328	134.935	9627.57	10957798	150.599	12131.2
1239.95	1786.13	6657400	3795.49	3423.76	12573824	699.026	8575.65	8549254	2530.72	6300.35	9848910	922.905	392.822	20220596	3606.57	1725.51	17280654	96.2547	337.07	21452374	1321.51	497.721	20897160	1034.44	1475.36	15931286	751.517	1042.73	19810066	107.773	304.078	20725098	665.719	1032.93	16232827	114.278	186.309	17877104	4512.2	6885.27	11996868	596.614	2855.08	16763744	476.771	4715.52	12203305	155.101	11312.9
1035.27	1611.82	5.63337e+06	3433.08	2813.97	10429664	3769.54	4221.27	14430624	3871.81	6259.22	10536948	1828.76	461.94	19665254	2320.79	2269.81	16198855	165.564	324.806	20028080	2905.54	7336.23	9833936	410.725	485.414	19725276	104.248	8203.7	8792532	1307.34	3691.07	14154561	58.689	3152.08	8801842	3263.4	434.81	22027114	151.006	307.322	23310550	502.099	8760.8	10903086	558.876	1307.44	20633716	62.4575	319.421
117.192	1418.43	2207640	2397.99	2590.15	11606286	3377.02	6363.85	11078699	6249.33	3808.7	14801440	136.069	183.013	16524568	2536.9	2699.67	13833941	4687.42	6520.13	9708031	4781.94	4315.87	12776908	88.4718	1659.48	8711150	2979.75	4273.5	14003107	1176.49	3724.66	11571881	1654.87	2673.24	11215636	123.013	268.331	21412238	2346.65	1644	20087514	943.506	1875.97	16634154	763.091	8788.31	17994298	235.688	401.515
2969.83	2187.02	4876915	4703.18	2680.59	13494322	2823.55	3234.62	15651237	101.015	297.182	21687288	2269.38	565.121	19397636	2543.88	3523.46	12213546	9308	6609.19	11368605	170.789	297.198	20792582	210.447	6767.76	7756082	1263.15	4039.87	12027175	811.363	2904.97	13423099	559.004	1050.49	15378105	162.675	342.963	22032110	960.516	389.396	23297590	1034.14	2325.32	15662306	265.894	520.094	23552760	209.708	469.895
2930.52	2239.15	4953173	2622.31	3491.23	9550925	1051.95	8104.89	8924971	1970.14	593.199	20622848	156.582	323.551	21151624	2243.99	5843.62	12157931	4868.83	1750.11	17504970	5895.8	5121.94	13489219	122.244	9341.72	8333402	122.318	5971.01	9142647	1067.43	2232.49	15545528	360.886	3558.15	9273977	346.006	628.295	22595344	131.671	332.063	22323548	711.973	4370.23	13718583	365.272	1434.94	21353856	239.747	363.632
750.896	347.262	8234573	2051.75	1562.65	15695458	2567.26	7217.59	8835510	5946.4	4159.8	11462620	127.349	496.79	20895114	1863.3	2186.29	15842318	4439.26	1891.02	17186400	4902.45	7271	10432471	868.959	1553.37	15929906	210.267	7236.3	8973804	91.1679	6062.54	9151829	539.106	580.858	14519335	6866.26	1451.88	18798942	221.516	275.178	22052158	987.709	1634	18765772	410.769	1528.57	20501146	308.942	7189.98
3464.9	4124.3	4164449	126.272	218.077	18853258	271.825	419.807	20721622	3974.45	4291.96	10460540	1969.92	8370.22	8958603	188.352	501.547	23469490	6466.43	5448.33	9995748	4545.12	2320.66	15414750	734.302	864.761	17219362	617.958	714.429	18277110	892.612	449.93	20068442	432.621	3899.54	9065639	6911.6	1100.49	19584328	1446.21	8718.57	10734469	112.365	7265.6	10074849	184.423	6549.6	11213540	347.32	6117.56
45.9741	2918.38	3.21217e+06	153.262	2730.74	9365793	2758.5	1374.63	20723028	673.732	253.084	21028298	4791.44	6219.75	12008738	1944.24	2204.37	16567816	98.3593	335.358	22053584	4720.92	7641.97	10738579	1093.43	1961.32	15153958	454.195	426.941	19635750	570.888	1265.56	18837344	1807.95	3168.83	11155972	14645.7	6227.57	10701997	2781.28	7919.3	11842689	775.095	1442.53	19336242	553.808	1428.98	20689202	225.102	458.016
434.35	357.305	8.36799e+06	1869.41	3375.19	9149589	4248.17	5435.23	13489015	4680.35	2903.75	12562837	215.028	289.133	20141956	3332.65	1597.24	17046168	5926.19	10892.7	10682153	5794.04	4410.02	11499187	106.035	314.106	17150806	639.216	4374.9	17674502	2264.55	7560.38	9168907	735.641	4382.45	10214033	9119.35	7778.95	10530204	155.199	302.623	22110162	849.741	5321.73	13431219	162.394	364.596	23863084	208.384	340.286
1058.41	533.565	2424331	3062.57	2933.83	10011677	1887.7	1706.45	19785278	3773.63	4966.04	8474720	170.461	369.221	22130980	2450.76	5668.94	10884998	8455.8	10497.2	11293554	5320.29	4709.2	10373298	313.292	8264.34	8014784	478.211	8114.19	8992792	1033.51	3815.38	10677779	478.816	828.117	19423834	9073.92	8105.38	9904087	186.947	5891.72	10786167	140.841	11813.4	10364795	118.734	9934.35	10424498	328.489	7296.85
107.188	149.007	6437336	148.798	4932.67	8797441	4594.65	6059.8	12556152	102.61	248.696	19544280	133.2	276.371	20504140	3111.53	3302.45	13955089	5545.89	10146.5	9995736	3395.62	7764.56	10171370	873.931	823.781	18011806	1194.51	1225.04	16569027	1767.1	3714.46	11614283	2653.25	4024.6	12575456	94.7407	152.276	15190860	332.538	345.971	23524036	676.615	1701.69	20676770	347.403	741.676	24866894	162.144	7951.12
1859.65	1083.18	9329814	1773.34	4742.35	9128769	3769.01	6337.23	12738389	3386.01	1486.39	20320526	3169.1	1926.21	18551350	2924.35	3300.44	15333406	4540.79	2185.29	24332394	5185.62	4180.14	12708369	688.542	807.12	17252888	461.289	7467.31	10814491	536.977	5330.91	9717283	426.836	5317.77	10359020	11552.6	6709	11565311	2193	1015.48	21349204	239.391	454.388	19404400	560.213	1653.71	18799820	168.693	8715.87
1821.58	3261.46	2802949	1804.69	5385.03	9166620	2726.28	5256.91	10023994	4946.29	4746.76	10783335	2161.78	7653	8977168	121.502	337.342	21140520	6405.67	6316.01	10787959	2676.24	1468.69	18567986	1422.79	3551.98	11317780	1120.78	4618.8	10595203	1322.17	5815.68	8820314	490.101	958.716	19431368	11793.5	5357.81	10530385	427.73	304.969	22111022	816.599	5967.06	16435831	410.991	1037.58	20502090	350.32	6615.73
2800.19	3218.56	3778752	4588.59	4232.51	11300766	2966.48	5464.07	10347327	993.943	6519.78	9537189	2281.9	1295.95	20575342	2891.44	3000.16	13420656	4615.78	1336.95	19441134	2029.16	722.974	21073284	110.709	9125.07	8065453	943.252	9092.84	9092912	1272.89	2676.92	15298160	430.407	535.776	20784586	5856.26	1891.8	17533212	516.214	356.035	22994014	1602.16	4700.16	17258714	132.218	292.112	23989520	119.767	9156.22
2525.59	3080.6	3081853	139.271	325.425	21442948	124.011	288.018	19520052	112.559	273.668	21268078	1907.75	13838.3	10971949	147.105	331.965	20042660	9433.28	3806.52	16963710	4241.99	5392.49	12535761	805.301	3441.37	8617572	284.954	8857.32	9127833	1787.75	3830.89	11035140	382.894	4870.63	9372912	14137.9	6442.23	11081818	3067.47	2245.39	17834672	131.001	7959.76	9536737	406.257	1070.98	20438892	464.697	3157.97
3084.72	2968.55	3341207	1338.61	4928.76	8764076	2912.66	5562.65	10431125	108.964	7005.2	10533181	1149.75	1065.83	21429116	1418.9	6138.83	10959211	7702.84	6544.76	10622800	2804.17	1702.56	19402664	141.664	8161.74	7555387	136.628	5086.6	10145243	1146.55	4349.47	10149729	146.047	5062.42	8.21897e+06	11642.2	6019.17	13085142	319.546	8265.47	9897789	1117.36	2568.5	16935570	581.397	1414.82	20595420	205.627	500.987
1502.71	832.325	5916620	164.314	4657.21	8797201	2281.31	1664	19177918	110.215	7091.33	9591199	2734.86	1282.51	20911096	328.268	4463.33	10152246	9428.51	5457.92	10770243	4249.33	3812.3	14500230	1792.94	6830.18	9823092	358.503	7167.18	9760092	735.693	3713	10558355	647.633	677.578	20208808	8827.16	6464.96	11037972	865.342	346.479	21774980	153.792	10108.8	10209469	603.979	1751.5	18897116	275.913	7202.7
2390.91	2842.45	3528886	659.62	4069.73	9294953	3714.55	6828.25	9715343	4855.54	2346.02	16296767	130.186	325.643	20798496	2055.24	1003.64	19375578	6414.11	6562.12	11250293	116.701	280.141	22167060	733.518	1020.49	17542838	261.719	8008.12	9449182	520.846	1119.84	17910136	128.293	4071.95	9278584	6025.69	960.281	17732496	173.025	343.37	23606216	514.868	1313.74	19180424	543.92	1645.52	20543800	137.225	11482.8
1323.06	762.474	4363440	130.052	260.712	20956954	3923.51	5716.08	11168184	4731.29	2938.64	13654913	2718.99	1255.25	18772070	445.31	284.739	22635178	99.1074	328.006	23726776	5049.22	5630.07	11579146	1574.28	2473.66	15124411	1747.19	11061	10736257	668.501	741.661	18456988	677.585	3872.47	10086241	8094.86	3411.34	16482912	2411.24	7421.64	10302751	338.545	7872.84	10538163	475.952	1172.71	21030986	147.971	14499
2275.3	3298.13	1777657	1489.39	3433.16	9072280	3235.66	7976.49	10780839	170.057	195.896	21574838	2371.09	1337.95	17970460	2210.29	1060.78	17873564	181.792	454.001	23557440	4752.39	4933.52	10622419	1330.75	7997.97	8471406	126.628	4763.55	9760052	1623.19	4107.39	11243884	332.158	5500.43	9069864	9530.27	2817.16	15085232	3980.37	5631.52	12959842	328.441	8415.7	10747519	129.107	292.514	24395218	314.668	725.637
1062.95	557.921	5466432	2562.71	1054.17	17336296	1973.85	4942.66	8889476	98.2705	2351.18	10683314	2362.35	1367.47	18210394	2241.49	1289.95	17597122	7205.01	4223.1	12907213	4726.41	2364.95	18081850	105.596	2340.78	9671546	1078.46	5984.3	9725219	1627.08	4091.36	10999007	1063.95	4217.6	9471376	9100.43	6173.75	9153566	134.806	300.065	24765382	379.069	738.619	21287170	143.739	346.545	24504438	368.554	929.683
3148.29	3976.76	3359512	958.613	290.853	20988328	4126.16	7561.54	10041278	4357.4	3542.96	9669006	4629.81	2387.11	16206246	1232.84	306.584	20476544	5743.69	5802.98	10492386	566.133	276.076	21238504	116.121	7407.39	8613779	701.129	6824.07	9311542	1043.31	4917.41	8974895	781.81	3660.32	10554717	7448.15	3909.53	12780965	2317.86	905.964	20523474	619.191	1374.09	20587660	544.264	1417.87	20527856	349.683	1732.6
1103.81	1422.22	5.98594e+06	2095.87	1179.92	15822541	4478.19	3349.68	16354034	97.8535	2727.68	10912778	2779.69	8956.6	9879356	90.934	4042.4	9394245	9342.39	4128.99	14832694	7279.39	3636.3	23958906	1158.17	3438.22	11619522	2728.72	4199.31	10483876	665.514	4923.1	8675397	154.442	4151.12	10191991	6387.88	3033.23	15025812	3655.66	2217.33	17775070	999.761	1909.8	16842834	536.35	1341.95	21719966	140.753	7637.39
3340.52	3004.07	3333593	3348.47	1938.54	11943106	2643.2	4813.77	9129772	2392.89	740.342	18798924	3711.94	2259.46	17764258	267.447	224.138	22129620	3952.73	1343.67	20239752	3214.68	927.188	20069646	839.933	260.028	16208212	859.517	7984.49	11036228	1198.97	4614.79	10877139	406.672	4838.36	8976308	411.184	469.216	22535376	142.424	288.449	23107794	925.138	2095.85	15367679	253.196	382.6	23158592	324.356	1169.13
2276.38	3092.81	3532257	110.704	273.173	20152736	2100.42	5603.74	9002354	5422.68	2857.19	13876169	3544.44	2373.92	16271588	2794.01	1280.07	17240806	4086.34	1504.49	19318370	137.184	338.282	21797942	2659.26	2439.18	15994116	299.989	8438.55	9365227	916.278	2213.46	14162516	429.381	4104.7	9015624	6279.48	3700.94	13901405	149.024	341.226	23413052	319.233	684.89	22008706	309.629	546.242	23048358	451.828	4905.82
252.679	250.978	3188102	2204.73	542.149	18298940	2754.94	1083.27	17935506	529.044	236.025	20862582	149.191	316.76	20632770	121.792	333.425	23339416	135.886	348.495	22960434	129.554	280.718	20965462	1195.94	3073.81	11545891	140.363	334.262	19790062	1922.57	4675.35	12901288	64.6149	4137.83	10220888	8257.35	8832.35	10665975	2500.14	8433.03	10744127	94.4992	9380.33	9824850	597.669	3282.98	17513538	154.387	7444.26
1494.68	956.42	4632998	118.504	223.675	19330054	3395.25	2304.21	17522896	2615.65	837.938	18938172	3428.72	3491.19	14475721	1368.08	5922.51	10218234	146.328	321.103	22141108	2702.16	6050.07	9730819	986.961	2179.26	14661039	1182.56	4118.01	10692943	775.934	6170.02	9265780	1375.95	2635.73	13547048	11684.7	8806.06	10640367	2995.24	8179.34	10641071	873.581	5736.65	12754958	139.241	7405.58	10895930	335.985	1624.94
298.036	414.063	7.47415e+06	139.025	245.503	18775184	2675.22	4904.96	9315343	4005.89	4930.83	10665725	4025.25	3535.15	15220129	101.563	263.344	20096282	9088.65	3973.92	15653512	1921.45	364.576	21047150	119.469	9160.54	7860922	1833.93	2319.8	14480476	320.329	397.452	16476936	638.181	1352.01	17160142	649.855	978.504	24216368	2130.57	1788.8	19614644	812.5	1898.83	16776580	439.158	1431.77	20318072	201.578	615.824
2170.09	3522.07	2589488	130.846	294.599	19189764	3079.66	6732.69	9840703	155.722	191.821	19690780	4610.06	4379.41	13402778	103.216	296.024	23232058	6020.36	1409.98	21089214	1797.15	413.146	21024980	2076.8	6303.41	8371890	1178.47	2397.03	14106297	395.437	866.744	15575310	624.201	3406.82	10354069	5927	9373.12	10540951	147.946	329.705	22008708	126.618	7592.56	8734315	533.456	1623.73	19633556	516.646	5136.3
136.448	297.477	8517672	2223.8	979.027	16789286	2688.14	1062.05	18941944	4951.56	6484.59	11139498	7016.17	3781.03	12889985	2041.54	1786.2	15469602	6152.52	2141.68	18465688	130.393	254.897	20810770	132.333	9129.36	8118143	339.485	9331.42	9792155	87.7093	7476.75	8597836	64.369	4219.7	9951494	6606.05	1901.99	7268534	2566.14	7025.58	10318519	957.314	3212.6	16648024	569.836	1822.5	21193586	304.621	1394.91
1117.12	1096.21	7.25095e+06	124.853	238.931	19045476	182.92	291.909	21697324	92.3151	5616.89	9505868	2989.54	712.024	19826272	2480.64	4762.56	12017303	100.062	305.109	24979432	3476.13	1327.66	16500838	1444.3	2333.69	14949671	1086.6	2307.76	14817544	242.099	322.107	19170718	385.942	4748.77	10167683	8812.78	6258.27	10898918	2979.17	8260.12	10049764	317.24	506.483	21824978	998.537	4173.56	15540670	955.713	6463.41
2055.8	3604.74	2306400	2505.4	1241.56	14808559	4193.09	2096.53	17031838	338.623	70.208	13003872	4923.03	3735.74	15257036	128.819	1165.07	23099798	3362.81	1363.56	20386854	138.126	446.554	22174880	2060.72	3117.11	13429525	120.766	7960.94	8036315	1873.77	6247.26	9730884	990.4	2617.7	15338325	3585.14	1269.98	17769366	4616.16	5623.35	12224740	327.881	5755.3	9525053	631.26	3647.99	13027685	130.327	11902.8
2500.99	1510.96	3359379	247.463	253.179	17988010	4324.47	2962.45	13277622	3133.78	3070.08	16395794	3131.33	1371.57	17666160	118.904	5022.21	10804927	11925.7	5633.98	10523798	150.279	341.542	27338132	1206.55	3652.57	11165991	116.987	8545.48	9185949	374.874	565.423	20574914	218.353	4127.25	8245719	548.558	11168.2	10599795	274.091	6071.36	13504794	245.42	7652.5	10274234	399.455	5621.51	11674357	355.315	1192.08
1448.36	687.586	4894285	1155.95	4523.42	7533994	3289.65	1301.47	19118762	236.663	7538.25	9619955	5698.59	4258.72	14483760	119.735	4880.52	9554232	8439.22	6614.38	10717090	101.893	6679.22	9932473	192.763	334.669	18126324	389.977	8380.32	9294252	1151.12	4765.12	9929401	194.138	199.522	18392154	569.793	10785.2	11012413	3196.19	8525.41	11017136	502.941	701.427	20789730	712.1	3780.04	13414803	135.281	7904.95
2607.37	1755.25	4553687	2561.69	890.816	15722888	1995.86	938.602	18757936	5094.43	6505.1	11522901	4786.93	4038.51	14008274	3570.71	1532.78	16834512	107.699	5582.17	10201582	1563.4	1518.36	22911860	1738.52	7402.05	7894134	103.452	4151.83	9121020	960.963	1244.76	17487502	1258.78	5164.89	9839429	496.331	344.72	22251686	139.321	10830.4	10447159	932.303	3525.21	16476330	510.511	1765.99	21004268	291.925	11304.7
2268.38	1392.5	6285264	151.965	188.266	17975658	3616.17	2321.42	17455212	4486.27	4923.87	10880619	5428.72	3439.57	15309096	819.091	494.452	21940240	126.969	325.29	24298208	5258.38	5824.72	11561379	108.332	7539.07	6389788	1560.65	2285.27	15599347	925.414	3135.25	13335732	520.582	4291.89	9414098	11634.5	5772.37	13068342	121.846	6408.16	10348228	567.491	936.007	20975308	410.166	1603.19	20296196	254.083	6543.97
1336.67	1309.43	6908782	1556.74	338.596	15326699	3165.55	744.098	18830460	1082.62	385.537	20008088	4054.9	8592.22	9774847	3503.16	4009.82	12622620	1060.19	6915.54	9762983	5393.03	2939.79	16515871	731.267	1261.14	14542167	545.67	648.542	18908902	148.384	6676.87	8243943	1316.05	2915.22	15394877	7059.31	7211.56	11361117	2562.58	7444.24	10403361	228.962	6924.51	10254169	129.568	7704.89	11321578	169.761	10313.6
1613.03	785.208	3378218	145.821	186.598	16891550	354.945	11291.1	10501428	2601.45	1519.15	16936882	155.492	335.89	20885768	88.6778	3469.04	9665999	8734.37	3433.69	14203516	888.826	1466.05	18618018	1154.58	2920.77	11696596	382.197	6140.83	9045229	123.732	8326.26	9377871	545.266	1146.82	17596180	2905.07	617.095	19168248	117.289	8268.38	10342002	198.843	14410.5	10768160	844.823	4289.74	13737826	244.426	1153.57
1808.41	1869.87	6649525	106.38	204.306	17449128	3879.77	9017.63	9519880	3792.6	873.92	20652684	3457.22	2881.74	16442733	1343.98	5489.14	10601736	3147.85	1394.54	23256440	119.5	319.655	20672418	1183.58	2202.03	14383431	1053.34	2345.21	14224177	91.2236	8263.39	8775714	484.831	4199.87	9448057	10256.8	9651.78	11849269	162.802	342.196	23083414	270.988	414.716	21207188	538.416	5295.92	12094777	516.188	1509.75
237.55	424.859	7.83318e+06	55.9768	201.818	18888628	3840.66	2787.91	15433588	2384.24	618.749	18468678	3702.3	3812.86	14403501	2154.02	1250.06	17916350	2483.45	1128.29	21615632	5651.75	5902.09	10250948	1348.26	2958.56	12166324	599.486	7462.43	9168532	396.794	276.095	18890138	455.666	5342.53	11142775	3511.42	10943.5	10505026	2559.45	8103.58	10767431	280.922	7798.86	10258344	135.414	320.179	23242480	126.999	9132.91
41.8191	121.41	8889493	3183.81	1545.7	12040111	800.353	496.219	23140058	3214.97	5854.08	10071280	5058.68	4213.35	13187940	107.581	324.349	22171216	9075.92	4018.79	14661030	146.739	273.463	20992650	2054.44	5829.04	8.19375e+06	236.877	8176.77	8188125	2866.38	6184.16	11652684	1432.14	2729.45	13511587	3623.91	11071	10954049	4887.32	4504.72	14667838	264.168	8447.09	10276183	456.496	4140.43	11810627	543.204	4946.41
459.652	452.984	6813736	116.079	255.096	16637446	421.42	10876.2	9683920	2599.48	2512.78	15360004	4998.85	6343.48	11600137	287.929	10583.8	10605017	7481.79	5084.41	10895008	116.647	246.496	20389142	961.557	1249.16	11885430	169.538	744.695	21183102	152.343	8896.33	9246953	92.5499	4249.48	22498260	2086.81	675.921	21125990	152.656	335.376	21931712	779.528	1911.14	17508620	313.243	1216.82	20576260	138.038	14232.5
1743.6	1619.13	8229933	2329.5	1884.02	15039490	4101.5	2810.45	14842054	92.7744	295.369	20936606	405.497	2020.65	20322700	1600.34	5290.91	10284455	6823.78	7223.7	10769025	129.208	263.211	20491984	1718.84	1923.3	13928472	447.031	595.357	19818348	702.855	1314.8	15422158	307.584	4507.11	9541487	3558.75	806.382	19875672	4396.56	3629.03	14851197	116.024	8813.71	8495926	1048.69	2513.73	15711630	181.186	7424.36
393.068	96.5571	6.3715e+06	1819.69	1423.88	15176747	2067.3	1382.37	22159466	2112.09	1782.68	11928361	136.41	329.774	21075232	1580.66	460.983	23117742	5253.2	1230.05	19511712	3811.11	6127.11	9756626	120.307	9651.58	7762220	996.355	1243.07	16046347	958.569	5168.38	10536466	807.488	3906.57	10561668	10988.5	5419.55	13242024	2258.35	6794.66	10708988	1074.24	4735.12	13118109	266.075	5767.02	11027071	141.221	8251.5
538.487	212.579	8.08682e+06	1908.78	1944.13	11705587	7752.91	5679.59	11691660	2212.47	2427.29	13193542	3052.64	2260	16768274	1575.44	525.667	20271804	177.144	366.346	25025642	4755.94	7682.73	11114079	1717.11	7208.58	7814264	1073.59	2353.05	13925258	279.645	406.461	18184046	1069.16	3199.7	10999148	11334.2	5162.91	13541592	114.149	7335.77	10512621	776.542	1652.6	17976172	1007.7	3487.8	15266264	301.128	7700.39
2438.16	3425.16	2502937	3215.1	3162.03	12816474	1772.75	564.583	22251362	2582.03	2457.19	15482499	1036.09	609.995	20682262	3005.93	4510.6	12349119	8445.42	3408.21	15252618	139.716	7649.87	9219188	94.915	8110.95	7.66529e+06	487.661	7029.71	9512455	992.088	1841.74	15212705	1592.51	5585.27	15494411	89.9849	9307.18	9359694	2562.56	2042.85	16125210	651.646	3019.4	15938623	817.274	3745.41	14107583	153.162	7146.71
2259.12	1685.54	3885853	3365.4	3160.78	13600383	181.075	315.18	22190996	3553.95	6515.49	11109498	5347.16	5144.61	12403946	100.734	5843.65	10261655	5114.52	1103.26	20922438	5724.84	4789.98	12303291	566.365	359.271	16095575	158.288	358.564	19868422	359.192	847.592	12399040	885.448	2435.05	16216015	3058.54	1414.57	18867772	1018.98	312.404	20776442	876.428	4147.19	13866875	306.962	1488.86	22851304	250.061	7936.74
1261	1698.1	7.20529e+06	1026.28	258.342	20428090	136.022	337.411	19621952	1354.72	2964.33	19386616	4849.16	6547.89	14677951	2183.92	1699.63	19750822	111.365	298.961	22408492	4360.9	6184.78	10933822	122.736	192.345	12350147	382.321	8636.08	9195245	1107.44	2228.85	13182799	1151.32	2806.22	11206821	11378.4	6864.04	11036696	3751.15	5082.92	12737673	673.223	1399.75	19355712	123.402	6226.77	11309989	416.612	1954.14
25.7104	112.445	9105145	1240.42	5632.95	9991594	1434.83	413.34	20137332	977.526	356.238	21279724	159.751	335.009	19564264	1597.83	716.301	21820220	163.659	377.145	22804636	4209.99	3204.94	15587988	920.3	928.327	14570197	802.632	564.68	17864516	805.855	5537.16	9017874	419.029	565.823	22455722	5498.25	1803.53	14692582	1489.75	697.015	20904252	897.536	4007.91	14182289	450.678	2060.49	20728574	219.48	9662.28
827.087	182.74	8668670	3233.95	2961.72	13571024	4878.07	8361.28	20343760	2492.09	1963.28	14192043	400.208	5550.66	11177720	2636.73	1799.56	18325682	117.588	324.183	22068078	4666.21	7241.63	11340297	2223.86	6535.44	8604691	1549.51	2724.55	13442304	1436.57	2923.79	15557247	104.196	6784.1	10998416	94.6515	171.822	18487138	2658.49	2006.24	20829206	101.783	8587.24	8440203	111.385	7846.69	10863542	486.55	4263.54
1482.83	1973.14	5037463	106.587	3745.99	10019157	251.885	308.884	19794886	6469.94	3159.04	14313811	4870.99	7875.82	12049051	119.94	272.145	22203716	1422.36	7275.82	10186225	3486.29	3248.79	13698476	889.442	1360.72	15239465	127.756	8255.68	9080286	150.491	7819.81	8768375	684.49	794.498	22108730	10729	5583.91	11918564	190.382	8292.87	11097055	134.902	316.053	21879146	294.373	607.906	22146448	227.883	8975.34
2654.9	4000.48	2805848	192.817	375.629	21818294	3842.07	10302.2	20333530	103.118	302.367	21733354	5517.7	8590.15	10967088	3217.16	3306.81	15487098	11470.3	6611.02	11023092	7017.04	6048.01	11482926	505.749	6744.54	7.87413e+06	747.604	1037.37	18846646	1681.6	4947.62	12254815	1472.6	4760.47	9897649	3550.16	385.947	20739570	4608.82	3353.89	15359821	854.533	1452.64	18705754	137.627	311.635	22523424	218.696	809.946
2573.91	3579.1	3658224	1248.92	5752.13	9809584	3063.47	1631.71	18198240	156.593	257.746	21629292	2580.79	7334.3	10468766	3498.97	3940.93	12501609	92.9243	261.143	23179138	4630.38	9104.08	10183103	974.856	2452.07	9406861	2045.12	4225.12	11590906	1327.82	1872.65	14836713	620.39	1713.98	12296822	12938.3	6171.88	12899148	2427.55	7681.98	10537086	229.608	8076.29	9104321	241.991	501.648	21665674	410.551	2208.9
916.284	1348.91	6603796	3598.52	2566.21	11935970	5254.32	4242.31	16764875	1812.97	769.727	18189338	126.205	286.026	21220022	469.539	7964.69	9574076	401.339	253.293	21892100	3284.67	6634.95	9284778	698.874	809.278	11786470	758.464	641.812	18097148	1429.93	4613.75	12957581	417.385	1392.93	17329888	83.3273	241.177	21883330	3791.42	4051.91	13962185	531.885	2352.76	14316517	717.169	2698.81	16899212	149.797	7996.87
2066.11	1571.2	5.71403e+06	95.964	3293.23	9864093	414.848	640.384	22693728	6919.46	4143.86	14265911	4717.18	7173.71	12579367	2025.91	1875.19	16548669	5480.53	7502.09	10502364	4640.14	2457.46	16092401	78.9146	5268.35	12746541	117.845	8358.54	8863695	2558.6	4387.35	15446298	678.522	1698.44	13905986	9793.11	8615.49	10351821	3361.15	7901.44	19370254	318.217	725.132	21274674	150.388	7521.61	11578555	222.423	8770.46
2603.16	4812.44	2650321	1209.48	500.732	20630192	166.389	10434.9	19926192	3966.72	2356.45	16680950	2743.66	7684.29	9751264	2459.53	1206.31	17743126	6807.08	1471.41	18358776	1421.27	440.986	21085864	197.162	257.996	17107626	365.799	7223.87	8596823	1320.29	1895.95	13413736	866.994	5681	10981414	83.9732	5073.16	9454682	3855.09	2595.83	17343044	1140.69	4743.98	13021569	142.486	5909.05	10483632	137.747	8122.77
2766.03	1629.51	4031871	134.763	124.572	15804484	3322.05	2212.89	17502508	112.342	252.688	22926412	969.269	397.114	20425490	2804.36	1666.62	17665036	212.711	224.144	22425122	5081.47	5879.38	10844633	174.393	9347.85	8001115	746.978	655.385	19593324	689.789	4841.31	7265450	623.467	2079.36	13983875	143.616	299.764	20574208	1420.41	533.112	21442010	240.372	10942	10751917	187.445	6683.09	11864167	446.217	1198.55
130.813	221.346	5698969	3723.78	5332.91	13013574	1846.15	9415.79	9378869	3605.06	2237.15	15627553	240.088	13235.1	9615950	107.714	4809.18	10416444	5141.24	862.933	21964254	3724.23	1326.22	18997294	1979.26	3000.42	12297326	780.725	813.069	18347302	2110.08	2419.55	12370362	69.4025	6788.68	10451986	127.78	194.314	17452358	1536.54	954.075	20570322	1250.94	4669.4	13615468	225.849	5504.42	10351532	486.175	1225.3
1508.27	941.088	7267454	3787.8	3048.56	13872333	113.134	265.961	19970114	2826.88	5551.01	9885509	5752.63	6399.49	13452456	2654.08	1153.84	18462894	4524.65	527.61	20945212	3281.24	1002.66	17334828	676.347	7758.74	6974766	1305.4	2253.09	8532036	146.583	165.212	13062380	489.662	4093.44	8009824	6863.36	4213.11	15452309	3752.82	5006.78	12372847	235.972	357.311	17694620	594.862	2321.87	18253236	245.808	478.919
63.0336	156.023	9473761	2278.42	846.761	19087282	5542.37	3659.21	17219834	2599.68	6136.8	10894429	2328	769.525	21317206	830.157	720.473	20454316	352.352	309.94	25095654	126.209	266.976	20324438	298.576	6785.61	6699011	105.634	7098.53	8589811	1030.72	6058.62	9921945	640.965	3613.48	12028778	6579.91	3008.2	17268714	3572.65	1886.55	17803892	125.708	301.391	20678674	329.178	1142.1	21432340	226.551	9557.03
808.61	466.715	7808015	3270.78	3214.99	12567853	3374.72	1720.6	16501591	2359.18	7545.58	9988884	1544.09	1736.17	16807692	2290.12	4501.86	10837790	10676.3	2560.46	15999856	6229.18	5767.39	11447674	271.642	5237.95	5167330	651.135	615.81	18661232	596.485	324.11	13679569	1249.42	1529.54	19199888	162.763	279.281	23753374	162.749	364.602	22032306	1364.2	2674.89	13839106	206.512	483.113	22855226	226.18	9171.1
182.729	155.647	7511719	1863.53	4656.16	10550449	137.344	340.678	22064698	3366.53	5332.82	11132520	4188.85	9604.62	9974951	2228.75	1121.78	19199006	100.293	260.052	22128496	3618.48	1063.43	16454774	843.168	1346.71	7702467	220.859	223.968	18203720	90.819	8012.82	8823963	76.4541	6271.62	10252291	879.217	334.567	22832870	114.405	314.55	21639876	99.811	10037.5	8453443	183.002	369.9	22718406	455.539	2393.55
1785.65	2448.03	6251749	92.1111	2702.39	9973294	2276.61	9086.94	10527463	113.314	5850.95	10387332	9256.49	8656.74	12092701	1866.82	7711.89	10084941	133.652	327.438	22135886	5005.91	2629.74	16419546	1365.68	2034.15	13746992	681.474	578.911	17322140	102.724	3461.26	8011449	572.127	4463.85	8511244	1222.73	298.005	21813852	433.674	260.484	21174430	285.924	416.914	20941848	498.568	4500.25	11363872	205.283	7285.42
1510.97	1684.99	6673171	3438.31	3417.96	11703838	3453.25	11006.9	9510848	3178.55	1967.76	14990189	3845.11	990.062	19725094	2021.6	1175.27	18159682	287.177	6623.38	10223621	544.369	7878.25	9327445	678.811	859.757	16063522	889.281	771.064	15588759	345.434	163.362	17248748	627.777	4058.51	10958804	6137.08	10929.5	9913889	114.077	282.794	22197524	702.173	1177.84	20867768	607.387	4402.45	11289875	149.071	10921.3
989.515	473.871	8249958	2304.52	4937.4	9843771	2618.84	2316.74	22034218	4461.31	6551.06	11500799	266.861	12273.5	9373220	2229.03	1551.52	17310892	3201.33	429.863	20805124	496.062	7981.63	9606122	2845.28	8081.13	9534346	1003.85	1134.96	16251492	2202.25	4556.42	9350803	339.512	3240.16	10353720	1413.89	243.925	21139364	3954.2	8086.13	10287761	119.937	7669.07	8978287	128.165	288.015	21869620	174.861	453.109
2145.1	3801.89	3420302	3860.97	2773.2	13883651	3835.83	2699.08	14105484	3211.92	1724.27	17913470	4823.81	2133.44	18839958	1969.45	6107.5	10451232	840.1	232.824	21386090	3111.28	6702.29	9986443	976.815	3510.11	6835844	445.946	352.029	19094130	340.915	6980.64	8191926	515.758	2274.59	12043181	2570.74	638.43	20369662	127.247	332.968	21592662	773.999	1601.87	18791836	768.812	2016.56	16379463	463.221	3532.9
155.587	168.456	9658136	2268.82	4275.29	11869476	5626.23	3221.2	15621489	993.616	6363.42	10115523	5711.75	4326.82	14710871	2969.42	1318.79	16887736	6450.38	7722.32	9976327	143.571	8480.75	9939643	411.659	7929.28	8.10699e+06	85.4444	5733.77	5859941	94.2903	2945.01	8069715	109.907	2729.99	7973131	6382.37	9822.54	9555083	3769.35	2301.94	17415674	103.667	9148.52	8450498	746.838	3770.98	15567008	408.792	3160.72
1293.7	1774.15	7388271	3588.34	3222.59	11988871	3001.9	1148.8	18040828	147.836	292.603	22931470	9575.96	5544.58	13409780	1552.78	622.194	20048320	6827.28	5069.9	10315167	1684.77	1525.6	16052539	184.861	7686.42	7682506	85.9832	5497.66	6994433	1986.24	4497.21	8631482	180.41	384.391	19257500	8780.71	2570.17	17985430	3035.23	7470.96	10696110	190.919	191.937	16197696	169.935	9509.76	10856051	487.389	1579.73
176.575	266.736	7623551	3873.12	3095.29	14953445	159.894	329.216	20026236	2842.62	5287.11	11604138	3857.58	6880.66	11881496	1594.23	7884	10442503	10191.9	2853.18	15911925	310.831	8503.45	10453430	1787.46	3525.34	12138400	665.292	865.845	16237755	313.643	6376.73	7002426	599.684	2077.14	12401027	5070.6	1203.27	18983834	163.924	546.541	23341708	437.262	636.477	21271052	107.348	8451.13	12193469	152.691	6669.02
1213.33	1779.56	8795684	137.457	288.752	21462390	131.155	277.191	20397136	5682.39	3198.42	15221978	4068.39	5581.02	12349358	3260.23	3238.24	14205062	387.252	6571.09	10002035	5676.7	2035.92	18084076	353.935	7712.04	8575696	829.236	1183.25	17142404	1676.07	1174.86	16094249	1238.66	3987.58	12601414	5586.79	11784	10262737	148.954	10230.4	23451796	97.4371	9569.28	8061309	143.691	7295.47	9725814	151.977	6494.57
250.675	3662.14	3363979	389.408	7451.58	10036662	3543.57	958.178	18992370	2165.55	4264.13	13790991	3866.54	6022.41	12311042	3105.96	3591.98	12588691	107.805	271.185	21896856	5030.53	2711.65	13771597	373.013	7759.24	7903749	787.428	1099.69	16127700	550.593	2067.75	11509555	702.902	4280.59	11758801	7977.79	2435.39	16601800	1358.84	593.801	21811870	154.832	10270.1	9220009	133.88	8652.59	8807226	174.774	262.416
3500.46	3398.23	3814986	170.238	346.212	20836946	3871.33	2900.5	15740518	3666.84	2982.04	14396098	4022.6	5322.03	13112420	3559.4	1940.36	16284529	127.577	296.857	21759272	3451.11	6652.7	9694924	1787.91	4306.25	10395187	109.757	371.728	19908640	448.423	438.692	15099739	503.342	657.067	20919030	4666.76	3348.28	14817501	143.66	290.127	22103650	101.587	12220.8	9039990	386.966	993.248	19001770	131.485	7154.31
1131.83	948.687	9137893	3535.29	4804.61	11077156	4037.28	3645.59	14185597	260.545	8767.44	10715262	4095.41	6414.5	11431419	2090.09	1201.28	18310550	5444.58	7161.88	10207119	5229.02	2389.93	16622283	95.8972	6397.65	18455660	1072.42	1534.44	14427420	466.949	5655.92	6604649	83.5463	2452.54	8749961	5541.87	1824.76	17102614	3762.43	1543.85	19491156	693.964	1527.37	13008418	427.317	5790.63	10908408	116.12	5026.36
137.717	163.198	10473883	2496.15	4907.86	10036629	4467.01	10036.2	9625967	3248.8	5607.77	10538885	4290.65	5891.3	11640776	2353.48	965.316	17888412	257.843	520.509	23296338	6080.99	2718.21	15011982	2209.92	3872.65	12595843	764.95	657.541	19808872	415.117	567.82	14745317	1520.81	4166.88	12323243	7536.35	2456.37	16808190	2114.78	8695.81	9749295	140.183	9151.08	10962663	419.268	775.914	20583868	392.747	1973.86
1035.97	585.314	6.51388e+06	1220.52	341.576	21173484	3297.74	846.504	18712798	99.7585	230.44	21996802	137.939	291.548	23582120	2941.87	958.628	18015836	6591.29	5122.03	10419459	98.4782	1154.31	20724724	275.168	5859.66	8500550	1415.98	2700.23	8499985	528.71	708.488	17055206	305.286	5285.37	11535934	6623.22	1337.59	19519574	125.608	324.32	22489464	324.388	626.34	17955858	176.362	6952.61	9744898	134.621	6331.14
126.099	258.77	7262759	2347.06	5589.69	10097675	131.939	276.877	19741634	71.1405	182.936	23100112	3379.71	899.304	21188990	124.481	6037.76	9907693	11850.9	7103.11	10479149	4615.4	4907.36	14193383	3001.88	4276.57	11803150	1130.19	5364.02	7882797	1860.1	2813.29	8746383	98.1078	7214.48	10775352	172.416	332.995	22197474	142.416	6428.9	22151490	438.965	663.207	21938112	155.443	7065.35	11328143	138.342	6228.78
3490.2	3322.92	3707967	2524.35	5273.08	9981147	3766.39	8998.3	9742787	5735.33	5888.77	10840012	4022.28	1315.98	19310932	123.542	382.823	21180764	308.089	6568.9	10118405	4973.99	3041.79	13095227	528.751	651.148	17470854	1548.24	5817.27	10252872	322.882	7733.72	8536932	953.226	5580.65	11939975	5227.67	962.408	20558650	131.529	276.037	21589272	174.076	293.21	22127308	517.371	970.335	22111752	456.288	3344.85
43.9988	166.599	8767994	2750.16	1607.04	17717146	132.341	5750	10108998	4800.29	6527.73	10594272	2702.58	1062.32	20107402	3506.11	5535.69	11034230	207.331	281.596	21123134	4475.96	1078.04	18325130	1611.79	3975.83	11501819	865.767	1279.11	18341990	667.155	1996.51	13807357	266.693	3689.14	10944600	5586.58	1762.32	17759582	3414.24	3894.92	15314161	528.35	888.048	18605354	355.386	1192.45	19353470	141.063	6499.54
351.435	4224.27	3751108	1577.92	670.776	19131204	6233.27	6629.36	11104041	4387.57	5674.31	12141240	3890	1053.52	21685096	205.222	456.71	23206768	9333.31	4295.92	13080518	2927.02	1018.82	12060648	1383.65	3449.48	13181461	1283.1	1347.55	17349712	1897.56	2349.5	14092216	131.475	7482.94	10894933	125.974	287.696	19659344	172.42	8690.99	22212494	569.973	965.828	20332488	802.934	3293.49	15064022	165.204	303.62
500.34	574.04	8577421	3114.18	2115.96	15185275	1395.4	380.267	20977490	115.784	7511.99	10226681	136.136	292.84	20909052	4543.19	5977.13	11317319	9380.67	4541.02	12630645	3693.63	945.52	18581608	136.545	291.168	18935710	626.327	1349.79	18541948	477.999	5281.81	9111609	733.152	552.991	20742520	4172.3	2768.79	15743668	145.177	268.385	22349040	106.547	9018.96	8169378	511.392	2124.6	16405783	134.204	7963.86
1816.45	1977.55	4814387	1499.44	689.25	21094562	116.153	271.348	21917562	4346.39	3867.69	13591722	230.832	314.749	24964736	3774.72	5784.31	10869726	124.523	298.59	20803870	121.052	194.823	20203030	520.669	703.66	17496204	253.422	4949.29	5.87118e+06	1832.88	2774	11210326	180.573	5078.62	11412086	216.471	7003.08	11065580	3146.65	4661.04	12040422	105.249	6827.82	6573785	708.437	7506.28	9888080	154.931	9343.87
123.806	128.733	8797496	1496.62	4580.87	9959316	4774.09	3963.78	13653865	4062.07	2573.78	13925658	4035.86	1732.09	16826992	3341.57	7223.51	10892181	2056.2	298.525	21557370	82.8992	105.005	13569269	197.966	295.667	18805454	1269.66	5213.07	12374584	426.023	537.99	15668102	790.139	2135.77	15927752	5088.91	2622.23	18360820	2868.65	1755.02	17990270	87.311	8648.57	7209212	431.7	1033.97	19326538	562.832	2843.18
2345.51	4029.06	3779376	3263.17	4412.47	10323821	4115.71	7062.74	10953045	3592.69	2796.99	13573695	4290.29	997.984	17399566	2676.77	1007.05	19180782	134.351	438.581	22679068	1796.58	361.307	19976454	127.024	9049.64	8630755	559.36	1244.24	18447730	802.644	5308.93	10082654	825.649	4430.93	10516685	6338.64	2599.56	17486604	2446.02	8820.96	9571886	154.978	11850.9	7.88596e+06	225.213	596.978	22154318	466.741	2348.36
427.484	166.264	9044418	3602.65	2404.96	15088161	106.94	6718.47	9357988	73.3079	5089.72	10452934	2069.3	10938.4	9381174	2384.3	851.514	19568670	8589.53	1709.47	17206632	5504.4	2777.87	13497095	1323.88	3050.91	13474532	2266.62	4896.36	10531912	90.9744	10636.6	20241870	1567.97	4246.26	10673084	9527.41	4770.72	14096356	3513.25	2994.84	16589861	112.099	7492.59	7.62401e+06	115.163	9222.08	11037446	221.48	550.435
1965.14	3925.51	3.48662e+06	280.28	8271.8	10311541	115.889	269.597	21010690	2859.5	1116.92	19905534	4888.04	2462.31	16062346	2588.25	2348.12	14129364	146.867	336.401	23310570	6370.21	3066.84	12961629	113.377	262.641	18710828	103.108	10349.4	13432145	1180.6	4929.78	9621533	1061.45	4982.39	10220833	108.061	266.635	22016530	3383.83	3636.05	4292961	292.962	337.742	16522490	133.626	8191.04	9753950	164.835	374.788
279.072	3915.89	3309728	3049.64	1560.63	18500148	2030.48	9895.72	9370816	3839.67	6595.47	12215372	116.817	8847.52	9300500	246.492	642.371	21014826	130.984	291.943	22264578	4499.36	2649.36	14984009	1409.33	1736.38	16554636	879.414	616.287	13990625	84.5458	8927.83	8764831	1725.91	4269.63	13772705	10325.9	5377.38	13854259	2648.2	1228.74	19523668	1167.81	7535.02	11903039	125.771	324.025	21042240	396.387	2595.12
128.136	164.059	10023829	2730.22	5198.33	10305259	7296.71	10104.7	11424022	2694.14	1230.21	19842992	5136.25	2001.79	16546139	3377.02	7560.86	10530246	107.402	321.04	22317288	2641.65	713.182	20250030	149.068	287.908	19163740	105.554	8599.54	9565113	776.766	6277.38	10018470	714.229	2544.36	15640877	9903.89	7126.28	11041188	2525.11	1617.02	18302442	203.389	299.727	20131716	146.601	8903.36	10095946	150.873	10088.2
102.782	1045.42	2181870	2376.34	1503.19	17863796	176.79	9022.24	9271551	4312.17	4316.39	11149885	2135.83	12145.8	9836145	1327.55	481.086	20605516	7471.49	2209.64	16025393	4521.13	3491.28	13753104	1431.47	1846.14	14555465	447.478	613.508	20916956	927.276	5288.45	9609705	509.465	961.721	19989032	8281.46	4108.11	13606857	3702.44	2379.42	15301446	139.975	8065.64	8718767	143.598	9095.42	8939850	193.086	578.316
2099.17	3768.32	2821862	883.377	4755.2	10081746	235.197	9019.79	9692045	3656.18	2749.3	11015233	5287.66	2151.9	17745498	3520.79	1837.71	16141408	11860.6	4258.11	14270668	4508.38	2750.45	15084314	121.226	287.783	19257894	1852.83	5519.21	18459574	1041.65	5017.25	9725058	1006.85	2831.31	13169175	9693.12	10577.2	10072193	401.343	296.161	22008196	958.377	4224.37	11724271	154.611	9367.26	9629074	218.786	541.148
171.12	319.281	7934897	478.52	311.56	21367658	146.28	7209.49	9600418	3879.82	4028.05	11759035	135.307	320.129	20023896	3498.89	5506.99	11083625	3111.93	7833.12	10050497	1052.79	5674.35	4673130	1064.21	3841.7	11258158	1035.28	1392.29	13067700	731.995	1025.58	17971634	568.518	4375.45	10796746	5213.95	2144.57	18516102	122.047	4867.05	9744033	140.307	8283.65	8605331	137.451	7135.26	9508005	108.695	10382.5
1741.25	890.505	9007020	132.289	229.656	20825178	5666.44	6396.74	10504880	176.986	310.23	24232958	5486.63	4905.3	14986680	254.413	449.692	21736924	16772.8	4190.71	15077855	3873.26	1582.16	17554010	244.446	325.876	17882940	131.992	233.212	20740564	997.873	893.937	16381451	1256.12	4233.15	8923636	3986.42	8843.43	10144657	105.182	5661.34	9615535	508.945	943.853	19971994	137.254	8617.87	9692801	98.8319	11496.9
186.826	3119.45	2748355	138.664	262.295	21306092	4237.98	10681.4	10237499	4711.32	1756.22	17720046	379.25	5700.78	10503993	4560.43	6552.85	11648456	6093.52	7763.85	9408765	5351.26	7263.71	10641861	346.951	6463.64	10405872	119.29	263.853	21694122	432.197	5699.4	8794753	1752.19	4123.14	8876504	3121.48	1280.09	22080194	99.8197	5958.53	9393033	89.079	10228.9	9197659	118.118	7212.15	9724497	337.143	1456.23
1162.18	1357.6	8032781	140.073	299.54	21285772	654.517	261.709	20321648	3543.18	2217.87	15861640	3618.13	2060.83	18915434	3244.76	5895.73	11294886	7141.34	8314.73	9887544	4444.4	1491.54	17571824	1592.26	3643.19	12555505	704.27	1574.24	19462944	567.115	1197.67	16626856	765.49	374.264	16818204	5669.29	8527.79	10311417	2489.81	1476.72	16944528	118.746	11892.7	20771478	111.18	8044.83	8936419	363.073	1262.83
1135.41	1053.91	7228013	3152.66	4448.24	11339265	6765.12	9208.72	10762827	117.598	254.775	22181836	5797.56	1252.71	19313838	2866.77	5145.43	10319210	7999.69	645.869	21833200	92.5566	6428.98	10267719	518.894	650.523	17756282	2141.46	2388.69	16857168	326.948	401.07	19554196	68.9529	6005.65	10629144	3992	10873.6	10945455	3545.45	4648.6	12864352	625.676	2610.81	16570205	165.337	314.128	20483786	134.846	279.283
1302.48	384.508	8357779	2142.33	5783.67	9737525	4622.97	10276.7	9556198	3918.63	2712.71	14953044	127.672	9094.27	9542255	763.71	6291.53	9243338	111.511	282.509	21841428	3835.42	4851.68	9544780	1161.71	2848.66	13999516	152.978	270.521	20926136	897.038	4685.63	10534365	853.402	5486.91	10476829	9680.35	7395.26	10563873	153.615	357.236	20068794	309.513	806.003	20783216	124.664	8774.26	8537846	240.003	480.454
2208.39	3005.28	3046570	3191.41	6444.89	11278885	6546.74	7468.52	11032606	1657.23	581.401	20095184	393.183	10101.2	9349037	123.586	268.366	21426022	115.663	294.236	21662812	4882.98	7182.23	10670836	175.313	288.887	18229018	1599.44	924.734	19301806	1222.39	925.051	18766696	654.57	3684.85	10866937	10481	3992.43	15549855	1416.85	402.221	20622072	360.648	811.224	19643258	311.803	1055.39	19066374	467.244	3100.82
231.133	180.267	10549619	1825.81	1280.6	18298096	8600.47	8853.47	11064562	90.0084	4842.55	9946508	3989.97	8166.95	9868870	2109.5	1281.8	17768084	6409.5	7556.13	9388497	1842.83	318.916	20680004	1130.7	3016.12	12258258	318.996	7115.95	9535704	1035.69	1001.78	15897288	567.727	3885.22	10394781	10483.6	2173.73	19218316	3682.87	4364.77	13744540	877.971	2781.57	16040906	844.785	3578.7	13290642	225.32	12834.9
125.797	1199.71	3185702	435.638	414.394	24333622	96.9011	148.784	12350673	2725.09	1467.49	20353898	3549.69	5532.19	13884789	3149.52	5699.88	10844698	102.669	8154.71	9707353	3713.2	5309.61	9215979	1448.7	4820.39	11181364	1068.92	4923.08	9918404	1013.44	5552	9619527	2311.62	4810.2	10837328	6229.86	1997.08	18294496	1728.34	10066.9	9614998	146.65	11581	9685777	658.012	1991.64	15108994	207.662	10544.9
40.5612	209.959	6544682	3021.91	4479.57	11984334	102.374	8190.02	8894019	2852.96	822.871	20153146	353.81	10130.1	9189450	265.533	570.386	22081310	4959.1	838.438	20268628	76.267	4562.46	7743340	144.711	10423.5	8650398	422.748	712.967	21001492	1037.25	4194.32	12167505	793.145	1705.35	5994996	9314.57	7361.27	10442653	114.045	8897.8	9002887	220.2	416.035	20993128	138.494	7213.88	9379888	406.747	2419.44
173.83	197.997	8999488	178.167	319.662	22407956	132.424	234.66	18121708	3820.13	1891.11	20786006	410.953	457.712	21279248	2169.62	1042.13	18443144	97.4421	8131.62	9533204	1665.89	347.21	20966964	1282.7	4439.49	11499111	939.556	5039.64	9730254	292.45	317.554	19890638	84.8237	7166.25	9553540	4922.8	607.653	21212458	130.48	328.671	21912208	375.102	438.376	20991678	126.218	7094.2	9151426	325.599	915.877
1350.46	265.488	10491590	135.097	240.457	20834934	2177.37	7820.68	8813309	1923.13	8392.42	10152096	2201.8	11373	9633047	2569.73	5122.37	10301747	1270.83	552.711	24660996	4433.19	2858.54	13142910	1141.33	3036.33	12367549	130.885	275.47	21239486	2741.56	3228.1	12802859	505.74	5647.86	9463807	8715.21	5350.31	12341658	789.208	2325.59	16490440	226.642	576.873	21210848	802.311	5771.16	12558197	550.712	4471.16
2894.75	2964.79	3.96129e+06	147.357	255.953	21587680	5258.79	4459.09	12778434	3171.54	5519.56	11671349	596.106	8249.85	8672779	1913.22	1010.32	17745254	6831.68	1292.19	19641760	2054.21	7289.78	10416807	257.407	9020.87	8863156	225.102	288.047	21433636	792.239	6178.72	9046248	69.5599	5447.01	10082154	12498.4	9472.29	11007941	2482.61	9950.58	19886700	301.443	350.195	20924094	119.167	7494.92	8798980	203.101	10083.6
2463.99	2783.7	3773780	2574.45	2688.11	15753602	3758.49	1743.91	17374510	1915.17	3200.68	15079354	1477.78	395.258	21040304	2596.18	4849.9	9457313	9679.65	6304.06	10624690	4559.83	2899.99	13581500	347.816	453.81	18954792	926.743	1399.92	17504588	1013.43	1081.51	18129144	1180.81	5208.43	10651464	130.214	306.144	22730728	805.191	711.374	23496714	89.1845	10576.8	9071382	121.394	6686.63	9654323	126.558	8466.39
1518.23	2590.86	4372984	184.345	5328.91	10141186	314.546	3242.83	23559018	68.178	163.547	21702888	4010.02	2213.16	15609774	125.977	295.225	22659342	2219.59	289.262	18124818	4022.33	8525.87	8719862	1012.8	2512.33	14814712	1369.98	4693.3	13673955	847.985	4352.41	11506289	460.036	462.6	19211330	152.175	292.848	21613772	242.693	308.36	19506402	290.518	364.392	20554498	690.272	2934.13	13284304	224.578	661.613
2839.25	3045.27	4210216	213.684	415.785	22496550	5363.99	2720.64	14937365	1639.32	3827.7	10914644	126.97	6619.42	9839196	1184.67	787.467	19142360	7036.23	1744.85	17067176	3846.07	1164.22	17095486	1423.56	2452.81	14823406	865.275	1065.46	18473794	539.943	760.458	18800258	368.483	397.976	19821680	4164.81	578.85	20484200	1936.5	8675.34	10512826	233.925	312.677	21382908	251.915	368.987	21459534	146.915	8685.44
1917.73	2572.79	4495376	2501.09	1505.11	17929318	5124.64	6163.21	14737112	4473.9	3154.79	11358719	135.513	245.402	19721886	115.846	238.687	20186178	118.617	274.537	21325128	4949.63	1099.14	19744858	207.46	8113.97	19913522	574.763	1144.5	20331560	159.44	8374.62	8590780	1787.16	2623.08	12674109	7719	8667.61	10001568	302.113	261.127	19865016	90.9806	1922.37	10105457	120.137	7413.15	9165033	130.745	10934
1533.46	898.837	8078851	120.796	250.58	20930146	125.994	194.607	18261192	1946.62	787.795	21012372	120.267	256.61	20431330	97.8779	260.983	21761622	2294.95	8253.18	23934448	5735.1	1153.28	20462848	844.052	9287.4	8476430	1250.55	2029.71	15638724	1070.86	3099.79	12586388	630.287	4082.11	9839154	13357	9438.22	11424316	3916.42	7039.35	11182142	386.319	500.074	21170338	103.978	7456.5	8524832	158.571	10162.7
244.507	450.887	8.11482e+06	1924.23	1328.68	18158966	426.761	12136.8	9558342	3761.68	5578.39	11381390	3340.1	4405.18	7561077	2726.19	1935.61	15337911	7897.44	1482.65	18148068	2557.83	291.225	21059720	668.092	9073.41	9794288	205.267	355.606	22514178	337.166	344.572	19569614	1287.61	4727.52	10474359	6044.94	1709.65	18787910	3357.32	6455.48	8358615	458.358	560.957	21405270	159.246	7867.13	9521715	175.921	408.165
2763.94	3191.31	4108652	2362.95	1505.33	17602624	128.583	9007.55	9168427	2131.13	310.648	20509746	5137.94	5166.5	14099035	4771.14	5010.29	13486732	11901.1	6404.63	10444819	149.685	285.552	24651260	884.608	10543.3	11105251	902.227	2234.41	16068682	446.094	273.031	20089856	1396.24	4374.04	10385175	5462.42	8239.65	10573109	258.857	323.258	22212830	267.342	714.673	18993096	259.996	360.101	18605742	376.6	2238.23
1110.39	3984.13	2370312	714.819	6268.28	9688245	5050.66	3438.66	16259316	2259.95	8221.76	9722439	4984.52	4907.96	11683657	2978.63	4874.89	9887862	10532.9	3993.74	14464197	1303.24	7936.53	9683819	695.884	10611.6	10424340	772.302	1855.43	18382842	564.006	981.943	17712234	716.159	4617.14	8250646	9189.87	7599.7	10314647	3096.79	3777.45	13394178	1205.66	2375.56	16525380	869.728	2249.71	13400581	148.34	9637.92
2604.98	2709.14	4007863	133.121	279.042	21018534	5506.35	5429	12915129	102.901	327.864	22754542	4284.34	2517.58	10916204	218.839	530.51	22189814	125.018	295.504	21252376	126.489	255.982	21764364	270.383	9783.25	9517118	190.222	428.824	22212462	1268.76	6226.94	9497787	802.201	1265.04	18768146	7560.17	8905.29	9565774	178.293	10285.4	10275144	387.459	1983.13	15830824	279.203	506.574	18799194	649.834	2115.44
184.998	268.259	9401089	1603.93	7142.04	9934479	6572.56	5499.11	13929232	2824.15	711.119	19988890	3607.3	1675.04	16296988	1272.88	644.971	21454928	409.253	8469	9773869	3257.45	475.151	21774046	984.077	1978.86	14713941	1155.65	2952.14	14580976	813.258	404.367	18978392	1150.68	4920.59	7155589	10255.2	7683.09	10940902	3044.44	8089.73	10948210	282.067	694.241	18478954	111.846	7036.07	8631684	147.407	8029.24
28.2996	239.421	6.08807e+06	131.905	294.783	21747194	147.381	10581.6	15202138	2630.98	1522.03	19733950	92.5414	252.304	21355026	2945.6	1789.06	15428117	10248.5	2565.68	14379655	5477.39	5108.19	11189949	1453.94	3577.26	12943940	1055.71	4285.12	13520740	624.801	7283.77	9787500	1542.02	3894.33	10269923	9714.1	7321.08	10709833	3834.83	5886.82	12532976	180.894	12110.8	20842444	724.75	2611.31	14602737	138.435	8736.1
2286.76	2638.62	2713959	2655.35	2331.36	16642310	1674.09	357.788	16461520	113.407	247.636	22570216	4859.02	4238.79	11631266	3050.9	2104.36	16638584	12175.9	3312.1	13549895	5864.37	4868.36	11558126	1467.05	2977.55	14833409	2236.62	5303.62	15418118	811.199	4277.71	11318703	1035.72	4060.1	10334608	4039.84	776.397	21829872	2853.54	2594.77	16103432	989.72	2634.29	16321809	143.664	7962.07	9422831	585.744	4806.09
2480.23	4399.23	4486937	2340.21	5171.66	10197850	1295.95	6457.29	7736695	2266.91	412.679	22357516	4715.9	4958.16	11487739	2272.25	976.436	15974638	6523.55	2127.65	17720310	183.526	238.758	23296212	1826.91	4031.39	13845662	469.016	422.122	22536670	841.539	1331.77	12933296	375.278	3881.77	9522222	4215.54	1118.48	20858976	2035.13	7390.77	9873132	665.65	2032	17516264	118.472	7843.94	8235708	232.401	8835.87
87.0254	167.065	9102821	120.302	320.095	21401780	3076.29	601.981	20551354	78.3384	4054.66	10220335	163.234	288.72	20226670	2809.17	6300.96	9482015	6703.59	9893.62	9715403	4524.99	4253.67	12470271	408.18	7304.21	8922705	173.602	7567.39	9787231	79.6966	10262.9	9676807	290.374	3636.98	8223004	7378.71	8792.09	9624676	158.15	339.264	21957572	519.133	638.852	19993582	114.588	6535.69	8840961	155.165	319.716
2627.08	2823.86	4.92758e+06	136.607	333.051	20523880	149.978	8511.31	6921205	96.2576	249.984	20781576	99.6129	7320.52	8985595	2532.5	2017.77	12983164	8154.44	8139.65	10428551	6715.72	1942.55	18022186	314.248	6802.36	9270686	1170.55	2024.66	17411304	108.941	11165	9386852	336.251	3955.38	7727052	8075.23	2325.64	18094642	2573.26	4716.63	11931927	351.458	546.996	19278436	683.882	5053.93	10076693	407.106	2113.14
2972.4	1968.14	5071308	1154.44	752.682	19818854	1695.64	534.68	20363860	96.2148	229.119	20723110	3414.69	1166.77	17537934	1933.46	656.085	19913932	136.093	248.135	21086716	1428.38	448.299	22445438	112.502	9970.96	8713127	1359.37	2921.42	14409021	103.296	8610.78	8929802	2057.17	3625.36	14238071	1982.17	844.079	21697956	114.646	8435.87	8739827	351.226	542.009	20693762	219.251	396.755	18272968	183.956	9267.79
249.015	211.216	10820845	1083.7	5950.78	10489093	123.949	304.595	20245380	3002.78	726.286	20756834	278.172	9941.62	6437170	95.0945	258.393	19678914	6013.47	951.29	19462240	4885.97	2811.68	14776125	99.0674	5882.88	8749906	1610.15	3282.58	18180160	708.084	1552.25	17050712	1035.87	4183.5	12279111	8711.41	9194.18	9758516	1714.4	2416.52	19080852	141.897	232.144	20780054	111.379	7464.19	9152715	469.502	3523.76
181.751	340.082	6784893	3574.44	3017.26	15524254	3250.1	8994.09	9871093	2268.83	740.861	20993950	111.2	8096.34	8940979	2598.42	2277.46	14339798	8402.95	7973.1	9733565	3116.61	1015.69	19063312	1130.38	1758.47	15617695	1954.83	6748.38	10665646	1651.29	3949.89	11142735	701.741	3335.13	10857362	14064	5401.53	14055025	1917.23	8348.39	10325847	589.975	1261.22	18106746	842.823	3359.9	12666762	240.254	750.927
111.128	272.085	10973123	4195.99	8429.44	10709726	1678.75	6716.25	7951001	3387.35	4336.94	11051039	3783.4	3359.72	11893357	200.015	5915.85	10451993	4401.15	401.399	10650261	164.356	335.953	23095416	96.9499	5671.28	8732163	1437.76	2710.86	16291445	864.084	806.349	18990444	632.51	6477.64	10747063	15673.2	6164.21	13089280	2412.35	2001.52	18485858	449.982	668.187	20036578	180.819	6820.17	9286712	612.749	3867.9
1399.7	597.721	9908584	886.761	10403.6	9765027	115.886	271.341	20359704	82.359	4433.06	10595247	167.784	345.792	17300760	2853.33	2163.3	13268295	7196.39	1393.47	16959022	2943.41	2074.61	15827018	1377.26	1746.87	17698986	1653.63	3710.27	16330727	1489.07	6437.55	10616599	197.079	8841.91	10726748	296.337	351.565	21774658	222.938	326.861	21773334	386.059	749.842	20359808	111.908	7395.96	8413927	153.287	9141.47
1224.08	4165.42	4362617	102.553	7412.31	9368430	3660.3	3662.54	19307248	196.648	234.005	21896716	5207	2391.39	12286991	182.222	450.741	22314300	9844.39	3593.44	14172387	127.697	262.877	22173334	1609.52	5645.46	9716527	515.802	408.31	21845762	451.257	6377.61	9828545	1218.98	2880.53	9732486	5538.35	7423.4	10357603	2644.14	4608.89	11667153	119.794	10102.3	20890346	121.061	6881.4	7985867	459.486	1916.05
2234.41	4138.63	4149712	1824.31	807.033	21340976	5161.73	2254.49	18962360	74.5805	2938.99	9720738	186.189	347.5	20445098	2423.89	1858	13588194	6385.69	2272.07	16766090	1886.13	8238.29	9661082	398.035	390.663	18786520	736.952	885.634	18492670	368.45	7800.78	9111882	558.959	3347.37	9011511	2983.95	498.709	23333630	2010.12	7995.33	9912122	135.03	8162.9	9647842	170.232	6919.25	11401648	520.922	4567.41
1231.45	815.04	7740848	502.108	5748.01	10160315	2973.33	889.711	20031008	4609.53	4352.47	12367559	4571.41	4971.15	10602995	1931.02	1186.73	17470882	5088.76	3898.89	9939312	4488.15	1300.3	17881862	1681.48	4544.46	13984939	1232.76	2587.4	14216127	723.192	2250.84	14647987	533.55	1837.74	13567031	8309.27	8557.8	10368476	3299.03	8301.02	9771099	124.313	8158.18	9916086	609.526	1839.49	15188429	599.887	3489.98
4014.19	3101.61	4123143	111.917	7745.68	10566118	3187.66	7506.79	9677014	779.138	319.717	21840668	2828.77	7506.62	9468706	4430.75	2885.89	13737453	12092.9	2693.04	13877948	521.256	238.457	22313182	892.828	1831.7	15443972	1361.74	1791.8	19633004	869.448	1332.93	19039918	834.96	2835.05	13286054	6675.55	8355.85	10087699	3704.43	8772.94	11722410	140.142	228.739	20807460	713.954	3320.36	11204478	349.477	3644.06
3195.67	2331.89	3898724	113.775	6620.72	9397440	4967.08	4617.93	10996894	103.498	263.64	21689360	4955.64	7635.36	8386248	125.215	3808.08	8702815	114.128	229.644	19284160	6320.75	5696.39	11434865	2701.07	6438.48	9990319	311.526	414.787	21333754	236.62	7338.55	9122467	66.2658	6896.16	10017147	9417.57	3613.02	16467510	4145.02	5601.37	12368453	114.877	10064.2	9370504	143.809	7232.71	8.2748e+06	277.12	716.436
156.804	158.278	7502113	136.886	250.779	21695300	3645.62	376.341	21438294	3004.65	1246.1	20918258	125.911	8050.45	8982014	1563.7	575.816	16112922	108.266	6551.85	9235780	108.831	245.542	20605818	110.094	10167.4	8945674	201.853	367.544	22104544	368.127	689.685	18457548	365.299	3496.68	7030894	209.784	286.367	21571302	1555.43	430.544	16752569	290.511	481.394	21374268	96.3059	7012.37	8.10783e+06	173.697	8660.08
1067.84	570.613	10208159	480.992	4965.66	9566167	304.187	303.574	20168108	5432.5	3408.12	15042554	3705.56	6642.2	9296483	77.081	3890.44	8594796	110.673	232.065	21264870	6072.43	2130.48	17610442	2297.13	6259.53	10905592	978.023	7734.56	9625489	1478.72	6167.48	10187771	488.676	1308.73	19902900	12277.3	3735.59	14951426	120.501	2092.28	7895985	126.693	10124.4	21997758	154.789	5924.99	6.83767e+06	373.15	1528.73
955.774	404.415	10790350	126.24	7334.76	9759617	2967.64	1022.05	18362694	4489.44	1785.87	16191148	102.184	170.104	15748335	138.271	249.92	21361266	6023.09	3714.36	11401628	3772.74	6811.01	21577754	2056.72	5223.06	10945382	1951.39	7389.52	10149418	440.34	5813.33	9998746	351.568	1129.89	7486741	11940.5	4005.89	14730723	3142.95	3637.88	12571956	125.863	416.189	21945362	132.968	7194.12	8377896	153.687	9058.85
3147.31	2351.07	6863315	2866.61	4200.03	11209908	4050.29	3384.58	13694853	4158.56	3699.99	13482106	136.003	229.337	19523330	1110.02	374.357	18853324	3231	587.937	20420140	3801.79	5258.47	9668402	858.456	6915.18	10206280	1358.76	2131.27	16040559	387.161	5434.86	8777651	370.019	3593.53	8490311	135.077	306.441	22965902	2959.58	2098.16	15705483	145.074	452.226	19849974	101.581	7641.87	8214698	516.777	1533.57
638.166	643.33	12022735	7199.8	3450.67	15969285	325.669	350.217	21508394	4147.4	1089.77	21321072	5643.91	6654.43	12045191	118.454	218.085	19938242	7087.99	5371.12	10174475	242.866	7867.08	10190902	329.011	800.58	20185516	2056.22	5160.83	12638799	563.031	1419.26	16091464	155.579	5044.72	10345479	119.115	283.449	22842338	2049.69	7519.36	7575390	120.261	9635.02	10173341	571.106	1610.49	14574417	120.402	11281.3
1958.06	4812.41	5509221	3654.41	2458.12	13701396	4086.26	3017.91	19648634	214.184	371.219	21287302	245.134	7569	9125536	5099.1	2725.87	15414559	7766.35	3831.08	12885169	3787.14	6536.87	9579179	137.686	11099.7	9348231	163.54	378.876	21706234	798.852	2316.05	15596885	786.917	480.858	18818032	246.429	283.484	22295984	111.024	143.237	15229403	124.661	327.565	22177946	139.337	5537.56	9537457	237.501	1282.52
2433.29	2519.68	3.63058e+06	2260.06	1568.66	17618350	281.55	305.157	21001566	2506.57	5003.38	9620270	2201.81	3177.35	9660838	122.168	203.192	19408382	7094.14	3962.46	13372785	168.541	278.473	22832474	100.326	9442.79	9312673	409.011	9160.43	10173677	402.646	5918.8	9724974	1285.98	4791.14	10323705	4228.67	2250.54	10990169	129.146	244.036	20621016	138.991	319.176	21292038	745.84	1986.58	13796419	168.413	8919.4
74.3619	270.849	10688155	2231	1401.64	19077208	6005.15	4314.71	14939118	94.4155	5592.6	10650317	6381.1	3609.89	12745802	1986.27	531.37	19028326	6023.08	3897.03	9520869	3210.43	1868.48	14891706	529.366	586.995	18411086	1433.14	9233.27	10162571	90.4327	9469.13	9383133	349.192	4176.25	9456813	10836.5	3332.68	17891210	3506.34	6334.11	10267748	114.953	10004.9	9663593	199.9	390.512	19075462	136.566	8326.04
3156.7	2333.09	6057404	2686.63	4188.99	12378612	6112.01	4116.84	14140582	3437.82	1239.2	21724048	3661.81	3856.48	6342715	116.949	258.336	19795184	6269.19	2742.2	8924745	6786.53	2096.65	18939442	971.321	6722.14	10073913	516.198	7379.77	10194485	740.801	6379.4	9192802	452.898	2406.28	10784977	9605.12	3441.17	15653663	4345.22	6137.43	10780269	499.64	6615.83	10001014	599.503	3179.29	11664872	554.559	5830.45
304.454	305.876	8559929	2421.03	1386.34	19532588	3074.99	10092.4	10431556	86.1529	3110.49	10310107	138.922	284.222	15702524	846.794	280.76	20377626	6868.51	2738.06	8879513	6591.77	4981.17	12448212	164.786	255.589	18600350	141.457	326.421	21135536	996.025	5685.69	9538786	1127.13	3912.4	11074280	10168.2	8365.93	9730769	2782.61	2509.19	16579557	891.937	4149.85	12752359	732.772	4197.93	9767699	254.408	726.935
896.755	3063.84	5606734	3304.76	6694.79	10666496	899.756	349.544	21764326	4638.1	3522.24	14804945	4778.91	5074.94	7378582	107.791	353.282	21156956	4490.02	1208.82	13057789	134.395	10689.4	9941977	103.125	8055.65	9000670	2986.31	3938	13856601	670.589	2546.03	13661748	614.675	3960.57	10634533	12126.9	4269.85	16506327	56.7119	212.18	22687814	115.239	9863.58	9169760	124.705	4209.77	7717077	144.546	8903.45
120.002	266.481	9986857	863.803	6855.08	9702527	3553.98	2220.09	17025792	3422.77	977.845	20324830	2983.98	811.537	18758648	3214.46	3283.27	9595586	162.504	234.957	21192944	3256.74	6489.91	11017993	578.149	8287.33	9466617	756.696	696.977	20848892	624.346	8492.23	9694204	365.688	633.84	18629386	7988.34	3231.6	15979041	4701.27	6561.22	11045029	640.93	6363.36	10364293	744.188	2062.96	14011287	170.094	11108.7
4389.6	3714.69	5302429	538.434	5382.99	9825650	2313.2	472.386	21391064	2815.23	602.565	22061416	635.717	11505.1	9014640	1448.33	898.421	18510900	4654.8	6571.97	9027622	7503.8	3295.76	15954386	124.009	10575	9776610	1471.37	659.255	19501568	586.712	532.595	19138842	637.02	1678.99	9661221	2440.89	581.28	20347928	2232.79	8063.55	10235327	169.22	9276.51	9921287	349.802	671.451	17696408	453.318	599.598
3032.46	3456.56	3473714	2176.09	677.182	21824894	3186.58	822.288	23088236	4588.64	4577.36	11674034	147.046	307.433	19521108	100.533	178.123	18398228	842.972	251.438	23578270	7816.7	3766.11	15788360	499.807	463.696	19683528	942.272	8881.93	10059082	914.262	3214.51	11946854	358.261	4319.31	9336001	5874.13	2325.38	17738104	2492.51	8418.05	9752980	115.085	10526.7	10078221	104.213	8426.32	7.80837e+06	148.435	360.285
1360.53	1335.96	8049861	2702.37	1792.17	18494428	5332.33	7831.08	11604075	1812.59	1146.49	19697072	4943.12	7881.17	11434742	92.6381	263.989	21530296	2900.33	324.912	22437296	7134.17	2054.94	19032022	607.824	693.686	18026386	207.028	7232.07	10277484	318.931	6012.75	9868220	65.8385	363.082	16494670	4931.09	9336.99	9764366	3098.66	3843.66	8004128	113.819	9968.3	8872660	129.905	6460.49	7894723	250.096	668.228
1451.67	1022.02	8012072	2390.87	2396.09	14981109	2591.39	825.338	19984948	4514.56	4043.87	13283239	1996.65	1089	18202024	2745.26	1872.35	16135250	13528.4	4417.74	9262128	2147.11	6367.77	8993125	754.941	686.035	18520632	1331.23	1808.46	18178258	169.407	6792.92	9437006	797.892	2959.45	9575730	10371.7	5790.8	12559816	3440.94	1895.74	14992919	901.667	4151.96	13171733	93.2623	9080.23	7871013	176.251	6875.42
1379.37	1206.11	8667218	3862.07	3969.93	14201724	5011.36	4711.98	13886180	189.529	6716.27	10550229	6164.36	4729.19	14699904	86.4073	275.997	20281118	3967.27	6526.69	8708859	1218.65	334.031	22382920	564.89	601.063	20115556	825.557	836.205	19983698	120.547	273.127	20159970	300.12	3442.04	5.74354e+06	11887.3	5520.72	12847978	150.809	269.996	19297364	107.988	9192.83	10846151	107.107	7119.02	7339335	134.855	7614.68
3333.36	2725.93	4724530	2463.49	1137.32	19572558	3377.59	1230.14	18074586	7866.81	4319.54	12685501	4230.69	1008.14	20202012	3862.15	4194.58	10985270	7566.97	4509.51	13039681	1878.38	7006.67	21525020	519.526	8157.16	9125181	222.119	6883.64	10269431	119.981	244.396	21291366	65.4558	5278.52	5746000	1534.39	281.504	22227924	107.971	6219.33	10057737	120.813	9864.62	10147802	84.7913	7122.92	7844891	440.092	2079.33
1702.93	2203.09	4622831	3114.52	2317.4	16236257	228.726	426.314	21911504	2367.67	1771.21	18761676	149.986	324.793	21140228	4146.08	6575.31	12968167	5684.81	4769.29	14482086	2216.64	6372.1	8756211	761.967	4588.34	13485102	895.183	764.701	20226256	633.02	1122.12	17702086	468.187	1069.79	15478279	8456.35	8606.56	10690932	901.209	509.694	21695304	105.051	236.433	21197002	106.401	4869.91	7182702	307.156	6259.71
2982.69	2428.49	4865050	3513.45	2961.76	13219741	4847.75	7791.56	10462516	5584.96	7623.55	12500059	5553.74	7743.19	10533498	3717.98	2388.07	14335853	2674.04	7040.35	9268109	119.314	301.179	22106584	104.066	8317.47	8783208	1043.2	5604.13	10552663	1890.62	5991.85	11114118	62.1361	5106.45	4972712	2559.45	590.017	22590334	113.18	10230.7	9276508	1260.94	4286.29	16029297	681.738	1837.57	14727620	157.72	8753.47
2416.48	3850.42	13921357	2033.46	538.49	21196236	4637.43	3440.16	13999415	2633.01	5941.29	11095969	1769.12	417.378	16414135	326.505	4582.92	8250545	716.452	169.083	18194678	2181.02	972.713	18033158	416.748	466.036	20344670	1292.56	1709.19	18103210	805.839	2529.72	14907775	847.155	6288.42	8953969	5271.59	785.348	21115494	2534.44	8635.54	9649487	583.409	1223.97	22545502	102.462	3799.66	5594742	502.706	2103.82
499.067	692.881	10679247	3508.62	4172.66	14662516	4294.82	7562.99	9165027	7702.55	3073.03	15250078	5309.22	1830	19426234	3177.3	4283.71	9411600	3868.2	7832.45	9361595	5619.42	977.25	20031592	1010.97	1407.34	16872514	1303.26	1186.82	19713248	610.005	1518.59	16826620	57.3266	6199.31	9605074	13084.3	7214.3	11288826	1553.79	434.508	17999006	333.455	671.921	20945280	111.096	5929.57	6.10554e+06	352.273	1949.87
3443.01	2306.97	6596153	3810.56	3691.89	14158362	6520.57	2349.95	17950532	8319.39	4382.64	13802063	2682.78	6413.34	9937422	3643.56	5348.8	9482252	15190.1	5569.58	12313138	4397.3	1003.55	19726672	511.587	7404.33	8909276	2904.31	5276.76	12497823	1093.93	6537.44	10599857	3134.29	4992.89	17287342	16183.4	7116.01	11270797	2677.32	8492.02	9547328	88.9791	8233.13	8905881	117.918	6564.83	7762809	142.245	7403.47
2638.68	2527.51	4187011	545.886	6846.29	9450694	5699	2022.43	18748406	4507.86	3584.45	13058953	5236.79	4576.31	15140135	2222.43	877.011	16931586	3676.73	8485.4	10302785	4750.9	7890.37	10813487	797.1	947.277	18840102	2405.18	5567.65	11307092	2386.1	3479.69	12266646	54.0567	6679.98	10276814	16530	7430.01	10345903	2275.63	1309.66	15282858	119.593	8008.21	9670914	100.479	5696.87	6840454	172.04	8859.62
2351.32	2799.4	5597726	844.938	258.517	22062856	1859.17	6139.98	9694570	4494.36	2656.18	14396049	3762.03	7108	11059288	2644.39	5846.51	9466743	9846.64	3782.27	13980093	4426.39	6793.33	11098884	119.908	247.144	18585644	1684.66	473.459	19191358	1406.02	3709.45	19310588	577.473	3837.27	10396467	1177.83	353.547	21200758	4258.36	8248.12	11856664	112.479	7568.57	9993310	223.791	490.442	17714192	481.674	3615.87
2424.94	2883.01	5.54452e+06	3963.1	4937.06	11411769	8348.96	5985.96	12414293	4570.93	1383.7	23144876	8708.28	6800.07	12583204	3272.05	1776.21	12848464	8429.23	7293.18	10254198	3674.1	702.311	21015206	1966.05	3570.16	11888321	686.801	8227.27	11045188	505.9	781.917	20253432	156.181	5503.47	10528407	12670.7	7245.48	10614589	176.148	541.992	22734424	120.191	10892.8	8912457	307.809	708.686	17049134	186.574	12777.8
1272.52	1395.23	7733996	2578.5	2008.41	17145414	4872.99	14200.9	13451929	3235.86	7150.85	10762227	155.253	330.872	20644518	3708.85	3439.53	14238617	100.697	6459.4	10314051	1929.93	6246.26	8675066	311.152	7987.88	8597218	1006.05	1566.05	20234158	1580.49	4167.2	12019337	88.5484	5192.88	9886127	6615.71	7014.4	10822761	134.56	8718.17	10903440	105.868	12901.8	9759204	95.4077	6983.48	8.13918e+06	231.43	482.269
3506.88	3769.88	4994293	1167.35	265.84	21700322	141.684	342.82	22208972	111.511	6009.25	9218621	128.565	269.668	20693276	2937.19	4547.57	10004920	3664.83	8663.27	9516729	106.078	288.738	18458226	561.209	517.222	17299398	1517.85	6043.14	9524541	526.178	661.232	20551102	1083.82	2568.3	14471833	122.661	300.744	22921900	821.826	331.611	21326458	610.161	933.689	21192546	97.6418	6875.48	7234900	208.71	8138.16
1232.43	825.713	10068199	4430.83	4060.82	14939565	7151.04	8538.88	11231590	7846.44	5998.2	15284658	5419.28	2202.63	17871374	1568.64	2284.55	15350333	130.041	325.245	22639640	136.249	306.411	23087558	1056.08	554.609	18536008	666.976	633.502	22047260	325.131	320.609	21310284	54.3001	4556.06	10860230	2496.37	12273.9	9859755	3707.17	6853.23	10214647	237.464	282.649	21273160	750.625	3975.2	9485614	397.101	1928.04
3163.03	3843.39	3.99833e+06	1692.42	672.312	21782666	5778.43	4564.53	14690305	7430.27	3016.27	16029589	2686.39	7755.14	9968817	2433.16	1304.92	16795532	397.103	300.676	22113686	131.516	386.844	24009964	851.679	828.921	18385040	638.933	6722.38	9874640	958.445	4687.04	10184992	658.718	1503.68	14706721	12079	5549.67	13127721	5330.41	6617.22	12182528	336.597	6060.29	11116466	657.316	3495.84	6626933	476.023	4824.8
3862.75	3630.01	4492810	667.458	281.886	22763120	141.194	321.172	22077474	2456.72	527.942	22810674	226.902	313.181	21324856	4257.37	4547.93	8939034	9418.39	3767.66	14589289	2017.26	6441	10718596	1401.19	8868.36	9340553	101.848	6946.91	8176118	345.214	4329.81	9626250	763.829	4764.67	12143731	158.359	323.763	22986534	2120.18	9035.91	11258453	400.881	492.439	21042018	91.4373	6787.27	7212932	153.413	7880.15
199.911	222.255	11189063	699.537	4657	11426472	4070.48	4713.05	15361454	4594.9	3792.06	13024364	237.138	249.664	20343694	2000.73	4930.63	8910578	11480.3	5863.82	12329299	4874.71	2554.4	14850051	664.159	281.669	18792324	157.318	313.983	21597050	218.5	8796.13	8864552	225.947	5836.94	10145501	12658	5607.12	13728967	5278.63	6988.35	11393476	691.111	2457.53	18486120	455.113	813.334	15449127	206.552	431.327
1479.65	2110.42	8322062	2432.07	1721.15	17431640	2189.67	513.464	19002670	1718.73	247.992	22323092	9186.74	3014.39	17500928	399.101	4812.86	9037947	122.016	9865.3	9889888	106.574	235.36	21175384	1163.38	2256.86	16599748	918.97	1694.32	16700504	1319.39	2894.03	15076111	347.679	4813.47	11296339	13421.4	7265.44	11391074	441.613	313.989	20835214	657.853	2078.34	18447188	90.0321	6468.39	5163123	111.387	11838.5
151.025	2161.25	4462575	3170.7	2098.96	16213201	327.851	494.205	22544244	356.788	281.454	22458800	6077.13	753.161	21054032	140.885	3541.9	9189981	832.171	260.668	21016270	2255	882.554	20965472	726.942	486.157	18544230	466.906	6960.12	9760567	1146.98	3154.31	13028806	1160.26	2959.69	13009161	13629.9	8591.41	10913326	119.642	7827.97	10513591	100.555	10565.3	9536642	533.117	1376.92	13302443	165.728	11342.9
3697.39	4124.89	4863003	292.366	215.624	21521518	6624.89	4103.95	18711668	5171.9	6688.96	12678616	513.282	379.173	21810858	1066.35	6701.88	10044403	4103.94	9550.99	9064404	5954.34	3957.19	13102240	949.389	1080.76	16511345	2414.93	7969.64	11074243	671.758	794.842	19605322	528.262	4843.94	10902393	6052.07	2071.31	16485368	4373.33	7875.87	11902445	906.423	3374.97	16482832	147.522	4991.31	3893240	156.935	8043.51
3083.07	2557.11	5361724	4684.11	4199.26	12202545	5478.7	5118.24	15872706	94.0923	216.397	21159212	3339.28	8121.29	9971075	3770.49	4112.98	9988595	17638.2	6702.42	13906293	3888.59	722.402	20737770	132.719	236.449	19001830	168.323	10349.8	10611076	156.612	270.809	20193608	762.221	4875.11	10683853	11727.5	6909.01	10771030	4233.97	8012.98	11871258	303.828	696.168	21210606	316.219	7110.12	7553864	433.843	2710.59
4278.42	3807.43	5191643	1721.03	828.348	20238656	6744.19	4813.41	15597940	4729.84	4592.64	11381884	6507.09	3018.08	18203446	2273.06	6519.25	8359913	107.155	6561.43	10231314	118.455	323.203	22443190	1073.54	2393.56	14680217	381.41	8663.14	9889163	1420.61	4047.66	12290195	1248.35	2812.48	12598236	14255.5	5922.08	11784056	2818.03	4651.86	19193422	855.021	3632.48	16435436	125.652	314.009	17699782	342.955	7643.38
2579.8	2868.1	5765761	2997.81	1391.59	19946356	7740.57	4547.54	14898261	2235.95	1314.52	22875948	131.28	265.536	20670918	3608.11	2276.24	14342399	902.825	337.721	21327708	333.692	7410.6	9372479	1091.81	1956.73	11979114	923.185	1409.71	17189274	760.632	3267.64	12329958	580.768	938.148	16951948	2072.12	359.851	21408178	4074.58	4221.44	12786791	949.064	3361.73	13950903	99.1727	7034.16	5101582	350.685	2236.03
1042.08	1396.11	8726529	2764.91	1576.71	17304940	7136.28	5422.88	12324753	5176.86	4919.92	11290405	9549.82	3002.74	17548164	2328.48	1318.24	14521070	8708.43	8488.79	29078260	2357.18	6786.15	10776879	1755.09	5511.54	9364868	295.389	9727.53	10611737	723.994	1717.64	16627494	682.769	4332.86	10340572	10366.7	9105.69	10227070	3076.84	1661.99	12532484	1070.38	2840.3	17405322	826.585	2550.55	10407703	251.032	2239.83
561.809	482.652	11372590	4796.9	3880.51	11941157	5519.3	7235.79	9477131	95.4275	240.849	21679036	5424.28	1161.13	19895708	2563.8	3144.79	9343237	6169.89	6546.99	9968072	137.91	308.265	22934546	423.763	335.568	18650284	97.9894	7146.74	10368963	578.349	412.767	21252204	414.926	5554.2	9928851	3151.14	1419.05	19201464	153.755	8652.14	10170849	138.759	10162.5	10667686	479.823	949.079	11465613	100.319	6394.13
2563.54	1884.03	7743770	3157.82	5261.1	10064581	2141.43	546.583	18921610	142.486	272.1	24093362	6818.3	2614.83	17258588	2162.72	1183.22	15181092	4109	9260.46	8878053	7385.79	5038.37	12662561	100.718	7150.9	8765878	824.457	7832.62	10165852	611.006	5763.62	9559649	1223.19	4270.25	11138336	7970.07	6300.1	10321502	3302.48	8657	9410125	1379.02	4785.27	14096187	101.29	5527.75	6749300	103.146	6770.39
1284.04	1383.85	9599196	3895.29	2895.57	15223960	5179.94	4969.94	14632332	4618.56	4958.47	10666771	1086.81	11220.7	10731632	3941.62	2716.41	12690704	150.06	332.862	22051566	3544.92	1251.4	18195970	379.817	8669.68	8780749	111.887	10536.9	9386364	803.071	6557.06	9791222	597.261	3867.72	11286075	2820.65	567.022	21754696	4574.23	8223.29	12432148	196.789	318.843	20112724	108.103	101.206	11712692	188.677	714.043
156.164	297.342	8.3232e+06	3326.73	5764.64	10790457	5717.51	4425.72	15785009	8680.79	2470.43	18908804	1033.15	830.81	18579508	77.9195	2958.54	9015266	13398	4783.69	12542807	127.984	263.989	20000764	1137.67	1468.92	17373848	406.004	7179.7	9955435	263.402	400.536	21086378	432.568	2857.71	12082077	8723.33	3778.93	14256699	194.363	527.419	25270956	185.527	388.248	21032608	325.651	617.891	13369985	181.422	364.151
2903.42	4409.18	5185789	4017.73	3664.53	13423281	6466.06	7698.24	11634023	608.884	386.838	22959562	217.7	7375.16	10253311	3400.11	2439.82	10256132	9068.75	3880.21	14307515	5029.64	2221.84	14536452	702.297	869.772	18732080	110.635	7061.65	10179221	704.905	419.008	20795932	578.737	5180.93	10392407	5937.45	826.23	22238150	5009.25	5936.01	14147688	498.588	903.685	21091696	103.407	9548.43	10409052	631.366	3746.46
446.155	1930.73	4415586	3771.52	5301.72	17605690	5952.19	8783.77	10962799	2232.15	4496.86	9478070	2852.6	1597.42	18904756	2072.11	1452.86	14607170	7298.1	7018.51	9719725	4833.69	4088.81	9982010	751.167	610.527	17160512	279.944	398.15	21559980	1561.53	3240.48	13423660	426.805	1990.48	15851548	181.83	335.599	23096490	2168.63	8820.25	12048503	835.057	1181.03	20598900	95.7712	146.279	17473454	146.955	12361.8
1473.96	1067.21	10622007	3514.61	2570.81	13226146	3747.3	1199.6	20797432	80.9766	7149.12	9479628	5497.14	1290.16	20649124	3698.43	4057.14	10381969	7413.19	7779.38	10252619	81.8768	3416.88	8417717	263.683	375.44	19948388	1539.36	2307.39	15717484	123.644	309.097	21246096	471.407	3041.73	11185436	4845.03	1557.85	20682296	355.793	9325.54	11775787	705.025	1733.33	17360914	117.532	10187.9	11390869	349.124	1745.7
4322.62	3640.37	4859593	119.37	285.728	21726248	3998.26	8945.77	21284808	85.3752	7132.76	9168488	184.423	371.108	21715920	2165.67	6570.32	8.33106e+06	4160.39	7467.7	9061545	104.862	261.36	18729706	208.985	8050.11	8070190	756.317	592.148	21272840	886.216	7400.5	9801623	364.62	5209.33	9858269	146.206	535.271	23265538	3320.59	5265.15	14190594	1630.73	3238.78	15115482	421.15	911.461	18863732	149.962	318.485
3534.51	3867.03	5145708	3765.53	3801.99	14065782	4899.95	10728.1	10372367	2553.72	1112.7	17891614	135.366	9829.01	9937647	112.339	252.58	16437410	262.462	7592.08	9050291	5176.74	4234.1	12741527	1421.5	2751.87	15054886	291.687	7511.75	9487076	834.043	6517.66	9884799	208.578	4939.69	9809718	1874.5	1132.23	20880486	197.676	9287.53	11003005	720.113	2013.3	17691826	285.085	400.496	16768761	189.802	394.574
270.344	1941.62	4300197	3670.28	2428.94	17322066	7381.78	7946.39	12443889	5205.78	3010.32	15652178	5943.43	7823.79	12831967	3986.6	2072.46	14578143	11806.3	4153.1	14609978	8408.33	5658.79	11358421	1407.45	3044.17	14726644	105.971	9031.76	9883780	1741.98	8256.81	9921860	670.43	4484.86	9831134	7443.7	11953.2	10679797	5435.26	7349.04	11534078	142.476	11638.3	9991231	406.001	1000.96	19270916	168.38	7939.2
359.806	411.742	10748419	4592.85	4069.44	12307315	5749.5	5765.53	11199670	4276.51	8430.15	11300542	145.3	10409.1	9276505	1981.71	1738.64	19278138	6539.04	6467.16	9650619	2792.28	7155.15	9874515	415.332	9142.75	8649331	716.798	660.778	20468702	824.082	597.526	20217516	392.534	2317.6	10864032	2044.24	554.933	23421642	548.225	5691.05	10835868	105.223	358.004	20053384	161.555	371.126	23117988	140.623	5011.51
174.013	2029.65	4486142	4293.93	4820.09	10793244	6935.01	3878.27	16499557	6563.88	2067.76	17334974	6174.89	4206.06	14515939	586.731	6319.57	8716879	10026.1	1909.86	18128442	311.38	393.231	22470402	1323.71	7400.46	10268489	783.28	8465.87	9421829	1588.4	7827.07	12522619	449.454	2061.68	14602411	11235	5066.62	11456208	567.625	5475.55	10864511	157.311	9992.36	10126990	415.827	860.625	20811098	476.933	1918.91
2650.32	5495.13	4919387	226.185	325.961	21560434	9312.3	4958.98	13694248	2723.74	5897.5	11177154	4763.33	10557.4	9564524	2707.02	5132.5	9239390	156.322	275.007	21517218	103.724	224.543	17830866	1411.6	2481.29	14647254	1272.13	764.252	19595314	757.132	1324.55	18248740	560.828	3044.74	11158810	59.2782	7434.36	3889569	410.737	237.696	20637188	1523	2932.69	15270258	374.224	991.712	18441360	313.47	713.488
3252.91	4466.62	5249149	103.513	7914.27	9826948	4047.03	9755.17	10385375	6270.1	2008.83	17684598	2777.69	459.445	21415580	2713.66	1439.07	15077286	8459.63	7900.51	10043219	104.461	237.863	22537190	584.178	448.77	17547016	99.5158	7003.16	10031231	475.686	690.193	20131282	1073.23	3200.11	12362118	12277.6	5607.13	13791453	3994.79	9206.98	11615693	106.621	9146.75	8703995	628.23	3286.48	16505102	144.945	337.171
3186.4	4258.14	4784812	3327.41	5270.88	10122042	6329.59	6531.69	10732765	101.918	267.835	22492304	6237.02	5373.01	15079611	3712.15	5261.66	9510150	8892.88	1908.01	17396576	8652.35	6295.67	11955319	3137.7	8320.36	9927363	609.551	680.709	21234960	153.263	309.067	20106020	531.778	3541	10598852	11293.4	8047.76	10955866	3633.8	2108.3	15376995	466.161	811.522	20778174	448.094	920.827	22679480	146.906	341.035
927.71	1133.32	7648233	105.236	7192.03	9585434	229.025	394.287	20329212	4287.94	8740.13	11074254	6396.79	3677.46	14174444	2212.1	2608.02	12444626	776.274	8194.62	9622122	565.94	225.532	19386240	123.479	306.59	19077306	707.639	6947.28	9805373	1173.66	6654.42	10448408	1155.58	3407.13	11865398	4263.75	1766.08	20372930	249.382	204.24	20266524	814.976	2982.21	16906820	477.839	1514.35	15689442	102.336	9587.63
3191.52	2373.48	7285738	3869.47	3670.43	12249375	164.582	708.675	21658916	2780.18	896.008	21873248	6423.13	9736.18	11406288	2233.41	5885.85	11038613	9294.84	6266.75	9189639	3547.1	4867.71	11197541	759.96	675.049	18724896	1919.12	6990.83	9296074	2022.94	6515.65	9886018	1082.86	2680.97	11975007	4466.98	1672.66	19722924	4666.49	5638.14	12143427	147.68	348.24	19924774	358.666	767.239	21369284	206.261	404.006
3174.17	4409.32	4839040	707.584	411.444	22434802	1731.92	9501.03	8848070	477.338	5807.16	10861360	1227.2	1149.92	16828712	3842.29	1767.5	15674261	9568.61	2252.31	16849988	119.855	244.316	21113296	2264.34	3695.67	11715686	1317.1	5675.32	9822269	514.114	310.212	20202834	1778.31	4389.38	12796880	6012.22	2433.14	14413998	3979.37	4386.12	10934175	185.006	373.272	22430730	141.665	6690.17	10383304	561.439	2910.49
3922.93	3221.85	5718366	3160.15	1323.75	17635420	7986.98	4482.66	15649022	5447.94	8269.82	11391559	6979.11	4665.02	13056324	73.0713	222.939	16624540	4744.83	1207.47	19868158	4667.38	4131.35	9824854	3220.83	8729.74	9913149	1551.8	1749.9	17017888	1329.21	5748.46	12033174	78.0854	6814.21	9985982	12104.5	8994.93	12394670	2147.14	730.762	20456866	657.645	1315.55	18654862	97.1791	8995.79	10690641	157.225	475.456
1013.2	1021.25	8310057	4645.68	3094.62	14084367	121.034	296.379	20229808	4138.62	2716.99	14621861	174.944	367.803	21831088	4092.22	1882.62	13677461	13469.2	4704.22	12529463	3974.15	4173.74	8.29794e+06	2441.59	9113.91	9364053	1746.44	2307.69	15901464	773.812	680.774	20190638	499.07	3143.28	10390069	274.088	10226.9	9750684	367.289	330.639	21971152	1340.96	4382.95	12793719	114.104	149.544	14672643	133.667	11948.2
3216.58	6019.84	4565343	705.031	381.231	20483094	5329.27	10373.4	10434079	2555.52	5371.33	11266259	4537.91	2394.07	17069768	2002.96	4160.22	7756701	13355.9	4934.91	12716693	3011.59	866.366	19173872	955.539	6749.75	9418931	1134.63	1045.47	18370116	368.89	7858.51	12179316	369.49	3863.71	9518451	14642.8	6106.12	12755064	2402.81	8926.79	10046103	228.867	8157.16	9911832	391.87	1248.41	14288951	189.724	8779.64
4112.17	2730.11	6946772	1619.73	3440.95	14337120	258.44	424.395	22420230	100.336	6581.09	9245241	1234.87	7794.11	10189956	1117.6	6701.88	9321984	14276.4	4482.36	14214252	5489.98	4551.98	12406332	2176.43	6616.08	9620603	586.717	470.461	19247674	3425.67	5820.99	12668629	840.325	5909.11	10608489	11385.1	5347.27	14526346	263.519	256.377	21681664	446.643	1043.51	21080316	811.645	3599.98	14365631	137.939	8805.99
3493.99	2589.43	6451042	1247.86	5757.98	10924987	2628.2	1862.84	15972165	4446.93	6501.16	11777272	6037.96	8451.19	10562370	1638.85	1299.43	17438118	5589.53	1381.58	19452044	3643.28	2304.09	16029217	2348.98	3069.24	11400067	995.258	8230.02	9417158	736.049	6811.26	10628625	378.832	1271.55	15009122	12586.4	8200.83	10649814	781.812	540.368	22129240	159.951	11116.5	10303539	676.863	4706.72	15406039	132.676	4877.42
3141.99	2643.6	7109141	1920.2	1104.74	18643880	115.813	247.182	19792454	2041.6	554.16	21475560	7563.21	6874.11	12140475	1951.15	1865.37	11554624	14301.1	5152.47	12777392	4016.69	3383.71	13960671	1090.1	1052.5	9349413	884.487	623.828	18195486	2636.81	4812.46	12240631	217.019	3066.83	10840090	11825.2	5580.77	12552503	131.622	203.657	19889464	125.486	9217.3	9458923	625.826	4681.46	14891136	210.864	513.955
3609.84	2471.87	6569986	137.612	291.696	21202854	137.603	9563.38	10770295	2513.53	658.76	20568530	146.375	343.334	23180570	121.653	354.565	10169970	9261.43	8240.82	10222672	7069.56	4419.42	12355718	692.347	8432.85	8848777	949.938	788.385	19068244	896.579	6531.61	10784155	615.595	3352.87	8958529	12048.2	6653.29	10950673	1544.53	434.984	21282604	1461.78	4379.24	12964207	366.72	1101.44	16357657	233.748	9532.62
3550.4	2846.15	5934519	195.172	7827.62	22470574	173.012	372.736	22324258	6361.92	3754.77	17111036	4954.18	3509.98	13776828	689.249	406.955	20239300	13182.5	5421.15	11293777	1353.75	6124.12	9113008	1879.14	2889.42	10703361	456.432	391.235	20047082	934.156	5358.5	10850932	75.113	6374.83	8411528	3424.14	520.485	19821280	119.405	9262.14	10113028	1457.21	2375.89	16134158	109.569	7263.77	10904908	187.459	499.688
5143.37	4223.59	6054493	826.974	5666.06	10505272	7200.16	8914.41	11250233	5286.98	6519.93	10920716	226.751	447.621	22600562	187.81	4197.65	10366364	10289.2	6168.44	10875899	3299.5	6359.84	8915060	1807.93	4934.94	9350603	2258.95	2441.69	15278115	1355.65	6150.78	10590070	104.733	5885.85	8739653	6626.47	4745.14	6308012	5223.99	5547.05	11539631	381.087	417.721	21072734	281.274	453.285	21629842	304.951	719.475
3628.79	4067.07	11262810	124.851	254.268	20048918	9926.76	7673.41	13033487	4493.54	2808.8	13402875	5156.38	2556.53	17273750	2072.08	5297.28	9034338	14034	4166.09	14765085	4801.11	1767.55	18182672	600.101	556.915	18563302	1527.4	8046.85	10487551	2410.7	4859.78	10766638	91.2394	7634.69	8441132	11878.5	4785.71	12082284	5236.49	6077.58	11799019	330.2	470.427	22067938	467.17	1040.85	21548014	229.727	1202.04
1231.99	722.708	9644813	3790.21	6449.95	10406301	2205.07	9219	9107359	661.103	9605.88	8425451	5609.73	8354.65	10612136	2236.86	4856.26	9405770	8482.49	10145.4	11883811	3154.9	1701.28	15368364	2027.04	5481.21	11158808	1268.17	1546.87	16089496	323.721	10687.1	9631627	80.923	6948.9	7828407	634.485	170.193	14737231	1230.18	504.237	19452466	1095.46	2604.6	14537606	797.823	2510.75	13152195	296.926	593.839
4189.59	4070.32	4966597	4288.72	3237.32	13641370	263.004	495.901	21734634	2100.12	453.494	22117552	218.962	272.347	21731736	2172.78	1809.96	14792149	202.716	8943.53	9941402	3072.82	1002.24	18835308	672.649	467.608	16450563	1039.22	7618.79	9606753	1715.1	4971.16	11878568	478.856	2662.08	13013636	4340.62	1027.87	18306234	4723.76	5666.52	11755740	327.34	611.882	20329592	102.66	7212.44	10902490	282.916	1278.38
859.203	305.441	11447432	2903.95	825.01	19856268	5731.15	8296.04	10765834	1908.3	961.915	21437860	90.7432	262.605	19911726	3599.12	4196.65	10124035	14055.8	4252.48	14205953	227.973	349.104	22593402	813.735	1085.62	17328920	1064.35	1248.88	14240723	1406	7417.67	10484755	400.71	424.769	19781086	5249.41	906.772	17683506	3060.01	8255.39	10854374	1423.57	4855.3	13781373	83.917	8966.95	10243108	219.746	1109.15
953.719	373.423	11194797	3815.37	2206.45	14990274	2896.35	466.437	20679252	1469.62	9189.61	9175692	152.007	325.846	19421194	1829.7	587.07	19352794	13432.9	4984.44	12523644	124.14	7735.41	10403348	2102.68	4848.29	6958403	892.335	6982.08	10127312	2602.03	2339.34	15092198	386.162	1468.49	15558110	3210.21	461.488	19640066	111.474	4799.08	10431777	658.135	1147.16	19458634	651.254	4801.53	14875732	170.8	9351.39
5460.83	4287.11	5931388	4122.17	5076.07	10500671	104.462	5028.08	11264537	5070.33	3551.73	13334844	229.633	315.537	21533268	2134.59	6137	9223038	206.262	284.178	21785666	151.938	288.73	21854096	3528.04	4953.86	10739852	778.689	1480.49	19204598	2801.37	5140.26	11463152	460.817	2293.32	6024816	8411.58	3007.48	16024946	227.716	381.286	22096738	1428.58	6781.13	11791248	841.854	3412.77	14929341	156.305	6770.26
485.388	498.568	10601042	4547.55	2870.16	13095963	137.513	367.119	21479808	5661.84	6963.84	10697740	2193.4	318.943	22268558	3743.79	5211.72	9558385	12312.9	5740.29	10214732	56.1642	165.934	19877820	2368.81	4842.18	7307139	1092.08	7044.11	10480836	1370.72	2868.36	15698470	461.925	2049.19	5482009	2299.76	6673.25	9244608	134.278	219.713	21198196	731.255	1142.09	18883776	835.86	3754.92	12468017	169.932	9909.49
3156.88	2463.68	5739427	5316	4687.36	12128065	180.103	416.311	22384184	143.681	6007.7	10139457	9315.57	8559.86	11922672	2293.14	6263.82	8157916	14013	3430.72	15742456	5023.57	5782.51	9120360	2073.33	5227.1	11080535	870.505	6929.48	9523820	610.114	622.891	20770228	659.975	1764.6	5456281	5268.2	1057.91	18645448	653.091	272.638	21269044	1697.99	6746.42	13074959	800.634	2519.75	13949238	510.561	2722.01
4065.65	2945.37	5588405	169.722	8418.44	20532812	5846.94	8202.3	10833297	2218.55	612.761	21153716	7709.81	2174.14	16665005	2182.57	1227.63	14912391	10675	6466.6	11026137	10516	6033.05	12537804	1546.3	2461.84	13813744	95.3381	6131.13	9259026	2884.04	3093.52	14799699	1470.57	1909.88	10733945	8104.02	2922.81	16357099	115.68	9402.36	9217069	522.84	553.469	20547926	104.401	8403.19	11104184	360.62	999.72
3916.77	3958.76	5697021	3481.11	4218.66	10831622	5692.48	7991.9	10751783	3703.57	1526.55	17087272	4193.61	2964.71	13485744	73.9918	3514.86	6325678	9299.53	7399.85	10537885	3759.58	1198.63	18740634	1510.14	5746.54	8455201	1100.54	7661.43	8490708	1396.83	5533.18	11679227	430.863	172.163	11078696	422.321	250.197	20953406	1235.09	715.122	21239392	763.958	2120.5	17305814	91.4213	7635.96	10720680	603.796	3597.81
651.047	510.886	11515956	3825.76	4130.3	10616759	3231.93	951.133	18930024	2958.09	393.688	20745488	132.457	265.678	22741722	1015.66	5756.09	9292824	100.248	5845.82	9941628	5723.39	6937.07	10867284	3397.41	2501.94	11241691	211.16	9798.11	10235831	3519.8	8067.85	10416034	748.955	2889.75	9522344	8187.29	2906.57	13652664	278.049	393.669	22937278	166.854	385.898	20156100	114.321	9696.29	10322901	195.324	376.577
3653.61	2081.86	8542645	2589.49	699.562	20250858	148.103	291.606	18414056	140.902	284.69	20591276	3881.69	6184.56	9500116	2861.83	5591.28	9124864	3638.9	9020.52	9603735	132.738	350.224	22399678	937.873	3164.84	4902087	247.498	6651.72	9424961	1079.96	4619.01	11485663	490.294	213.004	10187399	7211.31	2848.72	13513708	2525.64	2747.43	17243630	320.827	453.614	20883182	129.341	6682.4	10384259	333.469	662.874
1296.43	802.262	9356112	251.91	235.496	21745188	2892.18	346.564	18415146	4278.93	2250.88	13693214	3995.93	1923.55	16675767	2921.37	5127.73	9967506	2167.47	8791.46	8994908	122.999	6254.37	9652509	1457.28	2840.07	13237069	83.6139	6257.42	9269602	926.711	1126.8	18740466	117.304	4078.47	8155246	377.31	513.29	22651648	3795.86	7719.77	11574148	1490.85	3466.57	15718516	142.696	10201.2	10815788	190.936	483.442
1299.23	1676.22	5014878	2664.95	572.41	20018892	6430.77	8751.4	10899555	4631.46	2181.42	15030390	224.581	331.153	21500104	106.166	259.626	20335090	123.403	489.611	18605984	8803.14	4771.22	12368870	81.6678	6711.57	5678668	101.996	8575.92	9525169	197.648	267.987	19961704	380.421	2157.4	6560711	2634.55	525.058	21519792	163.578	379.931	23417280	1379.07	3154.59	14049182	805.465	3510.48	16542126	461.736	5179.96
1716.63	4988.98	4256162	4221.44	5450.21	10085683	2347.16	9444.35	9999895	202.908	288.19	21045366	4661.14	8420.26	10189996	91.6362	4524.02	8011484	4416.37	824.36	18173578	3368.35	1403.38	15862412	1154.96	2193.93	5572844	2459.18	5886.94	10755101	978.163	2860.47	14033276	420.454	3569.64	6958118	7422.4	8297.03	8583066	142.628	11258.2	9204969	196.997	11718.5	9699299	706.058	4476.86	16576978	403.221	2173.18
3376.05	2879.44	6234250	1894.73	7415.52	9424499	126.531	273.268	18901762	3973.66	663.866	16281166	3759.25	7545.76	11781703	253.933	264.188	18019272	4249.1	7474.87	8881779	2410.71	3240.98	11812131	1150.85	2142.87	4308416	966.976	7553	9784206	893.407	5814.28	9785569	93.4647	3974.12	6646118	14446.1	6335.87	15267980	107.676	10773.9	10058896	118.776	9601.85	9424003	112.624	11300.1	10354891	346.984	1037.95
1969.39	1223.52	10162382	125.44	232.703	19920266	113.858	174.717	16896036	4128.38	3431	11265865	4951.07	4471.31	12346880	3496.46	3142.37	12671405	92.4708	136.944	14762924	4573.05	1340.58	20306116	784.34	877.881	16097125	529.196	665.697	19848378	100.083	242.184	19634152	148.142	3602.87	8662025	1316.58	10819.7	11408576	3855.12	6466.41	11105807	1227.85	4105.53	12795576	598.163	4832.74	18153752	507.222	2589.05
2347.37	1650.97	9512554	120.596	247.748	19750054	3243.53	4025.23	10866450	107.546	196.56	21146824	3754.38	7478.63	10072539	2189.98	5283.71	9275055	103.201	117.109	14025060	1789.86	6281.62	9086746	1162.19	1294.96	11040425	742.202	889.056	18574318	72.959	7443.78	9176029	685.478	336.499	15092184	3919.34	13496.1	11487933	2128.92	2281.02	19407770	583.183	1115.5	18923858	107.549	11376.3	10007648	212.949	605.164
2136.9	2316.9	9267265	5599.99	4410.34	12217010	115.424	3706.17	22310628	1843.99	127.146	15641978	97.915	300.019	20606130	3491.91	2525.1	12221977	2397.51	352.495	16686107	3758.6	1466.35	19810470	100.532	270.965	18914080	145.168	7525.62	9852477	1427.22	2074.77	15801558	302.034	3926.8	10054292	3445.5	10229.8	10302226	3117.04	8082.29	10684967	1719.94	7076.3	12431923	150.799	285.683	22762426	297.123	912.718
1636.42	2077.11	8406406	230.924	260.249	20761818	3586.46	3662.68	13184748	2444.77	1621.87	16765348	4833.22	7523.27	9770363	144.223	5068.9	6929537	2068.36	7268.66	16150079	9420.77	3529.5	14586940	2146.23	3906.67	10781497	1947.22	6515.08	10486782	1032.75	4814.01	10414363	473.663	3142.12	9052318	9459	9488.39	23193488	118.97	256.233	21254142	394.14	606.33	20465304	726.692	4478.91	16398983	454.223	3533.61
879.856	4188.85	4996103	5984.05	4873.99	12410618	6503.69	6418.76	10654102	67.3591	176.586	15742579	6669.48	9947.49	11023218	3689.38	2698.58	13826156	82.2662	5766.59	8519842	3532.95	1812.58	14322091	611.813	7108.34	8296312	105.762	8270.84	10442581	2827.46	5507.98	11843739	404.966	3954.81	8735580	11550.7	6263.67	15550163	7043.12	6945.01	12714351	1291.18	1473.62	18404358	124.481	496.862	23326880	182.126	8749.39
1796.56	1608.8	9964383	2251.73	3544.13	17477184	828.61	10812.9	9079367	3874.97	6556.99	11087508	111.463	276.889	20527926	89.1692	489.845	18027982	11579.8	3402.66	16553055	2150.17	6502.86	9347839	1128.62	2428.01	12531340	990.939	7994.88	9840109	3698.79	4256.1	13037955	261.803	5146.95	10439802	10510.1	9379.32	23070398	3232.49	7735.22	11200289	103.66	8979.01	8494087	397.951	2892.02	16469925	332.411	1018.61
6074.31	4114.26	5192567	1597.96	543.083	19704620	7658.13	4451.39	14448248	5318.86	1817.24	15269790	4771.21	2540.8	16441791	80.9031	166.709	15962017	96.0838	6303.83	9209600	5821.64	4530.64	10739101	1141.63	1367.73	11084058	217.221	6409.81	9874931	513.663	336.138	19550280	781.037	1555.64	11928799	7764.47	4267.58	13556143	638.973	630.246	23672492	149.774	276.287	20887308	117.333	8864.64	10877697	175.839	6434.1
1980.42	5177.1	6339176	2804.31	1639.63	18397792	8345.26	5053.16	12823924	1033.78	106.046	17787296	2329.58	406.527	21535382	2242.76	602.706	18832796	3402.5	894.777	20679316	5736.37	5036.08	10756104	892.88	617.998	18505648	159.079	9813.34	9671749	101.661	267.37	20228912	446.276	4202	10884825	9010.38	7160.85	10733478	115.143	11865.2	10191123	1230.36	3652.89	15733454	114.472	9258.6	10912138	183.859	397.649
6257.62	5024.82	5854777	907.689	375.624	20272936	1105.95	10328.5	9157737	3927.38	1486.76	15700460	4556.3	818.099	19460662	832.967	306.306	19269224	2331.29	253.486	19781898	4274.25	1720.87	16511553	112.576	247.278	16202116	411.86	6822.34	10244205	101.367	9557.52	9957550	405.552	1128.99	14665513	7894.92	5988.24	11585343	1684.35	8142.29	9349860	285.731	8645.28	9999248	135.665	9224.78	10941086	561.597	5892
4040.57	2252.88	8562737	924.758	374.285	19552888	981.812	134.668	13042125	152.218	7770.51	10452949	629.058	440.906	21227288	2182.6	6043.31	8918854	11334.2	6493.93	12073754	5205.77	2633.56	17820596	183.457	287.843	20230760	1028.45	7715.54	9148693	673.994	380.272	19743116	869.058	6052.52	11042284	7528.23	1343.2	19760384	4184.68	4134.71	13065647	1047.69	4641.66	13302527	640.453	6805.31	13094191	166.079	428.094
1688.41	1743.85	8711901	151.68	247.065	20823236	3951.23	2730.11	17518622	657.519	7001.18	21376778	143.049	338.506	20080818	108.627	205.244	17820632	7008.74	3379.44	13896371	2820.91	1276.61	14971844	990.564	3837.34	15328197	101.861	7926.3	9613285	1142.59	2905.14	12034092	249.726	421.133	19095084	4295.25	5436.89	12372047	4472.06	7836.78	11051286	1268.79	3447.4	15729222	105.409	284.608	23786430	422.512	710.295
3066.59	2145.12	9030706	3619.67	9403.3	9826556	2290.21	419.369	11735216	1523.92	291.64	17771432	8312.38	5943.32	14729252	3649.17	5029.11	9552424	2116.22	392.269	21374736	5203.46	5129.91	11481884	188.914	7670.74	6505969	270.199	405.619	20172368	667.097	2027.84	15532091	651.544	4015.14	12008995	4953.78	1689.81	19636202	976.121	354.086	20746686	933.037	3286.1	16761812	756.41	5902.03	14286225	492.176	2965.58
6319.16	4654.86	4265997	2735.45	10250.5	9504368	113.406	1851.79	10493409	2875.24	4451.21	12126483	7107.63	10991.7	11201355	2030.63	6392.6	8200598	12178.9	3181.47	18002412	5538.5	1786.39	19879876	252.037	744.726	20633832	1901.21	3691.66	13682574	2812.24	1780.53	16801674	1030.61	432.114	16732965	6151.97	1494.23	19021804	4841.75	6977.84	12203739	156.556	610.972	21558240	176.643	10681.8	11224066	163.448	8279.36
4138.19	6066.6	4090084	1709.75	452.282	19596166	5714.22	4344.08	12937243	4452.94	8693.47	8532229	3119.77	654.585	20905796	950.773	330.806	13520946	8767.52	8488.25	11334428	6156.13	5058.45	11055527	134.962	9957.79	10247196	2753.29	1682.31	20323396	1019.63	4722.56	10889117	750.206	4498.24	9851663	5020.27	10210	9210678	615.205	374.667	22535524	237.728	12371.6	10457689	643.568	5888.51	14226096	313.653	9879.27
2177.04	1473.2	10549204	1107.51	296.831	22273790	3350.61	9975.2	19869070	4303.71	3602.69	7045297	223.492	343.866	21845120	156.79	211.064	17471920	3284.1	7018.79	10342979	6419.59	2089.22	16274547	1499.41	2260.07	14992543	415.21	2324.88	14583447	1030.41	4915.2	10340752	810.245	2297.95	12573169	116.885	292.362	21558752	2504.36	1490.95	16777558	141.037	9611.83	8863792	316.95	852.97	21688858	172.303	8744.89
850.373	5682.27	4408341	2802.72	2863.36	16891722	2574.69	9187.96	9678229	5110.72	3174.45	13783809	5269.57	776.486	20261646	276.73	204.888	16618989	6908.31	2481.43	17097158	3465.64	4756.52	9829594	1184.34	1716.65	14577682	1602.04	1414.61	18018902	1957.79	5068.77	10615695	305.124	3739.39	10043650	8838.55	6603.24	11225658	5930.77	4555.91	13674381	91.7674	9875.52	9448829	356.156	1011.93	21633854	200.45	663.271
3296.18	1891.77	9345266	5007.13	2617.02	11924552	2964.07	9056.2	9369399	125.282	237.795	19449314	3031	395.119	21293750	1969.4	638.944	17424868	1105.21	2073.46	18583992	4179.98	3406.14	14390132	1200.82	1189.79	18000976	1979.45	3115.97	14376924	187.95	1151.77	21494820	210.723	4204.32	9465471	1695.91	455.679	21124292	116.485	10954.6	10312255	148.508	10847.8	9632799	560.99	7330.8	12446614	199.865	495.97
3523.49	2110.18	6992831	787.675	286.398	21294216	1474.64	223.836	17832204	83.1798	93.1383	17514152	4829.62	967.272	20850110	110.267	204.003	18805672	10813.9	3318.68	15888029	5005.5	6962.97	11310239	1289.37	3227.18	9450522	622.745	3339.58	13148269	81.2301	7967.38	9293186	558.529	3970.83	11900539	209.641	252.639	22941418	142.952	261.032	21045432	148.631	11827.3	9466838	489.637	2915.96	12332973	251.388	799.811
7544.04	4902.11	4854322	1776.41	438.014	19733648	1608.31	490.538	21237796	91.5022	137.625	18531196	7033.4	2773.39	17000052	2841.82	1543.15	14757346	11052.6	3130.54	16266256	7177.77	1135.02	19786228	1568.25	1884.54	17110858	101.005	8849.14	12614470	822.208	7204.95	9522356	71.988	382.251	15682745	1653.82	311.531	21810158	417.49	306.559	22310432	524.791	989.699	19423958	480.126	1287.3	19633984	395.438	2357.87
2286.01	1212.66	11615167	2451.84	4037.35	14089994	5869.42	5746.14	10827543	4520.68	3738.53	7.46641e+06	258.469	282.363	20850880	119.231	210.831	19367916	747.37	1941.11	17582806	7154.08	5587.54	11460490	1426.88	1570.34	16592323	624.898	653.449	21062186	826.521	945.323	18481948	439.471	3217.15	10020433	87.7893	282.887	23103708	3465.85	5312.95	11595001	1431.53	4465.73	13095913	117.154	8575.29	10814887	621.974	3596.21
5136.07	4203.55	6857392	2434.67	1151.17	17767960	153.451	287.247	20586278	121.551	265.972	23014882	6880.8	3069.73	17526536	183.839	391.281	19369690	2031.07	6799.08	10497186	7404.89	5157.16	11291779	1533.13	2115.8	15811193	134.008	6401.16	10497582	325.254	325.309	20134232	646.75	5228.89	24236272	9900.66	7136.7	10201012	3712.49	5585.4	11519006	147.77	318.169	21034830	510.175	4391.58	18188168	359.682	1673.38
666.319	688.099	12155190	5088.53	5118.16	11107789	5520.46	5920.65	11813791	5089.72	1549.19	14269159	3934.08	587.948	20698528	213.734	239.346	18616090	2585.89	6657.92	10404904	5298.27	1830.81	18056138	183.154	266.339	19035952	846.355	1009.55	21242582	157.057	463.998	20772494	368.285	3026.49	5.90754e+06	8994.62	1541.71	18273174	2202.41	433.437	20853786	123.084	12531.7	9991540	128.865	9130.96	10753744	258.891	2403.59
4999.79	2911.52	7106594	1715.12	306.94	19289662	4776.25	8512.63	12214319	212.937	147.834	19941972	122.96	264.908	17947706	182.002	325.333	17894138	12686.3	3328.75	17454988	5756.53	2484.51	15859308	210.291	263.295	19981474	1305.71	6883.85	10552124	2543.13	4410.88	10413545	123.013	6009.44	9673587	10230.7	9027.42	9953720	5321.55	6051.15	13267195	1403.41	3175.17	16603779	139.395	345.904	23735684	176.592	365.191
285.101	165.437	9599707	147.019	247.855	20120794	5100.9	3227.57	12088350	99.1745	107.141	17185934	174.684	312.746	21041506	1223.28	507.595	16855498	10255.4	3150.26	16817658	124.765	6387.45	10259038	539.185	8331.83	8.37341e+06	832.981	722.072	20762262	619.785	992.562	16544633	647.082	3992.45	10638133	167.496	10350.1	8749875	513.362	9817.39	9941878	1051.68	5295.4	12237872	123.367	234.783	20104744	192.679	9655.38
567.309	5155.96	4276475	1743.4	831.262	18906292	4939.92	3371.31	12190066	5965.57	4480.53	13161503	144.727	9469.27	9963338	3379.83	1674.97	14320424	111.813	400.226	22810096	10105.8	2788.85	17167004	1512.31	6150.27	10543006	863.889	1303.38	21538804	419.157	5489.94	8653825	103.24	4021.87	9654501	9423.22	8814.98	9933666	2774.16	2949.24	16661209	98.8286	10050.4	9430697	108.302	12838.9	10911573	190.232	369.711
3680.28	3573.04	4799012	117.829	205.437	19243566	1639.55	657.113	21540346	2421.2	586.477	20994858	2659.51	741.905	18561582	187.008	5440.1	8797021	2404.5	724.559	21581436	5339.59	1783.1	18868042	905.563	699.725	19134074	108.572	7703.3	10472326	2849.38	3196.96	13596919	516.943	6816.27	9767201	126.947	6581.98	9735456	761.737	271.095	20958150	1312.66	3540.89	13599209	131.732	12114.2	11892490	196.236	7680.71
3047.76	2152.51	8783100	1561.38	6574.5	9396058	154.175	361.293	22227102	2474.19	2851.53	13616750	206.352	310.231	21669366	3251.81	1867.52	11418492	10647.2	2065.13	16593353	4288.57	7475.33	10539235	245.365	339.635	19332272	1646.23	2525.28	16615463	671.592	1519.34	18067928	849.214	533.804	19028586	185.975	9878.19	9955174	4910.16	6627.1	12315496	1087.48	6719.48	19649596	299.015	477.082	21208472	157.269	10692.9
115.343	190.675	10798477	3068.58	9873.39	9402513	6901.5	7138.1	13007324	93.1126	142.875	19307562	180.394	10041.9	10315951	1577.18	4770.67	5941490	3687.02	1037.55	20232054	140.674	5995.83	10411086	243.467	6798.12	9157747	479.665	7103.06	10288655	2461.56	3486.61	13145605	749.454	2321.84	8218727	7064.57	3726.15	16077262	1574.37	564.047	21538834	1267.7	3652.68	13292994	838.884	3772.22	16240812	134.296	8092.67
92.1556	159.13	11089048	4487.16	6346.36	10616927	149.21	338.824	22665498	69.4772	97.9585	17046860	5571.3	2286.93	17954674	1170.39	218.731	13932909	146.095	6790.31	11101761	164.631	325.492	21817702	177.582	9468.32	9569933	1320.89	7115.86	9387150	1482.23	2844.92	13691271	1181.52	4449.67	12968154	9059.52	5375.52	12310646	5246.06	4466.92	13833695	150.29	8901.87	9616534	521.127	1677.61	18025482	174.248	494.79
1276.01	258.85	9640082	5355.48	4308.8	11342968	1131.23	364.301	21904114	86.5786	5035.18	9557252	393.342	329.431	21328032	1933.44	304.945	17233076	10557.3	2208.7	18777198	6755.26	2151.35	16166778	465.883	8135.07	9368628	1076.1	2957.08	12373515	83.5446	8038.29	9637159	334.847	4132.56	9881129	2963.44	3898.68	15843759	2273.75	9239.54	10107470	168.455	13517	9957686	618.511	5250.56	11664888	426.009	2180.14
251.263	181.782	10218238	3935.33	2801.39	13965186	837.687	263.96	22369450	5865.74	4726.16	13101801	7681.68	2031.07	18293944	2714.12	1257.87	15429457	1422.34	8966.68	11869272	6432.64	8150.86	10866845	529.806	7147.2	9796329	1179.01	6636.45	9441352	1158.57	4778.05	10037249	633.579	2586.89	11812549	4125.56	1601.03	18403838	5475	6242	13052808	164.44	8875.01	9354213	175.035	12566.6	11798758	741.128	3491.78
1324.16	239.96	10690962	2687.5	4165.16	11745615	2742.26	566.15	21990710	2647.96	2353.64	14926494	5065.22	4929.32	11429472	3828.34	3662.85	10692355	145.395	416.603	23693644	1330.34	7029.03	9515634	1335.6	2801.09	13540935	423.594	6829.4	8925132	924.08	5557.18	9669298	420.75	4040.83	10927941	5924.98	2049.09	16055093	2448.69	2068.36	19115826	158.383	11255.3	9919331	117.268	10967.5	11931896	270.684	542.754
4492.66	2243.11	8546073	3151.64	1224.94	17490188	1183.73	491.845	23032428	4108.05	1723.51	12999584	230.104	293.408	21973676	3807.63	4572.24	9302307	4838.01	3307.58	16877862	6198.15	4301.86	14112608	1320.83	2751.97	13198899	151.423	6901.77	10903322	836.175	8126.81	9940000	676.207	2941.7	11112261	9198.63	2354.97	16192076	1220.83	8517.86	10143038	283.764	756.188	19331564	115.236	8487.18	10752329	799.716	3229.86
1611.93	355.56	9195819	2585.81	645.259	16930074	6698.84	6185.89	12450048	3295.33	1669.74	14522310	134.352	255.416	21533376	1458.45	4994.55	6576703	9753.81	5003.18	12905828	6165.34	3715.34	12476737	313.106	7518	9084643	357.663	339.664	20024008	2152.56	2738.92	13709072	541.592	3534.6	10705712	236.126	7226.51	9930812	5551.51	6336.85	12955612	889.136	1459.49	19061128	908.069	2712.81	16048973	148.826	8335.86
2780.08	1851.09	9513228	5125.29	5119.94	10752565	2485.88	569.257	21798966	2717.99	3664.96	10478122	127.856	253.356	21238522	123.452	268.41	15648204	4491.61	436.257	20506194	10776.4	2037.34	17769496	357.093	7309.52	8336242	90.0334	6198.99	9284892	857.741	1706.99	15237973	390.865	689.841	18444836	9501.54	1647.32	18759466	118.217	283.262	22550766	111.205	7885.34	8470726	307.3	662.046	22261444	134.75	13511.2
5033.43	4269.25	3892983	1184.69	779.585	16609025	2865.84	1529.63	23312814	2979.31	8042.11	9086474	2952.52	1881.41	15277805	3434.91	5172.79	9869791	441.586	296.111	23165460	4062.4	1088.75	18909610	1058.42	1046.73	19045196	1888.5	4063.93	13181265	1453.53	8048.86	9263282	1222.81	4612.59	11076373	8833.67	4242.54	14512019	2635.51	3771.77	15233379	901.202	1966.38	18056600	520.705	4215.25	12524241	216.5	897.417
1076.1	884.112	11699208	7363.46	4080.09	12298434	462.994	10867.1	11185261	88.9695	4803.77	10838294	4160.66	2368.87	21609738	2596.01	1050.8	15841547	6133.75	2243.5	18046132	6052.07	1575.08	18820238	795.718	738.868	20325116	121.369	10663.4	9279563	1511.31	6024.96	10243408	154.792	6411.6	10150457	8843	3961.16	16356489	132.156	303.607	22211500	823.406	1705.79	16509414	571.774	6907.38	12044675	237.395	547.555
123.958	90.0303	11731436	3005.35	1189.05	15681287	6112.77	4813.32	12779944	2398.11	1315.95	18241148	128.68	240.98	21844274	608.018	227.515	18880102	955.854	321.637	23565264	6022.03	4003.68	11323179	1086.81	1021.08	18906712	420.888	397.483	19281602	948.264	3810.7	10031822	660.341	3099.23	10943390	12285.1	4685.92	13529834	3344.81	9654.07	10867921	109.914	8869.13	8862858	622.482	1219.54	19635532	318.66	1458.32
222.85	112.235	9453178	2629.5	706.348	12908030	7066.97	5134.7	13322966	371.16	6913.45	9251976	2298.75	1299.92	15692866	200.51	2048.67	8989715	5625.26	985.739	20785582	5900.36	2048.08	16089342	273.048	9152.55	8654522	1356.08	8639.96	8688092	2363.08	3683.26	12959365	1535.7	4199.14	10586507	2675.94	381.44	20948104	5458.56	6303.02	13096831	1269.19	2352.59	16631780	150.643	8063.7	11224793	394.068	976.214
3153.14	2430.91	8757498	4661.34	5736.27	9254334	153.331	208.849	18019288	3856.25	2684.03	13883156	8712.98	7642.3	11108795	2192.33	527.612	14050356	8623.92	2097.08	15005932	8585.91	5038.37	12641691	1582.16	1381.24	18028182	1979.09	4307.79	12305222	1298.33	4415.88	10377036	1024.38	5535.3	11921456	11826.4	4335.23	14316382	1450.86	8707.72	10123726	862.233	1599.86	15717076	1048.44	6187.63	15460012	179.778	8146.53
268.749	282.124	11663939	1863.26	559.857	10625519	7527.96	3846.08	17445694	91.3478	220.979	19655600	8578.44	4730.91	14701838	3098.19	1991.23	12234079	4514.25	1232.19	20244224	4983.97	2121.44	16345633	138.98	9098.25	9001145	834.244	1191.55	19813806	777.81	4427.8	9282804	418.419	4582.25	11714851	660.147	10262.3	8839733	3365.13	5448.18	13613233	104.713	7852.48	8876789	638.179	5926.2	12170843	173.065	9443.67
2271.5	588.356	9888647	1970.97	1724.61	6590811	884.539	272.427	18406738	1247.96	390.338	20523886	1717.16	578.08	19564930	3929.02	3132.86	11047690	112.127	337.602	21217124	5294.4	6506.56	11012594	2524.26	2826.01	16258049	1070.19	2389.58	13219732	520.287	555.036	19070576	310.719	1066.72	17864226	263.32	282.163	20873614	5719.65	3506.52	14576046	1291.04	7202.18	11382950	116.29	239.33	21736288	437.976	1899.74
3424.45	2046.93	7457838	109.942	255.579	20892868	3902.88	660.276	22131874	4371.48	2921.21	14112619	5706.19	6687.64	10358099	3188.97	4716.62	9683802	1457.81	7172.9	11082630	3914.7	957.856	18706748	697.515	1260.44	18102950	412.424	506.317	22631308	1345.62	1408.89	14627102	372.553	3825.89	10823574	5075.76	1380.25	20149162	3091.31	2190.93	19578280	294.324	380.185	20556154	864.538	6152.18	14439234	125.923	13041.8
205.717	356.253	12230615	3146.53	7902.45	9437738	1289.4	455.839	19387160	5100.32	2787.8	13641896	2969.83	2058	15502140	938.247	175.254	12353888	11397.7	5172.14	13014405	5814.57	1457.63	18921316	1172.77	864.004	19324778	119.247	316.532	20762684	1940.28	2181.73	14924712	871.989	911.27	13556470	4528.02	836.767	19790370	3041.38	2557.89	19579048	141.05	8718.43	9387162	260.197	10148	12406481	267.329	1239.38
432.03	509.262	11036878	1745.06	2689.22	9824302	170.545	367.41	23323756	103.629	252.187	21263122	1003.19	324.309	20344394	776.44	350.925	18900444	2206.63	7358.7	11262852	8296.06	1912.48	17984956	93.2885	9184.27	9326832	258.234	376.373	20453960	1077.46	3968.95	5736434	151.698	7855.77	10720302	148.931	9153.99	10019249	2433.59	9389.98	24381908	341.043	797.851	18309884	762.776	3706.84	15930793	123.782	13814.4
2561.53	2008.6	9112689	106.211	125.552	16465809	6233.63	6625.36	12801588	2157.08	5009.29	11167050	3567.77	3684.35	10152789	182.551	186.181	16119754	5374.67	1371.48	18759960	3451.15	1814.69	15397905	4668.93	5002.39	12648644	93.9161	5839.66	9060481	73.2802	8727.04	7.88883e+06	382.752	1322.49	16084580	10253.1	4185.86	13052154	4625.13	1106	18892754	148.934	7607.21	10822323	232.49	9601.04	11887902	369.297	684.95
128.092	193.054	10686931	1868.19	693.938	19953330	122.599	297.575	18414994	4537.36	2673.32	14493063	4632.64	6542.91	8091462	109.983	256.849	16260642	6315.31	2936.98	15889923	4005.29	2885.69	10087775	724.55	538.703	18706850	146.302	6980.71	8649899	1308.07	3986.42	11176996	335.101	4883.11	10518475	165.248	9859.28	10208457	1904.37	548.097	23286418	126.086	8248.38	9400868	362.191	990.487	21592188	446.122	1194.1
2378.96	838.2	8990556	115.978	161.634	16073545	4746.61	1845.06	19071846	162.112	3379.18	10718919	459.087	303.51	21858868	3069.93	2975.83	8784665	15242	6449.82	12105633	5941.21	4227.05	12089748	2536.67	8299.39	9544178	1838.45	4376.28	13411031	1266.51	4226.93	10105310	864.897	6913.73	12098120	1928.89	405.713	21150516	3938.29	3040.87	15340006	144.42	7710.83	9032348	240.398	455.286	20567784	244.385	1239.22
1248.05	4494.44	5033941	163.029	439.522	21121300	4326.36	7965.23	11197575	97.9548	3885.17	11497778	172.173	351.655	21311082	3008.14	4669.42	9289268	6293.76	7185.79	11435422	115.095	276.046	21343772	745.796	910.379	19225392	100.527	10420.2	9179877	155.662	219.188	18883772	495.991	1899.96	17223940	5179.78	794.683	20799576	5258.49	3078.8	16722581	139.89	10578.7	8980214	363.061	1281.6	20720482	888.691	3486.48
4370.33	4083.42	5104233	3599.07	7679.54	11183433	3337.15	6358.33	10310915	151.799	402.632	21955480	3596.49	5011.92	13701803	3677.87	3116.53	9715940	2914.74	523.846	23379764	5113.68	2917.75	14836896	123.489	8938.39	9531235	2273.61	1717.11	16765227	573.661	9385.93	9297391	522.68	1477.92	13873444	328.225	10036.2	10034417	2541.67	1697.46	18744958	559.465	727.022	19997188	542.888	7446.24	11497057	584.739	2015.11
1287.52	672.101	11255773	3752.12	5848.57	9513257	6848.43	5854.13	12959390	2111.27	7133.59	9969450	119.823	270.888	19639808	2331.04	531.08	10294930	146.438	309.268	21097278	9388.15	4803.41	12571089	1366.17	1666.72	18638270	1802.91	2006.79	18107474	892.982	4770.88	9604451	366.335	5255.04	8268370	11264.7	2718.83	15889915	2884.03	2380.83	18041034	210.254	8020.84	9221350	1030.11	3515.53	15669367	445.531	4194.19
161.003	163.013	10819069	2095.08	4387.24	6998654	4308.39	1553.73	22186916	4363.56	2934.62	12783084	138.738	299.374	21554790	182.293	2305.12	8390653	15592.6	5433.58	14017708	4701.49	777.615	21437062	293.612	8193.71	9605626	116.102	8241.38	9568613	688.531	9890.37	7741344	1446.38	4294.4	9821750	4302.08	365.175	20807244	2633.09	446.875	22686060	1200.96	4489.89	8439670	135.558	8308.81	9873682	199.367	551.494
119.611	232.874	10977394	4404.48	1688.76	14787615	3049.19	2479.06	18819718	4296.21	3050.02	13601199	127.186	306.5	20079896	66.0112	132.336	16441907	4631.87	3249.71	17258026	8279.39	2001.91	18152496	1442.16	1410.98	18458520	106.004	286.742	20481288	687.891	4372.56	8924245	701.835	1179.07	15262382	2987.34	1212.75	17293472	2067.49	1169.47	21143980	766.534	1490	13849318	183.093	8744.35	10029803	283.255	1372.51
511.558	4275.29	4466840	117.379	206.417	18835240	2070.25	3255.85	18369182	103.835	337.713	22073176	207.199	384.419	21723994	1145.45	126.791	11353179	15106.7	6029.62	12470146	672.064	242.7	19728406	93.879	7400.21	9665429	99.7613	11200.2	9393064	116.872	268.137	22281612	571.26	4715.91	9318413	7866.83	8691.51	30674616	2788.79	736.727	20614312	823.347	6812.1	9908503	680.08	6562.67	12307644	101.424	7542
1071.06	4500.47	4818681	157.047	200.086	18285034	1836.46	521.574	19549634	2226.66	5154.19	10361839	145.076	543.609	22896132	2963.05	1336.98	13771557	6706.81	7368.9	10670208	113.401	277.995	22061258	1393.63	1012.68	19096012	81.2569	7684.18	8930016	1093.03	4957	11071089	868.881	3177.69	10581502	2976.98	8447.03	9484476	3277.99	2612.9	16620149	134.169	8963.66	9884883	726.143	3741.87	14314050	170.997	9106.56
122.687	282.777	9292339	4730.56	3330.33	11801043	4493.52	2743.2	19646692	3662.11	4546.17	11220978	320.435	558.968	21843078	1432.4	514.837	14498197	253.714	398.005	24072100	10508.3	2466.97	16439727	94.1968	8427.75	9646985	2160.66	4427.83	13412487	1038.49	5342.75	9789034	200.31	3887.54	9472627	106.856	204.285	18077368	135.258	7148.74	11163084	1111.95	4885.67	13588720	159.89	429.762	21182872	140.392	10307.4
1466.19	779.883	10044788	6445.98	4757.18	14004759	214.455	9160	10384425	4049.9	3003.02	13834146	8490.88	7734.17	12461004	3274.2	1275.62	9365993	11522.6	4499.12	15348289	6586.79	2273.73	16005467	1400.3	1242.44	19558440	1097.48	1432.14	18446632	79.6745	8041.06	8288135	583.8	1212.04	15685387	12521.6	4289.26	14371087	2554.55	756.922	22285564	1024.14	4126.85	11987318	122.772	10241.7	10164513	283.58	554.73
3541.88	4481.44	6.45263e+06	6652.7	4365.18	12023772	4844.82	6100.92	11068237	98.6818	208.052	20694444	5552.31	1794.66	12670470	3608.79	3151.8	8708193	12202	6492.37	13717102	2378.9	566.286	21371118	88.9614	8429.02	9299110	128.985	7730.76	9837541	826.692	1023.06	19274554	781.549	3610.78	9610223	5582.51	1541.05	17145432	150.975	314.397	22994122	126.949	9472.37	8892300	132.496	8156.89	10160140	512.515	3357.78
1514.39	1373.8	7557919	4872.47	4876.71	11207908	2745.28	1950.62	16403221	3410.57	1533.67	18349098	6974.62	7072.2	11412035	3705.27	2375.59	7644889	7997.72	4222.08	16370126	6212.6	3413.7	14618074	1777.04	486.022	20703604	547.956	619.177	20387966	975.157	2962.7	10043443	451.822	4333.68	10160695	11183.8	3752.46	14268479	2929.62	2965.76	16709768	850.097	6016.26	9229536	108.908	10064.2	10862762	493.724	2384.67
1816.42	809.877	10059395	3196.55	2060.96	15491401	1363.16	328.508	21538908	128.582	302.206	22496440	139.746	314.344	21202240	73.4354	96.2293	11782857	3277.21	542.161	23351514	128.031	277.465	22806356	134.549	284.737	21712724	4204.19	1954.14	17518460	883.606	1086.75	16268975	439.664	1363.14	15875271	9219.46	3736.35	14450447	2261.64	1533.5	19650328	121.584	9736.25	8462946	727.505	3760.3	16029408	142.565	7137.51
1937.42	4083.49	4818623	3820.29	6405.64	10789552	1159.43	591.625	19903100	202.628	436.619	23808244	2429.02	660.566	21527076	3264.52	1895.59	13027039	12346	5237.78	13164799	121.426	270.519	22105988	109.318	10854	9198055	314.025	412.447	23503860	881.714	5436.8	10217218	1237.21	4481.25	10478569	4021.14	3785.99	16511896	5317.97	3942.21	15012293	103.098	8273.96	9937080	650.037	2672.48	18550174	398.944	1263.57
1976.44	1069.6	9632880	5009.67	2005.6	15628443	159.364	341.182	21573322	4891.82	3046.06	14044267	232.866	9498.16	17626272	99.4287	197.974	20501342	5165.66	6515.32	10565802	215.946	268.091	21709780	541.428	584.812	19483444	2415.09	1787.59	19994962	538.212	9658.85	7990112	545.039	5269.49	9110354	330.962	319.197	21446300	2042.71	374.004	21635756	134.543	11374.4	9595240	160.762	7823.75	9850947	510.419	2933.8
5862.82	3719.14	5444220	4466.23	6308.23	11012367	2699.1	2045.78	17641652	2085.67	1230.44	19469780	446.478	7199.5	10536704	61.8487	275.208	22038204	5433.05	6434.87	11086479	130.258	267.671	19234700	2466.64	2801.33	15369183	1021.28	657.679	20122642	557.45	888.092	19433690	422.398	1969.74	13814435	4293.13	7378.48	9818762	1343.2	582.24	22103450	131.951	8523.54	9580063	125.707	10259.7	10062251	106.278	11650.5
207.831	226.66	10753670	2846.27	7639.99	9484908	2735.64	2680.18	15746711	3710.95	4580.53	12188512	6139.98	5009.74	14638283	2880.17	1762.09	11091726	1502.54	480.224	24368564	6844.48	2194.56	15431593	930.984	388.49	21107548	168.167	8428.88	9272066	621.233	7903.48	8564145	1546.22	3568.38	10591327	7188.49	7917.06	9571375	4734.33	6747.07	14302254	551.281	5944.33	9250191	732.636	2110.14	19069908	232.348	610.687
2236.83	2275.53	14672416	6878.74	3444.49	14146111	2872.93	1790.61	17593634	84.7042	200.222	19837924	5744.99	5988.5	11303941	3538.49	1970.34	10666422	6537.07	5161.59	13671186	5334.43	4073.08	11663607	633.696	2387.22	11766236	2500.6	1006.47	18230698	1008.77	3502.44	13794720	1130.95	2419.77	12564859	8254.11	9184.63	9957787	3363.23	1708.75	18493060	1295.22	6100.78	11041052	111.862	9940.81	10828333	373.32	1064.27
253.951	548.636	10939234	4901.6	2469.38	15836946	5387.08	7639.81	13163342	4491.31	3784.53	12415662	7058.91	8763.36	11962541	105.666	233.562	21595858	6047.84	6565.4	10856541	9523.89	2788.03	16323666	1199.47	3599.91	14049743	93.7755	8025.61	9009410	933.257	6694.59	10467538	428.025	3654.08	9555712	5745.22	1595.93	17497934	2778.64	1663.44	19118934	104.925	8775.08	9656015	191.38	7638.98	11242618	189.242	436.041
224.779	4230.24	4666782	4578.78	8652.31	10736100	6024.36	3396.19	16761633	3319.3	4124.16	10957004	5224.86	1696.4	12005323	102.53	383.323	20807358	5205.88	6460.66	10559988	8627.77	2477.99	16626969	90.2603	8265.59	9037733	76.5725	5067.75	10480667	765.745	6557.87	10195308	888.807	5802.9	9062813	9540.17	8596.65	10769658	156.144	10300	10499668	830.832	6496.04	9503254	165.037	8317.46	10365772	268.221	2316.82
3607.43	4453.42	4364568	6196.51	4815.98	12392973	8125.03	4035.46	14577050	616.979	294.275	21995334	311.333	417.025	20321114	194.859	200.614	19199380	2246.75	414.344	20457380	99.816	320.403	20644642	438.3	399.085	19203338	119.568	9381.23	10662007	727.437	6163.03	11794399	355.561	3543.16	11015354	11342.3	3768.38	13410461	3344.4	7679.57	10886328	114.274	9028.87	9222303	133.858	9327.17	11459660	484.935	4786.92
3713.58	2773.22	5424975	4570.05	2423.78	15299384	5729.45	7883.76	12718542	1787.57	3073.44	13429494	9221.2	4831.92	14951599	69.9557	127.225	13213818	393.52	279.635	22781804	7365.71	2410.16	16224373	665.406	701.299	18553674	123.29	9033.38	10202463	1081.75	297.24	19868496	871.727	2018.31	14070848	8635.97	8270.97	9505388	137.009	8671.4	10331288	901.013	2676.26	14515481	1002.12	6018.47	13766366	204.558	446.211
397.724	193.066	10743723	396.879	8833.94	11196594	227.634	6840.05	10795554	2712.25	621.426	20451500	3651.97	815.671	18747436	89.2439	81.6803	13701016	12399.1	5749.06	12447852	110.011	245.404	20378608	464.359	2783.78	9376343	1360.87	564.437	20294132	653.924	5846.14	9838262	417.63	4046.15	9883010	9083.03	9351.21	10145006	5208.08	5431.12	11729080	119.969	11197.5	8757190	890.297	3309.07	13286394	143.366	11818.9
1397.99	263.641	10519436	5229.75	2884.28	16143834	5901.26	6669.82	11837011	1611.53	2724.08	12176947	7202.66	10326.3	10850244	179.419	161.101	18135830	5602.81	6390.8	10489940	108.98	221.088	20233986	144.709	296.211	19135308	1028.51	1329.79	16905482	1613.92	6051.63	10004669	158.819	5343.44	11177997	7770.06	1760.55	16651316	224.742	252.612	21395860	172.717	10303.2	9099097	146.168	9642.34	10107166	421.178	1167.83
533.584	464.365	10124081	4361.2	6231.32	11143137	5667.83	6020.14	12836412	107.328	243.644	21609354	2899.89	9233.76	9365238	89.4616	81.7087	15405244	6342.76	5351.28	14007446	10412.9	4986.2	13282628	2526.78	3721.42	14271457	550.416	479.589	19759416	455.688	7525.03	9300455	583.344	3132.85	11589549	13445.8	5542.95	14374773	2527.98	699.518	20660744	150.528	318.432	20362480	160.796	6850.85	12492289	490.03	2189.82
419.025	350.875	10673556	3732.72	9354.05	10078905	4124.19	6781.08	10708328	89.283	207.954	20544764	2691.26	9348.68	9463681	92.6029	249.21	20448622	17766	4749.93	14628316	6299.4	3957.03	11263474	725.124	2440.3	11613403	760.601	727.121	17921890	428.096	506.987	21217158	437.588	3721.43	10761347	2208.74	307.241	20806570	2642.61	985.187	21921990	110.312	6979.72	8279110	122.086	266.07	23143378	163.731	7773.79
53.8381	271.831	10625496	3395.32	1762.92	17755226	4431.35	5656.71	11915950	650.949	5908.77	9412965	156.105	362.565	20509640	3198.74	2578.25	10601110	8426	2162.25	18576178	6949.62	3585.54	12681938	870.106	1187.67	17384086	139.23	319.252	22155002	925.756	6649.33	10728762	552.068	2491.57	12645256	3443.82	670.274	20721804	3109.06	1605.95	18080298	106.984	7016.22	9447173	238.195	7387.67	11550307	503.549	3297.2
4898.62	3519.24	5060090	6368.94	2703.48	16187203	155.828	6933.34	10304405	3889.32	3796.06	12722944	6948.74	6329.35	12896243	911.451	340.061	18700970	10617.8	2657.28	17088740	3404.41	5716.77	10406678	668.375	2905.23	9361946	582.048	429.039	19531394	1663.85	4883.76	10855147	856.515	3802.97	13026162	161.413	250.318	22073490	132.654	7994.26	10927683	292.257	6257.77	9185760	151.009	705.831	24338406	164.509	8172.75
1727.05	3239.63	4695601	125.116	249.563	21415628	265.547	523.138	21719486	3485.18	4480.32	10982849	118.583	280.107	18045810	114.311	186.082	19496128	160.524	4457.11	9477334	5023.14	1059.77	19542930	2038.23	4362.18	13505733	101.841	7214.61	9427971	545.822	8385.45	8645325	603.454	1422.24	16080085	810.902	230.694	20229828	4302.55	6694.03	13862070	128	11556.8	9171626	249.428	916.412	23148370	368.923	1296.61
2100.17	1567.84	8956867	3907.26	1550.17	18428028	102.409	256.119	22347822	108.006	5707.81	9503534	6899.98	9110.16	10248768	55.3877	199.263	21948928	8391.8	5567.16	11703821	98.252	7157.75	9617357	991.812	1047.77	17975336	235.991	4977.46	9510145	1049.23	314.629	20047420	460.49	3432.39	10871849	8989.77	4376.33	11874116	4875	6689.54	14161046	962.12	5382.22	9866971	131.945	9106.61	11063649	166.429	7449.74
197.494	179.993	10853988	2887.81	2665.41	14030675	150.409	10628.8	8124211	6259.78	3928.02	12677673	5035	7257.12	8976843	105.171	360.323	21147804	529.276	6342.18	9984020	93.8206	6126.06	9256098	353.303	353.514	20550172	1776.83	4927.8	11562564	185.906	8869.12	9252207	589.727	653.395	21493138	3727.22	792.512	18998634	431.643	556.702	23486340	94.8098	10012.3	9094101	181.628	470.972	23106690	348.748	1794
3578.61	1910.36	8362898	2383.64	2914.69	12478254	2828.56	738.757	20866390	100.693	258.886	21659564	4821.55	5033.11	15099482	3294.84	3493.25	12353626	15187.2	4359.93	13116502	1615.67	2029.69	17220152	119.214	299.547	19646152	452.804	9653.26	10423484	728.425	717.592	18898856	399.76	3969.95	10544954	6588.52	8472.23	9433045	1849.47	1077.5	23370596	754.281	880.064	10544606	104.336	9078.44	10673841	177.544	8013.2
4154.31	2981.31	4254414	2644.25	3001.66	12714727	4559.52	2807.44	15738759	2859.05	3209.77	10660137	3143.49	9561.38	8929236	63.6492	136.211	19056996	172.797	6438.01	10515401	86.127	2171.64	9473665	1388.43	4499.2	12244504	121.594	2444.25	10555365	1137.22	5639.14	10026920	676.074	1177.2	17895450	6201.03	8220.51	9410950	163.33	343.743	23966546	872.248	1356.09	14896139	135.107	8982.01	9766530	128.297	7645.29
1250.91	306.092	10424834	1861.98	1043.6	16371375	1990.27	1206.38	18705456	1948.73	519.354	20466782	8447.28	8195.02	10560412	89.2898	545.806	22521038	6205.95	5247.44	11831159	2645.29	3291.21	14807413	1030.22	1315.27	18637526	276.349	180.915	11322544	209.335	8633.12	9357653	114.076	5340.88	10543055	66.106	220.402	24041736	6302.63	3112.76	16082779	96.7307	10271.8	8562291	750.351	3784.25	13831351	113.605	7411.79
1892.55	1080.82	9049153	1744.41	1243.61	15906124	184.974	449.238	21136934	3159.3	3481.71	11209947	7460	7024.9	12557719	3293.15	2923.45	7236712	96.6361	230.907	24826024	3696.75	404.557	21739550	139.178	9044.28	7919097	4282.13	4467.29	13647768	622.068	6969.04	10050249	73.6813	8092.25	9653643	3160.08	3330.74	11221302	3893.34	9537.61	11174933	1061.39	5238.49	10667740	201.672	5748.01	38645484	134.751	6651.91
1947.84	1727.39	8328333	4483.84	2916.38	16042739	7088.8	6092.8	15502143	94.3244	212.368	20013848	2651.51	10267.8	9193165	136.953	151.368	19293118	13757.4	6669.07	11625701	113.982	236.82	18449346	830.625	8917.36	8935004	1235.1	7447.22	10451609	462.34	6251.31	10022949	1084.7	3397.22	10311652	128.674	283.269	21570950	485.053	10510.3	10314800	966.291	6426.97	9497970	119.259	7475.22	11157502	196.219	352.917
2166.09	2133.73	7697344	450.568	276.236	20179664	2950.01	9162.13	9352891	3928.56	4432.3	12878531	132.546	282.556	19877844	65.1801	144.173	14594957	13251.9	5901.75	12410389	3100.5	293.756	19306716	719.553	8160.75	8996784	3835.01	3442.46	15432392	101.589	251.314	20892598	641.032	1927.6	15669472	115.796	3685.99	7774414	3685.46	3119.34	16316575	168.651	279.218	19694900	816.581	2163.23	18668726	262.642	8493.09
2054.44	2173.43	7741578	132.66	219.143	19883886	151.726	373.014	19967534	4323.57	3804.53	12067850	8611.42	5198.91	11749891	2860.57	895.027	13485629	9106.93	2569.81	16394840	8120.33	3004.27	11068333	1353.89	3059.61	13219401	564.749	7736.22	11796781	564.015	418.48	20631016	837.38	3882.52	10080053	2012.59	196.366	15153489	144.057	9110.61	10069438	936.035	2717.1	15955720	565.848	1565.29	20565644	124.125	7201.83
136.037	159.435	10484873	3365.99	1169.93	22236656	129.726	285.38	18039806	4191.6	4395.4	11548030	4982.6	3427.51	15763332	100.218	113.496	18559370	162.068	324.522	24003488	7970.84	3214.06	15941432	802.118	570.948	19797904	301.111	350.734	22316262	1133.63	8254.14	9520278	1069.15	3316.78	10784950	142.525	234.805	20012724	126.082	291.047	22843222	123.168	380.702	19557486	427.628	5134.6	11008754	126.14	6900.65
423.881	208.218	10141225	3032.34	1687.59	15142775	2178.69	606.498	19406384	1992.5	6267.1	9635516	109.42	249.592	18522412	133.201	185.161	19782606	110.81	350.811	23407498	9404.39	4405.63	11948339	52.641	213.781	19612318	360.592	172.066	16737589	1115.93	5611.76	10811076	79.9002	276.919	23151878	6928.41	8409.08	9005575	5724.63	7306.28	11575511	1294.46	2931.24	16267719	277.914	7672.48	11263595	195.204	483.77
234.256	393.266	10026659	3150.24	998.046	22332132	4784.12	3641.29	14024728	70.9519	231.998	19677384	5458.86	3285.55	14792386	114.676	315.433	21814852	13562	6828.1	11919734	96.6834	5055.37	10144778	1936.88	3832.54	13240534	178.883	2635.14	10621958	290.541	181.427	18925350	1165.22	3514.96	11162124	182.929	297.845	22621696	5430.14	6116.99	11294634	754.379	1376.93	16588952	779.993	3999.81	14360748	586.144	3227.75
1487.07	1417.38	9621023	133.615	335.253	20407020	137.653	310.654	19715446	4302.42	3422.27	13569190	114.855	271.924	20617078	2951.88	1826.05	9354374	13676.3	5723.67	12600240	128.084	6456.64	7883336	1913.24	3591.16	12585503	685.137	8109.91	10631225	101.801	10462.2	9398969	1158.77	2875.81	11880719	85.9596	4228.67	7907309	390.127	249.285	21837046	1031.08	2113.35	14106494	302.953	846.51	22660104	146.434	8085.95
648.034	190.162	11511454	116.504	228.68	21933010	3940.99	3234.69	15480045	4064.92	3047.53	13825338	7157.97	6992.23	11908513	2065.14	1135.6	16018789	111.175	336.274	23225650	130.457	299.436	21756258	3902.99	4526.2	12124213	968.473	1046.26	15306870	362.038	305.175	20503224	502.112	2957.94	11208383	3773.03	875.999	19773360	153.729	353.769	22787210	676.654	1402.91	19380766	798.725	4173.87	13734761	145.179	8697.91
1450.31	801.862	10919266	157.064	327.565	22570528	7526.14	5821.33	13042824	3575.61	4888.74	11180008	105.439	244.901	20691948	2899.42	2157.5	14045393	2844.59	866.537	18562752	5738.03	1313.74	19469838	1640.91	1522.73	18111548	2317.09	3899.08	14446824	69.7873	4140.04	9579911	1027.89	2256.55	15039690	1626.08	391.833	21349992	154.935	350.467	22883682	1094.32	5494.91	11041659	125.15	8059.31	10165451	98.0981	5824.15
1558.74	418.106	11657211	239.869	284.151	19174876	5000.88	2842.07	16546002	239.7	5391.49	9688690	7415.15	2004.28	18114906	159.643	83.1874	15602818	3285.05	1427.61	15838704	7391.24	5333.16	11403712	455.691	331.813	19759942	1694.24	3830.56	14351054	109.444	10136	9410161	227.74	5904.49	9895405	4395.58	721.14	19606092	2395.79	580.869	22787268	486.627	617.802	19946644	683.16	3140.5	16691924	157.097	6836.98
5618.48	2254.19	5435216	1698.64	1294.53	15905655	5813.87	9417.85	10725173	100.779	291.922	23552724	3467.41	390.757	21274802	159.448	291.492	21709158	100.036	248.717	24210108	1161.38	268.703	21607284	1622.52	3545.68	12746868	3872.69	4587.43	13822390	496.343	411.215	20400700	706.247	2670.23	11762212	2120.23	1854.61	15767045	3604.51	2945.24	15789128	1073.3	2579.75	15275224	662.414	2830.02	13937273	160.789	7293.18
72.0509	187.45	9871131	6059.65	10988.9	10873752	6011.8	5807.42	11130572	2361.77	4810.37	9978568	126.873	281.714	20415924	2032.48	909.404	20825408	12253.1	3282.6	16192442	7265.51	1863	17624920	1208.46	1490.89	18127372	144.31	122.707	13741239	105.018	258.916	20877848	835.095	2478.18	12718621	6520.09	8098.61	9034731	3060.33	1447.42	20242306	455.57	713.604	19056326	132.689	8129.01	10808838	163.661	6963.54
1368.79	789.171	10524999	234.463	524.835	24562518	68.4984	211.493	19756282	4824.72	4447.69	11644898	3264.97	1015.09	18255584	383.283	3002.76	10030921	11364.7	2838.25	16561885	261.255	249.786	21434496	1817.82	4074.25	13433755	2159.21	4986.7	12607522	560.642	1809.56	16484608	307.96	4528.59	9727054	108.222	7977.53	9344793	206.038	327.96	22375664	284.684	359.442	17925554	361.011	733.828	22682382	146.029	11450.1
3380.44	1913.52	8.21617e+06	4087.92	4838.52	10864258	272.829	8967.92	7.60868e+06	2600.41	960.444	18081662	200.618	285.627	20507236	3110.56	1289.71	11531183	134.785	259.294	22657164	113.378	273.987	21395192	516.692	9566.37	8597477	1479.81	3115.95	15216655	385.571	7434	8578765	350.584	4615.31	10079725	7123.14	3426.98	6.38211e+06	3188.25	1414.6	20214452	1035.75	5593.56	11449689	590.605	2414.43	17201266	353.277	686.472
139.506	165.286	10997920	1191.89	456.61	18433386	140.091	301.294	19430276	98.7249	4536.95	9369603	5112.56	1210.11	19320008	107.752	235.665	20830816	160.587	336.596	21782436	4172.79	1132.17	15503202	109.223	9547.98	8891470	130.013	8636.37	10500607	454.452	348.08	20623050	657.793	3128.1	12448267	619.976	181.768	19603824	133.072	8263.87	10838659	727.424	1853.88	17704072	744.261	2031.5	19312046	585.649	4178.23
4434.63	3198.68	11229947	3542.76	646.331	23225810	7154.04	6794.68	10877611	1531.79	309.924	19736606	10897.7	3326.19	14912974	73.7775	100.148	15317651	265.758	278.757	22616078	4766.06	8241.67	9440174	1597.08	3513.13	12340686	4178.19	4612.14	14175280	1044.57	4390.59	11067166	1739.88	2541.17	12488019	3008.16	9737.73	10292689	146.082	264.634	22183044	1501.1	4225.23	11148744	168.312	393.458	24012952	423.459	967.033
4968.13	1914.53	8162366	2545.72	1868.23	14951026	1027.37	332.996	18780684	4099.94	4121.12	10745574	3347.73	1022.84	16241756	4492.53	3145.92	9767658	8222.64	2156.21	19023042	10304.5	4466.31	12654881	1580.32	3200.12	13406090	1402.72	2062.88	17982328	488.545	372.477	20991312	77.6953	7086.2	9757849	7177.41	7916.03	10902566	194.81	12549.2	9909669	825.015	2114.85	17400008	110.761	9977.25	10394689	112.499	9994.8
244.051	213.784	12274480	4802.46	4361.31	15676689	6959.15	6477.85	10748129	1654.05	858.82	19515834	8660.55	4518.4	12590291	3534.72	3120.24	8.3451e+06	9985.85	7075.86	10688971	6653.04	2165.91	12344640	1904.77	3411.8	13276692	864.787	281.744	17613034	239.772	277.425	20771262	925.496	2814.54	13125622	12681	5245.68	14296045	6676.52	6825.24	11789993	1041.59	2353.3	15997577	328.902	1165.79	20936516	369.319	1403.08
1375.11	426.58	11682351	2767.37	989.11	19114854	5932.25	8091.73	9626603	5415.48	4045.47	11862841	9901.35	2645.13	14953940	837.095	7332.62	10262982	223.913	9930.35	10905902	5860.2	4063.52	12688178	871.172	558.19	19877244	303.884	359.368	22591120	2864.79	7657.85	10449142	1972.7	2097.22	13087184	14780.4	5223.96	14661073	5000.8	5424.05	13943172	1046.44	3707.72	9074646	156.524	379.867	23653922	689.806	3497.18
1668.68	1094.63	9380376	6804.84	4369.82	12804379	5594.97	8377.22	9211020	3794.06	5354.91	9841648	2108.49	9777.64	8590811	3629.74	2214.62	11164628	205.43	382.774	21606784	9206.94	4288.13	11657494	2373.33	3291.48	12428855	98.7261	1724.77	10293357	2980.46	3658.78	13104106	1750.99	3610.66	9531009	235.107	260.85	22772664	4059.36	3738.62	15903139	1514.28	4889.13	14079823	754.817	3431.54	16130498	473.608	1008.65
3794.1	1913.85	16934884	4715.64	3504.57	15596269	457.017	8040.63	7915637	115.541	308.72	21453994	5060.16	5100.49	12412333	2253.63	1644.25	18307352	11865.6	5405.05	11685651	1373.7	266.623	21258736	1257.35	782.553	21180988	709.392	8747.47	10605557	402.003	7741.1	7800503	74.6105	6721.8	9618776	79.7822	6782.09	9867886	5369.76	5627.8	14534302	662.252	6627.46	10360145	887.877	3048.44	16023962	610.82	1892.16
1391.57	883.58	9191203	5080.26	6588.11	12558117	7101.43	5989.1	11122927	2562.45	5047.43	9361253	5766.98	1972.93	15530697	4809.96	3287.65	10877258	13938	3726.55	14990687	1175.17	7408.5	9467762	1182.73	1657.26	16288758	2350.55	4061.2	15361461	1045.78	7440.56	10487171	1183.12	4375.87	8793089	10822.6	8276.53	11949664	120.141	297.917	22480810	899.742	5117.08	15362621	703.327	3577.08	15013311	320.412	1712.43
500.961	319.111	11220562	2448.08	481.401	20603506	2715.98	833.333	17752704	2515.22	1022.45	20235660	5203.16	6382.16	10743182	2914.94	3893.27	10599701	3152.5	374.727	22282022	7211.74	7155.82	14415721	1418.18	3724.43	11391219	957.203	897.232	19466784	94.3911	554.738	17830476	467.833	5354.33	7.65111e+06	10265	9603.69	11466305	4823.65	4978.96	13496870	140.069	410.919	21716950	126.742	349.273	23312740	135.345	4323.79
3711.55	2693.82	6104631	2698.25	760.936	20126914	2727.33	6264.37	7977709	4534.13	2677.85	14846124	116.026	258.677	19116010	97.2217	332.942	21591224	144.326	310.706	22176284	3229.89	811.602	13800456	933.476	1268.98	16391952	886.9	337.27	18955064	427.599	429.009	17459858	704.027	2846.99	11180770	14114.8	7764.43	12065728	3485.93	3335.51	17654726	862.748	1668.05	18087600	321.315	929.885	22198436	346.031	6550.8
443.175	313.381	11153010	4129.76	2563.57	13091840	171.19	398.561	16313685	105.45	237.108	19516072	9641.25	3346.98	14305303	88.0113	254.828	21700768	6550.33	7647.06	9770217	7621.78	2053.04	13831386	2450.67	4654.54	11376711	363.511	10986.7	13310708	1247.16	5454.16	10718267	1186	2429.31	11474265	350.441	559.675	23703004	3489.58	1648.95	18862856	679.035	1145.57	20221546	206.537	7662.08	10914611	248.092	993.208
6567.85	2832.47	14543401	4347.48	3420.71	13094461	2435.71	9078.83	8776517	2483.63	2543.5	12786120	8927.14	4503.43	12707088	170.932	6300.65	8420661	3019.92	354.633	22140344	3382.57	447.775	20454178	705.826	745.707	18543370	1846.41	3767.64	14983753	504.752	7980.19	10182880	885.983	2883.99	13079071	3575.35	1886.8	17143082	4400.71	3392.37	17399408	306.64	9130.07	22026650	278.209	715.818	23075920	269.866	2850.49
283.915	4073.88	5270995	4245.93	3230.61	12889598	3425.24	7445.81	7172430	2150.19	4062.11	8729684	6602.26	1105.89	15307693	711.765	5721.94	8415646	8178.97	8374.48	10860097	6530.2	1706.19	15392601	125.894	9658.5	9150215	2267.91	7841.65	10950356	1192.07	6729.75	11192461	550.419	2068.19	14483747	1541.73	190.291	15544745	4033.79	12717.5	11312506	762.885	1987.38	18750398	347.775	862.415	22193890	194.351	591.719
176.43	4099.5	5134733	2162.25	442.309	21612358	5573.39	4494.72	11987937	2401.39	4162.79	9660674	5111.95	9754.92	10196686	2814.34	3655.36	12419769	6012.01	1219.42	20583572	118.562	201.609	18041404	2022.35	2336.2	18044116	1930.25	2662.64	16116557	425.701	5707.15	7.92379e+06	301.729	5111.02	8511975	5067.08	4133.37	12252120	6552.58	5377.88	14201318	1196.83	2853.39	16224373	176.119	5987.38	9980645	271.62	443.231
332.814	296.522	10125872	4710.07	3925.2	10602714	244.789	5470.31	9632461	2978.7	3295.4	9773198	9547.91	5005	12268438	188.649	6532.94	8822177	1962.74	342.196	22374188	6299.77	1552.53	17446138	2166.61	5078.05	11028521	126.623	9973.51	10619574	93.7103	9865.6	9757681	1128.87	1021.56	17158068	100.679	8411.57	9731646	3589.21	3062.52	17613390	535.769	1009.29	19818842	619.818	2022.68	17118948	260.639	446.766
617.632	353.013	11570072	4420.91	2020.86	17877032	1982.05	8313.21	7660700	119.718	7936.62	8585056	7647.71	5084.87	7.79001e+06	793.313	6348	12376230	5500.03	614.004	22110950	92.0813	114.605	14275329	538.153	360.933	19921194	1367.55	1887.54	17656730	100.68	9541.13	10035644	695.144	1401.81	14739201	4612.61	5599.1	36943776	5833.83	4826.74	14894531	664.137	1121.21	19842262	168.657	331.354	22212914	161.17	507.677
2209.9	1268.84	8524257	1659.4	2691.4	17285312	2486.66	801.547	18137772	756.875	306.129	18614884	5820.76	1907.13	14716053	147.939	554.318	22894846	8069.5	6591.27	10276657	1445.83	172.756	14717859	2144.65	5204.06	10888876	488.869	375.372	21671174	2249.43	1452.54	18380920	2487.48	819.051	16815760	97.9575	257.956	23209262	7469.66	6117.46	14457270	864.755	3227.13	15358261	699.729	3628.08	13387388	353.916	3013.07
1240.16	566.569	10149824	4267.77	2210.45	18816790	3204.97	6964.63	9450664	3536.19	980.545	18172216	145.176	4743.36	10689543	2612.01	4116.53	10635451	5518.82	943.306	20202418	235.961	161.804	17923236	1220.2	1443.15	17068626	802.832	1016.78	18320358	1912.38	8618.07	10117114	1251.74	3042.49	8508182	4878.85	1856.45	18677694	3695.93	3657.62	16164305	1013.67	2706.34	17186454	129.344	9033.77	10346677	366.627	2579.67
3921.35	1731.24	8420398	68.7674	186.404	21188346	144.075	276.476	17987874	85.0641	229.967	18887758	7529.57	6507.84	11159433	74.3697	145.929	17170358	6154.41	1239.05	19778504	132.576	245.071	20689102	1546.79	2013.09	16597606	2269.61	7259.28	11143783	1286.83	1738.65	16198095	815.032	4151.52	11355760	73.8418	252.061	24046482	4091.23	4301.78	13547615	534.621	933.414	20177072	806.731	3880.2	14662431	391.978	1309.07
393.186	252.051	10398559	7262.1	5905.08	15785893	129.261	221.966	17276574	3967.59	3481.41	10805210	1784.15	9952.94	9845262	2899.47	3747.62	13506230	154.46	280.647	22812492	4649.18	2811.43	9674414	1840.07	5907.36	11206530	973.083	8304.37	10256858	199.838	320.81	21905120	1225.55	2755	10309858	376.893	267.232	21368528	5807.96	5789.6	14329898	1220.27	2506.52	17591900	711.372	3663.55	13747449	780.92	809.684
64.2309	223.746	11786637	8264.8	6095.16	12861744	1810.38	7885.2	8455571	2339.12	4232.89	8133398	3142.43	2577.46	12474055	71.75	163.578	21026880	6138.94	1249.85	19843980	130.813	259.948	20029480	82.5138	4989.36	9285776	1507.13	709.822	21108700	1160.95	9699.28	9235703	1033.77	3611.09	10695920	6616.38	2827.07	15835096	115.693	327.784	24086984	102.121	11419.1	8958573	264.932	543.942	22961572	351.523	1832.27
2642.28	868.537	9114693	2022.1	885.628	19667914	2418.19	5988.56	7973353	3754.41	3240.56	10045418	177.149	315.713	21061728	2451.52	1901.7	16878492	141.244	317.825	23667106	139.683	226.797	18568544	953.32	1005.64	18357718	2403.58	3757.11	12074413	291.266	336.112	18962226	756.335	1367.5	15727673	5884.58	5191.24	8673477	1226.59	328.642	22507922	114.231	9591.39	9943612	428.082	785.186	20132488	511.435	7726.52
445.095	195.85	11359794	7518.25	5724.94	15473611	139.743	466.528	23603034	3575.38	1284.62	14155497	5856.04	2534.49	16646865	207.742	224.769	21589418	165.47	285.703	22716432	7231.51	1428.5	18125646	662.213	661.523	18512166	489.312	519.084	18119714	2110.99	3932.06	14776184	554.792	2748.61	10865199	5592.35	1867.16	16191642	4012.38	11168.8	10955890	1303.9	2730.44	16638933	614.2	2261.61	16241464	241.11	382.575
5702.27	3143.65	5533176	4383.65	2690.56	15467675	3766.44	4374.41	9158255	3474.47	3131.78	9633942	105.486	198.024	17705872	194.573	252.574	22387966	2746.04	3417	21568682	2068.05	3691.07	3869007	1387.61	2663.68	13400761	1575.72	6477.68	10815445	1686.89	2502.09	17011466	384.872	4496.87	9588908	207.648	312.846	22541272	4689.62	7987.18	12214461	179.26	350.778	18274832	185.918	326.138	22382160	264.129	813.255
635.405	415.945	11498859	106.125	267.328	20794412	256.403	241.116	11225360	105.15	276.788	18842126	7491.57	7201.87	7275237	943.193	431.638	21473856	6054.03	1341.83	19727440	4232.9	567.986	16925398	1687.48	3957.76	11816788	109.805	1772.88	10441458	1248.69	4810.18	9376899	1411.32	3404.1	9412286	7450.13	5069.43	12363262	4291.75	7383.05	11082251	108.67	242.412	19817616	458.241	840.684	21666560	427.565	1172.15
1121.23	378.167	9988108	3433.52	2084.26	18562518	1861.86	475.555	21479506	2082.26	1862.41	14456179	6986.09	6807.6	11037503	2082.05	6114.23	10234648	2386.1	349.836	21987912	7618.06	5820.89	10363557	107.122	10284	9361842	2787.63	6941	11086099	478.603	6323.8	10108307	830.699	3935.7	10025350	7260.27	6889.84	8589838	3359.78	8371.18	10527968	1406.91	3183.03	15998444	728.198	4624.12	12673963	134.119	4742.07
5149.32	2686.42	13135449	72.724	2536.85	10643841	141.908	269.721	21928654	2251.4	1597.47	13640491	4690.86	2895.54	13346744	1668.41	666.403	19307832	670.71	302.203	22125038	1856.2	478.666	13616508	316.903	371.91	19785734	2769.98	7127.71	11295373	336.004	382.445	19275572	564.73	3398.91	8597779	3851.72	1585.88	18682596	5514.04	6304.6	12967434	1099.74	2635.74	17763854	154.78	8380.34	10878591	321.391	818.492
3174.35	1068.15	10570628	3069.02	3913.08	14013432	6799.32	5584.06	13658135	4007.55	4386.53	11162198	176.09	332.678	16866136	2011.82	5719.75	10578129	7916.3	6342.15	10123025	4279.68	4057.16	13180089	587.378	463.059	19789052	621.438	750.052	17734054	740.521	4822.98	10580312	464.207	756.264	18100236	5168.41	2345.07	17205200	5948.46	5322.39	13173135	1110.52	3416.51	15960360	173.12	5612.2	9491644	167.927	8007.7
577.589	441.02	9647191	6728.56	2596.44	16511965	166.892	257.615	21793844	72.6103	4550.4	7740548	4775.37	9128.95	11066753	1284.37	305.754	22518148	6431.72	1799.13	19189790	2413.49	6458.47	10755504	1358.47	948.735	17836002	191.196	343.766	22148842	577.493	1006.39	17113984	807.482	2537.21	11364913	123.612	235.19	23134754	4451.59	5766.28	11171320	984.307	5684.82	14112204	316.877	715.287	22043998	245.597	1491.28
784.34	204.724	9578801	1957.84	1343.95	17649888	5245.48	5658.91	13061960	2398.16	2942.26	19267714	5704.68	6465.19	13699410	1625.94	823.307	18428122	1686.17	293.161	22301662	131.83	5294.76	10170130	398.856	8982.54	8923983	108.676	7374.87	10017726	886.057	2128.71	14567481	278.298	3242.09	9814893	8668.09	4473.05	14455640	7411.31	5912.29	13549387	637.897	2079.91	15854270	338.346	479.209	22873944	101.546	9501.55
5009.33	2403.34	6335233	99.2357	4659.93	9337109	3300.34	1259.92	20400580	1015.26	5008.22	6675091	4923.68	9172.46	11108169	2562.85	1343.84	18423350	664.118	8497.16	9937888	1303.91	8275.6	10718930	255.86	9539.87	9038456	119.94	7949.91	10781283	253.279	270.204	21280828	867.489	3367.02	10988037	7383.18	9188.61	24669000	5512.34	4526.15	14148527	822.329	1159.09	18754714	106.04	4965.39	10258299	318.751	2113.73
1722.51	1070.53	9224937	5776.83	7129.93	11217552	235.84	362.17	22594454	1928.45	593.722	18224598	5735.63	5758.73	16266305	115.481	364.801	21398200	6812.36	2766.73	15667297	2738.89	5156.35	11113154	314.246	8784.11	6068223	1270.18	8352.14	10265581	471.999	424.528	20181284	846.342	4164.66	9585717	6840.94	7485.14	11772625	6190.67	6083.44	14011739	121.206	278.398	21193196	338.798	739.911	21143680	520.071	3697.77
4017.7	3246.11	12895835	2701.07	7626.03	9869849	2991.4	9657.49	10921659	136.889	135.627	16260787	5162.89	6288.21	13249744	1004.76	337.734	19861166	6129.39	2055.04	16633307	5114.82	4735.87	11458081	522.162	9697.29	8997823	134.016	6349.59	10241206	2427.39	5953.53	12417166	850.436	2564.66	12805102	12787.5	5747.73	12116336	3524.78	9054.3	10833168	105.116	9987.52	9649683	444.025	702.416	21759532	113.652	10090.6
5018.12	4011.51	9583631	3018.76	1858.39	16963706	6941.59	5379.19	14263173	2504.32	1855.84	12390698	6022.01	2982.73	16403663	138.121	297.995	21681238	10757.8	4761.49	12143531	2228.8	5722.76	10240771	116.733	12232.6	8841645	205.089	9381.78	10316516	120.935	819.135	23336924	2219.98	2713.25	9653848	144.337	274.976	22151896	154.602	291.356	22548484	852.701	1477.25	19230332	643.425	1487.8	20597970	363.698	2630.31
175.33	167.07	9497251	2792.45	8085.34	10506307	3488.16	10445.1	11304199	78.7821	189.671	17991028	4283.67	6778.12	12840397	2655.48	1774.12	14142554	6837.95	1355.02	17749200	7099.52	6902.76	13764264	117.511	359.013	19713144	962.657	2017.29	17221986	1467.28	6180.73	11116965	524.076	794.751	17529376	11796.8	6172.17	12153948	1140.49	689.844	20545350	772.288	8318.54	9954857	603.41	1575.7	20176200	168.39	6661.81
1872.81	1200.43	8788805	5721.76	6902.6	11237232	164.196	408.174	23195816	79.4104	139.198	16804230	5577.04	6609.89	13448302	2889.62	2167.98	14203280	7941.25	4698.51	12533137	271.22	262.359	23273280	110.244	9415.27	9087959	1166.5	2509.17	19936134	925.068	845.101	19674148	1042.47	911.84	17290008	8995.05	3120.56	15239104	6338.49	4934.92	15062698	2042	4490.75	12145174	335.948	605.897	23025964	110.192	5989.94
5414.27	2319.27	6596340	5465.24	3154.25	13489817	4468.49	2339.16	19139202	2353.81	1232.16	13677822	3168.77	8613.19	8164157	2575.8	4949.5	10434900	617.415	288.051	22010292	7560.25	5770.48	12564198	1557.69	1721.09	11767650	350.669	9154.96	10759330	1870.87	4765.49	13353678	133.253	5075.87	9258659	7299.51	2713.38	16133311	1804.2	1831.93	20980182	341.982	575.655	21160694	268.768	703.205	21189764	195.748	625.308
4476.48	3706.48	10110885	5117.61	7367.88	10299253	169.137	294.526	24336506	68.6775	80.6669	13994146	4558.82	2389.73	18833126	2553.38	2128.78	18135210	238.219	8267.36	9965939	3170.03	710.733	22206168	2563.03	1859.68	16616846	923.06	2824.97	14556845	923.341	419.906	20277430	1342.94	3143.15	12476777	7307.97	4366.1	13329056	3069.06	1004.34	19955570	1329	6183.26	12486563	252.573	488.106	22278356	593.21	5032.62
1837.1	633.361	9079622	6114.59	4615.89	13355828	192.612	376.309	21279260	4128.11	3154	10692356	4533.01	2630.8	17519808	1118.33	5841.33	10170609	6669.65	2670.83	13537635	5133.7	4677.29	11597297	1668.01	1243.67	17376686	270.723	6521.4	10419768	1369.06	2001.42	15646433	1115.57	2388.02	12801056	6808.05	7280.37	10466197	2710.1	511.751	22105846	2140.61	4647.23	13670967	363.74	720.581	23013546	361.249	771.605
5148.82	3083.38	5409557	3686.86	5081.31	9486563	4624.89	6339.2	12426697	596.282	262.507	17311562	1004.74	525.176	22202112	104.108	236.728	20511168	4434.37	685.806	19967430	9089.11	4788.49	15201657	109.29	9033.33	8934104	126.531	8673.72	8961550	86.2011	9328.47	10240489	1130.79	2475.03	10820598	4874.5	1113.13	20509970	3509.83	2518.48	17774096	87.1447	10412.1	9580983	621.117	2330.75	18454750	159.462	6583.78
3536.4	1760.51	8731392	4633.49	7354.29	10491494	3272.14	11020.6	11469466	2869.82	2410.56	10306823	5006.11	6487.15	11444604	1030.56	5372.17	10912788	2285.36	317.395	21432184	4807.99	5734.89	11193227	132.325	13133.6	8817513	658.174	7677.3	10316844	287.168	5748.23	12544550	172.766	5352.13	9450727	4623.01	836.959	20777528	3604.59	1870.74	19228320	1121.82	3224.44	16411846	617.581	2277.5	17428178	186.946	415.006
1141.5	524.367	10317511	4070.51	5348.56	10316412	127.591	11122.6	10317252	3282.36	2360.64	10638653	6297.31	1721.38	17002342	2966.87	1356.42	19291654	237.916	355.432	21167986	3927.37	7424.4	11691478	4484.67	4064.82	11617346	1449.47	3092.46	15510937	73.9368	7858.26	8903592	908.105	2800.74	10392888	7901.4	2606.34	17076892	2921.54	949.323	21262940	1371.35	3251.37	15849095	725.331	6027.33	11777028	161.338	323.057
2679.54	917.983	9961864	7174.7	4959.01	14010905	174.827	11014.8	11141907	105.636	5831.37	7553573	4325.32	3610.26	15579768	1436.34	1039.38	19715068	8475.25	4281.17	12010608	128.085	296.266	22067276	3691.45	4650.94	9936169	167.16	301.174	20164218	180.379	351.768	21271950	253.17	3442.86	10307982	12771.2	5514.62	11663919	5817.59	4755.09	15262948	726.977	987.354	20686614	103.721	7120.84	10657656	139.158	7082.02
261.892	310.796	10524351	4983.57	7154.8	11612988	7360.77	4417.94	15359706	2497.28	8234.44	11121022	204.376	391.865	21273216	2244.73	6929.5	10946556	9543.84	4229.19	11431693	3870.88	6904.15	10999786	1207.71	2492.12	12921030	1048.71	3004.47	14401074	111.861	301.404	19751912	804.817	3316.29	10168185	138.425	341.359	22328824	5173.58	5730.24	12332378	567.986	1382.85	19468042	713.055	4693.94	13093090	787.672	3054.73
1250.85	335.873	10396809	2658.19	5765.64	14276746	3335.55	1741.36	20767806	5703.16	2754.59	13761313	5582.83	2452.54	18142884	424.772	236.192	20273730	2300.17	492.455	20487836	4798.86	5849.49	11392891	1627.92	4391.39	7.85118e+06	306.067	9127.17	22175132	1124.58	1259.66	19313896	62.1603	5006.75	7309524	7549.72	7814.79	9555844	4803.1	6666.86	10708065	709.363	7282.13	10573083	114.397	5331.9	10240425	258.011	2159.12
190.083	486.577	13559243	4011.68	5081.25	8813427	2550.74	848.109	20338766	5560.2	2142.31	15022394	5477.67	5663.21	12744144	2595.62	1507.33	19764870	212.838	4875.43	9139584	5208.79	4063.1	12476371	611.023	747.799	17618486	446.362	8010.58	10347426	2278.44	3494.32	12060356	616.605	1691.57	14208827	9875.2	4352.33	12005839	2698.57	9191.92	9371864	961.547	7582.51	10885249	159.287	9605.79	10639993	837.913	7458.19
1565.39	3976.48	6495183	5228.71	4956.31	14094463	3943.13	1952.2	20792446	1980.03	4177.05	11474285	331.451	416.469	21375858	363.675	183.782	20194152	88.1544	318.248	18571418	116.451	8005.74	10791603	122.509	124.011	8943176	110.4	7076.49	10468060	633.913	4181.39	10883583	458.006	2679.05	9526925	8964.48	6556.43	11161447	3906.24	2680.73	17297688	1221.33	5410.17	11532092	629.219	5665.91	11862313	377.627	1273.63
5546.96	3928.95	4520234	145.996	505.302	22558610	2642.97	8834.06	11057252	2337.34	4414.56	11671948	3235.7	1699.42	18366006	3840.88	4023.66	13894592	6550.58	2034.27	16165883	5169.93	2700.72	17797708	1369.88	9564.88	9448730	344.507	7101.42	9739798	1618.42	1271.27	17093774	869.529	4360.26	10839917	9645.9	6791.5	11150491	240.263	328.062	21688228	130.201	255.289	18697578	165.448	6643.28	10702537	147.148	9689.22
1532.42	3779.44	5377208	1114.22	314.201	20685464	1655.71	787.229	21272974	1111.51	8283.96	10826298	1408.23	6942.31	35849060	168.886	661.434	22775306	99.6686	305.413	20224506	5076.87	1160.51	21195590	365.387	440.955	20092528	598.167	7728.53	10423593	788.215	1373	17185392	645.291	3439.75	10038720	6320.15	7263.49	9081434	2204.16	528.696	21783620	1888.75	3675.84	14173054	287.141	651.86	20690284	209.294	376.37
591.788	677.1	12874407	4103.12	2511.57	12543108	5731.66	5717.23	14570345	3839.81	6667.88	10941511	3554.06	8146.99	7938321	1060.02	346.693	20892296	9868.82	2895.49	14946783	6351	3243.67	15947330	1988.03	3714.43	14357038	101.252	6854.89	10025004	626.433	6078.51	9321787	343.328	3816.72	10498574	134.982	427.521	23934656	5624.2	6821.98	11971819	894.1	7613.22	10619936	223.498	400.15	21191096	150.34	7902.07
1595.03	4132.94	5139754	3933.22	4791.8	11624686	4054.25	6563.76	11831899	4246.93	4758.35	15903545	3686.55	9214.66	12427860	2805.82	2192.89	13679623	4799.11	3954.23	9387009	330.534	378.366	23945870	1978.23	2264.51	16106035	1968.59	1634.7	17798434	1066.65	4562.73	10405064	1453.67	2768.17	9197272	110.468	11656.7	9438018	5874.81	6221.06	12038198	109.393	8598.02	8959704	660.119	2956.7	15238666	109.945	9872.9
4414.74	3845.88	4962046	3216.06	4288.04	13116671	2859.12	557.53	22423618	3294.91	1256.84	20454880	176.158	470.042	20831898	2411.4	4355.55	19455760	3031.24	1103.63	19202918	4314.6	5270.86	11419494	196.573	467.37	21968376	97.7374	6894.28	10129058	1432.1	4414.3	12164240	63.5626	5829.39	8588308	5785.16	5524.47	12271276	4701.02	8574.75	11334067	103.539	11111.1	9588575	163.037	8347.71	11159047	166.442	316.454
1341.36	691.583	9688871	7424.35	5102.45	12978217	170.466	286.978	22698256	1731.03	4549.95	14116548	3009.67	8363.24	8526829	2899.7	1465.95	18147310	140.49	317.985	21887830	3032.95	445.782	23270388	282.658	196.99	16693684	178.618	310.371	21640728	2330.09	3187.72	14480765	637.944	4688.38	9511207	7650.39	4567.92	15164868	5911.55	4781.54	14571343	131.651	7077.15	10426249	680.288	2736.55	17433376	161.236	7428.72
4507.23	4380.39	4519070	120.11	260.887	20941708	4607.82	5695.65	8882036	4165.15	7311.21	11645432	126.784	320.695	18582038	106.94	270.829	20838914	4948.63	6822.3	9443345	5607.56	2699.67	17181216	2045.17	8834.73	9515819	210.005	291.29	21664236	956.64	1389.68	18227050	1182.57	1098.97	15647785	4677.37	2388.12	17979808	4044.84	3171.53	16633125	1631.42	3775.93	14797406	97.8504	7320.89	10269468	243.75	9394.2
4835.91	4425.67	5047666	124.761	259.58	21190272	4273.62	6649.41	9435234	1239.24	8290.6	10845703	3608.12	8995.81	10446277	2735.63	5349.76	10775889	3110.36	1155.9	18103606	301.652	274.571	23195766	1902.57	2545.66	15229167	3247.17	4156.38	14530871	1967.79	910.246	19438748	323.651	3723.76	9254302	4151.02	2213.55	18513032	4127.13	1998.11	17069500	121.8	255.32	19761842	117.294	8262.2	11398922	252.153	8307.77
3492.79	2007.46	7647948	2092.26	535.574	20349594	158.939	8734.52	9863279	4875.66	4211.51	13320740	4836.56	2808.88	16929140	4225.52	4004.89	12985920	7425.84	6658.84	9984965	6009.6	3288.15	15831999	2181.27	4832.93	11483908	1174.39	4490.86	10471329	113.153	290.402	21163536	725.981	2517.17	10026523	4167.05	1525.6	19051150	5417.39	3666.6	15354244	119.143	10030.7	10839567	125.912	9645.65	10681267	128.355	6027.6
1518.54	1208.6	9074950	148.921	280.456	21161116	1976.33	1665.42	20798930	2883.54	2174.17	18868396	2791.97	1376.92	27103930	1742.51	692.393	19717012	10143.1	6649.95	10333770	144.827	343.776	21636750	851.417	7291.41	9405978	730.52	6911.33	10279837	2605.4	5441.54	11617607	2349.26	2564.25	13372406	7974.08	5432.92	10022392	5094.58	5249.24	11331465	115.582	8638.89	10940207	623.359	3198.6	15824610	569.117	2480.18
1676.43	966.684	9232363	3702.85	7184.45	9155027	1912.9	1378.12	19786656	200.624	7988.88	8842074	4934.22	4555.96	11237979	2249.87	6537.74	10839543	96.2237	286.122	19192758	4677.39	6783.54	11064181	2139.73	3580.63	13769930	2854.06	3952.5	14194762	1408.92	2295.8	17405708	745.477	3117.51	10865177	11577.1	6474.24	11506152	142.331	264.438	20704404	509.632	1103.37	20970228	673.428	7286.9	10765771	1822.6	8376.45
427.541	335.741	10787973	896.511	384.796	20842384	2087.72	1363.22	18692804	5499.54	2251.41	16812776	3822.28	4766.29	14322489	318.357	370.757	20581470	4720.51	4290.24	9453192	3976.53	1525.89	19476908	112.355	8532.98	9133571	429.519	8910.45	10027649	941.116	1726.03	19357730	57.9962	5191.58	8043374	4277.67	5376.85	13127984	3665.56	9213.48	10901819	729.887	1949.83	17932442	439.48	933.313	20769406	228.038	2044.39
4295.44	1968.81	5852164	166.929	518.423	22564332	2282.09	9481.26	10004060	4221.14	5402.74	12721196	2171.61	8775.51	9709656	2468.37	7755.63	10147674	6676.02	3231.82	14370197	144.064	304.584	23758684	282.985	10280.7	8.25269e+06	305.03	314.138	21326656	322.14	356.589	21330032	229.404	3620.55	9537301	9142.38	4991.35	10448575	5988.99	6284.01	12419410	173.211	11643.4	10347883	212.209	415.28	22134046	342.986	2796.89
1515.27	1037.62	9019729	1235.34	1929.84	14847259	2559.48	1936.13	18067948	626.378	588.364	24164344	4014.95	4909.73	14568897	2554.92	4140.37	18604692	93.2671	276.016	18934136	4286.98	5068.24	14177804	93.0086	7149.01	9152600	2329.19	3329.51	14809100	1311.94	1489.34	18611516	335.601	3695.26	9185473	11672.9	6556.87	12571176	2804.87	9229.79	9103886	2048.89	3682.1	14730653	122.186	292.912	22380550	333.58	2361.97
3926.37	1781.07	5894976	3197.85	1743.43	17440666	4570.92	5465.37	11854094	2378.16	467.357	22344160	2335.12	7925.38	9841045	3763.68	3554.43	13488439	2518.88	348.161	20697666	722.826	309.093	23852276	2946.21	3651.43	13005547	1071.39	2344.06	16536777	801.761	7407.78	10262634	805.112	4863.45	9041523	8680.73	4380.94	12034302	5561.36	3297.66	16008200	542.236	1189.56	20714936	258.601	489.195	23206142	270.101	619.624
3287.54	1799.95	7924827	2154.92	9821.89	9990098	1961.56	9030.25	9981363	6055.71	3840.45	13946561	4273.23	9165.5	12365411	1180.88	427.857	21026620	122.431	7411.18	8107251	135.303	333.058	22825632	357.76	382.111	19157934	703.186	836.537	20113014	1923.76	5942.79	11195867	577.02	794.093	16460489	11394.7	7255.19	11409938	4507.69	7534.79	10959417	650.816	1684.14	20172986	164.458	334.512	22711214	359.275	1485.21
2909.73	1361.31	8046886	135.852	265.987	21531664	4509.12	4733.7	11814388	4376.58	4668.56	18465600	7221.93	6191.37	14172172	960.058	258.842	20871888	5177.34	2298.06	15540576	5139.58	4987.6	11999549	2838.12	3436.81	14478135	161.41	300.57	22559760	903.886	1312.1	17841100	390.569	2813.14	8728880	1266.53	312.412	22892810	6263.79	6136.69	11933656	203.199	388.431	19210662	404.662	869.979	22462908	856.468	7231.92
2593.12	1000.61	8504365	142.631	6842.62	8810608	4714.02	4416.73	13480025	118.525	2705.11	11412217	205.604	660.405	22301534	2798.66	3239.71	12942811	1385.54	379.319	20811504	177.76	383.947	22231764	1086.63	1225.62	17182890	1725.78	3562.86	15289837	1126.59	1183.62	17982124	1060.67	4297.89	10716776	7348.41	4242.08	12790681	138.098	306.443	23839542	856.221	1029.69	19921096	131.653	7532.9	9411937	174.512	353.93
1805.24	1035.38	10303222	3204.8	9916.41	9401107	1913.91	8680.15	9861114	1837.77	862.831	20146296	1582.15	9292.31	9568945	1001.91	331.401	22023120	4972.56	1615.09	20502706	4427.93	5151.09	11626386	862.472	1037.45	18728328	937.43	4447.95	9732689	2592.08	1687.99	16738864	1015.1	4211.39	10470220	10035.4	5483.74	11139935	2009.26	486.941	21880050	193.339	353.902	20144672	1014.23	5452.36	12960285	212.386	434.301
5210.84	3035.24	5.24295e+06	3053.37	10787.7	10195085	574.584	322.445	21607638	3729.8	2985.83	17594866	1840.07	1619.96	18863348	994.519	357.347	20041220	144.352	255.861	20713524	184.922	7650.95	11010736	121.433	8829.4	10318846	278.331	328.675	23575140	807.362	753.799	19414808	1827.1	2767.43	11092605	115.892	9080.02	10476336	3624.14	8196.08	10800001	537.649	738.986	22649132	778.262	6960.68	10271145	177.495	793.355
5320.31	3432.46	5597578	118.333	348.725	19071592	2186.79	7301.78	10133631	2480.71	2559.38	14795816	7822.07	6560.79	13275013	3579.95	5523.65	11652719	4078.8	490.514	19609790	7102.98	4378.71	13342871	323.032	10324.7	8269285	621.234	926.957	19212002	1293.91	6067.5	10863373	565.561	1368.7	13192454	4986.25	2099.47	19430660	4903.92	2301.84	18516102	120.752	257.288	21129712	1838.09	7047.69	11344846	176.04	361.031
122.797	283.672	12650212	1253.83	1182.54	19590456	4773.88	2952.1	16481977	1892.04	354.504	22192598	2213.83	1749.88	19123000	3174.64	1644.64	18107444	6138.58	3992.39	10299253	4949.77	4541.73	15121267	106.796	7320.98	9868487	1707.09	4279.14	12434203	522.424	341.556	20927296	515.421	2766.28	5186806	9972.83	3557.33	17031648	5307.78	5964.91	13080176	818.911	1197.59	20512010	720.835	3521.4	15663416	523.115	3006.95
1015.14	424.155	9690628	144.863	265.912	21090452	3459.58	5199.59	11215128	1832.85	590.252	20924502	2301.97	8680.22	8224109	104.615	242.162	22613954	3006.03	2863.89	14006588	4292.12	6416.43	11116648	211.8	7362.06	8.30728e+06	109.638	283.873	21399936	1079.3	4705.38	11337978	202.58	268.161	15600635	6842.18	3502.03	14699229	6442.52	5056.9	15338396	1010.08	2111.92	18420570	513.609	2144.52	16615634	142.12	10235
2412.56	1752.75	7.63182e+06	2554.33	571.064	20847690	838.854	316.237	21294222	2613.53	2232.18	15443235	2107.38	8145.38	7841322	2481.27	7562.05	10180702	8649.98	3055.05	16164437	3526.02	1442.6	19787180	318.865	6581.36	9194186	1015.47	1786.87	19017772	3232.39	3743.88	12881878	1439.15	2011.19	3350728	159.397	290.6	21928102	2951	1617.55	20019300	110.107	11921.5	8760916	125.649	251.388	20697966	453.361	2665.04
5065.53	3423.71	5029906	94.9711	5771.67	9572353	6515.62	6371.61	13438865	1712.69	6906.8	11205613	1139.54	7661.56	8702614	3526.1	5279.73	12231015	9115.36	6108.7	9501215	5367.12	4327.69	15083992	613.945	5996.3	9280337	1075.03	3320.85	13713902	782.155	5275.94	10717017	574.538	1423.6	10170563	5670.38	961.995	20660776	132.347	264.55	21179726	1738.38	3826.86	15568092	412.655	499.795	20112010	664.744	1045.89
601.026	802.589	10319673	627.47	272.529	19391434	2240.82	7056.11	9950799	2092.12	517.606	22910308	2087	6049.27	7979043	1288.62	358.363	20855974	7450.61	6230.64	9555058	353.703	291.513	23567516	154.654	8503.93	8794579	2371.94	6635.95	11422884	1287.54	1395.02	17321404	1263.45	607.668	15446599	6217.11	4487.53	14692303	167.073	9160.2	9207818	168.946	310.422	22149146	268.43	928.829	22168694	134.931	8594.08
3272.4	1104.76	9553015	245.198	561.441	22283526	6251.44	5207.73	14367605	5534.47	2384.02	4030215	1671	7965.84	7934535	3274.64	3255.39	12746088	7415.16	8130.08	9439751	4331.67	5494.26	11220823	2196.5	3111.55	12267802	1182.76	3413.3	13093031	836.286	1696.46	17762512	448.647	4448.79	7.69087e+06	4462.77	1371.41	20483786	5292.45	5999.97	12767079	90.7571	9805.32	9583157	766.684	6989.37	9712663	426.968	2805.53
3206.11	1473.67	8151438	4470.57	3985.27	13158570	3393.02	9683.64	10523043	6008.82	2263.12	6577955	138.611	314.814	19389568	2920.88	2841.7	13559430	366.516	385.785	23294212	201.84	7701.67	11206734	1868.51	6686.42	11752392	820.892	1821.52	19529816	988.533	6155.84	9995356	524.407	4680.98	8448739	7246.56	3275.28	14502041	3698.5	1229.33	20222234	395.377	5143.88	15904209	924.065	4210.23	13773537	291.126	602.427
5744.64	3075.15	5876044	1765.84	404.126	19298294	1866.5	1211.47	18778002	3593.43	2671.02	17367820	140.384	258.235	19655226	364.245	215.358	21915484	6112.16	2382.11	14004463	4394.21	2765.55	15527714	1841.44	4681.4	14173474	1316.86	2688.79	15667672	1200.89	6868.53	8833762	697.038	3957.88	6931936	2947.83	484.661	21329232	91.0391	7754.68	8770800	135.326	10238	9756829	434.139	2415.87	16216802	168.388	367.358
1896.43	750.926	9700932	90.1826	5364.74	9668113	445.768	309.867	21077544	2741.55	1978.69	17838358	3770.14	6773.94	7725149	223.17	237.473	21333854	2708.31	3092.81	9387272	4452.99	2045.69	16959078	197.791	298.51	19737956	1259.29	1823.01	18333130	835.843	728.762	19245942	1382.3	708.272	15125017	11200.8	5153.35	11921372	2417.84	660.068	20433106	109.901	281.591	20030102	124.961	8469.09	9284575	134.04	9596.87
3740.2	3707.07	3359342	1909.57	7251.34	8279361	2049.59	492.599	19996546	2536.81	6751.69	11409875	5583.43	4953.58	11849923	116.843	433.012	21250774	9629.32	2386.83	14540661	4716.58	5598.82	11732435	131.085	312.805	20336586	1596.74	4779.81	11864940	191.602	233.595	17601798	1345.26	888.053	13707826	4608.5	1237.09	20196964	134.1	260.991	21598904	1033.84	2039.41	19724884	527.423	1088.59	18142332	194.429	502.886
1254.8	4576.85	4876469	5264.49	6059.15	11093719	80.5445	3595.04	8906822	2700.17	7551.56	11809318	2783.31	7422.61	7.32896e+06	1639.06	6311.24	9353227	722.752	237.838	19722684	129.307	444.595	22814644	502.292	7515	9193097	2025.54	4113.91	13311268	2209.21	6603.68	9217612	68.6784	4467.89	6678013	7740.89	5217.84	12543460	105.257	8278.27	10286975	874.266	2866.32	14789671	115.87	7393.15	10394809	201.423	414.901
3108.56	1267.86	8413151	1558.29	474.758	21748100	2493.04	1969.85	17836122	2683.3	2361.54	13615729	1236.61	8224.21	7.64358e+06	2154.99	6173.64	10950202	4108.37	675.656	19602228	2526.89	823.04	19156744	1342.17	2668.59	14033207	622.354	615.547	21980428	490.091	6697.43	10337661	246.692	3621.38	8837213	4190.33	7407.61	10744454	2420.52	739.809	21054430	101.858	10455.5	9919082	586.621	5159.52	12000944	799.522	2754.19
619.376	363.184	11181133	3325.89	1261.62	20467112	1386.01	5901.43	7476758	983.476	333.248	23464794	6228.55	3226.72	15996315	78.9102	5894.73	10391108	3336.62	672.186	18836592	7161.94	4033.67	13593531	821.849	1522.24	14732623	1224.1	2975.19	14181038	455.186	7940.95	8148686	1089.47	1752.78	11550300	4693.98	9202.42	9566017	6064.79	7172.73	11584215	912.045	3295.39	16050962	152.317	9912.17	10534331	156.528	7135.38
4985.89	3356.43	5262428	181.082	297.615	21207210	605.741	306.99	18432932	2828.55	2871.82	14741845	115.076	248.619	19152820	2886.35	2240.08	15434785	5753.01	478.224	19755688	3647.45	1846.72	17609148	232.187	7378.06	8894662	1082.17	1846.87	16645701	613.924	703.633	15631136	1029.61	3056.42	8922828	10327.4	4385.89	12969862	5737.46	3836.24	13433778	694.171	1528.47	16743379	138.512	367.106	22104230	205.726	359.845
5133.8	3349.58	5666033	1923.06	299.287	21138402	57.4654	13028.4	10569698	2782.3	3668.46	14761752	110.232	7401.1	7046687	1090.04	519.579	19435848	7724.76	6210.38	9176194	3783.95	3362.91	16898210	2498.9	3436.99	12797567	259.345	333.749	22728902	1696.32	1997.27	16472602	581.174	966.089	12912392	4950.89	507.711	20930218	4245.26	10385.5	10597553	1325.06	5945.12	33285348	459.621	961.21	19390788	133.102	6110.1
4163.02	3352.81	3812958	925.887	5920.51	7848674	4366.11	8533.31	12070563	1865.79	6291.37	11368289	2979.65	1891.07	12046180	2816.71	1737.23	18209652	8019.29	6294.21	8284408	123.174	348.929	23623964	131.82	10410.3	8267058	96.7981	8343.12	9699094	661.897	7973.72	9452892	1990.29	533.159	15992209	129.129	292.238	21841356	509.036	309.496	22150082	301.086	8426.71	10546782	163.267	8851.01	10935082	165.634	305.277
761.611	4652.12	4584630	308.566	263.309	19172450	4840.35	8343.7	11935136	502.316	6055.46	10733810	4905.28	2071.2	19922132	1038.88	5109.88	9233747	8775.87	6177.19	9244588	137.976	5265.32	8.29362e+06	1162.48	8021.79	9557042	428.192	461.243	20407994	1627.9	2245.04	13606533	62.0837	3848.43	9324740	3029.95	10604.3	9836532	102.504	8476.66	10394875	1274.95	6403.25	12389848	743.079	2901.36	17219494	147.072	1869.57
582.565	4861.72	4219084	70.8387	192.238	20271642	123.097	273.947	22133968	1795.02	3060.6	12879460	6901.04	4697.77	11879073	2976.78	2245.78	15786469	8758.45	5101.48	5578336	166.109	378.806	23546436	239.191	358.926	20424366	1133.12	3026.74	14927940	1100.13	4694.15	11256968	60.3729	4185.5	10075304	110.785	244.6	20223608	126.16	383.892	22416342	974.082	3624.34	13420841	834.548	4683.82	11503270	128.395	10526.2
120.18	392.922	11519868	2927.71	1455.41	19991072	259.678	14428.4	21453916	2022.1	5134.69	10995201	5982.4	2732.75	16445297	417.904	6078.34	10683909	1834.59	641.313	17700380	663.429	7792.94	10977168	616.68	7925.66	9972118	774.538	622.556	20115994	273.094	1444.02	17445312	310.877	3228.96	8672588	91.7869	1253.47	22629692	514.326	10520.7	10311387	128.508	7303.21	10118230	159.744	9471.87	9975788	247.224	1116.81
359.187	220.294	10679851	102.719	206.502	20698030	5577.81	5050.33	13119735	1576.85	4065.58	13183742	381.974	9499.5	7760200	2739.7	1444.76	18614146	3591.61	4709.24	4145052	3542.88	2398.13	17128474	373.87	6916.63	7608716	560.917	6377.84	10516604	147.961	323.123	19824870	1653	1360.89	13954656	629.072	10532	9693856	213.068	10609.8	10496571	531.169	1249.76	18349130	840.942	4692.65	13219388	333.98	546.51
3605.76	3154.85	2514302	99.2942	204.404	20318918	5827.32	6373.85	13098292	2259.73	4184	11226757	484.759	273.809	17083252	4521.83	4858.02	13635673	7202.33	4772.57	8256187	143.943	350.14	23365336	1460.53	1823.48	17370658	1098.74	3034.53	14852352	141.426	281.866	22223530	1101.38	2163.79	12256099	93.0229	319.036	21727104	2930.23	1074.8	21896432	148.362	10177.5	10465539	482.105	882.455	19121106	399.142	765.186
1676.87	4420.66	4913572	115.492	141.163	16306131	81.0662	4217.65	6200836	2472.44	1185.2	19215904	2922.62	2983.63	9119606	67.2841	255.087	23028846	116.359	7858.06	11028857	141.238	291.301	22311596	789.177	1218.76	15807575	1090.87	4382.1	11414148	1748.18	5727.07	7821974	1059.2	3868.69	9034745	125.606	292.548	22886792	134.703	8050.82	10659504	146.489	468.138	23277596	110.857	8666.75	9893975	207.778	7824.69
4049.2	2163.58	8507155	1577.65	5940.93	8.28241e+06	1973.65	498.749	20471508	2844.83	2166	15775384	4131.17	2153.24	16670475	1515.46	7797.11	9744691	10493.5	4651	12783241	3061.34	1345.72	19720854	812.989	1730.99	13896774	1989.7	4436.62	10136435	1247.44	2788.31	13118325	428.552	3498.91	9250801	9829.4	4209.86	12858698	3664.42	9520.14	10523850	233.287	11632.6	26339992	98.2089	7634.63	21156554	162.32	6781.73
3255.4	1974.72	9497253	1303.08	386.713	18721560	2269.39	1357.31	16268799	2019.51	4527.56	11693931	111.462	275.197	16963786	3746.7	4828.56	10381780	7055.31	2622.07	5144741	3512.54	7533.83	12082773	1186.29	7526.15	8612595	952.414	788.045	17123654	80.6811	9184.8	8474030	1064.78	2603.75	11843965	8187.2	7359.1	10301845	117.415	7544.9	10284430	692.624	4542.06	14004992	605.545	3917.59	12602346	444.896	757.092
252.876	2295.29	3126026	5088.22	4398.74	11607455	2184.77	3437.43	7.90844e+06	2108.5	6053.97	11397437	408.137	766.866	20363602	2330.82	1626.02	19076260	6737.88	2625.19	18667164	2876.24	1140.26	20692146	105.159	7968.26	8148566	484.065	604.801	18631438	390.669	8825.62	8440243	132.334	3255.2	8583037	90.3384	316.754	22423238	3101.34	959.082	20428524	165.49	465.918	20903836	402.443	1739.74	18193814	529.112	2445.23
709.784	4209.3	4787445	4467.59	3930.19	9321082	921.851	623.483	18252632	2561.95	1123.9	19762714	5280.69	6852.48	10444671	2654.35	1309.97	18974846	5945.35	2233.29	9774184	135.659	345.515	23087380	234.877	7330.43	10551123	1297.06	3013.55	16693728	493.575	430.697	15992391	1504.03	4122.31	9661449	12500.3	7256.4	10695678	159.558	9090.4	10061618	1117.91	5939.85	13051563	119.303	11814.8	9802571	299.788	4380.81
94.2552	226.739	4549393	247.993	234.007	17926700	3570.2	3646.94	13773517	454.332	5726.73	11049755	5897.23	6845.48	9895417	244.483	6102.95	9563280	15192.2	4631.28	13112459	4770.13	3372.38	12470434	1274.77	4113.59	14587521	1200.46	6150.54	8869767	2729.89	1868.17	16049640	1021.29	3656.29	9573059	10247.7	3994.06	13124152	91.4711	7751.55	7981480	119.728	8719.03	11287927	658.343	2771.83	16576813	377.912	1730.63
1140.56	627.479	6036645	1599.35	339.66	19323234	333.654	2305.78	12877533	2445.21	2613.89	13661940	128.804	315.358	18663272	4356.63	5163.71	13776434	6394.66	2487.56	18805172	5067.11	5314.66	12182783	1476.87	2026.04	14037699	1190.59	3784.86	12748767	1149.31	884.428	18772310	82.983	3825.66	9874259	156.627	296.637	19832148	455.802	9152.41	9452677	141.193	8505.04	11197129	117.945	207.799	20790108	149.466	7214.32
159.087	333.054	4983727	108.603	270.475	20470838	4385.1	6193.63	10097283	296.336	5750.88	10798844	3462.66	2773.61	12709933	203.081	6768.2	9826280	10740.9	6708.16	14800292	97.8391	5999.77	10519792	598.85	573.739	18545488	1263.46	4128.16	11548849	628.392	1438.09	19794450	1152.57	4408.32	8337979	10024.5	3455.91	13662239	111.359	189.057	21909472	200.07	431.023	22559600	956.078	3973.52	14132442	256.972	374.662
444.827	2521.66	3644462	126.798	239.666	16929066	117.587	2910.55	8707106	812.889	1687.15	10755317	138.284	292.707	19126184	92.0349	221.659	22979674	14723.5	5224.87	14048976	2636	8451.1	10901525	980.044	927.745	20333144	968.177	1438.02	18087120	76.0441	5861	10523278	620.316	1190.78	16319657	10011.7	3715.7	14307073	158.413	269.838	21013388	137.074	8568.88	11095717	503.092	2011.15	18319812	262.651	1429.71
1013.12	264.711	4695295	4765.49	3528.58	12594984	3094.41	2527.75	13656208	1232.53	4509.71	10565165	5594.49	4929.58	9304405	1102.52	6941.35	9625139	6611.5	6551.43	9324140	4312.14	2574.43	16640656	250.558	7437.31	8233441	166.149	462.844	20766670	2921.69	3931.55	11984880	933.808	3074.99	10075261	2713.81	832.456	20671966	116.311	192.987	16057778	157.116	8464.18	11151789	115.109	10285.6	9039218	128.411	13283
3355.8	2565.39	4.58432e+06	3460.87	2037.82	9755051	3199.17	3874.66	11699117	5298.64	1751.76	17777732	2140.49	2193.81	12443784	177.003	5496.65	9935057	127.375	302.831	23332842	3102.69	1164.56	21617280	1440.62	3461.61	14759770	1785.68	5662.69	9898055	1167.09	10228.6	12102708	59.6185	4328.32	9498950	8103.03	10352.2	9934216	124.983	205.377	19195058	160.61	375.186	19846532	736.468	3369.17	11864528	136.138	6680.25
49.5817	175.171	3967887	4419.59	6310.83	8343905	2070.18	1072.12	17415974	2952.38	5862.25	11614203	5263.34	6843.13	7663047	127.464	341.533	24062366	7344.77	1423.91	19324036	129.285	273.984	22289542	841.138	915.147	20077996	864.535	1252.59	17376316	1613.9	1320.04	17757094	672.691	1018.24	15676973	6350.69	4683.67	12636283	112.474	237.658	21385148	734	1714.76	16762324	1051.76	2674.38	15400577	623.948	750.239
1635.95	1993.64	4417474	3751.46	2835.67	8.18479e+06	2715.11	2850.54	16398800	2123.71	5066.99	10425814	1803.71	359.593	18282248	3541.29	5865.24	11474147	15010.3	5134.93	13726415	3944.18	8576.06	10820807	369.943	367.362	19079016	2070.65	6179.92	9913749	1468.48	2192.46	12062535	466.507	4148.94	9828836	7171.91	1564.92	17485202	3078.32	659.253	20106526	748.369	1361.3	20497732	107.029	11919.1	9098585	290.653	1704.87
202.755	234.99	2840489	3554.48	5611.89	7.59704e+06	3827.84	2255.82	16134124	3188.46	1354.29	17019934	5589.1	7847.96	8723651	1192.68	5032.74	9333762	537.262	367.675	23540156	923.535	387.963	22846664	1836.01	4480.55	11709810	144.989	11113.5	10713157	1555.04	2914.93	11670550	153.062	5184.19	9213850	6434.06	1127.6	19345630	1272.52	169.953	13507978	108.177	9209.79	10840154	317.086	777.721	18872512	143.592	6379.38
94.965	99.1731	4250912	5052.11	5220.42	12100220	216.607	308.36	20712450	603.663	5412.65	10897985	2543.24	4779.81	9247862	3727.41	2575.06	14464249	3308.92	3005.99	16707597	4132.52	3984.61	11644539	926.529	8178.86	7300621	1087.26	2324.45	14066752	141.83	304.07	19110244	60.9016	4422.1	10012028	152.829	267.965	20312380	105.24	116.724	14891541	371.292	7802.58	12301168	128.514	8738.91	8958534	170.07	7180.59
1585.68	2241.63	5808280	3943.19	2683.18	9374033	3886.05	7067.42	9406546	409.655	246.8	21651318	1242.59	389.403	16626289	2585	1884.32	18417000	7535.76	1469.29	19462756	143.796	9038.8	10784949	112.97	342.068	19825274	183.06	324.075	20678094	1623.91	6073.87	10419011	439.825	3204.58	9633484	5736.77	1756.17	17252272	2682.71	2231.54	10939399	1516.2	5179.21	13367293	143.38	243.259	17039448	301.474	708.815
1481.44	3303.17	1897209	2341.17	1255.42	18348574	2877.66	2436.44	15820556	61.3236	274.78	9979692	3311.77	3082.49	11793577	1034.7	5496.88	10031690	12004.7	2978.02	17166658	3851.13	1691.98	17771892	886.252	6546.18	9417780	128.757	308.473	19499302	737.068	6053.73	9146074	1468.13	4814.29	10222798	11277.7	5703.97	13093840	3902.85	5494.29	6.61327e+06	195.582	472.815	23115240	197.327	340.934	21367818	691.883	5379.48
802.529	926.085	3043261	2406.39	3461.81	5339781	255.61	8408.53	9388359	63.4809	241.988	10439966	4848.88	2429.66	13448785	3835.63	3965.25	12212919	3491.51	355.321	22964480	7055.17	4736.4	13876596	108.795	9220.51	8894004	277.34	399.089	19894678	2827.25	4903.81	11751553	1154.9	4135.64	8944869	13042.7	7873.79	12197263	4169.92	1097.27	16412404	567.843	1389.8	17875498	102.384	8172.65	20937726	296.842	3265.08
2713.13	1436.09	6656638	1590.55	488.703	17445246	2576.37	1277.87	18493376	4108.3	4204.11	12639647	8344.35	7457.5	6767992	4237.47	2846.94	13909279	306.446	295.863	23897794	6248.1	5642.43	12808221	2036.99	5254.44	11541013	446.525	6463.92	8757697	84.6722	7711.67	8687880	2081.77	2241.45	12414719	6928.71	2361.63	16045385	1344.87	8720.55	9496845	531.127	600.258	21384028	701.597	3183.85	12403461	369.852	1490.93
1063.13	897.552	9810980	6817.79	5411.47	10588795	4214.61	6576.73	13288240	189.607	6655.38	11307400	4238.16	1697.14	14310656	120.995	334.394	25886434	293.622	299.789	22802642	3628.07	2193.82	18042664	107.347	8901.86	7191921	1786.6	2478.33	12442461	2465.74	2584.03	11363192	646.002	1547.57	15573655	11544.5	6190.47	12597303	99.3122	5586.9	6316873	807.522	1561.99	22427594	785.549	1343	15273141	168.707	10498.1
569.857	163.573	4752609	157.05	239.945	19897268	1004.19	537.727	18050858	3332.41	5255.75	11130186	2217.2	3286.61	8827989	3699.75	2297.72	13734051	134.794	297.827	23174284	7070.12	6977.03	12396978	619.743	643.185	18128934	284.702	8256.71	8256605	904.928	9034.19	9987808	378.017	3880.71	9362541	5943.92	1989.05	17516790	3183.7	596.438	14904520	158.366	398.181	22462654	462.652	1285.03	22763418	389.425	1463
262.295	327.569	11980935	361.497	279.018	19297418	150.076	315.203	22307456	94.9022	218.961	21528640	129.757	259.881	17567998	116.393	267.245	20474210	12996.8	2516.39	18194510	4257.79	4524.02	12401807	758.96	9208.3	8924514	126.164	284.727	18929672	932.562	8958.66	9518411	231.048	423.806	20399718	733.322	373.145	19704608	1452.48	179.431	13044086	182.189	10651.1	10896887	468.926	1990.11	17271528	147.844	7142.4
669.747	367.057	3385943	4378.75	8064.9	9456307	3053.49	2336.7	14892013	1062.51	258.788	20898530	438.453	273.829	18107394	3881.46	3745.77	13350063	7906.6	6131.01	10968853	137.56	285.053	22699050	111.451	9723.94	8827193	1622.17	2826.47	12664865	2585.67	7162.16	9466927	533.097	3669.09	9680562	5877.14	1143.19	18778664	5526.76	2965.02	15930606	187.581	11404.7	10304032	97.9655	6885.47	6822563	248.988	757.864
2468.91	1460.24	6461552	112.581	259.567	18125836	153.058	7398.43	8258380	1644.22	852.252	17751512	136.578	400.324	17937034	893.439	6203.03	10293373	10918.1	5935.78	11602637	232.026	333.495	22406464	114.258	288.511	19521550	927.838	2464.7	8906712	1080.2	2627.5	12888454	658.121	1203.76	16742596	4892.04	758.777	17175880	1454.78	8263.23	9495281	158.613	11403.1	11252968	210.756	230.54	16664089	320.754	524.77
639.748	329.967	10682867	1947.4	704.005	19357248	3056.4	5472.07	10905810	1707.52	1072.7	19559138	2557.54	1507.53	15794636	1868.81	1151.86	18870386	8255.74	2082.11	19054928	5006.88	3203.98	15679724	2019.28	5952.35	11984135	592.365	7661.46	7.83389e+06	1979.26	3302.23	8377844	59.531	410.464	11067092	7598.85	7313.04	9010994	2402.45	1484.14	17974204	151.515	9537.53	12096855	154.164	7929.38	9157733	229.176	1323.62
2810.29	3964.83	4401530	102.967	9173.37	10631438	5645.25	8348.37	10996626	876.575	233.529	19157954	99.3921	152.141	16599802	3724.66	6433	11052751	3090.54	388.129	22582664	7651.42	5070.86	14282937	568.512	636.825	17015228	954.107	3909.81	9519381	546.667	435.381	11551949	887.318	4135.03	9594288	6670.09	3507.81	12285573	3809.08	6031.07	10039377	984.437	2410.16	19666604	331.974	657.174	19130104	248.862	1228.8
320.383	444.612	11237153	95.5961	6265.41	10333603	5015.02	4524.51	13228179	1906.41	6130.59	9106544	2928.67	2266.78	14925243	98.6757	251.457	21174014	3478.41	2095.01	18409010	3772.88	9279.52	10963218	104.598	8400.3	7120143	423.293	7154.04	7183756	658.623	726.555	13529130	967.825	2545.22	11375420	13922.7	7420.53	10147705	3769.4	9591.8	9519538	226.894	415.13	22313834	968.159	3426.06	13509471	654.686	5671.77
3545	4476.85	4361373	154.759	218.287	22988126	3870.89	4333.36	14141867	1791.51	807.816	19714058	3547.1	8113.99	5071763	3397.12	2903.81	14505613	12091.4	3191.54	16484420	5087.4	3212.07	15066240	771.239	1116.7	17460694	1766.63	2003.49	11490231	1004.17	3395.93	10817132	901.882	1054.12	18716114	5775.06	970.929	15941345	7078.22	3983.37	9100403	1086.25	7480.31	13260199	134.644	247.893	19920302	171.036	984.104
757.093	245.63	4920527	2227.08	9281.83	10838120	2833.7	2299.67	16326036	1750.86	1070.9	19987360	1997.16	1279.5	16248659	96.6744	282.296	21023430	3262.59	387.885	23045232	455.677	280.158	21029394	716.129	914.148	18079928	280.664	454.213	19142164	114.978	228.643	19761954	1056.69	1951.1	13270789	198.471	385.263	19848614	2204.61	1105.55	19718304	206.525	7288.74	8945357	890.204	2761.93	15210433	158.661	7679.02
6329.95	4122.47	4814946	3192.63	10814.7	11236873	4877.35	8748.35	10473659	1720.29	888.951	17286544	2536.52	7138.66	7.54479e+06	144.541	318.042	21759298	2745.61	534.148	21454448	6076.35	1595.91	19956386	870.612	1545.78	14649418	660.543	5481.24	8245110	409.313	309.296	19579096	999.903	2106.74	15463922	5315.07	6047.73	10134498	127.828	266.804	20849242	183.176	10610.4	11644964	1329.42	2268	16696885	356.18	592.603
2649.19	1695.14	7451260	1935.97	444.836	22545536	502.159	257.839	20794618	1877.46	6077.38	10117178	2190.27	8518.95	7905148	2679.22	1487.6	18004578	125.689	304.418	23407434	5940.35	1831.01	19843178	963.933	2787.74	13252328	118.086	3864.98	9413941	1501.38	2995.52	8274495	2846.3	1843.6	14175354	7368.59	7499.93	10813279	96.5122	7251.84	8034603	440.005	657.691	18880134	890.098	4276.53	12666117	138.098	9336.79
120.843	4110.46	1782917	138.581	295.248	23363040	2682.36	800.918	19833846	843.099	739.803	17328360	8341.46	4834.88	13334501	2665.6	5024.11	11170201	3041.7	397.824	21370318	7460.06	4563.32	13136975	622.515	869.009	18356808	798.696	3779.2	10370937	89.0965	194.719	18985020	1404.93	1316.47	15363912	5658.75	1790.93	16789602	105.45	3940.37	9559390	180.019	10608.1	10404370	256.378	310.919	14443770	141.996	6152.61
1394.96	3164.39	1676728	144.723	297.987	22987652	5564.35	4285.51	14268795	3302.97	5633.33	11240691	1280.29	372.091	17506934	1701.95	1000.3	18644526	2017.81	311.144	23931476	6084.22	1783.44	19287962	1515.75	7486.63	9013834	456.377	5658.52	9352285	1574.26	1242.4	16674069	626.169	3296.36	9706819	8070.09	7799.77	9042787	241.865	7388.96	12187558	174.858	10261.3	10255937	134.334	7878.27	9203308	651.966	3713.16
5694.32	4859.51	5359562	918.115	7964.71	11259687	4588.02	4294.24	12882546	733.521	587.901	18175008	2713.67	6971.52	9434001	114.824	238.91	20590312	14370.2	6619.54	12642962	2818.14	3632.87	6073083	143.224	287.19	17551776	1617.81	4305.81	12306966	3575.8	3777.6	12359457	696.794	3497.42	10165300	221.546	305.154	19193768	105.65	188.496	18340708	1052.04	5296.25	13178259	261.404	382.612	19698222	470.856	1560.79
1305.57	1514.57	7243750	3230.6	1623.06	20645478	140.343	342.042	20421400	1656.13	1116.62	17264780	132.138	235.132	17484904	640.837	381.516	21022428	10319.1	2748.51	17525172	5374.3	2302.27	17960518	556.076	714.154	15949723	92.0253	6288.6	8420511	2181.07	4923.73	10656462	299.043	5866	9296078	6890.49	1908.45	17021226	4307.47	4655.37	13214506	1633.62	4088.74	12549099	932.147	4663.24	10655944	172.175	464.372
2294	1713.94	6854335	855.015	328.436	22835592	3989.65	4886.33	14092686	782.526	469.561	19250996	3053.44	1522.95	15991344	3992.77	3217.47	14209047	2958.65	358.432	24269800	2770.94	1276.59	19253852	1877.89	1885.26	14822702	420.312	6548.8	8993605	624.814	7837.7	9573404	410.878	4670.69	9093485	9918.43	7741.47	9520682	2191.88	264.768	14574743	723.755	1715.7	19500198	143.716	234.418	18916710	341.438	5281.45
6289.51	3594.01	5584415	1282.48	1328.27	20052570	3235.61	3842.4	13673540	3657.14	5444.74	10999257	130.103	194.577	14674184	1971.33	955.012	18213716	1551.75	8404.48	9967928	7604.81	2546.07	18061834	109.104	8483.23	7.7951e+06	1440.18	3419.1	8692439	99.5265	8084.02	9350678	470.63	4106.88	9755110	7346.39	2061.23	15733125	3743.22	5540.02	10195537	1168.39	3924.32	12748961	89.746	9959.29	9504153	411.952	921.57
1171.74	2454.43	13190428	117.446	9380.69	11268011	2789.85	4698.44	9180963	94.6402	170.354	20571526	1400.45	1533.88	19315020	3905.12	3169.67	15405151	132.533	310.289	23314026	6545.18	2069.19	17938884	730.668	4155.17	13199903	1486.88	4081.39	10469089	1395.77	4092.06	8188080	934.934	4142.66	10063974	2823.39	5016.77	7.95855e+06	6578.18	3548.13	16518202	1573.48	4794.02	13216866	111.374	8355.18	8705981	391.718	1684.91
150.377	286.845	3460953	2561.46	2460.96	16254495	2004.89	2313.84	14507172	908.037	1191.77	16969112	3504.93	4519.52	9806413	194.779	426.658	23409564	130.372	231.533	23746510	6430.41	4115.17	13152958	862.521	5587.68	7560345	799.601	5202.54	8149515	675.035	6753.66	10037843	1053.6	3311.65	10591428	5301.71	7397.35	7511666	3407.23	1801.51	14800109	774.059	1894.73	16730103	781.142	2481.79	14126329	340.814	4911.83
8078	3904.31	4469200	3697.53	6963.71	11192336	1962.12	523.72	17742320	465.002	252.258	21220064	2653.93	2553.66	10370924	3707.76	2749.02	14336005	126.979	289.539	23775852	113.925	240.721	19930408	3709.15	2902.53	13484708	82.3708	7500.84	11838110	106.745	180.724	15268965	468.201	3309.82	9873952	8610.99	6575.88	7525815	2850.88	1305.49	18385630	1331.66	4099.3	13367436	950.726	2396.21	9812656	203.482	492.072
1539.29	1296.65	6640675	3724.5	987.948	21358826	2079.54	1616.33	14209467	3057.7	6159.75	10025258	5480.28	4635.28	8816466	108.823	235.704	22064384	7722.94	3724.47	13782966	5661.03	2264.1	18700900	2679.77	5180.16	11664362	665.398	8514.45	12700998	289.68	1469.21	19195544	1072.52	2795.15	12761537	107.929	260.244	22541482	4006.62	5212.54	10531401	121.347	10357.7	9363222	732.07	4806.73	8929136	162.6	8539.04
3199.85	2174.93	5564078	107.508	199.043	20478052	142.553	317.002	21092412	109.146	226.314	20272816	127.618	187.618	15209624	77.0181	226.119	23490646	10458.7	7586.42	10280958	3709.26	5438.08	9728741	126.265	304.141	18845794	352.775	9717.51	10611205	962.428	1829.34	7846949	578.67	3331.82	10249607	160.476	273.137	22641302	4224.13	2019.84	14656659	306.262	7000.02	10362364	193.833	594.661	19590160	154.875	11294.4
1740.43	1180.66	3083625	6265.94	4044.12	15059688	2524.43	4195.44	11035991	2408.44	2936.07	10645970	4674.83	5400.48	9500214	3605.35	3393.62	15849120	5277.48	6127.5	10318189	5507.11	2619.24	17636340	954.848	1133.29	17002984	82.1698	5640.12	8328169	640.375	5804.78	9510672	478.104	5132.87	10957369	8918.25	2842.3	17501836	301.435	239.16	17601224	1057.83	6151.63	13058500	829.863	2347.05	13973099	144.796	370.844
67.7127	326.78	9716266	3711.35	6648.46	11313636	101.647	6180.87	9780203	1113.05	460.255	18882676	126.812	9249.43	10552489	188.803	382.657	22662540	9539.38	2921.22	15043536	116.327	209.03	20552084	1552.86	2881.88	12242158	92.6034	5398.65	8076164	849.112	5521.1	8811243	963.062	1997.35	14953335	3340.76	708.103	22462522	108.193	191.553	20977462	120.396	10309.7	9910248	140.862	8860.31	9486866	450.681	1512.13
2654.42	1841.22	3568672	3905.44	3575.44	17043766	3358.65	1744.22	18383042	3029.97	5849.75	10899255	90.4087	6299.32	8.03145e+06	398.262	5368.33	10630078	1041.33	439.864	14526827	4332.02	5759.2	9775754	1139.92	1864.02	15008396	1603.19	2001.44	14259722	100.119	190.963	18393562	858.186	4287.19	12149538	6995.01	9162.35	10824376	219.436	254.052	21235424	115.897	12195.2	10627948	789.836	3091.03	12258238	124.933	7030.48
1305.53	678.365	5257019	2181.4	2377.13	15127582	3319.85	1787.37	17410476	3044.25	5455.06	11292460	4263.97	4724.18	15530736	2888.89	1556.74	19499158	6747.22	8054.45	9904687	545.978	477.386	14349167	922.116	1508.37	15944186	1036.58	4938.98	8443546	1025.68	1834.13	13743794	703.228	3509.28	11843285	2966.45	375.628	22892522	3246.3	6721.08	10239191	120.083	9497.86	10273406	103.789	8456.33	8456033	621.464	2505.62
1729.07	453.103	9412201	5888.11	5184.99	12924079	2392.33	4361.07	11044658	2494.55	3193.72	14212621	848.55	409.381	21618920	1863.34	944.917	20183246	6466.99	1987	17478968	2159.09	3437.26	10809738	716.854	6368.55	6710309	742.704	2880.71	8945820	913.786	1967	3084882	1160.34	2132.77	13279802	5708.79	6511.3	11470566	2968.68	11798.3	9740157	110.295	9798.72	9060306	101.531	10278.9	9482294	211.891	377.28
261.017	3444.42	3141342	4329.63	2291.4	16620104	6667.09	5313.27	13289620	2407.06	4097.33	11940548	4622.3	5050.58	15790192	2193.06	1174.48	19193970	10650	3418.95	14795884	5854.84	2314.03	17129418	86.8246	9471.55	8121260	789.161	5608.95	8327531	1145	826.636	16399579	462.906	843.062	15811095	600.507	9330.81	10633809	1654.29	6528.26	9543211	1549.27	2955.49	16825506	88.3752	8320.54	8148620	648.188	1758.79
55.7391	318.799	9820232	137.557	5343.44	11475114	4169.66	3697.35	12176487	1647.81	768.915	17635378	5014.15	5647.03	13022780	2053.76	6587.38	12407503	6344.77	1309.4	19713646	3840.24	6166.33	10492881	184.433	9338.36	8035618	269.767	8138.44	7669390	744.432	5359.93	8896655	470.874	647.056	19178758	5720.16	634.923	22329654	1603.41	393.633	21776076	776.82	8269.03	11832037	100.715	8932.28	8484484	139.417	394.445
265.989	3485.35	2640757	4739.16	2256.97	18186602	159.091	218.871	17546562	784.868	253.205	23124486	4335.68	4636.16	15188624	3739.39	3269.77	14139553	1516.68	637.995	14519227	130.902	286.297	20474848	609.42	3797.45	12375269	1299.92	1661.6	15816439	437.929	587.062	11247306	830.671	3128.16	11333595	6999.47	8687.53	11764799	2574.83	800.165	20188584	151.241	8945.07	10931216	889.194	3111.97	12002790	123.278	10751.2
5468.1	3943.72	4959973	4376.11	1437.63	21357072	469.201	267.341	18839260	66.9169	4260.25	9432320	4111.37	5001.07	13285949	3635.45	6510.81	10684024	4580.66	8475.8	22374674	3316.26	1907.18	15102800	1426.62	3151.1	12174545	2199.12	5266.33	9388519	654.14	1317.15	12812317	2164.71	5026.77	10248971	6358.59	2607.32	16355332	1877.65	6739.38	9351767	621.904	790.76	21504626	426.452	1151.99	17313624	164.582	9329.7
2740.28	1364.47	4727462	134.702	288.37	23364714	123.73	6192.67	10165396	2581.79	6774.6	11031918	136.418	326.043	23800458	2396.93	6273.94	9225323	10514.5	6747.24	13077873	2861.08	1823.71	14420301	536.646	7797.58	8751380	589.972	1031.58	17504066	121.954	289.564	21225124	575.481	3392.08	10866379	4807.67	1792.14	19365984	75.7648	274.346	23141132	130.285	11083	9741794	1005.16	2805.28	19432532	606.915	2488.41
1184.36	3205.35	3552785	5065.76	5593.6	12062608	5923.38	5192.83	12688856	2088.59	944.236	20228880	3359.53	3367.71	18667536	1762.84	825.185	20083300	169.037	425.98	22580186	2683.86	1824.29	15897512	1018.41	7230.84	8398746	313.202	5497.37	7922463	862.951	171.098	15261715	498.159	4053.3	9878259	2871.97	804.185	23187360	115.011	282.318	21755830	942.648	3717.47	13070809	261.695	466.569	22469684	881.924	4252.69
4893.21	5669.07	4774561	6012.01	3837.53	16204524	4871.06	5330.77	10491329	114.501	5382.87	9984797	3551.9	10220.5	10826685	100.925	666.151	22031112	112.588	6961.96	10889288	399.073	282.66	19915522	2251.3	3195.23	12025396	1098.41	4595.5	7267769	1681.21	3968.75	11091152	2093.61	3965.01	11162703	182.75	353.497	23472430	8870.38	3645.71	10425185	952.005	3317.39	13314410	560.943	1314	20059116	121.804	12880.3
112.419	193.006	10509201	154.829	354.769	22774760	3377.51	7874.66	9808328	2678.75	4288.35	10148319	3401.55	9669.46	5138889	2870.9	4816.16	10794654	8681.86	4848.98	12491555	1847.3	1055.92	18671972	1459.74	1215.2	12705926	1178.51	3119.46	13307047	92.2449	4381.57	10594618	1185.45	1654.39	14999538	6050.28	11310.6	10521732	513.701	222.094	20956076	1749.88	5146.7	15000727	311.528	617.329	21673204	139.802	11833.6
195.846	280.372	9229730	4010.75	5469.41	11253946	3556.12	2508.69	17554534	1139.49	6350.44	11136519	5602.44	2122.87	17410064	950.733	375.993	22793094	9989.39	5282.44	10859231	3089.47	4099.27	10724571	1317.09	1856.17	14995690	498.506	5635.35	7867465	85.67	4610.82	10545314	1484.7	2057.47	14376660	8778.93	2303.95	18280182	4408.42	1213.14	20179402	1245.18	4099.35	13082391	108.165	9951.18	10312338	194.038	345.024
629.084	356.97	11372213	1727.26	483.972	19968754	1461.09	390.314	19835934	272.418	5496.84	10240488	4907.86	1646.14	17619696	82.5164	2729.57	10657673	10778.9	6155.85	13556334	71.0792	4751.56	7453945	854.15	1444.33	14865548	264.612	7343.84	6310787	1209.21	4814.22	10178047	792.653	2471.18	11831430	1529.46	342.269	22944468	2661.94	1219.3	18395240	101.456	11402.6	11142597	583.794	1665.34	20075492	254.295	448.106
2350.51	882.446	8681082	153.921	9157.83	10922450	6553.54	10388.2	10659645	4751.72	4756.59	11854562	3453.14	4084.75	16575322	223.065	529.205	23950928	172.964	7114.79	10274208	132.079	288.458	20658070	553.275	9328.37	8791056	1114.95	3157.15	10590365	1446.19	4747.91	10355824	1284.98	2158.17	13495949	5937.9	11243.5	10118402	3777.57	458.016	21750062	335.896	500.074	21259702	135.799	9813.47	10871111	682.342	2676.89
204.145	150.474	8495084	134.525	305.815	22827370	3355.85	8016.11	9805195	3502.35	5179.54	10963495	3141.49	1090.2	19822716	3444.25	3181.72	14771572	3923.71	329.195	19764146	3293.49	4298.5	8503423	433.551	8368.73	7.70388e+06	381.711	609.729	17552590	478.918	6076.92	10436851	902.583	2093.78	12732645	785.209	10315.1	10777211	92.1415	214.981	19876840	982.212	2870.12	13926950	507.131	1206.59	20678512	101.877	11419.8
500.389	253.702	7.92326e+06	3076.04	6985.28	11429946	3214.82	8360.13	9967673	82.0899	220.863	22534162	1522.37	1636.97	19789920	535.447	5323.98	11260524	9260.42	6595.67	11847460	3986.88	4870.45	9986687	1900.44	1577.04	9846413	1207.17	1502.72	14618346	796.301	2194.81	13872337	296.551	3543.18	10382680	298.095	10386.7	12444176	4560.38	1337.65	19125948	1241.8	2544.97	17486858	130.875	7644.46	10977622	250.609	538.927
380.382	312.755	11745176	630.997	328.347	22810010	272.165	359.41	20054292	3462.25	2418.61	10705853	1701.45	979.01	20378052	356.256	458.063	23473072	95.9392	7243.92	9649252	3025.42	1839.52	14219875	630.324	7672.67	8.1195e+06	95.7881	331.455	19271792	101.181	10228.1	9973887	636.682	845.865	19694646	5961.81	3558.24	15030366	5864.56	4862.39	15479096	91.1493	2271.57	11188659	219.05	392.058	22680134	118.624	6581.48
239.52	241.337	10347889	5183.83	6729.27	12441170	6296.89	5383.22	12406812	97.9535	290.929	22599254	3126.98	2873.16	15564114	2332.74	5988.45	9932231	8284.94	4946.75	11667631	358.355	430.764	21831026	229.651	8199.1	7879195	264.326	6401.13	8.31243e+06	581.935	401.742	20705100	771.584	1233.66	16208212	3086.32	451.353	19651394	4401.89	1674.46	19103502	121.812	8873.39	9151635	199.732	405.58	23595158	159.214	811.704
6487.14	3387.53	7373708	155.319	330.06	22640072	3035.13	2137.33	16578791	64.798	825.195	10538873	141.932	330.908	18822288	3875.42	5677.14	11246109	10925.1	6925.5	11125525	3064.72	5027.71	9631091	153.831	10300	9636145	1167.11	3282.28	12630460	129.449	220.81	19373964	385.705	5997.15	9553529	312.149	280.929	21596200	98.1887	273.266	20130130	111.288	9493.21	9515399	494.948	1487.74	20106240	257.377	7581.81
205.195	263.659	12661417	133.904	346.315	22581690	4549.74	7131.85	10520862	3636.65	8167.41	11456371	3891.85	6231.72	13930004	4118.03	3548.34	14850351	11296.1	5185.57	10960491	2728.31	6315.13	8156723	1282.46	7067.75	6220687	315.552	7999.34	8.14518e+06	834.793	4161.27	10987309	548.396	621.784	19694126	12240.6	4015.53	13654091	2983.01	1080.29	19332262	1374.39	3790.58	14932196	660.881	2716.06	15544568	111.076	8894.81
5186.85	2938.82	7.13356e+06	166.923	395.246	23629388	7844.08	12158.7	25940728	112.395	264.941	19883180	2676.26	2121.73	16626657	3330.52	3555.75	11655692	320.716	5759.33	10231265	2236.39	4166.3	13076659	1620.97	3263.52	11632796	1872.72	6779.08	8692634	1337.33	6411.86	8923541	412.236	4442.31	9453194	6862.82	7442.67	10273291	4003.7	1671.64	17450192	584.87	1515.33	17996870	470.055	1542.55	19519234	203.984	7354.37
1112.84	3609.93	4125952	2366.81	1786.02	19666034	5849.02	9750.12	10375670	5616.64	4616.81	11474252	2060.22	8380.55	9034197	100.368	267.115	22917762	4790.21	1223.83	21097912	3444.13	6801.44	10003151	660.788	7925.54	8434944	416.778	6327.78	8.1523e+06	1693.77	1920.59	16149367	1851.35	4604.55	10359950	6229.17	8695.72	9259824	4248.33	2890.73	15166460	513.528	1012.93	18559680	128.24	9395.87	11141819	139.37	6704.19
133.273	267.956	7736767	143.041	279.779	23301722	4973.51	5947.21	11236460	3161.51	2315.84	14128803	2480.71	3611.79	13223422	4045.18	1750.56	16224848	4555.94	8281.97	9468353	69.7894	3620.62	7412406	205.081	8084.75	8245947	1829.43	6316.23	11480539	93.0718	8835.94	9347367	1200.17	3809.58	9934686	1686.6	9065.57	9091825	4002.92	1442.75	19489408	762.319	8031.06	12064658	583.47	2585.04	16747392	205.941	412.704
6306.72	2778.79	7071962	2466.41	1307.04	20394010	4813.83	5271.69	11172176	88.3424	5570.1	9265974	2591.74	2870.38	15355471	4735.93	3807.52	13622057	135.824	5760.36	9698919	4579.78	3572.4	11599755	973.661	7617.92	8432355	1202.1	7878.7	10858207	492.655	1307.09	16801864	97.1868	7663.31	3927401	3989.33	761.377	21384550	4209.66	5178.53	18626928	1050.96	5526.72	13123319	118.385	8483.89	10753228	184.027	378.117
905.914	3179.03	1942004	119.928	210.81	18090494	127.287	272.568	20915582	3033.79	4940.18	9804623	2389.79	2191.59	15215999	3843.33	5586.48	10993703	143.416	233.059	23107518	3055.05	7135.96	8336736	1084.11	4100.61	11396778	2322.13	5487.88	13602868	77.5513	6908.14	8603780	204.723	246.871	20589508	2584.03	328.552	22886418	5982.98	5967.99	12638905	141.444	9730.01	9057928	402.846	667.774	22431168	118.239	9096.56
423.988	341.456	11810872	4565.7	6073.39	11668297	4903.41	9936.7	10610457	3720.75	8640.78	13786179	4105.51	5317.89	13195412	1355.33	393.082	22462820	5294.48	1370.05	19700270	199.266	6317.84	11132810	166.732	8064	7191028	84.397	8356.87	8621908	551.578	477.454	21274150	213.656	4705.39	10022861	419.477	289.96	22153830	5515.92	1618.25	19223934	152.259	10828.9	10742062	1038.59	4607.5	14198868	153.24	605.188
186.194	577.013	9149813	2385.84	5191.53	10399503	115.633	326.026	21058788	2231.1	765.474	19273306	976.742	1283.54	17774628	3495.89	5240.44	10943571	3568.29	352.042	20874990	2788.6	2011.15	14563319	851.604	1305.01	14249544	1337.08	8412.28	10766411	460.496	5097.79	9311333	961.905	3748.21	11259558	3893.59	580.829	18845564	475.787	245.31	20755082	953.872	1711.21	20610574	1134.26	6081.72	13288182	130.945	8701.52
143.205	3793.12	2981092	2554.56	2504.11	19033142	1461.09	408.467	20550654	137.771	290.32	23648492	4515.07	5549.8	12124979	3147.91	1777.3	16743840	8162.95	4727.33	10515262	4706.54	5440.55	8808422	110.234	7124.99	8.29892e+06	1964.55	2795.53	15294052	2811.36	6266.95	12070248	1513.59	4760.49	10163582	12317.5	5430.53	12944851	232.187	1442.49	11166112	1129.4	5522.94	11233128	138.246	12376	10966625	509.116	3445.89
165.272	3872.61	3.93652e+06	2024.07	2418.37	16148711	756.238	338.606	21550096	3113.24	6651.35	10719270	1294.99	1487.42	16463390	3870.8	5436.02	11494933	3433.2	391.421	20908860	3639.42	6394.5	8456406	2288.46	3531.47	12264314	146.61	259.078	21992960	366.633	322.696	19975476	859.788	452.964	15752214	1376.51	300.106	21502514	4730.02	4856.57	13351537	1489.03	3105.95	16016503	683.956	2394.48	16850664	366.685	1334.29
2028.55	3155.74	7223010	154.064	8964.25	11213630	123.246	260.628	21205300	2901.86	3021.64	13659500	2412.38	2465.53	13703065	130.764	5186.56	9798577	4560.75	1245.88	22205866	2154.13	2758.44	13006026	97.7771	7431.67	8087743	2049.63	722.996	21241318	315.952	5876.48	9389584	87.1835	8407.09	12125001	3841.7	541.155	22205720	6960.57	3113.65	15584848	127.469	335.967	23296744	117.464	8535.72	11083146	250.385	634.258
535.823	5798.7	5207358	1662.96	5376.73	9764267	102.333	203.866	20033030	143.654	6848.47	10854214	132.54	209.345	15267891	3451.23	5088.93	11482626	6664.53	6066.12	9175535	6508.68	2207.34	16178538	1002.85	873.862	16168625	2370.4	5649.95	13476459	1777.86	6424.28	8116110	1229.21	3118.94	10682960	2146.11	364.919	19875818	5812.02	3650.29	15037569	1216.21	1643.17	19820092	171.008	7444.13	10602981	124.779	7344.01
310.986	880.985	9325466	2349.74	2809.36	14961421	5348.46	7870.61	11036069	85.7863	204.927	22692200	1555.37	705.499	19045744	99.3662	218.061	22879044	4095.32	5779.66	8917871	7671.97	4312.7	9105838	1296.96	3740.4	11760394	793.555	8586.68	11054427	1858.98	4709.07	10694726	1252.78	4431.17	10195363	7940.13	6484.97	11541170	3420.09	8639.12	9499486	595.605	666.448	22261556	800.115	2819.08	15870796	300.366	946.875
180.037	465.848	9603680	141.538	209.414	18428860	106.985	3226.29	9651987	5573.5	3514.46	13200411	175.826	816.423	17496142	5344.37	2505.72	15828952	337.659	5345	9616725	147.667	320.348	20362966	371.707	7519.05	7952819	592.654	321.403	20684224	434.655	1219.13	16100672	89.6941	8663.49	10705239	1626.86	357.602	20683426	1041.21	8389.73	9072849	1336.36	2176.56	18103944	268.529	690.258	16632908	123.246	8185.83
396.726	5448.61	4780723	3109.44	2043.49	16755037	124.856	233.351	21109650	3486.6	3023.65	12568908	265.403	492.112	15310731	3669.82	1890.87	15799850	6312.95	6001.77	8902843	4742.14	5890.11	9663835	723.725	6226.15	6842363	2851.11	2502.18	16850210	1588.8	5341	10039755	1569.5	3069.6	10883361	6597.33	11332.2	9576787	7260.89	3766.89	14125232	775.414	1376.92	20267006	256.491	776.545	21676880	547.379	2548.17
1647.62	4117.87	3986598	3032.24	2924.43	14487130	107.007	9838.58	10284274	85.7606	106.868	15454376	916.99	8310.18	5812410	2205.72	688.319	21776500	4949.59	7626.9	16519394	1032.8	311.397	11757926	1199.26	3368.29	9405799	1598.39	5011.94	12444036	956.405	2224.36	10910064	853.576	1627.95	17699444	8456.3	5258.13	12408334	1498.59	802.161	16485065	764.217	5727.06	9672918	304.395	492.464	22625378	231.454	717
2500.96	924.346	11133779	72.9957	203.931	20564278	2078.89	5931.96	14373209	2305.59	712.371	19964962	1608.35	680.36	17118996	48.3652	187.868	22991964	79.6459	1468.53	8679176	3533.96	3737.43	9400588	518.524	7142.31	8292763	348.966	8568.71	10610033	1690.53	6652.58	10221843	687.61	4488.51	8806140	8871.2	3528.07	15030194	1875.36	384.665	21983624	155.749	9113.73	9167982	1020.25	4927.78	10138629	730.107	2758.73
1627.89	3841.82	2437100	2819.97	3344.89	10754472	2000.9	10901.1	10461061	3493.55	1882.61	15361473	1365.04	712.478	16296013	4376.56	4024.54	13269331	4012.18	3441.99	12477389	4569.08	5419.69	8795874	2114.53	6759.36	6199372	1496.39	859.145	23099696	1631.04	6987.88	9415924	1211.28	1899.23	14809703	6102.3	3269.53	14639671	1401.32	1043.19	18303930	674.202	853.403	21585236	1003.02	4592.71	15035117	397.803	2185.68
2260.64	4076.06	3247849	3349.86	2577.43	15016268	1923.2	1179.72	20852046	375.342	7166.29	9227870	3046.42	2883.79	11372972	4088.99	5225.95	13639886	9092.2	3401.3	15030322	5884.67	6927.56	8844748	2312.79	5809.79	8231231	154.804	8637.08	11131140	1002.12	880.482	18342200	872.975	4467.29	9560600	9515.07	3577.23	14282596	183.206	305.07	21715642	137.68	9048.78	9776192	786.384	4770.72	9603550	422.437	3697.25
384.998	6404.88	5676854	2530.45	1157.13	21117932	800.005	6418.68	10073414	2731.67	686.266	20926860	3509.71	2118	13969391	4340.72	4761.63	14617754	13866.5	4680.26	10035780	5012.46	5791.95	9131718	83.6969	7423.08	7907687	1291.7	1154.43	21440976	448.927	7455.2	9581124	67.6867	5399.21	9584817	1633.68	348.988	21119002	4465.75	5430.41	12971383	133.634	10242.8	10150057	667.078	2110.94	14559112	488.578	3815.38
1305.53	3499.63	3647038	115.26	1117.28	21781626	4004.15	8527	10531360	2342.05	6907.54	9047092	167.864	266.83	18372246	84.509	752.147	22821114	5849.46	1365.9	19649528	6136.86	2554.11	13814049	2897.23	5336	10498159	116.331	8157.01	10983439	950.366	5980.52	9737360	1259.17	5244.27	9985201	3673.18	792.815	17757124	3522.88	423.495	23024622	1303.3	1961.97	18742308	594.933	1445.33	16271217	299.668	1361.1
483.323	492.833	12112364	2709.74	1406.26	17386990	4634.25	3435.39	16493254	101.956	7230.22	8916468	1419.63	776.168	15340513	4660.72	4790.8	11529774	3388.32	4354.89	12716199	3270.11	6618.87	8887828	2083.14	6271.37	5805338	2307.98	6177.01	11585962	451.067	398.425	18545146	737.061	1234.79	16227589	3833.95	1382.69	18539772	103.239	246.541	19410206	1322.14	2952.96	16979080	585.026	2216.91	15193790	155.675	357.751
6996	2898	7371864	3423.02	2394.71	14856828	2036.85	5790.99	15246310	210.286	7054.35	9100396	2393.96	896.953	11479810	130.258	277.061	21450164	9677.69	6883.11	10762845	4112.1	4238.72	9268702	1088.06	7589.4	5948797	1718.66	1024.43	19956226	206.928	3532.45	9178337	580.95	3679.25	3.70513e+06	3960.56	1243.38	19146612	2859.39	6108.96	13191687	1188.86	4441.86	13922763	1483.02	4857.91	14109698	144.916	8948.84
3203.17	4576.21	5773739	128.942	406.092	22251168	4627.38	7737.47	10061569	3541.2	5456.25	8.18113e+06	140.716	205.702	15365879	860.13	1711.86	17831798	3261.88	6302.39	8923840	4623.64	2338.14	11850059	101.961	6700.26	7.26929e+06	78.8386	222.797	23963112	999.737	1545.26	16859034	1415.8	4849.18	11154520	7307.23	2695.74	14828398	4220.73	8444.23	9847399	100.934	10515.6	9085966	163.626	9352.51	11366516	2299.14	5865.17
2610.92	4324.77	3271623	117.729	259.749	21291672	163.462	458.843	19234402	2645.93	807.659	17840674	4261.01	5002.95	9064547	5390.63	3891.42	12831297	15099.8	5009.16	10011016	4361.07	5121.29	8617001	997.584	8100.23	7958543	1756.83	2261.08	18780648	2651.44	6541.13	10096944	1116.6	5732.36	9135564	6013.29	6601.89	9832372	4340.82	7188.34	10816841	935.822	1416.41	21392324	880.997	4494.11	14024363	159.379	9162.18
2754.22	5785.23	6750250	278.33	5510.17	10605071	2173.65	730.613	20872234	1165.9	4149.12	9044342	197.649	317.47	16712796	989.046	473.833	21823618	3654.48	3773.19	12922203	2266.77	6328.32	8575181	153.175	376.183	15595959	2663.86	3764.07	14991372	3071.27	5517.01	11646870	519.879	5563.17	9108020	6408.77	2513.34	16231360	6012.01	5232.66	13374900	1313.99	2231.03	17852642	291.439	465.248	22832342	242.793	1210.9
108.099	268.703	11406162	131.939	326.773	21610460	86.0889	5987.39	10783238	3480.97	6084.64	9337006	3714.07	4855.86	9202545	4709.77	3371.56	13866710	5781.62	1805.43	13334025	207.539	6658.18	9005629	962.85	2934.65	12408057	572.723	529.697	21679994	496.833	7003.06	9395913	701.645	3792.9	6294218	240.089	9074.1	9969944	4749.92	5572.73	11211720	1331.98	2678.78	17266566	347.171	860.941	19274948	184.516	9063.2
377.501	4346.8	6055642	3413.4	2470.86	14576503	5231.55	3761.69	13963560	3446.97	3340.33	12421288	2313.11	1727.71	14673710	189.675	328.83	21860416	220.57	7274.78	8450808	2011.63	6460.81	7040048	2713.38	5194.49	10311054	117.172	8827.99	11066467	410.228	905.938	17097174	1626.14	3360.81	11183707	1173.89	350.555	19365444	4546.19	7215.9	10585138	136.062	9041.97	9171182	976.744	4882.44	13167098	197.288	10724
3635.65	4330.81	5309593	3197.91	1929.93	14813193	5428.47	7307.1	13689932	3567.61	6277.16	9549680	186.889	266.917	16411282	86.358	4096.4	10073075	4093.86	930.821	18149986	3349.73	874.961	16639009	331.407	6607.08	7591016	1244.74	9144.8	24252142	1094.54	1363.72	14791542	1617.77	3382.11	11098168	6882.49	5802.43	9613092	4048.04	2936.61	16181659	1344.32	4428.7	13817402	226.35	7506.75	10460084	148.479	10210.4
1780.84	4333.75	2486996	798.383	3385.77	16989244	3423.87	14271.5	31518818	1557.98	6208.31	10694202	3504.38	4031.59	9415507	4472.6	3578.86	13100093	134.477	6798.31	8607814	6023.16	5300.67	8598733	1429.88	3630.08	11758707	576.607	6925.12	10408498	393.112	547.496	18594580	793.963	4436.56	10455503	3557.24	5401.67	9588546	5375.29	7493.13	10868573	1320.35	2260.14	17256612	136.413	282.605	22967076	311.424	904.661
574.017	4518.25	5789642	167.112	316.528	23143828	4630.16	2868.58	22176024	4802.71	7434.93	10878365	1355.13	2896.17	10196993	4427.24	4644.45	10571282	104.109	236.698	17802534	141.339	223.006	18098422	695.864	384.981	10840876	990.88	8428.19	11164497	882.963	1170.53	19327278	1402.55	3562.94	10822949	4610.76	1181.84	17811524	256.833	5507.67	10573035	313.102	508.905	21774938	498.925	1727.48	17453294	715.21	3935.15
82.8319	307.659	11511919	294.72	398.489	20962788	3497.67	11354.7	15637826	3674.37	1345.87	15597913	524.442	338.841	22471838	159.232	280.857	21524732	81.5676	5764.26	7237716	3998.59	1613.29	14628597	1137.12	1291.44	15166202	97.3159	8023.86	10122819	2587.16	3736.33	11676907	1528.2	2522.9	12692202	8746.26	2793.32	13293677	6027.41	5742.66	12558638	79.6616	8625.01	8546818	1107.9	5216.04	11892022	128.065	6599
1801.24	3843.02	2632976	127.081	283.252	20187780	4626.81	5803.62	14681179	4108.28	726.233	20838428	2902.29	4800.54	10776760	170.541	6226.19	9845071	74.8069	3303.17	7408581	2835.07	1161.84	20224074	544.465	7069.14	7.87251e+06	1702.67	1673.49	18712358	391.016	6435.17	9773677	1001.16	4113.9	10403306	4227.96	1469.11	18384906	880.452	875.539	20736904	108.829	9346.15	10416164	503.238	5818.08	11050483	159.2	9210.65
181.52	807.436	8795764	2027.13	1865.65	21761244	107.281	11632.5	11119789	2916.84	1621.76	17513834	3720.15	8391.56	11037380	84.0756	3899.24	10097416	83.4804	218.181	16480997	4265.36	8039.74	12539006	1701.4	7248.18	8.27009e+06	1975.78	2691.66	15696525	1741.18	5271.45	9866318	2710.02	2343.39	13279814	3374.59	1478.07	16246508	4058.15	3975.92	14320484	181.989	433.223	22785084	629.93	1251.94	20196162	141.493	8942.45
383.609	4109.24	2646593	1518.95	6079.52	11037439	4278.17	3469.21	18349922	90.4607	223.599	21494438	4481.88	2721.08	18724124	4271.31	3155.87	15179612	3793.53	7769.66	7625557	169.738	342.542	24771538	1514.05	3325.47	10404302	1212.36	4926.91	11872717	122.292	296.75	21585824	1514.01	3066.16	13216474	4397.13	1213.75	17468154	160.055	570.76	23057406	922.719	5597.6	11478087	202.717	832.714	20982512	860.147	4225.45
85.8144	3540.67	3074215	2345.88	1750.42	19742244	95.1176	9596.07	8112039	3164.2	1467.16	19048118	5118.23	1476.14	19686936	3854.98	3791.6	11550469	13400.8	5864.89	14660084	4475.44	8072.1	12479849	291.782	8045.78	7637004	1896.19	2140.51	16692430	310.622	3444.86	8779289	966.81	3602.33	10132854	232.306	261.13	20401532	3535	5748.49	14293714	1438.51	6783.36	12240328	933.207	5635.09	12173820	952.046	2724.83
89.4761	4334.22	3379440	118.74	297.311	21633522	167.276	627.816	19640072	1413.97	6036.91	11252947	3985.51	2897.66	20172778	76.2967	2471.48	9761060	12221.5	3305.03	15014279	7505.84	4259.09	15507434	4295.06	3405.7	5.67839e+06	2409.47	3077.94	16454130	146.831	241.401	20368574	1026.34	4382.62	9555629	533.984	6585.32	8484629	4829.82	6837.79	10457497	100.618	9642.9	9752127	551.707	1439.21	19024982	502.515	3177.74
54.1676	4157.84	3.64111e+06	123.474	292.556	21345830	2803.19	1483.95	14707434	1520.75	270.482	21808694	116.607	247.082	21994156	4469.84	4475.43	10759265	4402.76	1509.98	18877842	130.599	7860.17	11881191	4187.71	4051.12	5234275	2456.97	3688.85	14718967	1571.41	5388.74	9673624	891.377	799.279	16436501	2988.4	1000.96	14247781	3717	3697.49	15502380	1159.71	7420.04	11249402	949.438	3893.06	14241090	188.187	405.71
443.712	4120.48	2907998	3532.68	4929.29	10812545	2824.96	1376.35	16025561	5052.61	5430.12	11782121	3101.63	4738.49	10424418	93.9909	242.218	21833020	8219.32	4674.48	12257426	154.935	237.043	24194320	1549.15	4368.03	9263653	1514.24	4494.76	11513127	732.41	460.387	16568307	352.629	171.623	19620312	5844.14	2492.55	15154947	93.9176	257.361	18552184	888.304	2027.77	17459044	748.507	2132.3	15741486	801.067	8288.36
84.3731	295.335	10992335	123.405	262.868	21109268	2836.36	5968.72	8682549	5471.97	7298.98	11848144	114.589	318.127	22159924	139.38	6045.7	9407350	3539.29	2612.52	16240512	109.81	6945.95	10264875	56.2368	274.321	8817303	153.966	8188.93	10366253	225.57	248.209	21222318	2053.32	3268.67	10941991	9461.97	4156.19	10999106	131.406	325.882	21846954	1082.53	5912.21	12187486	867.055	5284.47	12228753	155.989	6977.92
7459.45	3785.37	5429897	3644.55	5650.12	11005933	4895.47	5123.03	13561504	5263.85	3850.95	12826223	2614.37	6265.19	10990393	776.652	416.14	21608030	9189.42	6703.99	10785633	655.562	277.844	23904162	421.467	4941.77	5931396	98.0968	4372.09	11146688	1087.82	7094.12	8632303	953.727	1260.87	17784100	153.973	371.738	19217880	7337.01	4043.52	16596509	859.038	4392.3	14911398	1247.63	5160.2	13969026	439.355	1576.4
6133.74	5029.17	5411576	2422.38	1966.56	16034889	1984.5	9457.68	9956534	6154.06	6602.21	11535388	99.2997	5620.09	10811213	96.2174	229.716	20782612	493.47	7005.63	11597234	138.504	275.561	23533160	364.314	6205.78	7.04352e+06	142.792	351.48	23329336	623.629	6522.94	10491775	228.058	3093.04	10056194	1014.98	145.71	15829095	5508.63	5757.13	13410204	1303.7	4310.81	13585402	379.01	648.328	18229608	175.561	9593.5
4569.91	4681.12	11670164	2138.71	725.179	18816454	2944.46	1366.32	15138185	5202.02	712.307	20427910	131.835	658.891	23102462	165.506	629.056	23700962	5428.21	2147.43	17113124	8046.28	3975.24	15494514	99.797	8185.45	7130359	465.382	6692.85	10033258	993.328	3782.69	9996523	1470.1	2446.83	13705021	4885.95	6477.74	7925551	3796.48	3681.73	16943850	175.009	467.546	20357234	318.343	578.261	21966044	126.868	8524.3
4443.29	4441.57	5283510	2926.63	2221.3	17111544	144.551	352.907	21300884	4425.14	2373.93	15463200	999.807	7814.29	10265300	1787.53	5973.49	10005555	4585.01	585.181	21653072	7017.54	6911.24	11461020	984.277	1917.13	11341074	100.886	6626.6	10678714	1438.42	6766.89	10178234	2989.51	4998.92	9768014	11681.8	7468.21	11918690	150.857	297.692	21799494	98.2835	10072.8	10279552	909.083	941.07	20414048	279.763	1279.95
4700.05	4219.64	4914763	3585.86	3033.15	14558980	3888.63	2454.24	17264672	5998.8	6928.84	12206998	90.7003	5764.91	10405696	183.015	258.907	22130828	10308.9	4477.74	9105549	5611.07	1991.29	18432010	149.504	155.79	11411778	1564.43	5104.58	12675888	1357.55	3406.42	10402997	1198.02	4471.5	10086240	432.855	12081.5	10674716	6686.06	7313.86	13645457	135.618	277.878	22259964	353.619	801.81	19347040	184.696	9766.12
389.347	485.076	10092613	326.658	6137.43	7856747	4429.72	3112.81	16946836	6558.61	7127.46	13210672	108.406	247.236	21031690	109.478	283.576	21493064	7928.72	2646.27	17373858	146.631	285.445	23355376	1239.09	2317.22	12122788	1652.58	6626.09	10785027	1162.45	6894.53	10373932	1031.87	3586.83	10356219	5867.25	10722.7	9740419	4486.17	5261.33	14101420	975.914	3454.94	16547398	173.379	265.688	22151838	151.875	6689.64
830.499	1004.63	11814808	2112.94	1768.27	16612466	3903.2	4332.1	11070378	4717.23	5493.33	11456269	108.296	232.174	19854470	1549.34	880.905	20895378	10835.6	5430.87	11629220	3121.86	453.683	22920986	86.653	8108.73	7131975	323.288	6851.65	10658492	1090.62	2948.2	14556855	2093.06	2135.59	13603547	6798.61	4406.04	15375169	127.104	293.726	22106076	443.027	994.856	19641942	127.306	7995.98	10854347	153.043	8765.81
764.781	4856.68	5636043	3301.84	1402.04	18275862	5289.38	5999.86	12039461	977.891	247.069	20257052	68.7673	217.962	23538674	218.538	319.952	21009924	9807.67	3304.75	14373392	6867.82	2204.2	17889258	148.436	120.988	7820563	99.1246	7369.47	10267218	190.527	326.857	19383742	2981.91	2545.36	13244744	1174.86	321.306	22937938	6365.04	6267.99	11916126	892.665	7544.33	10204280	589.707	2376.8	15893606	250.343	416.277
5932.41	5732.63	5037760	1478.94	6575.7	9109645	5530.39	7212.45	11306050	5529.33	3493.84	14051728	177.371	271.845	24184714	89.9028	200.53	21035332	7716.96	6905.02	10155204	3812.46	1290.35	17913552	98.668	9612.6	9534448	86.3333	1407.92	11644958	2266.5	3066.45	13825449	2232.1	4222.55	9994678	113.851	273.419	21436214	10035.3	4026.51	15906643	1070.52	3692.86	16039563	120.83	8145.5	10918565	124.186	7977.14
6330.96	4701.94	5947428	3710.38	5032.87	11210914	3577.65	3696.81	11366897	3989.89	2800.55	15351816	757.547	757.234	20443810	2002.89	794.288	19315170	6042.66	1253.61	21651614	6323.9	6247.53	12086394	448.21	324.777	19544066	1504.45	1463.78	19743476	792.956	666.265	18371088	1072.85	3843.08	10637208	182.172	259.464	22902322	2116.27	1057.2	19640160	1276.02	6628.12	11082328	256.485	5469.51	10987852	158.286	7364.41
3621.85	1803.84	8740931	92.6222	6263.91	8.03011e+06	4614.27	5914.68	10204652	5265.06	2328.02	15881574	110.915	253.792	20429954	3650.47	2264.22	15102209	3830.64	2478.42	16632240	2498.12	6091.74	10147370	1986.16	2213.31	16145774	102.407	7985.25	10752887	838.472	2803.05	14062352	922.655	567.219	19674892	178.202	489.009	21131640	3836.97	7916.87	10446468	157.121	281.463	21763114	637.986	1395.12	19111678	239.254	522.609
348.968	458.778	10213020	158.411	312.568	19205934	4514.27	4208.31	13050032	3267.09	924.584	21528266	1436.72	1001.26	18638806	2096.09	7155.39	10619544	8751.75	6948.99	10158655	225.804	506.425	23685720	2366.02	3084.19	14423068	2573.09	5556.57	11692652	803.988	3619.42	12501732	1132.93	3841.63	9070913	4680.02	9605.12	9738351	7306.65	3284.22	17627802	647.044	2766.32	14812776	327.349	501.044	22213876	331.102	823.5
3254.87	1735.2	9647209	308.473	6356.62	8641385	4542.61	4494.47	13274691	4147.13	2008.09	17524674	1167.47	373.176	19241904	81.1705	291.841	22818348	145.952	329.643	22643084	8118.98	6239.81	12421550	2813.31	3964.82	12420090	1153.59	4794.8	11800828	242.39	394.332	17850296	2137.12	2624	13683633	4831.47	581.596	20714808	2737.48	8257.62	10042236	149.324	9938.77	8416896	1035.82	3975.92	15381661	585.994	2296.28
563.74	696.603	11721262	3246.04	7016.13	9731048	5107.43	3415.5	15503328	5991.06	3941.82	13925036	110.721	252.503	21082822	1355.53	403.632	20484018	1426.57	348.967	21510344	2704.63	3395.27	15065175	2122.35	2063.49	17037084	1043.88	545.388	22508122	361.506	5051.68	8847458	1039.02	4510.13	10437717	134.926	300.755	21109332	6537.54	3330.45	23341842	130.847	254.276	21164788	414.161	691.842	21347676	839.983	5259.31
3456.78	4876.44	5183435	865.665	423.485	18821440	2523.91	808.725	20861572	2094.82	11923	11044199	96.8302	4692.41	9958448	3226.68	6345.27	11005329	3907.78	928.807	19247454	3516	608.618	22121418	3426.15	2457.45	16164290	108.432	8084.05	10594939	1213.04	5664.11	8726089	414.925	361.602	16659341	8040.67	4189.57	15262089	3661.43	5059.92	14330036	934.812	3986.87	13802545	130.864	8685.87	11310961	899.556	8090.64
72.8664	176.801	9028130	3049.49	3278.66	9955360	5268.72	5802.1	12413680	1239.8	308.855	21590524	1292.8	6225.01	11541754	2573.28	5797.83	9667614	3072.66	876.287	22964020	137.461	245.012	22402844	251	8018.13	9632115	75.8564	6356.03	8258816	1475.09	6861.88	9724313	1218.29	3461.53	10359123	1647.9	333.626	21936490	4460.15	5196.74	12372094	179.076	6769.98	9284479	109.485	8263.29	10177184	395.304	1723.44
7600.3	4646.93	5598390	4042.7	2500.07	15124455	6437.11	7469.95	13810078	5204.52	1730.28	18313540	1078.79	321.013	22495736	1447.66	322.179	20162656	8249.08	4388.57	13040735	5739.66	6773.78	11993483	3435.87	4158.34	13196939	2130.42	3423.9	15585863	856.321	745.092	17156744	485.702	4115.1	8905400	10547.3	5468.28	12033488	4394.77	4321.13	12711621	789.396	3110.05	14961788	152.061	12716.4	11694785	560.35	2615.8
4304.1	4453.81	6377169	142.927	197.23	19357210	2111.71	468.455	18327062	4431.92	4877.36	11699345	1611.03	729.167	19315380	1051.68	380.83	20195262	9206.16	6352.48	10138434	5168.29	2947.28	14547917	1572.25	1536.89	17709746	2391.58	3084.44	11453354	355.008	4867.28	8112266	968.011	3963.79	8480629	1018.31	352.242	23023206	7634.55	2933.63	19579250	662.126	942.749	20513390	149.945	316.37	23041394	132.273	6964.74
721.634	606.06	13454719	1244.37	1734.1	13286982	2171.87	10135	9930012	5248.74	2079.15	18335842	626.589	2136.6	18611318	116.465	256.384	21014984	10840.5	7934.24	10254809	757.574	276.657	22718220	2621.84	5606.53	6633087	1069.5	648.647	22421766	2198.09	3924.38	12268351	1552.39	3709.14	10582136	6201.58	1905.49	20962880	3426.58	7370.35	9840134	173.171	406.444	21407398	114.238	11709.9	10277315	140.787	10250.4
1169.13	4161.08	2864490	3374.8	1579	21439410	129.673	341.323	21403014	4075.27	1192.5	19810128	1842.81	7220.62	9724493	1045.89	5712.36	9509256	3159.17	641.105	20285278	3154.09	5851.09	9481073	1478.87	1892.73	16856668	159.449	8282.71	10486627	633.344	1295.88	17246284	290.924	5524.7	8419427	8962.6	6243.45	11581557	4366.35	5033.36	11181609	585.366	974.908	19940330	162.051	9412.88	11634678	864.877	4401.85
7421.21	4434.89	5413268	2079.64	3900.09	8534462	5679.79	3474.09	16650358	98.6439	263.134	24157918	1166.48	297.769	22383042	3855.25	2158.24	14302746	6415.65	1456.35	17492638	3552.7	1198.82	19857798	1378.83	1066.63	18707784	3003.11	4293.36	15137752	359.359	470.661	17774454	235.719	6126.97	9203499	217.53	320.328	21049444	6150.15	3469.51	16943324	655.202	6919.34	9289532	131.15	12548	11198911	744.574	4129.41
5568.93	5612.01	5594426	129.866	6019.31	7755081	5251.55	5059.83	13061339	6030.23	3461.21	14579591	701.939	8005.28	10463295	79.0073	2687.84	9834929	6687.39	2994.48	13371407	2759.98	941.286	20594602	4574.86	3960.69	14017702	1732.85	5146.27	10478062	774.45	3280.94	11580879	1167.57	4691.99	10233343	9011.91	2418	18384324	3285.2	1292	17293516	1061.06	3462.12	17352248	161.755	11450.4	11598078	366.079	7094.82
3423.81	1503.23	8051464	87.8568	120.685	13935581	280.75	329.298	21588788	1526.47	325.235	21232982	124.99	302.683	19965108	1727.4	560.63	20426852	2468.6	300.582	19796170	4142.29	2154.79	15529483	656.275	10560.6	9618939	1591.45	2373.01	16640289	579.955	711.539	19571674	897.278	870.449	15392051	10267.1	3418.93	17473806	2771.72	6627.93	8792358	1203.8	4968.77	14364645	160.716	291.51	23044086	1044.15	2473.68
591.864	5562.59	5358643	135.505	273.739	15624270	4470.25	8090.23	11473504	79.4804	3931.51	10386553	1954.07	2208.24	16586346	1769.7	686.953	15335019	126.862	377.458	21865366	4501.79	8237.95	10918854	3558.56	3983.94	14363049	807.013	760.407	21489408	121.052	297.251	21521522	1071.24	3250	9958974	9752.1	4594.87	14093437	1334	10024.5	9549788	260.785	6748.95	9475588	286.544	421.728	21868176	153.904	9501.06
4808.85	4657.49	5818511	2183.29	6336.98	7895086	5114.75	3210.43	11044170	3241.61	1770.98	18689040	3623.2	1154.12	16414269	1914.14	6461.43	9175418	3652.26	6112.22	11529384	6246.89	4339.98	13342083	1465.66	1907.34	16871868	3329.49	5040.09	12212621	1534.34	5697.16	10318589	70.4393	62.7137	14312444	3605.51	555.033	20305000	188.212	374.612	23946620	1435	4862.4	13738467	136.292	13559.2	11921858	152.596	323.053
1824.22	2192.53	4453993	351.636	184.587	17040942	117.152	252.187	18738652	68.5398	2964.89	10401450	121.174	265.083	19737390	103.887	244.517	20160532	4731.65	6225.83	9944491	8263.53	5373.7	11837856	3404.22	1910.27	15513536	1598.11	4398.84	11543551	424.186	560.552	17383628	607.798	5277.16	10389085	12822.7	5452.04	12052610	85.4413	6531.48	9366025	736.335	4424.7	14160992	122.13	7156.72	10042113	185.346	403.721
3670.6	1989.7	4920412	149.964	191.379	16159560	2368.4	2506.87	13070796	99.2891	214.583	20693150	1909.16	905.103	17966196	86.0679	223.065	21003442	6357.4	1929.09	16225891	2062.88	382.587	23054702	668.601	1877.55	17418120	3107.83	4907.92	13791741	1704.52	6175.08	10298883	427.354	4648.8	9234378	13584.9	7205.6	12067932	3496.53	2509.54	18930752	552.84	1113.05	18483668	120.991	241.096	20565460	625.313	2081.95
483.775	3225.43	4671778	1894.25	7031.39	7557021	3805.11	6425.64	8867917	182.505	3924.38	9366212	2749.66	2198.1	15929436	2656.53	6268.85	9587825	3017.39	5846.05	10137961	300.087	219.712	20730858	726.625	6881.69	9829155	452.681	338.767	20801430	783.607	551.784	19949146	724.963	5781.07	8302514	8253.77	7256.42	10658448	2074.14	5741.64	10148933	1404.21	4608.35	12963059	829.951	1193.06	19411174	168.469	10888.5
486.583	380.194	10617563	109.675	254.794	21973058	152.355	321.509	21944036	138.141	5622.89	10281302	4837.01	6198.25	10046839	79.4709	230.036	20889528	118.069	5907.34	9402786	4238.55	7677.31	10382201	778.214	539.408	15806250	839.455	1001.44	21547174	1966.53	7088.92	10006051	532.731	4010.55	10163052	2065.99	324.409	21150320	742.132	425.735	24582268	1360.55	3961.18	16344779	108.326	11654.8	10556816	187.633	8798.68
849.004	5439.01	4818425	406.03	6297.46	11407101	4532.98	1970.79	20225356	3530.27	1079.72	20380970	314.726	232.237	17934256	2030.23	5561.44	10723881	9162.96	3206.3	13281056	3932.54	4830.16	9623075	1883.41	2452.57	14985097	1484.96	1396.37	19358532	346.508	5244.47	9878713	1887.28	3849.44	9565791	9006.11	7548.43	11667309	5690.82	3127.52	16948690	717.711	1158.46	19706758	156.451	9419.46	12299924	754.598	4331.33
4934.08	4533.75	4696294	3291.62	1055.72	20459584	147.163	311.86	21362106	6970.5	3943.45	11733112	1871.89	390.691	18390386	3578.14	5148.56	11542067	7678.56	4364.32	12700745	7144.63	6605.11	12919113	238.789	208.845	17240926	1682.22	1540.55	19081736	877.205	2922.68	13680210	598.943	4874.08	9769576	11554.3	6503.81	11345228	397.064	265.006	22789174	106.583	10063.2	10341429	212.769	1778.44	25700398	136.198	11698.7
314.165	333.742	12035075	2690.05	7506.35	10263613	142.133	281.373	19510804	107.941	240.923	22737246	126.704	258.05	18543696	109.552	636.006	22135076	7687.54	5450.07	10952576	6764.08	6923.2	11944234	1525.99	10987.5	9364069	425.744	10817.6	11919235	1931.83	7838.69	10171523	2316.71	4741.22	8701909	4767.28	9599.26	22786474	86.5433	6585.42	9351595	83.8176	6358.15	8711328	158.435	12019.6	12227199	167.132	9610.55
701.467	300.285	11183638	2844.26	7513.96	10211812	4580.22	1790.34	19767890	96.6889	208.167	20900816	117.551	247.422	18114744	5766.32	4925.88	10912974	4768.18	6319.55	9409654	2036.27	1711.13	16947078	1637.46	3740.9	10553784	613.199	7690.3	24057500	3234.5	5837.92	11601635	718.935	3777.85	9975403	293.989	564.303	23245142	3338.72	553.443	21395190	1566.04	3829.28	12499635	538.805	1395.71	20459188	176.051	9778.27
2790.71	1284.67	7916484	3657.09	4699.01	10975093	2298.91	647.452	21680144	2947.6	387.544	21458758	270.289	228.499	7.0865e+06	4345.16	1961.65	15995288	104.832	290.478	20740780	177.479	339.909	21625864	2265.72	6888.97	10137674	1546.56	5557.72	10360347	1384.52	4078.48	12708987	158.568	5673.26	8820247	11132	7093.53	13252692	5383.87	4842.05	13710184	127.239	598.849	20438520	161.11	11134.5	11125300	175.265	8470.97
2775.46	4292.66	4867293	3778.06	5652.41	10307681	3449.47	1725.72	15281901	85.2193	4682.59	10348108	1557.32	999.948	12968471	391.982	9084.19	21811342	497.78	300.834	22204856	3522.68	4620.65	9179191	292.655	9890.25	8951917	2364.19	2351.66	16914052	931.724	6684.06	9895490	869.523	1064.16	13928735	2901.05	283.962	20252872	133.438	253.204	22488112	113.311	10330.6	9767448	104.486	11017.3	10338787	188.223	405.595
3334.21	1506.95	7544832	2569.6	4810.3	11293070	3669.19	1844.27	14923023	86.7156	201.222	22057730	3702.12	5107.72	9522841	113.706	386.213	23294384	1201.56	355.692	20939768	2579.66	644.819	19663068	1217.47	5169.68	10961325	449.68	7172.23	24296936	1441.55	2453.81	14903411	541.574	3933.34	9481014	3484.47	385.753	20653002	113.141	274.524	22780158	839.648	2552.49	15399535	115.082	10308.9	10473596	146.909	9459.01
2199.52	2053.21	5609562	3957.69	6222.37	10854414	2268.95	740.304	20070360	74.3675	5375.49	11235588	117.531	6307.87	6883465	3099.97	968.831	19009758	4071.3	1117.07	19788590	4099.11	5385.43	10913117	2016.95	4141.84	13988408	3203.13	3875.57	14153174	578.406	554.828	19871786	514.527	4508.44	8914055	7681.19	7410.33	9815896	1318.55	459.778	21541794	1087.64	3810.67	10511908	127.323	257.527	22867962	162.408	8591.53
4951.73	2190.08	5833827	5257.99	2189.05	17410542	2904.61	6958.12	9334132	7669.7	1696.8	16491075	3095.39	3600.36	10424288	1712.48	4389.51	10721994	4410.58	6031.16	9181972	120.47	283.903	22014074	119.382	12356.7	10179220	589.152	8943.97	11038648	1962.69	3164.71	15169765	508.188	3860.38	8520347	9360.32	7052.91	11288623	206.412	272.959	23036812	140.355	8279.19	9312771	148.279	268.324	20117600	122.561	10724
336.791	342.198	8.36777e+06	3947.16	5837.71	10993747	209.959	4980.51	9943339	3465.21	4937.91	8592405	2090.74	955.993	20524304	128.226	354.03	20669606	4508.85	1348.41	18831122	143.651	306.907	21453510	169.33	335.887	20032178	662.947	637.898	21637374	2308.61	3224.22	14602254	311.587	3352.34	8868256	4898.53	1703.64	17696164	5082.34	3791.52	13908704	1224.51	2644.4	14911496	133.355	9619.21	11139547	180.87	7656.64
375.412	2994.66	4853306	106.107	6460.11	10121607	2740.23	604.648	21266548	2260.72	3959.14	7031575	2925.24	4326.12	15642078	4663.23	1306.08	17254728	4024.19	886.218	20223946	3538.28	795.23	20325260	2687.21	6999.24	9553395	1878.37	2864.65	15918428	893.804	4353.79	9444377	2087.76	2667.62	11645070	328.902	296.246	21459006	152.257	282.613	22608714	113.565	9800.12	9300764	720.565	1988.55	17246000	614.788	4977.77
445.197	1125.23	12007413	2238.19	1538.1	18362614	2144.42	1287.32	20235740	1438.44	833.893	11151897	2063.8	1876.37	18638296	2744.16	6106.77	9772061	5816.5	2958.16	14878284	4450.79	3917.2	11676657	1604.89	1728.19	17657816	3143.13	3003.67	14577129	1771.94	2712.6	15344061	1889.38	2734.85	11367922	6853.96	1670.08	17520314	2734.11	1542.28	20253184	102.86	9399.21	8922660	167.106	423.056	21172306	141.511	8463.04
2187.99	1559.04	8954897	91.5129	5048.8	10521676	3059.86	946.89	21477930	574.292	178.403	16969272	1782.89	8608.87	11171436	4059.32	1882.68	16073937	3235.63	459.329	20542400	3801.72	727.722	22701330	2167.4	2942.27	13690923	887.901	804.22	22140416	217.367	390.291	23679760	556.547	1895.33	13964750	9208.89	7644.8	10476101	6125.21	2959.97	13495491	879.774	4340.98	9264301	109.564	11803.7	10550523	789.709	4355.58
1596.19	741.314	9364002	138.912	7278.82	10980112	4818.24	2540.91	16970234	2524.64	3705.63	6565774	2837.96	2082.23	21770054	3393.03	1699.59	16812588	87.3382	5916.21	9524751	3546.96	4855.14	9889472	594.465	1140.4	12461545	1331.71	7232.53	10034104	759.701	5321.59	9890843	2390.07	1967.08	12885347	116.782	312.472	21464990	8831.92	6433.35	26573674	106.001	10903.8	9496416	127.69	9725.65	11196590	168.534	11576.6
153.141	207.213	11746066	113.938	6080.87	10592078	122.652	577.5	18805976	2446.06	2189.82	15056262	1611.41	525.929	21351746	2657.53	809.711	20150930	94.1278	6767.85	9166373	4931.53	2118.94	17697572	1260.35	847.31	18444414	115.84	330.668	22429152	928.561	1052.47	17997708	1292.97	2005.7	12406729	165.876	281.047	20897346	3051.19	2211.4	19393026	600.329	869.542	19523442	130.018	10200.5	10761419	171.829	441.706
1888.36	1363.27	8.08241e+06	1038.16	3888.83	20204770	6459.3	3720.02	15281342	2248.59	2051.7	13957872	1783.31	6446.08	12717043	1681.87	732.976	16631061	85.9228	5475.42	9469995	1555.57	245.667	20917648	466.642	884.893	4462650	2642.02	3826.28	14556341	1461.23	4397.6	10917256	874.341	3963.17	8986051	13251.1	7366.94	25165248	151.69	280.772	22928766	95.8782	7801.21	8550492	120.682	7410.85	10640896	133.868	321.721
2999.26	2516	6247293	139.761	419.61	22397834	1709.75	460.259	20845688	2337.04	5786.65	9658126	112.098	6220.51	10640055	128.659	297.85	20394990	4907.46	1441.69	16644096	111.065	274.373	21411658	1679.64	1362.6	17426394	2080	3463.72	16073745	1575.93	5153.26	12360931	1380.25	1965.5	13261551	8282.72	5212	10098171	126.066	239.122	22645074	1551.01	5928.88	10814213	895.046	1293.61	19818154	491.591	2562.54
411.311	5075.44	5317164	2786.91	6866.43	10314393	3697.74	1375.46	19669712	1849.52	664.666	18936514	4771.33	6079.16	12843847	3877.04	1853.62	15332982	9157.37	3387.84	12808858	5656.6	2985.97	18643802	935.095	8054.17	9359197	2953.85	7910.35	11123950	650.039	465.677	19550042	707.768	4674.58	9001048	1554.98	7355.43	9637543	4635.07	4404.71	14071971	82.6128	6016.94	6579053	870.027	1032.34	20365454	231.974	8506.85
3893.87	1925.86	3803072	2475.12	10140.6	8708121	216.162	9271.61	8248523	360.118	7882.96	8987279	86.5113	6527.25	11119572	3742.4	1671.68	17228940	4292.36	1038.83	19666464	5179	3728.64	13079976	2429.35	6777.52	9417517	817.236	612.957	21493528	738.536	912.969	18484436	588.682	1917.62	13530628	6638.6	3578.87	13435324	66.3457	236.162	24446600	205.144	12062.8	20429964	104.523	9026.69	10701347	171.419	12380.5
737.446	5587.53	4317361	108.295	322.601	20485266	2647.33	9681.8	8.20961e+06	2131.15	680.522	17944852	108.132	8128.54	11433241	5697.77	4881.3	10283835	127.713	6454.37	8879348	847.398	249.826	19833948	1743.64	1137.42	17964406	2258.46	2436.95	16947692	1395.59	3867.9	11014554	918.128	2590.29	10384635	5171.13	3631.34	14329534	3466.67	6827.78	10540127	887.424	2924.7	14582273	862.847	1766.25	20944128	144.604	291.67
249.946	935.504	13724668	1883.85	725.115	16692845	4368.49	4610.05	15893897	2495.26	3184.5	11822275	3170.38	7471.44	11728474	1787.14	579.616	20777032	6123.8	6149.18	8942222	4901.05	2142.4	16699563	466.94	792.536	20009470	2286.53	2386.66	17484064	2837.64	4290.89	11751991	1432.86	2487.17	14599869	99.5319	234.967	20371948	1815.05	9050.32	9667994	1790.91	4731.85	11986776	344.744	484.777	22491332	132.157	287.707
86.0965	229.429	12333216	3380.4	1735.21	17183286	6125.46	2131.69	20896840	2161.22	479.847	20609106	2968.19	6875.93	14289962	1864.51	685.756	17832234	9456.82	4646.15	12458726	188.76	282.028	21643712	512.722	368.723	20572410	194.874	7654.26	10571492	1085.32	5431.05	9799349	1351.97	1213.42	16510097	4006.49	539.649	20066834	4651.63	1449.45	18515142	593.117	6013.21	9651036	106.972	9411.99	11330526	118.739	9066.48
2604.99	1665.97	8004518	5798.59	7998.75	8813313	6216.1	4453.34	16788164	109.833	6455.23	9258069	3256.42	7656.35	12354162	3672.25	5859.13	11723349	2322.44	6097.77	8568712	122.741	243.091	21202180	2237.07	6098.7	11507112	2852.82	7366.91	10451363	205.255	9179.93	9697732	1582.66	1929.97	11948937	3994.64	1391.72	18131458	3793.6	3653.5	15876624	1810.55	5518.11	11059803	118.604	10139.7	10385167	143.27	316.697
3605.69	2444	3789530	89.8692	5985	7813760	231.101	391.515	21140190	2188.51	1934.25	12959285	3141.8	7278.72	13842393	2317.15	8881.62	9163839	115.23	6711.75	7932311	105.997	216.468	21402954	95.2807	263.649	21126152	1618.31	4102.86	14676271	778.67	4867.64	10156399	795.552	3663.06	8749897	11179.8	6501.76	10724683	278.348	221.255	22922124	110.571	9349.65	9116952	449.088	1786.23	18933656	497.269	2365.84
61.6168	154.323	11175473	2932.08	6109.76	11740605	5722.48	4006.09	13194746	3560.38	1575.76	8939085	2650.21	7393.21	9056289	1851.34	607.266	20369792	9022.27	3877.74	12275095	2921.67	912.209	19436988	1239.25	1365.78	17844596	741.46	6034.5	10713785	1341.94	1013.82	16535891	838.617	1892.32	12668090	7712.03	3116.32	13877097	3016.25	744.238	20519106	143.658	7220.25	8764461	791.579	5119.54	11941601	181.559	7710.08
40.2692	82.2668	7.825e+06	2586.96	845.489	21534824	7589.53	5746.62	13789838	1949.68	571.965	15380967	3675.19	9019.04	9501117	93.2091	2887.53	9562257	84.7937	267.37	18424304	3917.9	5921.49	8911920	655.392	8970.61	9022126	1688.11	2779.28	16834080	569.094	5097.32	8620366	996.772	3182.77	10640125	2737.61	1176.8	18334100	5737.21	7729.55	10624005	942.438	2246.83	15910416	723.583	1234.44	21286256	136.671	10398.5
154.584	190.206	9885077	2359.99	696.373	21387870	3815.91	2141.08	19350286	1568.87	2278.04	17906436	5014.11	9321.55	9809111	2544.89	567.865	21724118	120.557	336.019	20115274	127.837	253.63	21817082	1144.08	909.341	19479108	469.867	6869.69	10400674	2427.45	3103.94	13804070	158.995	6359.75	8981782	3134.22	3892.71	14706451	2466.78	2609.5	27055346	1013.32	2858.95	8.21485e+06	744.888	1029.08	21633312	1154.98	13167.4
69.182	151.685	11600456	2164.51	705.983	21326722	3085.39	11772.4	7262464	1082.24	544.207	22175484	3750.34	9257.93	9164694	4260.94	2004.07	16076163	3531.62	753.323	18268176	2632.14	1271.54	19083672	1288.58	2548.65	16270596	750.709	5476.05	10485052	980.729	1312.34	17653286	929.296	2708.95	9406713	4752.35	709.105	20268036	113.486	267.894	23073426	1478.95	3475.56	14667093	526.7	589.937	22859894	678.712	3071.94
1820.48	1251.91	11029745	1226.16	320.175	21461990	3604.06	4890.01	15035817	244.351	3236.93	7956645	139.555	8985.01	18177326	3547.52	2955.93	17480172	8946.72	3362.15	12054149	149.372	443.035	22921418	840.757	8119.65	9129329	2754.29	3216.01	13359036	494.961	6204.06	9821875	1049.14	4523.32	8467515	6302.55	8900	9248152	4160.82	1584.13	18478666	84.2886	6694.29	7577029	445.008	718.44	21419124	1102.09	9562.08
1182.28	647.35	11038536	2425.81	915.564	21298216	3080.23	1226.58	19190676	1174.9	484.567	19902320	591.395	274.54	19398740	641.829	5385.93	9689866	427.239	202.586	15676310	989.982	308.784	19127692	236.584	335.694	21589248	121.775	7370.3	11270278	827.34	4286.77	10819203	47.5358	1770.73	8081729	3684.86	658.476	20125598	4161.32	1545.32	19332102	541.134	1770.71	16142418	113.728	9305.6	10038419	259.2	606.992
854.45	702.165	12757090	53.1304	158.369	23695916	7871.59	6430.15	14299141	1549.9	612.942	14882805	2899.55	8055.95	9050259	3731.34	1654.14	16189423	110.206	271.185	18929596	4984.57	1956.1	19558314	1401.56	7313.03	9644967	2458.39	2356.28	15769982	928.128	1132.62	18685738	342.734	4004.93	9309072	6494.74	1561.41	14099419	136.689	278.215	21918852	1572.33	2585.26	18284790	929.951	2968.84	15433605	615.913	3272.22
563.489	210.69	7361640	3703.94	3732.32	14025781	5885.62	2439.77	19724646	430.905	3255.79	7981749	4278.02	9937.81	9565770	2176.27	1534.01	18636616	3298.94	466.09	13025178	5295.58	4214.59	11788831	2276.59	5041.7	12662678	122.861	352.454	22646510	479.926	5614.99	9086929	1219.42	4823.52	10969766	6628.98	8419.6	8984125	103.095	3366.9	10129656	1499.37	4693.56	13379630	106.599	8716.09	11441639	233.213	464.925
241.961	5330.33	4660124	4462.95	5917.72	13864723	172.01	546.908	18672190	2658.04	1790.19	16324234	3122.35	9566.51	8684976	4051.3	2034.28	16199628	4229.41	1146.61	12411477	3557.27	4833.13	9638021	1708.72	2575.74	14439713	2211.1	5084.36	14145961	2579.94	5294.77	10577533	61.0573	6995.27	9800318	10591.8	5998.49	10034820	5842.77	8663.01	10714259	152.543	11052.6	10431729	497.502	532.914	21802182	183.483	7018.62
618.78	739.109	9861102	2795.55	1207.03	20886634	2556.35	9355.49	8556969	1625.43	5110.07	9017499	152.214	274.779	21378522	4065.75	1718.5	16473200	4697.75	1539.25	17129184	114.872	223.822	20969022	121.592	8550.81	8.23085e+06	2918.73	4057.79	13869263	763.836	2803.42	11893089	117.298	7289.48	9672047	143.956	8422.46	8890651	109.719	274.926	21672362	754.211	2231.37	15430395	583.892	8462.06	26095584	157.352	7448.86
3511.14	2378.83	5660571	3981.71	3766.67	13719886	121.638	200.323	16748436	3138.27	3197.27	11027007	189.883	268.026	19360592	2186.68	1764.1	19811242	9737.98	5926.44	9721083	1824.16	366.109	21080414	436.974	443.956	20380324	2581.6	3284.48	15063320	1166.33	6668.52	10777545	473.369	4663.24	9474234	11254.9	6375.16	9682675	7076.89	5372.66	13286070	1662.68	6621.75	13570070	1150.9	3423.84	15329445	104.921	6296.25
919.88	425.195	9329054	3755.12	6738.09	12376278	4207.64	1877.84	15942972	118.853	4091.07	8541337	4956.89	6738.8	11699792	4052.88	1620.48	16813650	14602.8	8435.04	24906816	114.765	236.683	21255354	125.025	13153.1	9007170	704.348	6920.45	10708537	1133.82	1626.2	16289009	635.371	1935.63	14688270	6097.99	2909.56	12407695	4623.92	5625.85	12498385	71.9074	8297.1	6.09996e+06	685.844	2013.85	19509490	115.214	9277.64
735.412	530.742	9244234	2695.47	3983.8	14025511	7402.28	4072.77	15927716	193.031	517.124	22796320	4556.32	7106.1	10564724	4805.83	1868.66	16970640	2827.42	860.08	16237476	4167.88	3210.13	14537178	1553.79	7939.12	9991513	1800	6855.45	11254364	82.4507	10363.4	9125475	863.004	1791.35	13776571	13491	6591.09	10791413	4289.43	1390.95	18537528	661.279	1681.79	14847287	136.253	11120	20529690	347.326	719.552
311.223	681.934	11633224	2937.76	6232.79	12353316	2383.02	10090	8277422	2547.8	1663.15	17433384	4086.15	6909.74	11185803	1495.88	392.495	19898472	7954.89	3300.38	10090214	3451.08	5266.48	9997611	1968.92	4579.37	11808617	1944.84	2602.58	16342009	114.5	6736.65	7228175	796.159	3159.34	10786971	3920.59	4578.72	6827375	2888.41	603.419	22128606	316.625	8334.28	10277055	113.945	9438.17	11177673	227.251	463.468
78.3345	217.535	9019604	3633.36	1201.45	15119062	6286.72	6138.92	12578939	95.7027	180.769	20287856	963.893	6690.4	8109453	3474.36	1776.27	16964126	68.0574	3932.61	6431246	268.01	293.905	22387884	3133.23	6873.19	10451864	1548.36	6750.68	10136580	887.298	1791.73	16116069	3476.61	867.811	16921642	5653.13	2464.2	16732407	769.346	253.718	20299844	1239.39	3223.14	14187198	112.435	11231.4	10659834	655.157	3071.1
3908.11	2099.79	9429349	1237.12	454.658	22816198	7378.72	6464.26	11356308	124.264	4473.68	9488083	1283.52	611.52	19661048	2650.98	6312.07	9690787	7500.04	6793.95	10552835	5139.09	2477.26	16344694	604.87	7775.46	9271193	1030.24	867.999	24423856	1669.22	4654.54	9548213	1756.44	3932.2	10627578	7815.81	3375.18	9376053	2282.4	7873.99	9760630	126.777	10566.4	9623326	838.12	1344.95	21024384	208.873	7756.07
140.586	419.533	12228005	2840.8	8077.6	11203214	2161.55	2001.38	15518771	1219.71	5851.71	8701097	4166.55	5491.92	11658656	3433.56	1672.18	16765837	10214.9	2840.68	16788970	98.6624	5320.33	8737671	1049.34	1450.18	15770918	1525.7	2465.32	16226695	1450.72	1359.9	17780224	43.0584	1489.07	9820860	157.929	300.193	19316774	1157.65	455.28	23413958	808.35	1797.13	20220230	1018.35	2988.39	16616333	276.491	503.462
146.366	207.197	7312929	3647.81	3773.94	14084096	7383.93	7515.07	10912496	1117.82	325.583	19916996	3710	2091.55	15774576	78.3912	453.546	21760408	11813.6	4968.33	12903070	179.462	196.72	20613496	2290.17	3324.7	16099867	193.926	292.197	21825624	338.501	466.949	16943388	71.1098	180.741	21471614	7155.07	3348.91	7854028	200.246	8458.9	10349163	317.897	8634.14	10176967	811.457	1201.87	20207424	225.008	10346.7
4250.47	2847.71	3508999	3297.81	5061.36	12845144	1738.25	438.433	19118400	87.2382	204.911	20238752	3493.71	5364.91	8721912	4249.24	2141.09	15222765	11471.7	5439.84	12773667	125.195	236.191	21011718	120.901	10542	9602309	474.405	375.732	21858978	746.033	4337.52	10092156	54.4674	4140.82	3949269	5310.05	1951.06	9109817	5519.69	3125.66	16884548	593.498	1800.24	19257920	571.872	2693.59	24891050	663.365	3057.4
2900.83	1531.01	6732117	117.046	5909.01	11046977	7041.37	3751.68	14330533	80.8009	197.67	22497506	5244.1	7914.85	9852939	3287.87	6663.16	10407597	12916.2	11569.8	12824508	5370.53	2058.42	16494241	2173.73	4333.41	13327841	1393.83	1387.18	19772376	1613.76	3380.86	11863712	615.313	3236.92	7.14425e+06	345.233	141.442	15690099	292.875	237.615	19596422	1397	2390.05	18543376	101.858	7751.19	10780472	163.172	8777.91
2155.86	1518.7	8.3086e+06	2925	8056.93	12638110	2416.31	3928.56	14889849	90.3726	167.367	19688658	167.012	297.536	19392280	3598.12	3265.07	13315576	11567.2	6169.25	14248299	127.369	238.599	21080112	123.488	284.052	17932228	397.166	7825.37	10402138	592.158	609.8	18397934	40.1596	3856.19	7918617	4106.41	985.381	14661394	4931.72	10793.8	11199176	88.4702	10056.5	8.14882e+06	762.498	1273.32	19958318	133.151	9074.75
4919.9	4876.81	5767670	3939.12	6175.65	11081846	151.872	260.419	19840536	1892.32	7348.09	9771053	897.428	7930.58	8260756	164.937	269.618	20808046	9027.17	2810.34	18575672	759.166	260.585	21210894	1534.62	4136.92	12410565	916.616	763.716	21754030	1497.47	3056.89	12392862	672.114	4945.31	9254880	205.029	305.402	19764942	5076.96	5647.57	12835733	93.7176	8226.83	10143304	408.879	1861.78	19019908	775.028	4502.24
1155.02	1327.83	13938703	3090.44	7996.47	11614068	6564.7	5480.41	12638349	84.9104	247.198	21730616	2283.91	7300.47	17036538	4351.6	2012.56	12704388	2953.23	784.065	22881762	2934.12	6215.58	9387523	475.622	522.062	19400816	179.104	320.633	22377998	579.452	2053.27	13804787	1027.12	2739.3	10324995	3493.58	559.176	18743398	6177.78	8932.68	10354303	739.422	1072.02	23886232	925.507	3108.63	16226121	753.499	4259.86
5459.29	4580.69	14669678	4179.56	6426.76	13665347	6281.99	5381.78	12253569	2870.3	1348.54	19164940	160.273	103.167	11454042	2025.94	403.63	21295084	7628.02	3277.68	17218420	134.91	271.867	20199220	831.446	1052.32	17870556	1592.39	5449.85	11241574	142.132	238.241	20444234	822.145	4278.01	5970423	143.763	263.699	19765186	98.8278	271.693	20985500	756.192	1244.64	19417794	1117.17	3234.26	15424622	184.874	8031.13
4312.93	2537.58	9464769	4851.64	4784.08	14803381	6678.4	6135.65	12838386	1626.76	8108.95	10676705	125.133	459.083	13800363	1762.63	444.922	21996096	217.782	314.379	21867834	4763.9	1338.79	18194366	1708.34	7564.44	10010711	299.868	305.608	21604270	75.7416	8649.33	8705918	52.8898	4181.47	8681246	9677.63	7924.93	9096114	6331.25	4955.84	13490044	744.068	1408.57	19476076	86.2012	8529.12	10720287	568.959	3165.64
173.838	488.447	10313180	3536.75	7541.4	13245382	3091.49	4866.11	15405728	93.4765	183.006	19900840	93.7137	95.3685	9479644	4160.05	5233.83	10464458	4157.62	1495.56	19591092	4450.53	3343.74	12047741	1191.53	6034.38	11046079	153.065	305.831	23645404	1201.81	4239.58	10117987	1261.21	2600.46	8373949	7716.78	3270.39	6581752	7495.21	3197.94	16932628	220.754	313.636	17170906	868.282	2855.42	14464449	199.704	7615.91
2885.22	3568.44	4.07341e+06	1639.93	1879.07	19080144	6380.05	6282.33	12197965	2909.19	1788.1	15925657	2451.74	6376.9	6814954	4101.98	1820.48	16880094	1737.64	354.406	23821332	6868.88	4667.29	11370435	2065.71	3996.66	12898645	1422.98	2789.32	16362566	857.922	1726.3	15185605	843.427	5017.81	9592885	2924.35	350.343	17230458	62.4368	235.313	21829258	119.448	13252.1	10512218	1470.43	3122.8	17745880	173.187	723.845
1918.64	846.299	12026750	1863.03	8567.25	10936723	6999.74	6840.92	11828436	1830.86	7213.46	10082005	200.401	1214.55	12584169	3544.51	8286.79	10551946	8235.98	4833.96	11765859	4469.63	1023.23	18738812	2244.64	2813.41	14901185	694.77	431.538	22828018	1158.72	3500.43	11842435	1887.57	1413.11	17281052	5407.18	2919.42	18141450	133.18	253.061	22394358	121.559	13262.3	10970642	827.823	5436.53	12022319	171.524	8551.63
3175.9	2544.43	2790655	3811.65	5400.18	14263238	6342.93	5484.69	11703063	2460.89	7009.35	9936742	1317.39	6900.05	3.52958e+06	322.165	212.166	21835622	9352.05	3885.37	15066267	217.232	244.153	19871754	746.835	2300.67	16585584	2618.88	3099.68	15124873	1264.62	6215.66	10936169	59.5762	4435.58	10979855	438.927	7814.52	9794344	2095.17	353.809	21360338	122.215	278.253	21145192	455.034	7224.49	9844348	254.378	589.268
190.337	488.368	11546517	3509.5	4840.98	13007145	97.2051	133.304	14110243	4939.72	2351.66	15924297	132.936	289.871	19175226	90.4224	298.456	20110014	8921.62	4776.38	12447937	1536.76	557.828	20293072	1295.29	827.263	18405770	175.847	294.927	21846010	701.345	754.678	19042338	294.059	4015.16	10237761	83.095	183.435	19397702	1806.62	1178.94	17733188	433.405	797.634	21010740	783.588	1822.18	20235300	200.419	8058.04
4663.92	1631.16	11045381	3542.48	3696.69	13440712	6999.27	3758.68	15702975	1298.34	7518.31	9775299	3474.7	6500.89	9843756	121.528	277.532	20625532	7160.39	5980.33	10661694	5735.02	3953.66	11467465	1374.16	1885.23	16126783	2248.87	3530.76	15309008	392.267	7218.89	9191817	1708.49	2818.58	11489157	8979.78	9735.63	11555624	1270.62	8879.21	10561540	82.8541	7698.62	9938483	107.004	6354.83	10231963	151.461	6004.1
3407.93	1876.9	5209940	58.9716	226.771	24193768	7926.87	5766.04	14463441	908.557	5886.36	9047742	4071.79	2081.99	13335277	4339.1	5351.33	10696581	102.759	322.341	20263946	2932.49	723.158	18409060	1361.33	7893.32	9358225	6485.5	6532.62	12824600	74.7043	8110.27	8264275	2069.45	2618.68	11849643	4158	10892.6	10716725	5790.73	8883.3	10297909	693.321	694.945	24971666	201.525	615.871	20332444	538.299	1881.08
4356.29	4940.39	6617092	2428.81	9759.02	11590550	107.541	2053.35	9949060	148.911	744.927	22847922	3359.3	2589.48	13501084	2187.95	475.386	20732876	9464.5	7042.34	10717995	4554.7	2924.15	14174061	815.45	2443.56	16411035	97.1339	7900.09	10958261	115.331	236.075	20487180	2120.23	5136.64	10513963	374.227	276.1	22662548	88.6162	250.632	20872882	1122.18	4077.57	16127874	1408.58	3352.76	16545992	755.14	2854.91
4788.6	1640.03	11245396	3288.65	7262.85	11567680	2818.31	523.808	17365486	496.934	313.077	20381512	951.586	9433.04	7576894	3700.82	1638.28	17249026	6305.31	8391.19	9851446	271.434	5258.35	7932207	553.827	387.529	19879600	1576.97	2627.36	17093648	1354.97	4760.2	10610832	1713.8	2278.87	11268860	2631.25	1408.09	16879028	3389.86	2221.01	16097507	168.78	452.189	22538442	2290.09	3898.59	16474129	175.338	9311.74
2363.12	2218.02	14608183	4074	5286.5	13875832	8368.78	5059.3	14378291	345.413	229.305	21676746	371.819	7078.31	8473846	627.906	765.663	21980606	109.377	266.601	21370474	4984.26	1668.9	17486392	693.521	993.125	17868938	327.011	7924.16	10946092	83.5898	9268.23	9306582	1229.51	3278.09	9945498	6082.44	1841.75	18787316	1740.37	781.37	20369048	109.49	11922.6	10498353	1279.42	3662.45	15846100	330.751	541.68
3062.21	2677.45	5050711	123.492	6093.96	11027524	6737.52	6028.79	8930578	3555.78	1017.95	18756940	1032.63	8466.55	7974386	104.427	5759.1	9024597	10932	6843.56	11435427	3112.12	1427.79	15354666	1533.89	4669.59	11908262	1109.84	807.643	17931332	73.4879	7275.18	8.22456e+06	411.949	3810.1	9564975	11211.5	2773.66	16876886	3363.34	4093.16	12626501	504.752	900.941	19483432	90.9373	9405.18	9353133	640.392	1775.26
939.91	4097.98	2964286	3092.78	5996.53	13821082	3373.68	9810.11	8104787	2538.91	1463.56	19499350	4085.72	7177.75	9378260	2933.33	4440.92	10396559	3793.54	778.066	20624490	141.282	276.071	20899182	1084.59	1525.95	14439676	733.045	572.039	22362758	542.185	4164.65	8761714	1624.68	1859.81	14308645	2382.25	10453	10468769	9368.64	6032.63	12384808	131.53	9636	17238352	124.791	6654.07	10546240	150.306	9053.24
2252.57	4012.75	14071155	3452.73	7108.65	11543473	1751.12	313.992	13297373	3153.32	2226.74	15488422	4215.76	4686.22	10999335	2971.91	4277.56	9705500	103.045	335.343	21903834	5337.29	3280.06	12958359	1144.08	723.915	18220708	1063.08	5105.72	10400328	82.8788	9564.73	9135382	64.9566	5057.47	9183166	920.668	628.295	21898646	4950.89	4240.7	11510923	515.26	1253.94	16681178	117.485	8365.09	9867523	175.931	6833.56
1260.28	1001.21	12083581	3294.75	7165.07	12466233	5935.05	2109.03	14736560	87.6014	224.045	21909778	244.778	1355.58	13950392	3469.08	8130.47	10601599	340.353	9982.19	10474086	3906.46	1189.04	18066478	1432.48	1388.01	16387415	127.409	267.196	20155660	828.372	6730.52	9435511	1851.95	2156.75	11131923	11980.6	5206.15	10960638	8400.31	6991.5	11065662	226.891	831.44	23415808	842.877	1617.47	22865602	590.212	3849.62
944.051	417.368	8466496	3513.51	7535.73	11813729	2598.94	1284.12	12271994	74.4115	7663.31	10247942	4147.9	4944.3	11764838	2838.14	1225.41	19291244	99.4307	345.391	22095068	4567.39	761.919	19239050	1411.08	2572.41	12924693	1805.86	5987.01	11055909	710.517	7601.89	10098921	604.375	610.197	19782868	3015.75	1738.24	10357695	4944.26	6417.48	10953545	146.815	10475.9	10109244	1929.06	4867.97	13567680	804.658	4231.34
178.629	191.617	7.63868e+06	4459.9	6404.56	10956075	114.15	266.765	17425506	2843.12	2303.91	10311311	3917.18	2721.32	12819183	83.3693	146.422	20126872	72.0941	2691.95	10060167	4525.32	4726.11	9815492	2160.42	2468.97	14153353	2606.71	3282.98	14992997	1053.22	4686.31	10964683	795.475	556.504	18319156	11606.1	5326.28	12675519	2836.75	1051.09	19648052	108.915	9272.46	10243221	1220.33	4208.43	16138465	1028.8	4192.72
2349.53	1545.71	6.2931e+06	1322.87	633.149	22000940	2511.56	1003.35	13490928	3681.2	1232.06	17827956	3961.11	4148.62	11305499	370.161	6670.36	10512104	1216.74	8717.8	10357378	3898.2	4285.72	10204645	3317.39	3331.64	13733978	618.893	580.926	22911774	520.101	4946.67	8830707	2391.28	1571.28	16258933	9599.54	7109.87	10155582	4308.31	2993.34	16401354	149.208	8430.56	9712422	964.228	4579.72	13086951	197.975	7179.68
4386.42	4473.36	3.68324e+06	3446.47	3544.79	16198274	4327	2439.52	12373795	1092.91	8423.77	10162363	1360.5	282.168	18515220	187.333	387.282	20175958	103.333	8417.93	10257111	3946.45	5643.45	10513126	189.71	306.383	18072232	1644.35	3500.41	13766817	628.404	4818.32	9313085	67.8864	5659.36	10430154	129.663	394.488	19476450	5740.44	2952.57	14907253	748.632	3631.88	13541789	1628.18	3190.62	16944156	724.623	2278.23
2154.99	1746.56	9492318	4259.41	5697.27	13449032	103.296	225.031	17763368	79.9459	237.024	21651876	4671.42	3659.52	12112176	3789.32	1536.68	17837206	5437.59	1563.21	19699574	1595.45	341.306	17823946	1752.3	4205.42	11972830	1316.73	939.273	19106116	906.45	4473.84	11263863	833.223	529.237	19062714	89.1751	5393.62	10973876	8563.69	7317.91	11640507	786.972	3586.94	14319506	1635.18	4905.17	12447108	146.823	5867.38
4639.68	1825.51	11616903	3939.42	5393.87	14786211	161.312	5076.31	8488671	386.48	206.49	21770690	2347.57	8179.86	8229856	78.9417	156.661	19527978	3166.77	423.648	21327056	5085.91	4730.68	9791712	226.174	7249.07	7670340	106.118	7261.06	9701892	465.654	2347.36	13346233	1886.08	614.418	18361784	9476.41	4939.66	9058775	148.44	250.489	21138584	688.474	10390.8	10581648	640.943	2724.82	20641502	460.467	5459.36
473.014	3550.02	3173987	500.974	262.384	21993866	2644.48	1178.3	13047490	676.993	7434.99	10722179	2259.8	7840.07	8516489	3973.99	3985.88	12967175	207.819	2362.19	11760262	4581.09	1064.58	17600280	213.846	6618.42	8573777	3235.53	6982.94	11389811	181.233	295.229	19529052	2486.76	1562.2	15719643	2108.91	492.016	19467288	2161.73	479.747	18724154	132.839	9257.63	9072716	279.325	589.072	21247280	179.275	7070.68
3144.15	3795.87	4042464	120.157	6158.74	10659836	2263.37	2170.91	14865206	1769.34	428.696	22274282	3186.31	3777.78	14042688	84.8914	121.077	17994744	11564.8	7478.18	11459804	2945.21	4488.07	8569714	150.861	307.48	17025020	339.198	7695.07	9263803	919.178	4380.64	9135933	2836.44	1686.21	14273588	11877.5	4588.22	18015164	236.133	281.974	22215582	464.892	1056.29	21488968	142.919	6666.55	10957713	162.699	8211.37
294.97	362.681	9705923	2795.06	7512.98	11464753	3390.74	4515.39	8013073	3304.13	6387.3	11470445	3460.39	2564.39	15027826	5186.69	5655.1	11364011	104.338	355.277	21076296	3421.85	3208.24	10036890	175.487	6614.56	8.3783e+06	2071.59	2007.61	19165778	509.883	4455.38	8742167	2075.43	2830.36	9187202	4373.73	8502.88	9285054	9674.11	4539.6	15512148	535.682	1120.17	21027782	956.348	2502.02	17491666	120.87	7895.96
2367.1	1468.21	9192544	3903.13	3340.8	14432161	5019.96	4979.15	8895762	2694.98	6714.15	11254757	5537.93	5612.63	10702519	260.288	5417.84	10511888	4109.38	532.432	22674050	3679.68	1660.83	13900904	93.3482	7843.27	8.2498e+06	287.246	390.824	22621436	499.524	4980.14	8618540	429.095	2918.17	5082778	114.38	221.47	18612668	166.761	317.965	22318832	193.411	365.159	21942530	130.178	8117.28	9348511	1045.63	3288.59
477.537	3405.63	3007208	3636.07	3571.96	16522815	98.8756	201.328	17767722	3745.03	2671.94	10989959	2844.15	1542.87	16112579	1083.41	463.295	20758418	984.158	438.721	22816608	124.116	253.396	18775392	321.537	330.246	19170310	1976.31	3383.88	12716414	135.701	233.057	18426550	178.136	100.591	12762431	9705.6	5634.19	11358675	3233.98	1983.52	21379602	1327.23	3676.5	14157129	434.763	1141.98	20295022	780.379	1687.23
2946.67	2819.63	3492627	3387.98	5604.21	13730654	4665.04	8124.41	9835142	3111.25	7696.75	10722517	3642.62	7965.65	7370510	159.077	317.891	20805804	9359.35	5452.8	13767390	124.673	261.06	20449072	3621.55	3531.3	13977823	4523.9	8362.43	11648789	771.991	4905.7	8581791	943.081	972.113	11176263	1075.45	294.343	19186228	3511	2149.25	20142978	102.962	8512.44	11728908	1511.72	4268.76	15613579	334.948	1661.86
4775.08	1479.42	11159168	4181.71	5587.99	14159515	4436.82	8311.38	9502748	5059.85	3309.2	14270809	3416.28	8223.55	7299028	448.323	5437.39	10406585	5084.47	635.598	20344290	108.907	7165.63	8833790	1475.85	3194.29	10415313	1017.3	5111.51	10629655	332.705	6356.23	7491205	1359.07	2892.21	9494968	6248.59	6770.11	9022532	10104.6	7374.88	10996286	947.329	1827.39	17964958	107.523	10692.1	9829104	246.283	8469.72
520.824	4005.59	3234270	133.004	274.165	23058268	723.706	203.45	16218169	3813.45	7035.07	11220635	4766.62	4600.87	15307999	4255.94	2726.29	15194337	464.08	422.434	23972146	4147.11	3298.08	11749268	1607.18	7325	7536574	5196.37	4921.84	15686763	2184.55	4141.23	8762644	2011.9	2044.74	15773340	1327.52	6967.43	10035535	6243.14	5112.66	10972267	248.899	7307.66	11561246	716.014	2124.56	17690978	389.992	3222.57
3540.77	2320.91	4147542	1065.97	291.097	22736994	97.0583	216.077	18910422	4928.08	3416.04	14454790	4568.31	4871.5	9742888	2078.93	566.101	20648512	8598.56	8750	10494698	6197.9	3606.4	12493999	336.625	7335.28	8203872	969.684	791.458	19414204	1188.83	1855.06	12737398	3248.38	2325.01	9927346	362.572	9100.42	8810595	93.5193	8375.43	10656970	146.165	9659.67	10278294	332.425	394.755	21803550	135.256	6790.61
173.157	342.311	9214720	1341.58	580.048	21335020	4688.44	8535.59	8379711	5096.21	3225.89	13943002	387.885	613.237	20809600	3090.17	4109.42	9708322	10690.6	5924.42	11940032	4051.23	5501.79	7903655	942.011	5431.06	9057615	6871.59	6332.55	12375606	194.537	177.238	21893660	3395.56	2580.23	13412679	9870.99	6139.36	9480539	3062.6	1758.27	20152230	959.364	6637.61	10740531	214.989	10027	9504805	329.689	1679.07
3536.76	2269.08	4116096	1790.99	473.785	21386182	1099.67	277.902	15232430	100.249	297.622	23338726	6108.07	4949.36	10377871	942.523	4695.29	9834741	4386.65	793.591	22110330	3318.94	4472.16	9977786	89.2563	8047.76	8027779	852.845	792.686	22365132	94.9799	259.993	21809938	2422.58	4084.29	10645825	8183.09	6470.22	11166491	5982.67	7459.42	11378283	1335.99	3859.5	14342930	458.269	1340.55	20074936	259.553	353.548
6270.36	2741.91	7651311	4346.67	3217.49	14134870	310.372	288.281	21396414	2748.57	6898.63	11580264	3976.47	7364.21	9759587	94.4865	5517.32	8591354	120.693	376.942	20086902	4321.59	4739.94	9645127	289.878	323.436	18671012	3219.2	7143.63	10339620	1485.92	2829.2	15103008	3341.09	2074.44	11163341	2114.33	5899.93	9613476	258.235	8791.46	10090863	1374.08	4646.46	15051540	1570.55	5084.5	12662003	738.475	5765.87
4361.28	1886.59	4754583	2069.02	1412.96	18912412	334.515	501.186	21292482	65.9718	172.015	22790750	3937.35	2002.76	15342307	1229.86	311.725	20040016	60.1995	256.489	22763060	3096.93	6177.16	9598917	207.304	10049.1	8765226	139.839	7852.34	10090739	1299.26	5573.73	11321944	1861.65	800.042	16269071	9207.46	5625.71	11456185	4389.56	7200.64	9939843	132.523	8619.41	10374384	1612.47	3987.32	15202777	175.779	311.065
3225.12	1546.61	10639113	2089.16	789.59	21206090	4481.06	9991.94	11459310	4908.5	3235.38	15797310	5571.5	7253.53	9391063	6165.49	6425.67	11281833	6878.72	2609.39	16288670	2403.36	5221.25	8.32577e+06	100.458	287.892	17613304	2632.74	3661.77	16543148	3807.5	6083.18	9770637	1744.53	1426.24	16164807	5017.54	6785.29	9320270	4939.43	7817.14	9610339	108.81	9570.08	10401272	429.764	998.711	19570148	392.61	1544.56
192.085	279.214	10081117	4332.11	5614	13650670	124.803	293.855	21532064	114.457	445.729	23576912	86.5954	5663.91	8553594	4539.84	2059.8	12870055	157.317	263.602	23063666	87.7372	4585.92	7569922	904.292	1396.59	15652961	3120.63	3851.06	14508506	911.324	3925.38	12925799	5749.86	2483.25	12372493	716.078	8108.15	8680390	6256.26	5793.9	15452892	128.334	341.183	21735066	217.104	461.828	20368960	182.807	363.006
1490.04	3804.39	4609067	255.832	240.396	22278994	4508.41	1482.78	19485686	1603.81	417.737	22495608	4043.77	1926.36	14780379	5886.14	6196.32	11125135	8189.45	4854.38	12803335	910.675	6089.16	6911319	1116.26	7778.37	7871140	1622.51	2887.06	15775355	327.228	250.612	18865348	1182.11	5336.63	11002297	412.689	9000.94	8563432	5904.96	7741.91	12334196	1223.33	5133.2	12400729	292.324	727.106	22364006	130.025	12248.1
134.43	3149.22	3.92338e+06	70.0459	220.177	23734514	3789.17	2396.86	18489126	1678.97	7488.16	10549764	6744.97	3301.59	15061367	2669.11	974.735	17208268	11629	4569.19	13177081	3871.33	4699.66	9118011	106.653	7634.2	8880713	230.008	253.713	22603978	4015.2	3974.09	15375830	839.456	473.447	18727788	123.578	8531.04	7931040	6045.99	4840.2	11673403	675.18	1373.09	19121368	924.721	5798.5	11632264	142.298	13818.1
439.062	4078.54	3.8936e+06	2514.18	1545.9	18793566	314.007	439.649	23397168	1925.74	254.247	23922746	104.322	6639.3	8773150	3114.7	941.101	18617814	6974.25	1750.84	19668138	3940.75	3555.89	13709274	99.7964	7595.61	8340633	3788.27	3099.79	14608728	933.628	6186.03	11610027	6404.82	4825.64	15199080	126.218	282.76	19344042	97.5831	8755.59	10123591	106.994	10967.7	9344432	240.473	476.619	20182348	455.519	2991.41
2677.03	3602.44	3732490	2372.65	2137.11	17324830	100.537	216.7	17825698	4473.13	4261.68	12511690	3292.33	1379.64	15579432	3148.13	4120.45	9407650	6420.75	5320.95	10380366	3120.11	3270.51	12190595	84.8651	7047	7749922	1266.95	861	19101298	3467.73	6292.09	14209124	1144.61	3186.92	10945402	87.9579	4530.51	8565905	5123.13	6137.98	11097503	139.051	323.61	22708664	579.792	1027.94	18980312	408.098	1464.35
6364.56	2817.95	8743885	2617.29	7626.3	10688132	3066.73	5235.55	22281048	3997.98	4063.85	12008416	3692.9	1697.03	15419301	1617.48	536.046	18839864	13856.1	5918.41	13427057	1576.87	6030.95	8268136	1196.89	1189.87	15164513	1246.7	1104.56	17580270	1195.34	6521.85	5907174	1741.86	3313.03	12167351	99.1614	208.937	19057398	2476.65	1077.79	19219766	1857.42	2905.31	16252937	103.179	9612.8	11004736	158.272	10016.2
484.989	322.867	9147035	277.621	231.937	22904974	7068.33	3821.31	17458494	296.206	254.232	22628536	5985.2	5236.58	9854152	2619.12	1165.59	17575420	12070.9	3988.32	13357315	2206.12	1069.89	17167710	847.108	905.439	16200229	1441.35	1200.28	18000020	2153.67	1412.6	16045552	1645.49	2272.42	14002793	10325	8487.47	8816614	7364.56	6034.01	11759372	117.626	10368.5	8673869	1411.65	3119.86	13379867	317.819	1033.66
3196.49	1741.05	7174044	3152.46	6990.06	11849157	1058.88	260.497	18702312	229.373	390.66	23547996	169.958	216.07	14009468	2227.07	924.733	19325906	8180.97	5364.03	9904789	2078.76	1039.55	15830699	106.003	8838.01	8148873	1844.14	2365.34	15825639	892.859	606.849	20287550	1051.98	3320.5	9011374	10127.1	3983.95	12770233	4626.74	7375.7	9724252	1728.5	2990.84	15275877	1283.61	2487.5	15685704	166.445	9950.07
126.724	3410.66	3990523	980.552	369.619	21868776	419.697	257.629	19012060	4786.93	1597.86	19562170	7093.06	2916.03	14366512	173.189	185.381	22850468	4829.09	6890.38	9483310	2712.83	3140.16	13587142	1853.35	7227.94	8855483	383.795	6774.67	10408233	3096.17	3318.51	13857606	1097.72	680.143	21115756	99.1399	3081.2	8.09965e+06	4188.3	8359	10617284	1287.75	3346.71	14057643	97.9959	5518.1	10954693	566.166	3288.24
3527.88	1387.77	11420183	976.927	7628.43	10100260	916.291	249.015	19390412	3306.83	4848.48	11747348	1350.43	4948.83	4496338	1930.18	501.259	18982384	5543.11	7251.86	9349593	2799.82	5676.89	8955109	1195.05	5725.96	11232061	175.161	375.643	23374746	781.84	6006.97	6963789	3231.72	2305.01	12883519	6784.95	8657.3	8304684	90.4388	192.204	21337712	1464.64	3946.85	15916472	199.267	8954.93	11267693	177.277	358.8
3847.75	3730.82	5254942	3600.28	3740.25	14253177	613.125	298.584	22066138	2862.03	4312.47	10239775	1168.67	489.496	17233356	154.434	257.493	21256236	8720.13	4966.75	10807273	2472.55	6246.55	8743398	1807.05	5201.54	9271963	2518.89	5560.75	10225844	2150.39	4938.26	13090323	4443.79	2856.37	11142318	88.8457	9452.01	10487179	1799.31	455.329	20624030	130.398	8233.04	10472693	407.143	906.175	19499744	419.955	1294.26
3806.48	3602.89	4498496	2780.87	5244.09	11359421	4459.05	3155.12	16241347	7566.59	5457.85	13077392	5184.51	5311.96	8673499	2562.87	1015.75	18126506	117.153	274.589	20941672	2792.76	6981.53	8874204	1248.48	3601.33	12316766	1780.95	7630.89	10826160	885.198	5831.43	7165865	4552.98	2828.1	10161785	3422.9	7911.67	8160970	5029.25	4436.59	16115431	562.845	819.257	21483936	99.2085	5309.35	10123938	151.255	9790.09
1090.3	1183.91	11399813	2907.89	5426.51	10865596	6830.28	2267.57	17763918	3603.86	5458.67	12140920	4743.55	3314.47	9272408	2693.11	1175.61	17018748	270.313	7146.84	9587359	1972.56	1150.44	15915197	803.467	612.502	17630592	1657.49	4139.35	12703579	2301.54	1841.16	13688759	904.971	5012.17	10183672	216.904	5374	9098394	123.06	310.544	18469662	126.359	8837.67	10518086	334.773	327.911	22272660	158.724	8068.4
2855.41	2538.82	4576856	3702.69	3415.93	14160586	7955.06	10806.7	10748185	1266.32	5821.98	10687191	5160.65	5344.21	5403596	92.1979	261.752	20596272	201.189	7401.16	9306053	1382.87	309.796	18542690	286.686	9487.6	8270631	2327.78	5209.07	10018365	2933.44	4773.19	14660507	1877.56	4953.37	10075187	10766.2	5164.83	12598483	4694.72	4026.86	15834701	822.564	6433.53	12541810	140.85	8590.42	9151242	172.804	10568.3
4759.52	3880.56	4512043	2574.02	500.858	21241984	3614.67	583.264	21115952	4421.37	1151	18435012	5105.54	5612.41	6656951	1991.06	747.483	17582832	834.385	301.71	22124430	249.746	232.652	19206402	1238.54	7076.62	8604774	157.984	367.86	20252296	1123.55	7158.81	7315300	1795.01	5506.49	9618849	4093.25	8259.28	9475048	158.667	298.761	22271926	241.644	911.282	24289706	117.038	6976.22	10351493	287.062	1563.47
1479.27	566.764	10436476	2537.54	439.436	20712658	477.094	1135.88	22740344	2306.69	356.126	22118354	1212.02	8100.19	5003554	3578.81	944.659	16800758	171.512	281.444	21766460	4394.3	4247.32	10483840	2095.2	4931.05	11009694	133.321	6388.39	10963397	1516.15	2155.8	16268255	144.887	4097.69	6.7817e+06	93.9908	5962.78	9209986	1080.75	387.553	20618344	1241.53	3597.64	16169828	489.758	1094.79	18270668	481.623	4892.09
3156.02	2824.52	8255156	1512.39	1082.33	19505574	111.447	241.332	22702030	75.1614	4906.72	10747674	124.173	213.121	14840233	4167.91	1765.47	16049318	5745.67	4995.06	9562679	128.374	253.28	17950912	1596.89	5128.35	8402750	107.304	7661.94	10109569	630.134	946.749	20919064	2626.2	1917.06	4173906	2366.16	349.874	24181974	4119.68	8425.01	10836927	461.795	4204.85	10814072	111.576	7492.93	10341545	136.295	7477.97
1025.32	3175.63	4320965	2692.47	6176.94	10904713	5477.17	2521.21	20427154	67.7128	4807.59	10696518	1937.98	314.02	17896504	108.151	436.804	21023464	429.273	325.584	21438204	3377.99	7367.2	9223035	633.243	886.118	16828344	2202.65	1112.54	18922276	512.029	392.434	20191550	825.632	4565.48	11301699	104.195	8395.25	8777000	4363.25	6236.08	10512086	1071.07	4234.22	14698466	1021.69	3304.15	13387220	244.036	734.911
810.494	4339.24	5195857	1629.99	1350.71	18600816	2722.26	339.374	20824996	5156.25	4356.76	12815056	6337.4	3919.82	12561674	3763.06	1815.85	14970343	10709.9	5776.27	11323041	4163.54	6949.49	9900837	670.433	6850.68	8.30921e+06	359.23	377.98	22597254	875.792	791.14	15223361	1321.1	1483.51	16449425	2422.13	398.678	23968544	4794.6	8181.94	9374958	127.818	11539.6	11385447	1366.52	2713.36	14634750	477.099	2888.98
3945.12	3241.42	4873220	4067.54	4235.22	14526754	110.996	263.237	22588204	80.985	271.756	23144992	1988.38	545.466	17141120	3206.19	878.05	16664856	129.947	327.261	22438904	3117.12	6810.05	9445774	586.452	903.597	16255298	1874.73	4078.29	12579079	1148.01	1590.23	14359000	820.598	1747.93	16034543	5411.27	1558.76	19830062	2963.13	7129.15	9314371	83.2284	8420.09	9059085	561.183	1024.27	18662706	514.754	3838.62
381.35	367.262	10695387	177.407	1998.54	21868750	3537.47	746.133	19351352	5436.88	4276.42	12275521	3368.87	1325.37	11242955	108.565	177.268	19733044	2643.02	360.309	21631126	3307.49	1185.4	16649050	551.375	419.262	15624651	481.553	6909.88	10832755	1529.49	1363.31	17465330	54.9286	6761.05	9967146	10450.3	4812.87	14217768	105.462	301.975	24315758	232.161	464.872	22731960	1201.51	4682.47	12609451	151.667	10045.4
3815.93	3297.28	3749425	2697.5	6907.19	10414598	551.506	468.505	22185382	5406.71	4037.21	12811489	5533.59	11398.2	10544121	106.666	293.627	21382710	11838.5	7867.88	10444975	101.537	3095.6	10933767	84.6218	8521.69	8369115	783.261	684.57	19694718	395.838	283.19	20400108	1339.73	3418.54	8.18968e+06	9191.91	6412.8	12409062	6148.72	7792.39	11464577	1035.68	2065.14	18449328	809.482	1568.67	19591706	472.604	6372.55
69.6471	184.241	12278782	2294.59	5222.29	10713906	89.6485	7713.49	10788659	1085.02	6536.36	10574025	92.3348	204.81	18983404	3283.4	546.228	20107554	237.566	334.156	21949224	3562.74	1522.93	16519708	1068.32	1188.71	15425856	385.761	6765.94	10700718	1381.93	2747.08	12750647	337.562	3301.01	9760873	11737.6	4261.66	13671538	6020.17	5867.2	11268891	481.067	1377.4	21601012	531.819	878.583	18924898	146.819	315.399
3257.7	2917.74	3778630	3292.89	8413.2	11221788	6367.9	1205.97	21162238	5269.95	3660.92	14142463	5095.57	2597.61	9971553	113.169	5214.44	9985742	12667.6	5934.67	11954516	164.455	277.261	20748284	1455.32	3760.38	11745387	452.617	433.967	20580474	2568.84	1873.71	17107416	319.369	3353.74	9537361	11151.1	7258.91	11849493	1760.03	398.96	21507050	1434.43	4994.37	14119993	154.258	7242.03	10173245	179.514	438.359
3995.63	4722.45	4502495	3086.89	3234.7	14390509	2635.25	275.637	19820764	6696.16	3127.51	14639745	106.531	260.691	21311738	2902.53	599.715	20502024	8133.2	1729.72	18754278	87.3811	2542.37	9169514	432.368	8444.57	7853831	2005.76	1522.5	17760770	914.234	554.395	19559070	1094.71	4515.18	10689428	947.133	282.118	21431126	4704.66	5972.08	9818051	169.637	314.868	20959942	939.187	1695.16	19532226	220.333	6627.39
3445.46	2644.68	8424853	2740.01	2898.38	13216290	162.928	311.401	22964678	71.441	4219.57	10950908	4647.34	5658.55	11474869	75.2202	6767.14	9455198	16239	5806.21	12162363	59.5716	179.524	23928196	781.964	7384.83	7.97178e+06	677.318	7615.17	11047666	952.432	816.834	18411978	687.227	4182.71	11141665	146.876	5610.23	10161456	4189.23	968.683	18484560	952.063	6172.12	12735220	1153.48	4723.49	12427164	411.242	1608.98
931.225	4643.84	4769592	2735.82	6536.35	10500547	7040.54	973.625	21510318	6223.34	4557.66	11226987	6024.37	7841.75	11618246	4062.67	1757.92	15199500	2110.9	649.111	20217914	3797.93	6663.34	9709458	1440.59	5885.89	9562915	2454.7	2994.6	14828977	401.331	7821.07	8827922	1060.95	4656.28	10852064	2106.36	371.255	21062110	132.48	327.673	20316286	192.451	321.874	20889404	109.89	273.024	19927858	126.035	6868.12
75.2233	143.913	9595136	2794.13	1830.17	16678458	97.7681	246.884	22850490	4505.97	2455.15	15129071	160.067	10019.9	14935507	2577.53	868.296	16490576	1329.54	9240.48	9183215	7343.7	10187.6	11262462	413.173	7746.91	8614335	1530.09	3383.7	12552729	1495.03	5700.67	8293366	1205.75	3774.91	10121511	168.261	270.39	20936926	6179.79	5002.54	11266085	142.343	10982.8	9812017	1284.14	4547.7	12665013	545.717	4215.94
4245.5	3942.66	4895827	400.673	259.557	20990388	4558.04	389.705	21406948	3771.31	6267.48	10764168	4629.25	2408.91	11584756	118.774	6265.77	8839515	3973.09	1206.69	18333774	6156.48	5206.24	8895219	829.017	6379.65	9865365	558.441	452.482	19548962	889.794	1085.45	18977784	1085.13	4206.09	5214231	10635.9	4393.02	12984122	2276.11	1119.18	17261436	127.518	8209.23	10525925	1127.61	7367.88	12235112	174.263	10682.2
3057.27	2153.86	8074829	105.006	229.704	20787286	2190.15	823.864	16264574	4853.6	2148.2	17617618	129.934	11544.4	14294172	2662.28	737.146	17370860	1610.8	406.196	21245726	102.808	168.879	14492796	99.733	9041.94	7453480	551.618	467.219	19811044	332.454	6360.45	9481819	2336.51	2648.34	12053904	904.711	9995.23	10611017	1611.82	5094.12	8.24165e+06	594.097	2560.44	23970670	1262.52	7487.6	12958506	164.41	8539.78
3691.68	2627.72	4534840	1091.75	709.922	21914700	2547.27	6220.83	8287225	4977.75	4368.27	12285134	3548.2	904.02	12525592	3877.61	1357.17	18373482	3774.79	1021.86	18565326	4609.31	2345.94	11838207	295.469	8771.85	6940924	1923.32	6533.16	11001218	742.394	5728.57	7.07935e+06	53.721	4867.11	10141275	11228.1	4327.93	12731967	2649.66	7642.36	11359090	1255.71	5590.35	13815887	137.854	291.376	20305196	182.522	8886.23
4532.14	4956.48	6101210	1827.42	792.349	20967680	2364.53	1181.45	14316984	4510.28	1898.83	17784454	10448	5210.31	14031099	472.618	1727.75	13454454	85.8029	281.95	20062278	156.158	144.451	16698489	332.093	7675.94	7908486	159.828	7384.13	10236578	1982.64	1474.28	15302828	888.849	7914.68	10207176	12743.2	7192.53	11827333	3345.08	355.537	15335696	124.44	9393.5	9606709	1168.6	4904.99	13116074	356.656	4491.68
133.385	223.639	13381686	2072.48	1267.71	16639688	4200.5	8380.13	9314711	3931.78	2295.97	16579289	186.87	298.604	18838196	5625.91	5263.44	10577311	5879.15	2650.58	13587384	96.5731	109.781	15224105	628.423	689.057	16731436	1722.27	3381.46	13062405	1353.92	4655.01	10863919	2028.09	4175.8	11254757	13100.3	5708.17	13020148	4855.43	1621.44	15322433	1098.41	3082.75	14902824	1167.02	4374.47	12409633	174.748	856.026
5526.4	4721.73	6043294	2616.96	2466.82	13527656	1628.11	464.222	17029716	6408.66	3560.43	13687285	5258.23	3309.09	12991693	105.65	6817.46	9113823	11239.2	3556.58	14170061	6115.63	4818.13	8534960	273.663	5632.22	4628572	116.548	8419.86	10126416	505.282	6525.22	6830459	223.854	4724.07	11344843	195.017	9465.94	9806561	3418.48	8925	10652412	430.619	977.132	21138030	894.003	5050.1	12464900	163.773	11001.7
3262.81	2655.42	4734429	1430.16	515.651	20051826	2036.73	1491.7	15428264	6831.69	2321.68	16055988	109.371	240.14	19955126	4685.39	4174.23	11383398	135.674	9046.41	8739859	93.2801	129.489	15893061	1393.02	789.847	14004691	1370.65	4138.95	11429942	1419.95	6651.16	9380388	591.286	4978.29	10229530	5671.13	781.788	19677908	4039.18	1158.22	12492345	844.818	1736.42	18482298	149.011	7316.31	10082171	176.737	10534.9
708.023	1094.06	11505552	2386.77	6011.79	10607391	1641.72	1697.02	9909990	99.0816	213.219	23555608	4324.83	8891.43	10471623	3488.61	1766.04	9819523	100.45	300.538	19566986	1477.24	277.677	18319248	854.828	1014.19	14144789	234.577	7930.02	10258999	1376.37	791.889	19171626	1904.9	3292.87	11944473	1593.39	296.047	20691760	7207.68	5739.75	11954539	931.977	2839.21	14517302	982.297	1893.68	14394358	169.625	9090.84
816.375	903.083	10566133	1339.13	1686.79	12773480	2422.03	5688.67	6672890	5500.11	5550.98	12293708	5360.7	4212.63	12044121	4189.24	1504.65	15156698	166.488	266.092	20205230	5782.53	6822.27	9851193	1450.48	2416.95	12549810	1203.23	1354.69	18939038	1211.23	2034.88	16291033	1282.88	1457.86	16029104	6832.51	3594.82	16716136	1895.79	10763.4	10280744	193.344	478.577	24641636	284.957	520.284	19819438	174.86	331.504
2155.31	3865.28	4.07423e+06	94.4929	4762.79	7613794	1764.41	1044.92	18261072	6252.2	2769.25	13777073	4709.17	9818.67	10166076	4411.07	1752.09	14159537	96.893	317.227	20506260	5145.02	3211.49	10734241	677.518	10101.9	7.35644e+06	349.236	7500.04	8984426	387.815	7840.71	9104758	796.9	3354.76	10807012	6452.6	3670.76	16060676	7549.93	7908.7	11919382	726.648	930.14	22776766	1191.79	7213.02	14374523	212.889	7528.06
3413.06	5293.6	4317318	2304.65	3839.94	9723635	78.3581	123.966	14186655	5441.85	4261.07	12174700	4185.65	2996.4	12055753	4771.55	4792.46	10168184	6747.93	2328.05	19314140	103.688	205.502	18712456	310.848	341.103	17676088	1562.11	3851.33	10908303	933.188	5340.63	9262050	1261.19	3269.12	11863883	5566.05	1333.86	18662704	5367.87	7054.16	10649852	128.495	10596.9	10484538	1051.32	3680.85	12129180	328.288	2033.7
4982.06	4125.26	6629108	109.001	215.941	17368966	2674.82	6277.09	7.67065e+06	548.717	101.495	16857040	4167.76	1923.08	17000300	1291.4	2629.23	13751688	10849.9	4862.88	12612013	3288.54	7161.17	8358952	1634.55	5635.09	9285084	1147.38	5957.86	11080874	3206.31	3981.75	13807186	1241.27	2768.29	11524033	7355.99	2520.82	16465417	1711.72	387.401	20131976	602.041	1395.37	19120676	824.727	5186.7	10366289	750.179	3593.4
121.595	303.003	13415551	1127.19	1078.51	14802037	1550.23	3608.56	12731160	1359.33	165.484	10492941	5773.9	5479.22	13147237	2977.17	711.532	17193552	9032.54	4700.09	9029989	4583.3	5507.59	9377161	133.954	8801.53	7107886	645.232	442.382	21193742	999.004	1733.32	18829342	382.43	1459.52	20128256	181.304	289.792	19853406	5270.22	10421.2	10273631	584.631	7458.81	11200782	704.887	1754.38	19132146	391.994	4494.22
83.5111	219.956	12080387	2432.75	6015.57	7.27463e+06	57.31	219.515	20681264	2734.45	523.626	19582228	5198.42	3901.86	12166314	2787.16	921.36	12673399	123.586	268.627	20669900	5432.27	3488.69	10521510	128.429	232.845	17007916	240.067	8333.52	11438622	851.365	6357.52	7.01e+06	606.811	1021.35	19040328	3517.42	933.253	18177428	7602.62	4813.09	12526348	142.11	10293.5	9736885	735.305	1084.02	18295244	175.175	396.019
210.088	320.056	15530687	1193.38	964.211	14997370	1804.67	513.867	20783794	2242.54	340.251	18870078	4189.7	2182.04	18246156	3028.95	475.186	18752396	7470.64	4917.28	8.23781e+06	142.009	6578.42	8742763	701.846	7599.11	7610344	131.337	304.362	20534572	1521.33	997.237	19244574	555.601	4209.89	10529488	4648.38	935.495	19124524	202.53	356.654	21625404	959.562	1301.81	21495868	606.976	1190.08	17202370	752.305	3848.3
3220.23	3177.84	4389825	179.763	6384.73	7132717	3119.88	8768.92	8.30263e+06	4214.03	4547.84	10096864	3482.55	7885.35	10641262	4255.95	1469.69	14902422	118.042	9111.69	8784947	3781.71	8132.35	8732497	700.178	1075.12	14492443	2081.43	1877.24	17192288	1933.62	5208.45	10843659	848.815	1405.52	16049357	151.842	300.482	20493364	2679.17	836.75	20198032	541.536	1129.38	20828776	210.201	671.417	21113010	462.241	2394.33
3937.16	6018.11	4807799	1498.92	1539.54	12561051	79.6176	150.786	16125047	4554.53	4346.92	11987992	3502.2	7147.42	11974120	2822.14	4134.81	5941101	117.642	283.204	21586854	5125.01	2951.27	14920897	2311.66	3692.84	8014306	642.58	561.938	20983904	2355.91	5518.48	13824795	1264.72	4073.27	10397061	127.479	3451.18	9884455	538.464	254.007	16019492	685.242	6828.19	11747196	1347.84	5974.14	12214535	140.464	6685.7
1250.52	5981.28	5609708	2327.02	5469.64	7014108	100.894	222.293	19432234	4114.88	1590.61	18016660	4131.96	1924.69	16978324	4549.98	3123.1	13009085	1041.78	1490.12	7672646	302.066	6689.24	8813731	1330.06	756.207	16646320	1381.38	3995.35	11822473	96.0439	233.39	19166070	3680.33	4655.2	13279765	13182.6	5562.69	12574543	4918.78	8498.06	9847531	598.829	1763.38	19734580	712.57	4394.13	12154873	118.111	6333.26
989.327	990.956	11855062	1526.5	5757.38	7.28509e+06	2670.09	6225.44	8734340	1873.77	1247.63	12782092	4680.4	8199.9	9788123	6038.98	4376.13	12278533	9585.39	2806	15792141	5440.67	4802.46	10607430	446.034	383.844	15802453	674.976	7892.6	8408939	420.229	564.279	19552568	110.798	341.626	23756358	13783.6	4459.65	13990875	660.316	328.192	21615232	433.124	990.941	21719652	143.99	7275.06	8624333	320.379	4094.52
942.246	5263.39	5431915	264.55	1125.54	12105712	3276.63	2588.15	14518214	69.9495	205.589	13496347	4344.42	6067.43	11529553	731.897	241.929	20683628	100.646	205.909	19414976	5057.33	4035.95	10504290	985.962	2155.11	11951848	1289.66	1197.54	17989716	2919	3165.65	14285975	820.394	986.097	17016908	11965.8	4720.39	12974871	6049.41	8721.15	11037650	649.056	1640.18	20107714	172.631	9356.24	9890782	560.99	4282.68
3898.19	3900.87	5514938	1059.77	433.909	16211690	3896.72	5285.92	11066646	2611	4974.87	10094708	4502.16	6294.88	11005979	1485.2	8951.69	9823305	81.1213	342.432	15793073	5499.3	2012.74	14813551	999.796	689.885	15097128	2169.76	4042.38	15546533	77.0844	7483.73	9364723	53.6094	4695.45	10160765	11320.1	3838.67	13553357	6448.55	6999.41	10576548	1161.45	7471.02	12072931	159.75	9385.51	9452524	1039.65	4116.96
3992.63	4716.77	5490946	1472.66	1092.5	14721106	3594.97	8306.83	8792382	2673.93	649.726	19120194	3973.83	1945.94	17489550	7183.52	5056.44	12416778	4646.97	822.028	19065236	330.168	235.413	20186026	239.786	7535.72	5524591	1138.53	595.478	19879948	2998.94	4173.52	13720409	1321.81	726.451	20431502	10671.1	3076.33	14830904	121.778	7861.86	9951996	825.85	1952.99	18325654	658.941	4930.99	11349064	160.325	7887.32
1072.35	6459.02	4863762	2509.42	5321.73	6.90095e+06	177.692	195.403	16901946	3265.48	3686.43	11490053	4618.52	2329.82	19236102	734.49	2580.66	6740333	504.662	237.23	19725800	88.5492	235.392	20640754	992.862	592.268	10778818	226.076	8120.38	11106450	114.913	230.848	18706926	632.194	4455.85	9084063	6831.91	5730.24	11627207	7252.13	7367.17	11002377	783.58	1712.02	18626536	562.397	4758.64	11513083	464.97	1553.85
2064.11	779.218	10748363	2086.75	3213.67	12354688	124.484	286.383	19101152	4049.8	5732.13	9235553	4645.28	8627.62	9557877	1359.37	7990.5	9874983	99.8798	201.033	18924188	106.64	231.18	20580712	1663.79	2627.65	9335330	381.877	6186.04	9182964	1475.41	1244.64	17931142	53.9818	4740.97	9633203	12229.3	3967.54	12860413	4278.25	1527.89	17669876	116.612	8555.88	10369877	381.929	726.426	18390648	276.807	513.798
1852.94	670.501	9141761	1508.8	5253.11	6973882	4032.23	8693.09	8728072	693.735	4411.78	9332229	3139.53	6582.59	8860970	7721.62	4583.64	12527249	121.184	296.96	20629392	113.232	215.451	19909318	831.06	1279.67	8.35137e+06	1778.2	3390.19	12889516	638.169	1627.44	17057660	1193.49	4269.74	10878200	9483.43	2650.06	16182995	119.285	5573.66	10126802	120.751	11310.1	10591968	566.152	6343.83	9391247	166.166	9704.73
2117.82	955.009	8709168	62.3233	208.872	17615844	4024.1	5469.47	10865858	80.7943	5814.53	10286541	4710.82	5827.84	10279721	1876.11	3527.74	9028442	5042.6	582.661	18757824	3590.06	1080.67	17870530	540.861	443.017	15713973	723.657	6406.59	9238104	2018.42	1089.61	18789526	404.895	4804.33	9375646	14242.6	4789.47	12185891	119.919	5375.27	10131904	118.798	8740.33	10332907	165.975	383.361	19311668	126.506	9588.43
952.241	4980.4	6077859	1587.03	1351.35	12629718	4198.31	2300.68	15027162	2966.24	2112.29	17224328	5360.44	7281.14	8982339	748.638	2718.49	7842306	71.0254	682.203	16081227	3558.54	674.414	19339858	1524.93	2349.59	11197147	121.755	9144.82	12223569	1616.25	6653.9	10225956	1059.09	2275.71	13809353	12601.2	5603.55	12699715	6634.9	3573.28	12809567	668.321	2275.83	17532838	1254.93	2757.59	14166127	527.347	4570.06
158.127	265.431	9138217	1298.37	941.089	14629744	3498.39	1673.14	17360038	94.3504	231.232	20878186	4913.86	3891.7	13192377	2209	941.464	9941391	88.1325	252.606	18011462	3635.08	1824.57	18262416	550.049	7497.29	8638789	1723.22	816.761	18739976	807.335	867.981	19876518	1535.72	1518.42	13185317	4027.62	824.165	18495332	103.909	128.369	15896535	433.586	7147.9	10371102	126.423	356.839	19785874	230.13	573.596
189.486	349.992	12003699	1922.05	6145.93	7544985	4507.04	7724.86	8889500	439.535	5052.75	10053838	3609.02	1124.9	16106398	7723.59	5610.16	13592332	133.806	6754.86	8557554	7020.11	6126.07	10765635	1432.12	2239.91	12166364	1226.21	1492.32	16033992	507.115	399.87	17627480	355.923	4444.08	8.18178e+06	126.707	223.146	19654738	5716.18	2221.23	18165094	181.401	388.234	22497022	426.225	922.844	16652496	303.144	2922.57
354.513	553.383	12035516	2432.28	1888.43	11785535	2486.15	4921.62	7920952	89.8124	373.649	22163390	4772.46	5291.48	10810332	2622.94	2166.55	7015493	13734.8	2301.08	13384802	6503.7	2041.59	16631009	1783.73	3183.08	10265204	282.709	6535.88	10302608	2014.11	2366.18	16008273	57.6149	5436.23	9741265	1644.6	318.623	20671114	99.0911	127.31	16748771	639.444	2177.13	18203400	170.983	8360.24	10245488	137.804	7370.16
206.922	345.4	9974109	379.211	5960.48	6755406	2920.41	3032.14	15538370	3533.45	3322.06	11564656	6041.91	6455.11	10679096	1395.9	3536.62	9271861	13924.6	5244.77	10087256	2264.46	360.654	20746198	904.718	6249.1	8663296	248.461	313.16	21901356	876.969	5438.69	8278319	830.908	1004.08	16765828	64.6821	202.516	22089756	5272.78	6363.46	9977382	732.788	2692.42	16988748	416.461	547.254	18578332	252.503	693.287
2138.36	3050.99	4.13675e+06	575.442	5569.28	6.16027e+06	1952.64	4897.08	8230860	87.9403	194.065	21247358	4889.35	4068.04	12506958	2826.78	2211.29	8620090	9650.79	4338.1	9004717	2240.59	425.706	19451514	1787.66	2342.61	9760433	410.351	6105.77	9541503	1674.53	2480.8	13417627	260.739	1008.1	12511619	5134.68	1072.25	17418374	2690	875.496	16313067	1133.64	6164.77	12733424	96.7902	7997.77	7.95651e+06	470.614	2669.74
2938.13	3951.11	4316387	2992.65	2683.34	8856138	865.313	8134.44	8716306	4826.3	5484.54	12910635	5207.58	7146.97	9756642	2832.91	2068.35	14524286	81.1681	3088.44	6693330	5654.26	4110.46	12017770	392.812	401.096	13712395	122.71	480.765	22455442	1177.93	4286.34	10213849	771.202	618.233	15967022	8444.38	3306.39	16090562	4151.03	472.044	15905879	129.41	9207.24	10123499	92.105	9382.3	9160008	386.662	2584.71
277.711	1568.9	4388898	1051.13	1883.73	15352701	4189.37	2707.73	16318419	90.1432	190.673	20249186	7156.56	3837.44	15228694	96.1557	251.075	21215658	2962.98	661.41	10299175	219.677	330.582	22013444	2066.27	6389.03	5926232	100.384	7885.13	9714131	204.153	9007.29	8415057	304.583	3884.3	7972587	120.068	207.03	18665562	4666.11	8634.15	9618459	1106.05	3126.76	16669909	108.761	8519.42	8937443	165.4	8097.14
2321.07	509.965	10155125	1768.32	5464.22	7062695	122.343	343.25	20800740	4931.53	4707.45	11352809	6910.67	3902.04	15250016	4643.62	3915.93	8548740	4673.27	8673.84	10055087	5809.23	1950.21	17209506	1637.57	7689.39	7696093	620.117	471.828	18880794	2102.23	2384.35	13262675	359.686	3175.35	9306022	6555.95	2559.76	15775078	93.1412	7969.94	8931482	308.043	486.801	22808954	80.7364	7708.83	7.87919e+06	436.098	1333.87
496.878	647.341	12631643	2167.78	4681.62	6801677	99.439	248.105	19476070	584.547	6373.28	9637576	5864.04	14165.9	10674347	129.651	4604.67	7177631	5643.32	3170.03	14839457	2047.9	737.455	18002878	118.78	258.567	16632209	1879.07	3058.51	13067407	321.915	8801.29	8606919	806.834	2673.09	12685953	11978.4	5898.19	12041883	195.727	147.148	14422488	538.094	1387.96	17503610	445.341	1178	15681408	145.895	8080.91
4530.64	4496.98	6825974	665.255	5865.92	6367192	5930.57	5690.54	9638598	85.8055	200.144	19432866	3735.47	3530.98	12830582	3259.24	2920.57	13742742	13749	5970.3	11509388	5355.96	5664.56	10847599	592.015	7910.21	6534942	689.458	7270.33	8738227	1528.16	7871.88	9832682	49.3154	5063.42	9211151	845.03	9184.08	9827352	110.128	9874.5	9559590	472.091	1027.53	21280944	93.872	9355.03	8.3585e+06	974.569	3806.38
2996.18	1662.2	12076206	1392.08	4976.75	4799988	5129.09	2688.92	15070797	695.191	5546.7	11150654	1111.12	2210.56	16753193	3348.43	2285.5	13559408	10266.9	2693.79	13121226	2219.54	1346.11	17412686	1121.73	1095.05	14935740	725.624	578.908	20501224	1409.77	4426.81	10985005	36.0337	198.365	4020375	4912.4	2172.15	17172872	87.1686	151.19	14763007	366.84	7350.54	10130777	1450.68	4191.81	14627820	257.211	4195.12
2005.02	2875.79	3.73977e+06	687.742	351.404	14187315	5562.41	4209	12644570	83.0493	272.443	20936286	1094.7	2482.85	14703733	85.4483	5105.38	9582451	135.804	307.429	22699186	1830.81	325.053	22724398	455.157	348.214	10424792	100.443	8132.67	9769777	1077.82	2613.6	12043966	882.307	1776.3	12731387	5021.65	2016.7	15766187	5757.24	3479.28	11490831	108.062	11204.8	10148421	97.8216	8249.81	9251073	341.586	4236.1
4008.19	3729.33	5.51533e+06	2637.2	3681.59	6991845	4755.44	3518.97	14121238	133.68	259.203	20506954	5107.55	4867.94	17055052	319.345	5649.55	9781435	95.7226	270.27	20605740	308.44	367.931	21227176	312.795	6359.16	6.88294e+06	164.754	281.787	20647708	485.136	4676.06	8378238	622.561	752.355	16441961	5966.74	1724.38	16807358	140.839	8172.5	9529096	312.781	826.115	20979900	141.586	343.078	20383182	183.182	394.085
232.538	344.597	10125315	191.785	5886.48	5661178	199.853	10658.4	8747920	1008.38	7875.07	10911161	8449.39	4504.76	17083778	863.427	5790.8	6647734	98.0766	276.623	21845960	2230.45	1023.62	17874394	122.582	11591.5	10010508	922.742	2463.4	13059366	2700.63	3407.47	15549073	847.018	2067.67	12681919	5626.33	1491.76	17594988	8203.77	5771.24	11003695	408.515	978.374	17706768	118.343	9585.16	9053465	170.33	449.863
1404.02	622.408	10814295	95.5121	5579.49	5520049	1457.88	3766.4	14044498	781.761	365.066	20698036	1433.99	8692.38	9859916	4547.9	2334.25	16188685	381.942	334.486	20674080	4752.63	8232.76	11593944	71.2105	6110.94	9333516	257.246	321.914	20169436	626.942	8877.47	8999539	650.872	3357.12	7242017	3129.95	6822.22	7748924	6518.55	7777.48	10351673	1030.34	2058.96	16786172	89.9942	8544.12	8929603	582.756	2803.09
4022.76	5290.9	6399440	96.9087	5630.85	4565774	4102.77	1520.08	21584674	127.124	368.879	22602484	3710.29	2265.2	14903809	952.603	5220.11	9547440	426.208	440.24	17427694	6198.17	4213.54	13750258	1297.76	2387.88	14420111	501.653	487.598	21199768	684.51	4915.56	10064679	52.8887	4142.03	8114924	112.158	189.516	14493050	2887.94	3260.82	13637338	80.3755	10299.6	9787476	703.908	1089.08	18106456	239.65	3955.7
776.562	886.933	13078335	121.179	389.192	12206577	5660.26	6620.14	10340260	82.3401	5178.77	9692067	6851.54	4595.08	12311784	94.819	253.316	22479474	9075.37	3388.8	15198061	4928.77	6057.72	11225998	1514.54	5094.39	11797577	1513.83	3524.94	10102198	1177.64	1087.13	18361112	779.738	3117.68	9962951	89.1252	8082.02	5539981	4204.3	5816.13	10985268	258.147	641.144	19605450	1390.04	3987.26	13420230	128.548	9660.12
215.63	321.841	9529028	2504.82	3787.7	7085964	4317.21	3037.69	14819140	3967.8	6708.3	11016124	4900.79	3554.66	15556222	4590.79	1332.6	12950504	5710.62	5498.52	8485137	7343.2	2133.15	20014052	1786.21	5541.1	11444551	139.2	7762.42	9347822	116.703	254.401	20315252	758.841	2783.05	7807716	5739.3	6644.78	8667483	3478.13	3342.96	13982515	127.077	277.676	20812332	108.279	8831.46	9109590	129.185	3904.33
2179.23	5089.67	6207840	97.2756	159.504	15195352	6686.13	7914.47	12756231	86.842	201.632	21825412	4252.46	3116.08	13683736	4998.19	1175.02	14666081	5526.28	6198.74	9483125	3803.49	9089.92	10312571	626.146	475.381	20136318	1191.36	4361.36	10791582	753.298	5095.65	10522572	2197.77	1335.61	13286163	74.2362	232.804	11113442	4029.02	3926.23	13134333	128.358	266.322	20706744	142.522	9211.37	9742815	187.401	422.057
3461.62	5314.52	6444929	231.048	250.194	14362636	3897.25	9074.56	10462135	655.756	5862.3	9003390	6696.99	7182.67	13880906	915.278	273.999	21280386	6193.59	2665.33	15528337	6653.69	2204.13	18297986	1042.26	2288.24	12769081	927.031	5999.78	9183194	2469.89	3239.01	14082255	774.853	1718.71	4755679	11780.9	14219.9	11597729	394.31	8829.57	8958147	293.098	844.018	22615836	560.148	887.687	20154496	152.317	8520.77
2792.75	5204.49	6293926	53.6527	99.567	21643772	3442.62	7997.53	10714945	2668.31	4681.83	9583600	209.768	236.548	20103984	90.0493	6416.03	9627297	113.14	279.431	18425406	5198.42	1279.48	18996558	842.98	1895.46	14885409	516.911	6220.31	8637991	2846.19	6969.05	10254655	482.337	1058.8	9153127	4775.5	1632.06	17273630	5092.84	4772.85	13416575	928.945	2945.27	16929558	1709.65	4140.95	11704752	395.154	1532.33
2769.89	2845.85	3.92479e+06	2660.91	4268.18	14262067	3702.84	9570.82	10496322	76.4809	111.084	18866538	5237.76	3552.96	14295255	609.302	266.354	21316316	1125.85	7623.71	10041006	8216.85	5026.31	12454580	331.451	310.936	20183116	1343.63	2502.88	14860759	621.07	1418.42	13819611	2552.74	2033.03	9281919	8993.94	5308.24	10170221	136.529	7986.71	10327611	92.6578	10477.7	9721332	103.411	7324.1	8884145	203.66	5049.1
2582.81	1217.15	10074858	2844.16	4358.99	12836721	2352.38	9154.33	10086325	4475.19	7318.36	11125600	8671.82	8836.67	11423011	5739.13	2384.77	15903639	11128.4	6542.41	11346384	190.404	267.296	23252400	550.518	7167.82	9473747	210.112	7357.21	9451774	668.414	5056.9	10090029	44.4078	3389.73	8790428	109.588	178.136	15971910	128.445	10155.8	10502390	176.413	11106.5	11199705	91.3927	8648.39	8591604	408.065	2318.9
721.55	914.427	12742551	1939.43	6371.57	10855676	4827.94	5315.96	11109382	6103.64	5087.47	11174592	3758.29	10212	9652937	2068.71	987.273	24370408	5339.76	5865.37	10616733	5888.93	6942.58	10742520	462.465	7233.51	9898677	459.604	7450.08	9816532	580.859	5394.41	9748398	44.9151	4210.43	3218642	219.637	345.233	20813286	2543.87	7842.61	9962021	81.4957	9877.04	9545401	100.966	8611.22	8786745	570.418	2423.89
2305.51	1608.07	8.02194e+06	3243.31	2028.58	18062108	2229.1	6729.08	9318664	4416.72	4754.3	10913244	5998.78	7474.32	9919156	2379.46	244.76	18182918	7169.65	5676.38	10074740	7824.31	6317.75	10940884	156.911	11122.5	9192503	1663.57	2910.59	15293419	1002.43	4593.02	9951172	943.14	3130.03	9628287	10654.8	5457.37	11819002	3133.79	6523.3	8879451	1030.03	2930.09	15376538	65.3594	173.512	21373302	193.937	8210.94
2968.52	1509	7.30977e+06	2542.89	2390.66	16822952	4885.96	719.37	21158194	2695.37	4319.36	9669458	6443.8	3868.25	11135039	6002.58	2951.96	15695255	1251.04	8025.48	10381774	1533.28	5538.18	8712670	116.424	8812.16	9210539	1606.81	6387.39	9002212	2263.21	1829.95	16816626	2531.11	6128.79	10819766	3585.86	7856.61	8784075	171.68	228.758	22244684	993.083	2833.64	15083509	142.878	10110.4	8366610	382.053	1187.88
439.615	1224.8	13528955	2992.48	4338.88	12204271	6659.81	4340.82	12375257	3165.21	1106.22	19191382	7391.79	7967.27	10489466	4379.91	2598.46	15660466	7769.45	2546.01	16444899	3343.45	295.058	18076314	1316.17	7095.91	10640259	2522.59	6151.31	9106609	1879.15	3468.32	12184126	50.9381	1626.09	8659555	107.187	409.146	20426436	2946.18	4971.46	13072374	882.651	2377.41	16837974	99.8074	549.052	19930684	386.379	6868.33
2738.8	5183.27	6144471	1527.15	1149.43	20459246	5816.2	7269.01	10948437	4351.93	4970.59	11399903	10328.7	7496.82	14140915	4327.26	1133.12	17907740	6127.73	1809.28	19130942	1419.74	5463.39	8563009	173.703	9478.58	9717137	1742.37	2112.4	15406302	1397.57	2148.27	17084978	47.6925	1506.45	8785720	2608.68	5755.27	9310572	3525.18	2568.91	13571876	275.563	9393.24	10556111	104.169	7784.13	8354784	695.699	4036.6
2771.23	3797.03	4221527	1978.45	7367.92	10817635	145.729	330.053	20542142	2490.82	5805.28	10568304	141.718	274.767	22558858	5656.39	3067.7	13134039	5318.19	9786.17	10591047	6812.94	3440.52	13791913	1004.81	3120.9	4.07843e+06	1188.48	1700.65	15652719	1544.13	3861.5	12273560	1625.13	4157.22	11114089	6177.27	1890.89	14879272	4441.96	7704.94	9808050	325.03	11046.7	10585708	130.225	10317.6	8250549	181.605	9494.92
4147.56	4180.84	6417175	5333.38	4905.26	12880418	3982.17	1137.3	20034614	5421.39	4525.25	11004107	2924.27	349.06	20610830	5473.69	2833.45	16239372	3535.08	5892.94	8.1592e+06	91.4872	190.168	20574432	1213.19	3727.61	9374720	413.806	6668.05	9780874	2310.61	8267.45	10105590	997.292	3884.76	10973086	6939.98	7225.61	9871896	141.527	331.569	21498360	995.958	4194.81	13493467	89.6192	5818.92	5796170	259.832	560.423
449.689	570.942	10413461	2531.27	7582.53	10316668	4211.87	829.265	20731538	6440.04	5171.01	11400421	124.259	12148.9	9657394	5456.48	1479.91	17985036	99.9388	222.99	20082996	2301.61	4037.67	5.92716e+06	1227.17	3961.2	14001337	588.249	288.398	19283022	2739.03	8043.52	10664556	1131.83	3042.16	9934644	11723.1	6775.85	11586953	4239.75	2906.11	15763149	414.938	1294.58	18509776	127.072	8083.6	11379177	351.034	1104.77
3249.16	1485.6	7043536	488.322	420.588	21769924	5280.62	6908.08	11117150	141.768	383.65	22014444	7635.63	7641.04	11412496	3090.84	2733.41	13546219	7953.02	7786.73	12265483	4690.09	4706.95	7.2048e+06	149.587	339.137	21445784	1504.21	4625.49	10987532	917.217	2971.86	14761754	1250.25	3876.25	8913382	6034.29	6896.96	8924929	2475.25	709.008	18507854	864.761	3014.62	13741970	109.65	9899.91	10502899	639.951	4434.07
2630.23	2941.47	3935693	4657.75	6181.54	12136373	6916.12	5494.31	13366347	3431.12	1075.85	19852446	123.564	246.135	21477336	4643.8	1305.29	17474782	7144.35	3044.34	14674040	874.854	192.579	16704822	778.308	9230.07	9070728	1552.99	3175.63	12244166	661.054	905.95	20457880	952.667	454.273	17702744	96.2159	245.586	20339604	114.864	273.714	22653636	308.485	661.124	19418874	717.862	2856.21	12637490	141.316	5222.86
2031.17	1543.45	7.52785e+06	3357.02	2450.58	16744079	163.328	273.831	22253820	72.5618	4690.24	10267032	1031.57	471.264	21567210	172.567	184.197	20640394	5863.6	5736.27	11206512	1285.95	5960.37	9140575	875.704	5652.86	9152449	123.242	314.275	21661610	1295.94	3753.7	10336996	1649.42	1233.21	16082104	6737.63	2889.55	15276903	2850.59	660.118	17971318	281.518	602.57	18193968	731.898	2060.84	15424837	166.701	8347.93
2887.73	993.099	9155847	6026.56	4698.74	12684201	2255.51	465.68	22376194	64.4402	4586.19	10723984	140.422	7875.35	9165719	336.876	6131.53	10200730	425.927	245.684	22083866	6170.28	1954.17	15731069	477.991	8623.14	9333093	1932.36	2924.59	12750891	1100.41	2772.73	13785336	64.3269	4903.81	8.32977e+06	4406.46	1781.02	16514384	226.787	8828.93	8515068	123.698	10373.4	10162201	354.405	7374.34	12034113	155.288	8542.56
1250.54	1087.21	11621257	3329.72	4993.69	12265388	3299.27	1451.43	19432136	5818.34	4154.31	11709239	4772.35	1079.07	21052080	4200.43	2704.06	14283710	103.989	305.918	20276314	5688.69	5034.32	8797387	238.638	9405.24	9333623	103.679	8088.61	9109014	1677.79	2424.5	16327105	2551.51	2681.59	9960251	10127.7	6728.24	9526770	2448.28	7965.54	10233958	466.395	9455.89	10507574	356.75	8135.87	11639831	529.687	2121.41
194.032	311.574	11819775	3569.34	3093.74	17141538	3161.71	1715.59	16948836	2829.57	4449.36	9596307	5239.11	8016.17	11259005	638.379	5557.96	9255013	9751	2570.92	16711130	3394.91	361.982	20686862	279.954	8570.65	9456623	1002.81	1003.45	18190980	179.256	5619	8586348	927.11	1224.93	12048325	6741.9	5492.15	11403115	1326.11	1482.86	19942596	109.335	8472.98	9448718	113.651	8560.14	10708635	130.392	8357.39
276.312	437.772	10748968	2505.41	2766.48	15725819	4313.07	968.43	21995320	5426.4	4466.38	11707795	9790.14	8534.06	11247345	209.752	285.87	23157710	131.91	222.068	21457578	104.638	238.025	19811490	563.676	5486.75	9006048	1516.03	1828.92	15820232	845.161	6124.83	19765052	248.856	3382.34	5813388	5609.43	1465.46	16903084	54.9409	98.4519	18525248	247.303	396.317	21634732	98.3748	8836.34	10139321	465.243	7087.73
1748.24	3427.18	5657623	2626.03	5494.92	5556551	7944	5280.89	12542672	284.36	231.99	22104856	9102.25	9232.82	11533204	2619.56	6072.78	9094848	6524.27	5589.9	10763002	127.945	158.79	19034260	1002.21	6111.27	9446669	98.0247	8115.37	9720824	298.154	5577.36	9402442	45.0653	4666.73	5350784	10632.1	6818.68	10049187	4655.41	7912.32	10154763	883.162	5819.77	9121066	73.0966	6755.35	6045866	364.603	2385.81
314.853	3534.28	4.12173e+06	3019.43	7275.52	10587887	4869.19	901.781	21804602	4628.36	2834.62	16030709	9026.37	4568.68	14944787	121.377	2507.42	22683406	1098.75	220.114	21426602	5207.97	4340.01	7.80496e+06	879.587	1661.73	16034151	652.086	725.256	19693522	986.017	730.814	20920238	650.166	3121.1	7.9095e+06	6828.42	2764.29	15199715	1988.39	1663.38	18406702	925.967	5012.05	12954974	129.276	8182.4	11685647	610.008	3442.44
141.384	2402.91	4.10074e+06	2403.32	1342.52	22051016	5379.7	4743.23	13152668	4467.96	3460.08	11999848	7888.61	8796.5	10952760	5553.91	3162.45	12652942	5132.78	9018.7	9678155	4699.99	4649.74	6645900	833.084	8437.58	8866170	238.294	6102.66	10378537	116.522	345.767	18481338	724.776	3707.35	9154218	10466	4857.42	11667580	1397.34	9049.89	8653301	680.302	2909.75	16045852	157.19	13271	22574462	349.439	689.202
1433.46	2135.15	7665959	3323.52	2844.95	15956930	4173.18	692.723	20087766	3048.29	6366.09	10698440	9799.44	6370.1	14023603	5772.01	1317.1	14990792	3938.35	1107.44	21060374	8174.73	4197.6	7659327	919.37	2268.66	15655516	77.3285	6428.45	8173406	696.191	4871.92	17228464	763.364	1097.1	15070643	17270.5	8022.34	14683453	3658.17	7687.18	9277477	134.252	9729.46	9759861	876.021	4543.65	13652220	144.561	8855.96
2992.79	5749.58	5972868	112.397	338.481	22579372	209.026	300.76	21569578	4546.72	4572.01	11065803	10786.1	4742.86	12787116	341.05	168.869	20575770	2606.81	295.989	22021406	58.4584	4329.99	7298533	281.773	385.3	20642420	103.165	7606.41	9592175	942.369	1840.47	17331466	676.397	4064.2	10183910	41.6589	182.415	7662169	2734.45	4864.38	11525474	234.992	364.651	14444317	296.13	10036.1	11738059	203.955	9857.38
1951.9	3212.29	4304886	101.931	209.72	21663740	4931.92	2239.42	18126766	1318.46	271.776	20347760	4874.53	6642.76	12191317	1136.39	5332.3	9406081	3408.75	429.737	20197080	1189.01	5896.75	10241841	454.972	642.757	18372740	266.658	6704.54	8966253	1839.96	4196.42	10624243	561.963	1541.45	13472531	12631.8	6477.85	10960514	2649.88	8155.19	9697488	1474.15	3137.15	13741131	271.627	9340.13	11604316	272.172	2444.64
86.3179	192.302	11802918	102.309	8055.91	9374168	171.993	336.027	22264574	6075.8	5159.67	11564840	5832.11	6533.2	13307590	3467.29	2485.75	13056707	10081.9	2488.05	16421381	6066.04	4487.76	10002335	427.894	485.098	19656416	2750.52	3515.26	12195126	75.3994	6716.52	9518350	791.795	1543.95	14597337	94.5855	234.619	20356572	203.398	405.539	25115434	1582.94	4343.73	11552898	737.89	3624.65	15605286	639.505	3023.8
174.552	4822.65	4365272	3271.73	1358.09	17975438	185.653	338.837	21810688	1505.19	280.986	22919924	10072.9	4732.88	13008430	3611.48	4340.45	11760779	2546.56	872.961	21271682	2994.68	395.992	21292696	2642.17	3157.41	11836141	395.443	5741.04	9994065	837.396	1282.81	15173673	1078.37	1429.69	14411369	99.4377	185.028	15861185	3871.45	4951.03	11695125	788.91	1740.98	15285911	486.99	637.439	19188760	350.288	1228.12
372.613	4246.09	4766644	3419.42	4238.98	9969016	7247.05	6943.38	11153628	3510.76	6270.34	9951672	8353.78	6724.92	10926940	4874.4	1228.59	17586052	8623.59	7287.29	10162750	7465.41	3299.76	13807548	1082.41	1815.02	15125328	1205.05	1294.57	15648603	1611.09	2083.16	18197174	776.937	1249.62	12970409	4482.65	10077	8738551	4727.01	1270.95	14476193	584.563	1508.39	17823558	759.016	9216.98	11914541	319.588	631.743
3204.38	3545.51	5924842	1885.56	1827.92	12739096	3602.04	2109.35	19132772	176.339	327.231	22463184	141.88	311.823	21526310	2617.39	5629.27	9534065	3430.35	372.744	20402940	4224.41	823.453	19350508	510.817	837.584	17764632	513.06	6831.76	10076607	449.21	4412.5	8761923	1093.86	3747.08	10134268	2403.01	2854.34	19836134	470.834	222.398	22068764	981.167	4996.67	10186838	130.141	8327.08	11694766	553.203	1990.14
1592.42	3058.84	6689409	217.288	150.276	18274656	4233.83	6325.65	10452432	4972.03	3653.63	15333715	4289.65	9528.39	10576811	3602.57	2715.86	12625965	3607.18	395.862	20803086	104.815	160.817	19154338	921.151	2116.9	14007359	346.86	6033.74	9991194	83.4167	239.859	20113520	804.783	3860.25	10006051	11820.5	6110.83	9589523	1086.12	925.751	21344126	333.882	459.09	16572061	291.12	9443.46	11773333	170.033	7976.32
2700.71	1538.26	7.03621e+06	2895.05	5445.26	8458750	9553.16	7186.48	11350657	5518.88	2775.69	14554697	3186.81	4619.48	10465612	3420.29	2876.01	12365921	2864.75	402.658	22546638	9019.76	4702.49	10968218	957.737	1914.02	15330936	284.947	364.672	19858804	118.43	317.411	19926654	999.836	4697.22	9952884	10382.9	7610.05	10015312	3062.04	7804.02	10966501	656.105	2169.23	15194017	156.396	302.431	22259968	189.495	10072.9
528.995	3564.91	4541850	2101.01	5896.67	7223735	5668.88	4746.54	13638280	4079.5	4077.28	11178921	5975.47	10200.3	9676188	6213.53	1080.07	18874926	12103.4	5048.09	12747199	8932.21	4944.91	11769702	1232.24	4422.53	10608319	3250.35	3509.52	12638113	616.842	5200.01	10164475	174.064	5650.09	10388095	11643.4	3777.49	15783195	3396.06	2267.97	19960808	663.444	1738.13	11423228	88.6334	8161.3	7655387	269.886	596.992
2929.72	2007.54	5831726	88.7405	5772.81	5984209	187.231	318.383	20662578	2691.11	4891.88	10072317	131.703	257.138	21472736	5419.29	2516.2	16929234	120.515	283.275	20412924	6491.09	5077.42	10740371	1380.99	7374.56	8934101	2339.34	6512.5	9852676	774.977	6533.63	9554954	212.745	4973.02	9426058	10488.6	3205.13	16199758	4684.56	8686.73	11632867	596.558	802.002	12607739	137.537	265.669	22449194	198.052	7922.73
119.574	233.721	11465171	4169.84	8014.06	25405004	3880.11	515.166	20187822	7368.77	4871.99	13503956	5547.16	6731.48	10117740	5151.85	2755.45	15305220	8403.55	7178.24	10065955	4284.99	6334.17	9108219	1895.51	3825.65	10623793	361.532	7718.94	9340905	538.265	363.326	20257618	54.9977	5424.74	9491120	10508.9	5159.65	12620304	110.019	266.488	22298864	813.554	2290.56	13916691	527.454	1642.16	18642728	162.349	8181.54
234.7	341.506	12035949	3824.46	5711.85	12336147	157.385	332.179	21063672	3639.54	6922.82	11420158	5823.69	8240.04	11089207	3261.01	4017.71	11227963	2986.88	919.89	21918120	928.987	6761.73	7393428	1059.14	3343.9	12830721	1235.91	5976.1	8690175	751.557	680.952	18272422	57.3617	4713.08	9417808	4988.13	1546	14704647	3023.06	8544.72	9807356	1304.92	2299.44	16976404	117.831	7928.99	9836038	220.668	773.616
2129.48	1669.39	8442285	2701.65	7562.95	11746338	3955.23	1082.63	19865532	2826.73	6228.05	10350630	756.877	349.48	22587846	5057.7	3840.64	11149833	10302.7	6755.8	9911772	6507.51	3170.57	15038374	2627.47	1935.59	14853929	103.508	8676.08	8184680	215.87	7287.5	9550616	209.936	5232.42	9604643	3381.48	988.883	19488442	2164.91	1286.42	19842990	96.4344	9100.19	9535189	156.336	8298.17	11897472	131.711	7486.67
2887.41	3904.66	5171308	100.975	6353.19	7708829	107.71	265.869	21716184	7091.03	4413.69	12704693	105.026	6989.58	10291586	84.7914	1505.14	9884282	674.479	9373.89	12120241	6482.48	4521.16	11006740	1851.28	3487.27	11580817	2550.6	4148.03	12730895	715.803	636.657	18801796	394.671	3576.52	9584132	6261.88	10181.8	9666251	2965.45	1014.91	16424532	883.49	1653.99	16787046	370.606	1394.83	14212772	149.797	7352.55
1068.6	448.95	8602437	340.772	5529	7718316	9460.16	4241.51	15665786	91.0765	245.599	22678548	150.688	9713.04	11046720	100.086	202.766	21189498	6718.33	8482.89	10872850	4956.81	4335.18	9301670	480.953	743.89	17591244	85.7389	5735.57	19088364	530.129	840.925	18333036	1459.15	3889.16	11242312	10541.8	7434.59	10704625	2736.81	8172.46	10515851	130.637	11111.7	9953220	137.992	10387.9	12307152	166.642	7827.17
162.535	471.199	10351040	2108.09	1695.18	17943986	480.96	301.462	21280834	4240.17	5137.72	12214833	5624.18	5753.44	13052392	312.762	218.821	21256114	6454.51	7834.66	10639643	3424.64	4640.66	8278557	873.015	7845.77	7968583	141.014	8126.33	9317067	2010.2	5937.31	9940928	63.4578	6190.83	9736172	81.8781	6828.4	10189285	2779.62	7110.46	10062128	1137.08	2128.26	15623396	178.598	248.451	21788330	154.878	6971.09
96.0341	4479.74	3033115	3229.35	7677.24	11190081	4914.23	7585.43	10773366	3721.58	5220.28	12452607	5642.48	2444.75	18274216	4719.01	3528.76	13037726	286.326	9704.15	11090086	9050.46	5380.43	12255219	789.177	1561.86	15843027	1558.06	2966.53	14418772	3503.42	4605.39	12317828	290.09	5539.71	9937002	6765.36	8511.5	9949907	3453.42	1181.73	15105468	1206.1	3989.32	13044345	262.617	537.128	19334438	135.885	6279.25
4036.57	1529.9	7805174	1273.53	8320.53	11519494	125.704	297.534	21240756	5344.71	3911.01	15461529	7968.56	2380.11	13185497	5807.46	1899.56	15490962	8868.12	5281.34	11302187	129.787	241.46	20608782	1080.29	3430.88	13897631	1388.19	1411.36	16600589	916.702	1049.75	17819270	56.6007	5422.48	9286104	3961.94	2798.8	15652772	128.38	282.913	22089404	136.085	612.598	22508322	723.016	2280.72	18050348	264.534	891.119
243.462	4259	4665242	1941.8	5300.01	11504511	361.868	416.983	22505988	2741.76	3244.8	10427402	594.712	396.402	22332102	144.233	208.179	21191112	9714.02	2338.59	17292572	131.877	254.277	22102796	594.12	771.846	19434716	97.4473	8490.03	8235851	801.675	811.086	17806702	640.745	3337.11	10399465	7619.52	8288.78	9828706	3827.47	830.699	18382896	156.88	10192.3	9916073	568.871	3051.64	17482230	334.604	1705.71
1351.44	1535.59	10122241	150.16	710.701	24311060	8334.35	5344.77	11827092	3639.49	5159.25	11670760	6402.09	8333.5	10994663	1287.75	305.981	21678756	6242.21	8382.5	10769831	204.625	4630.52	8175676	109.975	8252.63	8044481	117.979	326.67	21613796	889.975	828.421	18195222	467.543	5192.13	9980584	3983.05	8964.7	9462178	4342.91	5244.51	11984529	338.129	784.523	20273872	521.297	1384.83	18293576	205.681	1795.42
4018.82	1991.25	4.15367e+06	120.402	806.437	22946872	7011.71	1995.93	17624144	5970.85	5331.93	12037817	145.291	253.907	21484450	5221.68	2562.62	17451052	7637.36	2999.54	19242576	8787.79	5592.03	11158469	513.269	638.763	17491350	2464.86	2949.68	14129076	251.213	401.821	17595732	94.0698	5278.44	9641465	4958.81	3171.39	11701089	1951.31	8015.37	10534572	1313.58	4089.7	13809154	837.432	5410.61	14844470	405.12	8772.85
1298.52	762.857	10289580	3279.1	4398.37	12259326	104.642	5499.95	10393843	5047.56	2506.43	13329638	128.187	272.661	21715170	122.125	1826.46	10614153	11382.4	2725.48	16921110	8417.45	5300.88	11113948	204.499	256.903	12584731	931.08	1422.23	16819614	790.844	804.928	17873328	1267.16	3524.75	10866592	6144.97	5359.21	15210567	132.561	195.921	18862962	811.725	2773.06	16124056	216.355	639.535	23181098	1047.79	8168.59
1984.35	1798.22	9106301	138.05	1508.66	23161794	4650.94	7293.48	10486542	2061.83	8032.01	10981978	5890.15	8669.62	8047976	143.363	217.518	21633908	5202.12	1212.82	20482484	4143.96	926.905	18683810	367.532	10990.2	7952356	1420.01	5200.52	9544787	290.756	409.533	19248494	756.36	3406.61	10195792	2254.3	316.975	21397196	3389.41	1655.41	19815876	733.247	1593.29	18968708	518.259	2458.1	21991880	141.255	7623.79
3763.56	3618.23	6157759	109.268	7111.56	10954949	4792.97	10162.7	10899989	3606.73	5347.43	11530005	6776.21	7396.26	9318771	2040.99	1039.12	19620702	13410.3	4459.16	13949589	7670.25	5193.78	10853924	320.71	564.301	16697999	494.5	6813.57	9265559	603.798	1027.3	17939538	689.861	518.692	19496900	420.649	266.021	21081880	2333.51	6667.52	10841238	132.597	10742.8	9766057	810.12	2817	17214656	178.407	379.743
384.333	441.554	11209279	2458.27	5997.15	9722780	9057.01	6882.15	12027960	2361.94	1716.91	17523554	2339.73	1732.3	12578596	5693.77	984.782	19325890	10094.7	8218.65	10139100	5326.66	1488.64	17505178	343.767	10421.6	7726365	394.576	398.062	19616136	824.411	4161.35	9976144	910.095	4640	10500387	541.711	751.494	19581892	4022.92	4337.63	12338873	1173.18	3276.73	14329737	637.839	2183.24	13971939	411.798	6242.39
211.295	249.491	9376495	2746.37	2185.92	16643522	9243.36	3463.88	13800480	3157.15	1035.11	18685390	5260.16	2318.54	16108345	5148.86	3818.62	13598389	11827.5	5916.9	13250627	8160.67	7878.48	9509066	478.406	1191.24	14988796	591.324	333.205	19019262	445.715	477.911	18710948	285.595	7370.25	9474284	6989.33	2894.91	17646888	4202.05	627.32	16911452	120.423	8662.26	9581716	316.749	354.619	17792842	462.208	6564.67
3484.61	4165.6	5436591	152.337	314.096	19872674	7521.1	7509.85	11498770	2692.27	2714.64	16492041	6833	4541.6	13217622	85.4845	5226.89	10724158	128.939	285.083	21362736	10381.4	4355.67	15022716	418.752	10094.6	7616142	175.685	6006.4	7479209	160.596	279.347	19761952	287.597	3846.36	9805053	114.675	279.24	21458174	2667.5	7035.85	10785909	124.598	12007.3	9187756	123.357	6759.15	10720643	216.383	2176.84
1470.62	728.519	10149802	2752.8	1795.24	15937171	4959.7	9396.97	10680387	4400.52	819.353	20310888	237.273	9265.8	9760587	3401.34	2891.71	12201973	13131	7293.2	10699059	89.269	186.679	19724030	535.552	977.465	15437174	344.515	6106.62	8643285	117.209	219.795	17098988	3367.62	3873.05	13162431	963.171	12495.6	9059925	820.356	415.856	21298644	56.0307	474.379	3047485	194.6	301.267	22866498	260.706	594.487
3992.98	2018.1	7853074	151.251	272.989	18983412	3429.85	657.554	21972664	92.9877	218.682	23428266	5190.86	2789.67	13017090	5913.48	3917.21	12008848	5221.18	7994.03	10060004	579.384	5037.27	8.08611e+06	1283.26	6471.78	18644174	251.832	408.815	18178082	284.754	565.427	16560280	2865.93	3216.33	10851148	6814.24	9583.02	10553734	2373.31	530.742	22400028	156.1	11227.8	11363475	224.335	339.082	22384576	161.161	509.182
291.169	284.394	11154088	109.928	343.509	22799088	5696.41	3956.35	15219877	4943.61	3902.98	11820333	4867.06	7114.35	8623112	3607.23	548.301	20733628	2972.27	319.268	21555518	157.616	301.829	21973998	350.735	418.39	18315244	3179.67	5107	10400649	1991.14	3409.06	13157100	675.345	5531.93	9812173	5520.36	10340.9	10442799	2307.83	1021.89	21855376	158.942	624.116	24046254	750.631	2187.13	17821600	198.471	8765.48
497.746	516.869	12328293	158.393	313.247	21430784	6275.75	8780.94	10608122	504.503	405.652	24810812	5602.38	7299.58	9347495	1890.76	665.868	18431024	16461.1	6109.23	10074260	863.92	202.685	21032628	62.4842	156.661	17343912	116.444	298.795	19514508	191.689	240.951	20741934	156.417	6661.81	9884678	137.617	274.83	20849614	838.282	508.368	21449966	267.131	6769.21	9424866	205.785	348.501	23234240	277.055	854.088
92.3241	151.845	11281222	2154.07	6692.1	10802879	574.234	224.264	21690942	4176.41	1295.87	20813666	3908.08	9597.52	9154711	5141.35	5729.67	11598022	5369.9	7609.01	8986177	7366.51	5237.67	12128810	145.612	4627.59	8410963	812.469	591.531	18699382	1057.87	4223.36	10138512	1753.55	1558.91	12597243	2954.59	314.396	20510884	3929.61	2007.6	20425592	1284.11	4492.22	12515801	155.213	360.777	23362432	160.946	8771.44
4097.68	3926.15	4704451	2950	4557.93	10880731	9430.91	3443.16	14724253	8116.5	4853.53	13719171	3298.22	1464.94	16094870	6398.67	3093.17	15609305	11187.2	1981.33	16778568	5714.57	3891	11486856	252.215	6876.53	7431362	465.275	468.015	19275574	396.411	298.685	20046840	664.673	3467.36	10181272	6682.34	9295.74	11233969	748.055	268.316	21878908	544.75	754.958	20588778	401.798	522.075	18538468	122.925	7671.31
4829.46	3676.54	5568113	3848.98	5676.36	10911087	3317.81	669.779	21366144	7549.52	2497.78	15855196	4822.25	11090.7	9947822	5920.4	2932.82	13799528	4819.61	2472.04	14661485	8204.5	4623.69	11120592	472.655	8409.92	8.26615e+06	115.4	272.493	17638358	770.232	1816.51	20682940	2848.54	2321.53	12630895	9718.46	2869.48	17789694	865.026	680.727	20959330	1449.5	5649.74	11429368	230.206	368.623	23589928	251.585	962.336
46.4565	124.588	9632789	3697.58	3704.28	12060047	7289.43	2859.96	18605610	209.373	430.588	24140276	3330.15	1825.88	15981501	440.123	295.331	22432122	6894.29	6886.01	8871881	3790.27	844.791	19300464	342.19	462.702	17302338	477.245	6581.95	9914762	2536.8	4649.35	10971645	134.704	7606.65	11634339	14380.3	5088.55	13981038	101.689	254.129	22896470	1299.59	2866.24	14512131	377.153	524.537	22775704	151.867	784.899
4222.35	3180.69	4971802	147.026	263.595	20434390	102.231	327.647	21580716	5801.83	5003.11	11853134	3794.13	9682.37	9216571	7380.34	6696.94	13194640	12331.3	5302.57	10944658	6907.74	3043.18	15309426	320.864	431.154	17327978	982.635	7359.52	9129392	224.988	307.752	18936248	71.3026	5086.93	9520565	9047.59	2620.78	17555534	345.761	253.886	21742386	1399.72	4313.56	14255103	111.062	6415.96	11701508	320.182	1887.9
554.019	588.254	10451406	498.604	286.119	20219654	3856.12	2663.32	17280074	4358.74	2507.77	12308565	4663.73	2722.01	13108894	2659.36	6614.11	14590618	6500.56	1354.12	17738452	7477.5	3090.55	15249143	379.348	512.265	17568344	248.924	367.229	19961532	300.67	5214.19	8.19492e+06	3387.85	3659.22	12133065	9950.53	3423.09	15811998	1849.36	1370.56	19622214	963.21	1368.65	17774120	97.6466	8616.35	11066255	176.931	6632.41
2188.33	2252.17	7352594	1995.06	2383.19	16876848	7869.78	4114.15	16124788	3280.45	564.731	22760800	5453.74	2650.09	13435396	4593.65	5042.66	10776734	2946.73	366.04	20276672	1117.27	8499.98	8062442	111.531	8777.99	8338409	127.03	385.646	20626806	881.957	5613.46	10088587	1567.83	3096.48	11002379	7044.4	7834.64	10350346	2307.76	568.153	23275402	924.483	3980.95	14567448	700.253	4908.33	11312700	256.583	1456.26
4230.37	3566.92	6250780	108.056	6352.19	20777838	6979.66	4789.63	14354868	4738.84	2750.73	15038669	4141.24	10527.5	9187525	5283.06	2486.51	13960049	7229.31	6432.38	9005902	107.247	200.614	20267024	778.611	783.055	16898060	1820.2	4031.88	10209034	408.866	559.847	14813044	1806.48	1231.6	14423214	371.868	242.999	23146034	4108.03	8625.99	11392219	112.658	9076.72	9576913	659.763	4210.59	11374254	134.87	7426.61
3100	3234.67	8954620	3616.99	7934.77	11540332	8274.31	7859.64	12519880	83.7175	5681.55	11282705	5460.51	7508.34	9647838	5271.19	4496.91	10975899	99.1852	216.364	21403090	5643.94	3117.03	13644759	2606.65	8311.33	8911925	665.616	777.015	19345992	71.842	5305.47	8.06942e+06	72.8005	5448.89	9700935	4013.9	586.168	19927182	4140.82	1972.68	18781610	113.514	9987.85	9465012	364.842	413.599	22813732	586.329	3403.55
2120.72	3150.54	7238589	1833.6	1827	16917268	4812.29	10085.4	10754037	4182.84	953.021	20564106	3849.99	10329.5	9235960	5816.48	4473.94	11941061	233.215	253.131	22074452	1827.57	369.482	21901374	1345.33	3568.73	11843724	1275.93	3864.27	11474723	2244.52	5155.33	10508866	1442.98	2000.55	13666086	11711.7	5056.89	13251136	2512.07	2096.46	19750692	123.219	9532.41	9579108	374.706	4246.7	11115422	146.558	419.639
379.412	347.079	9529912	1721.49	4665.73	9563375	6545.39	5485.06	12697703	2685.32	758.619	22221298	4117.41	1530.36	16838310	304.998	4776.85	9967059	3864.87	455.776	19946422	7504.8	2844.76	17093738	93.0168	7446.3	7883988	752.131	861.502	17337922	554.021	647.943	16029316	63.271	6873.47	9031443	84.054	363.282	25566540	330.577	269.635	23275782	471.617	805.592	18913050	674.979	4138.09	14943556	145.414	5747.72
3993.55	3007.61	4482016	2435.49	2467.05	14525334	4594.3	4730.65	14469367	5090.22	4100.48	10371080	5019.44	7155.94	9892934	4420.56	6049.51	9719233	11156.7	2463.61	15871391	122.954	6450.12	10249490	636.215	1201.44	16012862	1479.76	4074.23	9195978	69.8475	5295.26	7998729	238.598	4078.13	9605981	10793.1	6234.32	11553063	127.662	6243.86	11041016	1038.58	5742.69	11178651	240.72	1051.28	23409824	393.501	9114.23
299.213	300.337	11100583	2355.79	2298.17	15081418	8002.12	4001.98	16687279	7274.59	2291.04	16652039	4150.49	9504.58	9289468	5413.63	2386.92	14299556	10197.1	6654.73	10210879	5547.78	4193	11440627	511.671	659.223	17720142	131.698	7871.38	9054806	636.429	3876.15	9039773	69.5863	7100.84	9105168	8158.2	9476.28	10369234	2654.25	1105.92	22159996	568.634	602.559	20304048	143.678	8896.31	11042986	761.544	3461.83
1629.67	891.318	9210386	3262.26	3873.4	11950090	8230.89	4079.21	16183992	4633.26	5231.88	11666127	2659.62	676.529	17780302	3720.17	619.746	20356592	9582.27	7156.53	10090027	9862.43	2765.03	16187842	671.935	1134.37	16728056	111.855	7625.22	7788484	81.981	7969.56	8989859	566.845	2153.97	9376243	5931.74	6810.03	9755079	3202.27	3142.89	17818410	1021.71	1586.57	17394090	160.426	376.045	23662694	115.084	6867.9
4288.03	3654.33	3.92229e+06	2362.18	2178.83	15998401	9525.7	6512.01	13615280	176.225	375.406	21520746	7674.95	8277.38	10287224	88.5303	3655.76	10235720	7284.53	8622.98	9270945	9054.26	3817.54	15607097	452.489	698.345	19093562	533.27	649.728	16425477	405.34	431.53	17852474	2851.64	2950.16	12556574	16168.6	7857.86	12123335	113.291	6160.27	10396531	146.892	9892.85	10234946	215.076	366.663	23446200	688.644	7166.38
1383.9	641.745	10487685	1735.51	1911.03	16188888	4737.93	8638.3	9689921	3580.4	1313.83	20703870	3881.86	7528.48	9519914	4877.16	5631.99	10994887	3289.38	835.756	20073172	223.465	8314.98	10766715	994.647	5131.12	10796239	165.443	8569.71	9950293	798.924	774.017	14304071	1381.66	5186.38	9664552	3450.75	429.171	21249240	119.709	271.099	22901550	1898.34	6172.91	11447878	150.681	376.094	22825674	111.533	6838.8
3917.74	3351.71	8.28062e+06	1498.87	937.819	20225362	380.668	8914.08	9227457	2732.08	936.932	22075944	5443.88	5349.54	9896766	4831.41	3301.48	11058918	4339.06	7636.35	9492384	4257.07	674.831	22499822	437.379	7874.37	8.24002e+06	1344.13	3420.95	13009824	801.821	4342.1	10222018	1641.78	3031.56	11364904	7266.61	7847.34	10058042	132.594	339.394	23562026	152.826	10785.4	10062369	147.504	301.255	23270800	134.321	12135.4
233.681	331.027	9002532	2786.11	6310.4	11568611	7717.85	7406.96	13038977	6326.47	3790.43	13619181	5493.61	6920.43	8246229	6987.13	6105.04	12323828	2675.34	6533.48	9057432	141.754	204.372	18626462	272.207	7260.14	9139603	175.325	7039.12	7301690	1634.96	4462.02	10207366	1208.4	2957.67	11213378	9207.8	4378.43	12782754	2285.06	560.586	23579320	815.968	1118.81	19169960	169.184	353.733	23299460	143.947	5781.08
111.76	1299.22	4283408	86.9929	1282.69	10482247	3361.14	815.75	19340990	3665.81	7280.33	11383513	3620.47	7775.09	9306627	1559.99	390.739	21941340	7311.57	1644.1	16690389	128.514	240.138	22346442	337.714	7629.45	8.23305e+06	1817.39	2968.86	12952522	728.132	1083.91	17723304	64.3071	5217.01	9518773	2965.33	640.853	18661418	3260.95	8725.49	10965989	1273.02	2744.1	15344951	572.5	4035.98	11530156	321.801	801.657
4915.83	3944.11	5630191	3583.54	3602.02	12143959	5257.18	4989.77	13954206	2969.02	7020.69	11389548	3386.24	7646.24	8709093	2344.09	283.959	21212210	6471.52	8729.89	10197559	4883.29	1932.56	18991740	472.285	388.169	17540402	691.705	5858.71	7086961	947.863	6059.74	8785350	1605.48	4906.78	9902878	9000.12	3070.89	14575767	118.038	8351	10816588	1753.36	3532.1	14091994	191.865	358.013	23253852	319.057	1692.69
376.651	372.961	9863740	3448.14	3083.86	16355078	3695.81	1411.72	20155142	3004.12	7264.13	11595699	150.238	454.265	19403340	264.193	3195.22	10649250	11297	6801.69	10788438	9503.94	3740.94	15478740	981.154	2721.42	10442709	250.969	293.498	17628194	82.0905	9246.37	8883372	666.559	3671.46	9763440	327.789	8783.33	8914369	3913.31	5518.56	13496858	1088.8	5051.07	10688498	188.528	7098.51	11206976	336.824	8849.95
931.632	402.165	8413493	4736.85	7833.36	11872823	975.927	281.487	21724852	4457.05	2614.22	15973808	780.147	7855.92	8289296	4966.45	4824.04	10830117	2556.12	361.415	22088966	128.633	289.994	22600780	143.1	338.266	19906384	112.108	277.744	19633736	2011.61	1474.44	16231271	1653.49	4737.06	9406349	4219.28	950.704	18517392	124.133	9648.57	10819166	118.622	9198.78	9522085	128.938	8777.32	10857121	344.395	810.958
3500.29	2990.79	2552004	1891.79	1313.04	17197020	5729.92	3321.13	17176152	4528.5	2103.29	17672662	3255.6	7448.5	8522423	672.76	5648.97	10580618	7201.76	3126.38	17622722	10411.7	2515.25	16011490	584.685	1635.84	12714506	356.642	323.284	19632568	1231.02	5484.59	9397729	225.2	5537.62	9593110	10117.1	5432.75	11615606	6986.88	4705.6	14133227	164.618	11505.8	10401438	607.146	1510.71	17982044	145.283	6893.3
5155.72	2749.1	7060851	2398.31	1306.25	19688518	7386.72	5243.93	15127556	1479.36	2531.27	17741360	1777.63	3154.8	16205924	3141.16	869.358	19659226	111.767	414.808	22500834	9876.26	5071.74	14203687	699.997	705.356	15967158	1326.07	1712.19	14525017	641.771	6093.43	9127285	1400.71	4231.8	10400495	92.9931	6583.15	9526191	2608.73	1021.17	22258130	146.109	7365.55	9886381	148.541	9013.64	11081633	735.18	3391.97
777.065	4168.12	3915984	128.194	250.29	19579960	178.78	206.776	19366840	809.759	217.668	22987284	121.564	11088	9500586	2584.49	4301.45	9662112	115.869	8582.33	11259876	503.749	196.377	21540098	535.155	5781.54	7452209	125.283	387.25	19689556	648.486	6359.58	9171790	81.4063	6188.61	9036879	8149.46	9190.76	9167119	159.807	369.513	23512390	1236.94	3022.02	14769059	525.279	2180.04	14294576	174.306	7909.62
5354.57	2590.85	6743275	1583.25	990.782	16296049	8488.11	5566.7	10040742	6674.54	5126.64	11893776	4669.14	3275.05	13352307	4219.35	4436.75	11543278	10994.3	4535.7	14091455	4645.5	1851.2	19334130	137.81	8158.48	9318820	206.82	6221.95	9269687	665.109	5472.26	7634818	351.064	2295.4	10061404	90.5383	6376.32	9241602	1113.88	288.942	22039174	98.6967	9931.1	9194654	886.354	6379.91	12541191	133.401	5378.99
1086.91	4271.17	4267218	130.907	232.929	19437528	2647.16	2291.14	20826974	2468.79	1784.96	18038064	1168.09	294.318	20386664	5022.86	2978.59	12167915	10675.3	7321.28	10801347	4710.1	589.627	21816502	1157.04	3767.86	11679507	101.156	6929.76	7869704	79.4373	4844.68	9546325	1377.35	2849.3	9952965	9865.2	3700.94	14142640	5417.31	4105.6	15930809	139.307	8951.92	9814396	135.638	9169.68	11547937	517.507	6545.38
4703.1	2336.54	2593269	1486.96	461.771	20069978	5401.42	7103.1	12217850	6406.78	2465.1	16189923	5633.36	5124.56	9796592	67.8283	3898.45	18844754	2099.41	6743.86	10013242	3877.62	599.083	21888614	1358.93	3881.77	9767723	603.389	480.673	17633998	99.984	8696.74	8918094	1147.89	2842.58	11033235	9984.74	3816.69	14265358	4244.72	4892.83	13564932	987.211	1203.34	17157058	142.292	9897.28	10569144	188.865	10542
108.805	135.793	8804590	2329.83	1030.16	18362372	94.2285	164.076	17378538	7572.41	4197.84	12541624	6377.99	7544.35	9911136	2580.45	6363.88	9627601	128.315	266.467	20689964	9125.16	2832.51	16183252	549.289	1423.67	10418907	203.798	186.033	15236773	738.053	1166.03	17257596	984.675	4615.59	9427334	78.5721	265.329	22600742	134.003	9971.25	11467234	101.501	9941.89	9252691	157.708	329.565	23894526	129.014	5305.33
3209.51	1442.6	2608169	3799.66	7692.93	11412994	135.968	1963.79	21356056	6215.95	3744.53	10101555	149.372	303.836	18403976	143.695	2460.3	8976795	11238.8	3154.14	15211258	6927.24	2233.62	16819368	129.373	305.488	19498914	1349.82	2227.38	16595486	95.1406	5383.72	9519340	1245.17	3277.84	11018369	8496.88	2197.99	17502882	200.92	429.181	22869854	116.001	9554.98	9097781	588.59	3525.5	13100141	575.894	4089.03
3193.62	3703.66	2516912	1324.17	501.925	19745630	5942.12	2529.33	18091496	8423.12	4529.86	11712997	3692.53	9745.42	9345333	270.802	4371.76	10491329	1511.62	5788.92	3589574	6999.53	3431.65	16753557	1091.35	2505.06	13797104	129.413	6295.14	7521163	1748.35	1147.01	15847692	1242.62	3643.7	11544585	324.879	258.236	20736644	7122.5	4663.42	14045163	1038.72	7250.77	10720315	1162.2	4303.88	14825966	399.096	9364.58
104.753	1403.05	4168941	4032.85	5722.55	15362134	6760.94	9190.42	22109166	4468.46	1285.79	14918930	5047.73	7212.5	10556418	88.3258	4743.47	11024804	2366.82	8095.18	9980142	6474.9	1303.18	20612130	1007.6	2595.91	12628052	81.0653	5588.65	6118884	2116.08	5570.73	9016107	2409.57	4357.53	10245083	9025.32	7414.23	11780945	468.812	9496.75	24315814	913.853	2108.49	16447898	778.194	6020.87	11861446	163.974	5720.71
3930.85	1468.56	3329670	809.665	249.239	20887500	5865.78	6508.31	9092457	8790.24	4640.32	12916703	4611.83	1723.73	16666236	2730.64	6660.09	10014572	3581.28	8086.13	10152451	4151.45	812.122	21053662	1367.84	2123.49	12031771	2075.53	4114.52	8.10327e+06	328.953	399.341	10281559	1036.83	1360.78	15607183	649.361	9423.13	10417036	121.262	362.883	23829548	1333.54	6456.66	9968081	156.488	8888.29	10893017	596.484	1900.38
81.4065	5572.04	4758836	4108.74	5960.51	14715422	846.813	252.742	16137047	9463.33	4690.57	14682656	407.982	11718.6	8539803	5388.15	4483.83	10959607	1228.63	299.157	22925050	2308.66	373.599	21850804	1598.51	3093.96	11805336	76.6421	6281.93	7783540	1343.93	2887.85	9482257	707.585	3917.33	10255508	171.574	9712.71	9115414	1955.28	615.767	22871952	158.702	10471.2	8957413	140.123	371.509	23637546	158.896	240.238
3613.53	2846.65	1891466	2675.61	2365.93	16921362	5131.04	672.003	21819228	2357.98	2130.12	7818608	4788.88	9582.53	8961966	93.7086	2307	8828163	136.704	253.5	21596736	7992.48	3381.04	15704530	738.457	897.04	14935592	1316.12	1374.27	13509866	1071.34	4841.6	9526947	72.3039	5396.94	7861369	100.665	10534	20450536	128.778	293.202	23036650	209.871	8357.54	9744106	134.48	8579.22	11103238	338.032	1144.97
116.07	269.589	11788140	3500.8	4027.42	15292678	6624.85	3122.87	13869141	7272.74	5858.55	11613005	4657.09	3401.87	10839328	2743.44	4457.8	11476542	93.9001	6868.04	10121691	109.629	249.516	21603308	98.1066	8624.09	6254246	714.757	1007.53	17313700	1616.69	4456.52	10699971	1028.59	5360.06	8979185	65.4484	224.009	21845186	1579.88	7297.25	18621978	1100.88	6821.76	12020024	602.086	1481.28	19501940	333.631	970.063
3391.71	2247.63	3607310	3665.51	4185.05	14370293	592.773	959.384	19592268	2268.53	497.39	16644006	4517	9807.74	9154240	4800.62	3443.48	14676657	1604.67	6470.05	9805366	7104	3286.26	15244404	997.686	1190.33	12909500	1116.04	889.617	17778456	709.792	4314.24	9239627	70.1003	5844.14	10149772	111.069	324.736	21164248	396.289	309.108	23213830	160.771	8783.5	10169372	114.817	321.737	23495778	354.989	1531.05
695.19	3693.78	3.28197e+06	3548.98	3827.73	13819864	6517.78	6878.18	9562446	102.526	204.452	22638658	2897.79	2535.4	9272519	3220.49	6272.02	12451054	6525.57	7061.3	9894675	85.7871	213.503	20426462	1036.95	1192.79	11995652	491.159	478.479	19427814	322.885	7573.92	8499739	219.115	4958.09	9128973	202.888	319.686	20076528	3507.34	3558.82	16136602	279.497	7638.07	9563417	634.642	2693.91	13964756	370.379	789.618
5673.3	3322.44	5407598	1951.5	1056.41	21385074	6271.85	6092.04	4868383	88.1942	231.081	22329624	4873.74	4133.2	10573576	3058.69	5042.93	9863103	120.076	6745.7	9444977	9400.34	4061.48	17152124	1245.52	2064.48	13370561	792.219	963.814	17398980	1456.31	5440.5	9647292	1101.19	2102.39	12523200	10458.9	7092.35	10970805	8487.29	4343.56	14462754	125.489	8473.9	8713478	178.213	412.055	23699470	158.851	6832.86
2861.98	3336.55	2848848	4158.05	4837.41	13102544	124.98	9295.16	10293885	103.024	247.791	23185122	6197.99	5205.15	11172959	5570.73	4988.09	11593239	14913	5004.85	14010610	4116.15	2616.29	13885704	104.08	7080.62	6093674	2114.07	4596.22	9557081	241.565	5398.04	8238643	57.8575	5723.53	9443488	8382.73	3064.63	16764608	811.738	569.572	24555868	709.965	6347.47	9610687	212.659	8506.38	11723627	201.537	7240.83
3282.49	5014.93	4628296	217.197	8418.92	10426965	6251.39	7806.73	11406164	5472.06	1853.12	18256434	3617.77	2849.23	11839426	139.141	6664.97	8574815	4804.4	1641	17707378	8683.38	5773.7	11839467	462.993	5273.51	5394656	3090.78	4078	10683327	458.381	4048.35	7817097	2028.07	4650.65	10964470	6087.51	8040.97	9409379	178.764	9613.97	10846963	456.089	2127.22	13925937	1257.35	4342.48	15256490	405.391	968.408
5281	4352.14	6307732	1956.25	1434.82	15447503	139.122	268.251	20766634	115.994	252.496	23285812	4534.79	8673.17	10007583	2310.34	3306.41	10577999	1376.01	7717.54	10676480	96.2126	240.617	22352770	474.208	394.517	15856835	739.79	703.819	17279882	1399.56	3807.64	12104015	1179.23	4828.91	10038314	131.377	240.691	21047526	2459.31	1061.1	20177760	162.841	274.455	19096154	1329.71	4205.09	14469158	676.521	2947.76
140.895	330.015	12548024	2517.61	7416.79	9449864	8845.03	4068.48	15964578	2824.24	378.849	19726822	6294.63	5681.16	10833174	5494.35	4926.85	11672008	6049.79	2673.42	17251022	7089.05	4641.88	11864838	110.86	230.887	11624417	1069.74	4372.39	7929979	122.237	244.764	18803450	1129.4	1228.56	15719876	118.373	4802.46	22666068	3151.77	3456.9	14469348	237.646	341.486	19373388	243.629	7802.76	10965622	232.152	497.32
3468.06	2166.18	3331312	2785.02	1739.72	17886406	809.355	306.93	13133211	1642.73	247.109	22118298	2332.3	6887.64	9105797	3472.29	3766.64	10313081	5916.68	3312.46	13542756	103.228	254.477	23382902	1393.4	2523.26	13726964	1157.91	2072.06	14308089	668.479	275.446	12895671	1549.51	3967.14	9877722	153.355	245.676	20590216	66.7982	197.399	23904434	513.534	817.377	18430446	222.374	8655.07	12000236	401.044	997.181
5874.16	2867.56	6772607	2053.5	819.462	18669048	3673.12	7931.89	6612495	5880.98	5038.73	12183915	5144.69	3191	14177777	3029.05	4909.76	9494148	519.489	7811.3	10161504	4033.98	6467.47	9795578	170.205	5072.14	4.00397e+06	1676.46	2356.56	14032088	67.4054	6566.85	8681284	1028.62	5868.61	9754990	7352.33	2453.51	15891760	1949.12	364.075	21774822	126.899	10188.3	9259589	1026.7	4539.69	14665880	122.6	6253.97
4162.61	3530.49	2589618	2346.22	1464.35	18529370	1323.77	6378.23	5240916	2285.26	438.093	20715140	134.575	319.382	20955266	68.6881	5139.32	8229903	15166.8	5677.76	10944942	2619.27	495.812	20352288	1179.23	2323.9	12349544	1469.31	6342.35	7983958	994.59	5220.25	10389735	697.474	3462.57	9372656	8297.48	1839.95	17333654	3733.04	2947.9	15413822	163.774	8268.02	9380484	130.567	12915.9	11864170	136.102	12392.5
662.658	3740.2	5263412	779.923	488.335	21129374	1661.39	317.133	18021798	3976.56	1642.7	13130729	5547.1	5157.32	9227147	141.844	319.906	22570260	71.9307	105.028	12628279	3115.29	758.042	19539838	93.2352	8718.75	6.76234e+06	52.3577	81.9581	10455047	958.67	5028.39	9102486	428.19	1308.93	12115978	93.9796	187.879	18809548	1345.85	399.545	22472270	1431	4115.12	13601118	89.3422	5143.16	10507099	283.235	433.605
6320.79	3988.97	6537811	3803.73	2357	16266179	337.687	520.561	21200450	82.8751	198.206	20647254	7632.45	7216.28	10933179	1994.06	468.482	21983600	10070.4	5270.04	11264907	284.732	262.655	23272620	109.924	8407.49	6.01671e+06	722.046	634.183	19272634	958.016	1453.97	12244749	1216.5	4275.61	9944740	10971.4	4255.74	14780720	3692.08	3463.52	15773827	195.362	7770.99	9391361	701.109	2160.54	18353374	179.269	5659.77
5310.15	3401.84	5648630	1340.36	295.353	20668636	6586.3	6187.42	11935490	6260.75	5133.13	12779018	3167.04	7151.97	9807033	7093.93	1899	18942254	4948.02	642.416	20065378	1963.96	8005.24	10592337	95.2325	2167.9	7382893	458.231	257.493	16582916	1009.55	209.865	14780311	1681.87	3233.62	11146688	6693.28	1701.42	19129204	106.535	7771.58	6530418	159.585	8954.52	9165770	97.8139	8404.67	10690207	174.195	7811.44
2810.18	3817.69	5170589	1992.1	4478.67	15888119	2619.47	5907.3	7545041	7836.91	3519.01	13905599	6441.98	8063.12	9892222	122.694	6360.67	8165295	5892.55	2194.16	9049049	4443.04	1608.89	18547468	92.7643	1806.8	7167719	112.518	263.84	16986364	396.841	7507.07	8.07286e+06	322.847	3196.02	8168986	8631.41	1455.42	20567208	115.052	319.759	22175700	1155.26	1771.5	13030718	95.3217	4966.15	10447730	633.566	2144.46
3682.04	3778.28	11272810	2425.91	2085.2	16054633	3031.18	5911.96	7743153	127.375	203.612	20201650	109.976	245.109	21226754	2505.75	568.054	20590788	6565.9	941.028	19623978	7113.9	5288.57	11972074	853.629	4876.8	8445944	336.269	8185.54	7872034	596.669	5338.85	8.19889e+06	70.9802	5552.83	9438660	285.913	267.971	22167974	136.81	595.632	24587196	1202.89	3273.98	13314251	356.029	8948.99	10965705	717.406	3337.93
2745.94	5131.46	6057052	2418.23	6142.62	7393245	5404.87	2622.23	17977664	2697.12	419.444	19361002	4131.79	1102.06	17978734	6776.76	1915.24	16460864	103.171	246.815	21433776	9123.42	7308.87	12222822	1359.33	7209.7	8410443	1744.58	3358.07	10308049	372.028	6325.15	8588546	3791.38	3039.11	11228921	392.221	260.956	21664028	187.696	10183	11176748	100.422	9456.8	7631351	638.409	1182.93	21407198	330.903	1303.82
2969.7	5198	6351954	137.227	296.602	18738986	5721.27	3306.76	14777666	1004.34	303.324	23094262	4813.77	9446	10497627	70.6822	5848.84	8416465	4240.95	938.606	17401050	7160.04	3593.54	13312101	1276.41	2101.17	14643974	2093.23	2332.39	15688889	77.9763	102.319	14714450	75.6287	4883.82	9269733	103.112	222.061	21362390	174.773	10225.5	10339460	512.471	967.44	19300382	1113.38	4418.28	14667297	107.118	4205.51
3507.09	3976.15	11262689	3293.28	2913.08	12862678	5218.03	3328.33	12723868	66.4589	155.322	20066452	8523.8	7186.15	11416829	1672.81	313.725	21743088	3892.03	829.941	16315600	5287.34	7310.1	11898044	960.553	7073.95	8515259	466.177	6070.58	10803776	1168.43	1411.39	11490710	194.478	5192.52	8757577	7007.6	3288.18	16180238	4306.71	3237.8	15792218	1119.78	5053.55	12812744	133.18	6755.68	10783079	398.377	1743.26
5981.86	3301.41	8410465	143.812	240.02	19623418	7171.47	4928.27	11337424	2438.84	913.63	19154970	540.03	385.347	19126652	6484.47	4087.25	11741884	98.8035	285.102	20560512	7847.4	5204.24	11394010	241.928	160.41	15582641	111.71	211.593	21516916	91.8348	7087.6	8551672	1449.48	4280.96	9235017	4243.58	1656.68	19991706	9616.47	6084.29	12867837	142.073	7962.06	10009417	776.213	2783.92	15949693	415.908	1611.27
5922.74	3704.37	5.9185e+06	972.407	259.75	19666036	1096.44	332.051	19930896	5620.1	1897.11	16146005	368.88	11986.4	9921384	4874.59	1088.25	18115982	7080.29	1672.05	18622902	4420.64	1089.91	18347602	74.2	3430.47	8488837	105.72	9722.25	10730384	1045.13	8638.51	7883297	2016.04	2639.28	7950065	3371.92	1359.23	18328390	129.191	10906.4	10584979	134.562	8502.19	8.03153e+06	155.566	7867.33	11171431	460.371	13226.4
717.146	890.149	13064969	639.581	4799.94	7736408	8942.7	6345.54	8478190	165.496	235.881	22614990	9398.43	6272.55	15717008	4649.48	4526.67	10200452	7608.78	2068.7	15975765	250.942	277.647	23283912	378.762	1073.21	14462514	104.829	9502.66	11264747	1709.7	4885.36	9222555	1073.77	2510.76	7494083	218.926	246.888	20864752	140.564	374.03	24233572	127.71	10636.1	9636910	816.764	2033.38	19270366	164.923	9070.43
6239.14	3087.23	8038778	878.835	5080.93	7452049	7748.79	3694.62	12684083	5645.34	2225.37	16436332	8018.49	4143.49	16599563	2253.23	322.461	21586164	119.714	8486.27	9669371	7250.12	5918.32	10920600	1318.99	1904.23	13997962	96.5572	8980.28	10801629	1582.37	3717.91	6202433	581.84	4649.24	9010188	6491.71	3119.77	15878729	4554.88	2847.95	17492662	532.526	1157.33	19094278	137.081	7172.53	11146784	380.416	1206.89
6477.93	2938.71	7.65354e+06	113.907	200.173	18540450	4255.86	1908.69	17362748	3341.02	1146.47	20065864	4589.25	3660.31	11251136	124.846	6021.57	8511525	7490.91	5245.16	11817392	7235.33	9084.78	11343834	996.094	8115.02	8707451	351.578	7262.11	11259185	658.558	3546.32	6852627	1182.27	2766.43	8363780	4585.44	1376.2	18607562	7240.67	4072.43	14734716	1134.55	4294.37	12569382	219.904	317.588	21399194	131.177	6983.14
5211.35	4191.58	5709285	2057.16	1583.37	5823856	5535.46	2919.85	12630922	162.226	207.655	19963766	5626.67	5483.77	9495517	3667.25	4118.89	10261194	124.089	9060.7	9428216	3030.92	6604.24	9678392	946.069	2723.92	11853446	1458	2165.48	16531824	1569.85	5432.33	9508750	750.275	3622.25	9147411	90.0964	6689.95	10540233	3392.68	3635.4	17738072	560.239	1164.89	15472758	96.0681	6109.4	10535984	261.055	594.612
77.6194	202.55	10596173	3959.44	3783.96	17269292	5779.52	3630.41	13113228	4897.67	1519.72	18728658	2978.26	1215.54	17781614	70.9617	363.415	20293334	6412.94	5071.2	10096030	8406.2	4834.51	11482405	103.478	4618.71	9366488	195.12	8865.16	11078110	842.677	5613.6	8771443	250.563	3668.09	8.2447e+06	3355.25	1251.06	18765408	4257.58	3022.49	15650970	97.7483	9577.81	5865716	203.115	5632.8	10662518	116.032	4666.79
2526.82	3188.62	4370939	2146.75	5470.97	8207247	5628.99	3872.54	12126400	165.211	224.101	21443636	104.494	10201.1	8.08497e+06	6450.79	5015.39	12251473	11572.1	4332.37	12185179	2238.46	227.509	9313619	672.334	2516.85	10660675	103.528	9191.24	11191595	1694.36	3736.89	8793869	1144.36	3037.4	9878613	1889.89	374.515	20420660	2828.36	7896.86	10341147	849.988	3421.31	9870880	1067.53	2544.34	16484456	226.03	751.763
4996.88	3838.76	6928368	1531.46	5652.2	8574124	10224.5	6973.7	10147578	325.751	267.58	21151758	5126.76	3951.79	10123096	3511.65	1433.32	20389518	5527.8	5490.8	10450934	2355.9	4909.19	6415422	781.14	1176.26	10429964	229.425	6072.74	7285624	1941.77	5488.58	10351284	641.649	5002.56	7693085	2010.28	368.743	20903438	4074.78	8540.49	12787771	586.79	1583.46	17038088	754.204	5286.38	12078035	360.349	1325.22
4974.18	3140.84	8819897	118.55	3745.98	8052109	3133.52	2126.67	12409930	4604.13	1177.36	19924980	1532.76	9245.05	9837650	6849.12	3010.05	15066458	9806.55	4353.23	12394116	3912.64	3467.53	5183048	122.463	236.566	18411060	1131.53	3695.38	14489009	1290.62	4474.41	9229642	863.676	2812.61	8629714	4291.61	818.539	19119938	2817.11	1347.72	22851926	105.345	8295	6847448	875.732	3252.34	16365869	265.883	880.123
2537.59	1894.59	6.49038e+06	118.489	171.066	14301936	202.286	207.999	18623608	3752.52	4449.82	9192622	4434.93	9730.97	8119481	5391.91	4191.1	11437950	7793.25	1056.44	20905674	5996.49	4425.51	8955700	185.98	9075.25	8440269	402.423	368.373	22686806	308.826	338.399	20010584	1087.12	927.525	12817922	6563.81	2038.62	17009810	2669.7	1027.26	23197234	110.46	9220.41	6590626	86.2335	6097.02	10356141	218.357	637.779
4729.45	3040.31	9172133	2178.38	6666.13	14530308	1918.53	707.606	15095055	5650.21	3701.93	10879749	76.7274	5296.73	8762512	5604.57	3838.47	11958153	6643.87	2932.15	14941925	6658.06	3507.02	7341619	462.692	755.379	18277722	202.384	7761.13	9530540	1871.07	2066.73	17044772	829.165	3087.7	9250067	6550.17	2179	16648882	2999.53	1719.81	20140144	388.908	858.347	20469182	798.869	4995.39	11667923	157.625	9284.8
5423.34	3393.33	8109108	427.837	5647.9	7572793	1396.47	342.346	17428736	6410.02	5015.34	11317785	3983.73	10360.4	10440687	7700.5	2679.09	15459115	7521.74	7506.71	9313928	4706.96	4267.78	8134673	530.377	4208.12	27686986	989.914	4950.83	11987046	401.397	5343.52	9664700	817.179	2484.75	9559733	6174.61	808.821	19820516	2355.19	785.741	22343440	96.1362	6267.94	5768335	165.417	7193.2	11469644	145.469	7839.34
5264.35	2949.33	7316843	989.925	4634.9	8934003	3825.05	3401.48	11392858	3299.38	1512.44	14644437	98.2402	10104.6	8102763	93.3167	210.116	21579942	10446	5037.98	11780437	841.708	5493.54	4795565	206.444	11055.3	21404588	1525.78	2110.44	17255066	1723.69	5216.6	10301826	1254.64	3035.36	10226188	8559.35	2828.83	14995031	105.827	290.003	22535298	132.801	5379.17	6338434	332.173	8303.68	10533614	138.401	7649.41
222.134	289.073	8.3028e+06	125.528	162.521	15480639	898.223	258.09	18437312	88.4899	321.823	22022896	80.898	5477.67	8801467	5569.21	1241.95	19074914	8582.04	5671.36	11287215	3120.96	5657.1	7796930	516.955	734.862	16138196	650.375	715.864	17399690	81.3565	8329.82	9735730	291.899	4000.8	8790191	167.023	334.076	13715505	111.685	6232.1	9911068	188.751	7574.16	7019677	617.052	4115.09	12901334	163.619	9366.16
2387.7	2072.99	5788557	2068.15	5745.92	8974229	4226.57	3841.98	10127072	177.304	309.444	20382296	184.186	6113.93	19213538	135.49	218.662	21601708	5278.05	7328.53	9353374	5356.6	4148.86	6446296	1096.05	2486.73	15193768	940.559	869.662	14928643	838.515	368.298	20751774	846.952	4103.91	9345336	9683.21	7183.13	10451289	98.7171	4499.55	10541869	553.464	1428.94	12284806	943.285	1946.78	16953964	729.046	6059
2731.67	3026.55	4137137	279.615	253.806	18179336	5949.98	2536.93	16394815	98.7789	342.335	21598060	524.006	289.712	20164774	6343.56	5036.41	12927225	538.119	8439.19	10377722	156.12	7098.9	8235830	86.9956	6967.17	8452102	122.627	112.365	14624999	957.19	5385.01	10454042	1617.49	3465.2	10001422	7655.23	5767.54	12805553	4684.55	9797.44	10412756	287.438	6268.86	9790118	261.66	7915.63	10408500	103.269	6410.25
1916.88	2396.47	12941344	2197.43	1898.77	12631852	4158.81	1629.67	16803078	71.1489	6294.06	9439727	5965.37	3871.82	11804970	3741.3	1331.09	20916306	125.933	7375.04	9919177	5230.37	3178.04	7805941	547.551	6690.88	8614924	99.7017	6104.14	10605965	525.454	420.922	19420058	1861.69	3860.15	9063971	121.504	264.309	20235922	4568.52	2883.25	16152708	1036.38	2474.77	15369219	427.089	1034.58	20468978	170.437	10372.3
968.503	1015.61	7587741	670.407	719.622	15661544	167.27	232.077	20300528	89.9708	6864.93	8687787	4773.73	3783.02	11052931	4763.6	4630.87	10118345	3922.05	679.635	20007364	1310.52	6076.02	6294189	670.199	5971.07	8654626	1401.48	910.985	19813376	2161.41	7548.34	10216158	944.568	4220.98	10138727	3714.71	1338.16	19931140	3852.37	6160.29	12385736	602.517	1637.42	18250786	394.395	952.63	20653348	595.935	1829.65
892.378	361.612	13002884	1617.55	6840.92	14575084	4221.34	3014.23	14616301	6541.64	3191.05	17720088	1563.91	260.713	19587252	2722.32	3249.75	8552502	11951.9	5030.39	12745987	8164.69	5070.23	8306056	78.3945	3732.65	8421639	692.948	7516.91	11480682	92.6083	8606.26	10259891	1082.83	3671.61	10501957	9712.26	4477.75	12294205	242.656	328.087	21871260	115.771	10793.2	9262611	745.701	4133.06	13436980	373.959	541.202
4306.73	3275.29	5080260	117.085	204.236	17952786	6061.16	1342.01	17382070	4149.67	1211.96	19565882	10162.9	6988.51	11987954	6170.93	3766.61	12160399	8912.21	3090.09	16217770	5341.1	2064.91	13053985	90.2867	8379.82	8.38274e+06	683.743	586.979	20142188	1528.01	6046.05	12093279	57.644	5556.75	8625960	10414	8306.42	10381573	115.822	6709.36	11058532	1142.2	4524.32	11736719	153.07	7427.14	10701487	751.195	7481.72
2249.69	1930.16	7468644	2052.11	1298.3	14368277	9790.88	7798.99	11066943	576.009	6678.2	9780905	314.376	10000.9	8853522	4595.24	1206.83	19759338	11694.1	6238.52	9871737	320.897	4176.3	7448229	150.773	264.292	18487446	1833.35	1292.97	19273204	1880.15	3750.02	10996179	736.975	1507.67	12690653	8459.6	6965.57	10076362	2733.96	6939.51	10222293	108.819	10348.6	8752206	87.7648	4403.8	11054812	300.879	1001.23
1822.64	1838.33	14576338	3697.41	3599.44	8895398	6324.12	8520.25	10089887	100.069	7737.7	9232079	7181.71	6837.09	9731201	3840.27	1356.3	17278398	7781.72	2696.69	14350470	5191.23	322.004	22403552	131.674	239.12	19115250	1097.09	4357.38	13056784	341.891	265.941	21033882	57.9655	5581.42	8576003	11091.1	5287.73	11723945	4924.65	6478.99	13589041	300.116	5154.58	8779620	91.663	6251.95	9977766	785.742	5746.27
206.919	243.567	12779610	4683.15	7410.6	11382300	1453.26	248.752	18959438	7417.79	2356.08	16383899	1575.95	392.769	18555522	6234.23	2484.08	16066494	6097.64	8304.83	8973133	6368.41	2558.12	15350645	1915.07	3300.26	13005016	330.987	199.019	21548482	106.791	9584.32	10161205	59.9285	5021.22	9353024	2191.13	8070.77	9394816	4384.16	2135.79	18244444	166.926	9232.6	9257303	138.921	293.791	22545404	1007.18	3163.7
2380.45	1990.93	6515859	2820.1	7281.47	11365214	3941.05	1287.28	19525424	76.6797	3303.18	11322305	261.423	496.331	19637954	4597.1	2690.55	13857470	131.719	281.898	21129114	8956.52	4289.69	12901397	205.762	256.282	18010096	418.423	8190.56	11261526	886.201	1856.13	17608592	206.13	5295.06	9624708	10329.7	5616.02	14685167	3676.09	8177.41	11509817	825.691	2559.52	14542686	140.828	7308.91	10283527	154.036	7789.14
1185.23	434.279	13074349	145.159	397.843	21872200	241.451	200.92	16871840	4906.07	1145.84	19074636	2556.2	439.674	19461592	6872.85	5441.59	12007632	119.841	301.688	20869740	4533.3	687.326	19767578	389.113	379.364	17580638	398.751	6536.02	8106764	109.018	5471.45	10319062	2157.43	3241.93	11931540	633.208	11303	9729135	174.917	431.771	21699116	1428.52	4502.79	11288545	656.344	1598.21	17224660	189.914	679.707
1449.62	500.024	10315395	5068.85	7725.99	11245657	2499.81	2688.9	8057102	84.6755	3591.69	11389054	5307.95	9921.82	9437715	189.438	290.792	23845664	132.97	297.181	21604546	6653.23	1653.07	15054702	1523.82	2810.86	15004279	95.3167	114.843	16399193	439.841	5157.78	10264698	918.193	3990.51	9469636	235.712	10441.7	9453760	3498.48	7211.56	10625613	114.567	9448.09	10118161	118.491	295.919	22033172	670.09	3644.63
252.682	270.192	12600218	6630.32	7186.17	11622169	99.3651	216.219	18598414	2400.94	5009.63	9495928	6791.66	7626.42	9218153	6282.74	2056.89	15291760	3037.32	419.852	21887708	5512.7	4850.56	7562716	411.722	5993.37	8.3659e+06	1584.27	1859.64	14327233	699.541	5793.4	11099118	1481.25	3297.7	10934060	7886.09	3697.64	15356266	4439.37	6219.15	12759474	921.839	3184.52	16077651	141.858	6550.95	10504750	621.465	2714.44
1284.85	720.399	8714798	7419.6	6042.58	13838905	6386.07	9770.55	9611095	3046.41	1000.45	20820796	1117.39	286.71	20425144	3738.9	4381.44	9993475	11605.6	5905.78	11525010	463.279	315.436	21664728	1223.81	7000.74	9590156	1908.59	4908.42	11772828	1233.35	5441.82	11462554	2189.25	3514.72	9807712	6506.41	6431.98	9325249	5095.41	4644.13	16681461	1165.79	5382.61	8917480	137.054	6209.89	9816047	164.081	346.121
3386.71	2750.2	5770379	1461.41	460.177	18220562	6271.2	4709.27	10807459	164.238	263.055	21957206	7099.91	6418.92	9198677	104.074	279.784	19520946	10379.3	2550.21	18113156	7904.96	4401.77	9523398	139.047	271.186	18295086	92.3381	6336.13	10680140	745.595	1253.09	18265834	1297.35	3822.56	9953392	1855.96	8890.76	9887053	4854.27	5994.86	12937863	219.948	12208.3	10487797	638.66	1603.99	18809664	457.376	1005.52
1936.11	2238.79	6633347	127.435	248.821	20469726	4428.39	3169.61	15785228	3982.6	839.907	18245740	3653.89	684.579	20070826	104.283	7063.36	9143740	5895.18	7450.15	10620214	84.3336	162.146	19318728	402.892	360.801	17678420	111.341	275.828	23530640	79.7752	6478.71	9394805	63.5971	6997.99	9590304	4286.49	350.912	21659842	418.22	278.707	21495848	112.083	11546.6	9753117	122.197	262.989	20749474	175.727	9080.63
2857.19	3272.83	5716673	2101.67	651.004	19439120	119.908	8069.85	8510379	5834.79	4730.31	10771897	7246.59	8674.23	10173503	2883.3	4186.85	8799331	8215.33	1988.1	19275206	1913.41	278.247	19978916	750.341	794.723	18082700	1025.94	972.666	19379660	106.351	282.204	21231188	273.547	4317.67	8.05027e+06	2815.44	4674	12648921	4306.63	6654.06	10887219	724.397	1281.17	19605398	710.68	3497.45	13615323	640.139	2664.22
2116.34	2158.68	5795418	929.286	347.784	20813110	111.733	276.004	18268628	3534.11	709.283	18278932	5148.59	10171.9	9538824	180.326	271.184	22361032	8263.47	5571.16	12063085	2825.87	975.591	18352644	1127.88	5776.57	9928711	1598.65	4987.98	11879340	347.034	425.047	21229712	736.932	2913.82	10561227	6592.45	5496.79	5729003	2627.43	7039.82	11058913	1155.67	3577.46	14086936	204.386	459.795	20398290	144.739	10376.4
1245.31	564.021	9497805	323.543	248.936	20282756	6629.21	6830.75	10183928	1421.4	356.19	23590096	6146.92	8998.33	10118880	5238.09	7148.62	10338464	9751	4916.88	12693850	2538.86	418.628	11547175	1375.69	4036.68	11705030	487.121	6847.51	10813534	143.89	334.202	22450538	817.693	4081.21	10116039	6482.62	2262.64	14965528	3018.35	9373.72	10537147	880.917	1945.22	19210612	538.684	5483.36	10865858	255.456	11972.5
2455.53	2375.68	6722121	99.5709	7374.09	15639453	4939.54	1438.19	18498796	1099.5	298.051	24778304	5344.3	4865.89	15702039	1978.05	4481.3	8533347	7171.11	2465.29	17569710	3645.98	1018.65	18887394	1121.83	1523.07	16834610	1203.36	1098.04	19223930	998.398	6974.53	9628086	989.128	3586.38	9726727	5938.07	5138.79	6.24105e+06	5032.15	6406.38	12186042	744.913	3520.29	12941929	1048.79	2607.51	17088866	166.669	12075.9
2686.78	2385.91	8220623	3601.87	4776.12	9493753	1659.37	327.55	19173016	4271.68	4813.01	10050629	6819.04	9002.37	10365261	4641.97	2672.43	13850072	6793.15	1152.55	19946138	5199.65	1243.78	16931842	638.935	605.008	17179096	1145.77	952.695	20867986	1175.8	4772.44	10698698	1004.42	2654.07	11457757	7187.44	2693.7	14890709	3203.13	561.795	21993922	112.467	12215.6	10598832	287.201	560.867	20145282	123.166	11888.8
3633.69	3021.51	4737154	4024.01	5176.11	10765540	471.134	300.479	20439606	8364.37	4010.54	13500304	7461.53	4413.02	14683782	327.635	8723.1	9148077	5956.92	4714.78	10755947	119.111	217.576	21391150	91.4739	8399.35	9001646	726.391	627.929	21616700	759.559	3645.7	11649574	1417.31	2603.3	11692284	377.132	326.073	17804918	2460.5	1964.48	20532000	124.502	12326.7	10224319	197.078	384.095	21969426	152.984	7511.08
1252.91	1295.64	7593585	124.227	266.464	20161728	7425.76	12384.9	25494600	3085.4	6698.73	10751602	7271.34	4072.84	13809005	2597.7	4447.16	9270089	10618.6	4666.2	10754741	4228.17	953.13	20895196	175.43	7444.72	8889522	1178.06	855.788	19991258	1244.51	4793.44	10986233	1074.47	1968.58	13454555	10597.4	3693.26	11841810	126.554	251.841	22128858	93.0558	8623.03	9585294	615.85	1403.61	18264084	624.536	4915.18
1681.24	1722.63	8314183	2649.49	4184	10624366	2616.26	2244.57	12874277	4770.26	4773.71	9860145	7605.34	3988.59	16767562	2785.11	1840.94	14902200	10992.9	6439.94	10082473	551.26	258.71	21216746	429.6	319.22	18864810	133.472	207.11	21194240	433.77	5119.61	10239110	426.24	5087.99	8902143	5743.66	2764.37	16932612	130.791	266.26	22781168	937.136	6888.78	11831064	124.197	8440.98	9905659	145.743	8312.75
[truncated: 7,593 more rows]
[truncated: 94 more columns]
